# Supplementary material for: Single-cell microRNA sequencing method comparison and application to cell lines and circulating lung tumor cells
Source: Nat Commun. 2021 Jul 14;12:4316. doi: 10.1038/s41467-021-24611-w (PMC8280203; doi:10.1038/s41467-021-24611-w)
Supplement: Supplementary file 3 — dataset 1 [file 41467_2021_24611_MOESM3_ESM.xlsx]

## Sheet: Table 2
miRXplore ID	Description	Mature sequence accession [human]	Mature sequence accession [mouse]	Mature sequence accession [rat]	Mature sequence accession [virus]	miRNA sequence
35816	LET-7B: HSA-LET-7B; MMU-LET-7B; RNO-LET-7B	MIMAT0000063	MIMAT0000522	MIMAT0000775		UGAGGUAGUAGGUUGUGUGGUU
35817	LET-7C: HSA-LET-7C; MMU-LET-7C; RNO-LET-7C	MIMAT0000064	MIMAT0000523	MIMAT0000776		UGAGGUAGUAGGUUGUAUGGUU
35824	MIR-10A: HSA-MIR-10A; MMU-MIR-10A; RNO-MIR-10A	MIMAT0000253	MIMAT0000648	MIMAT0000782		UACCCUGUAGAUCCGAAUUUGUG
35827	MIR-124: HSA-MIR-124; MMU-MIR-124; RNO-MIR-124.	MIMAT0000422	MIMAT0000134	MIMAT0000828		UAAGGCACGCGGUGAAUGCC
35830	MIR-125B: HSA-MIR-125B; MMU-MIR-125B-5P; RNO-MIR-125B-5P	MIMAT0000423	MIMAT0000136	MIMAT0000830		UCCCUGAGACCCUAACUUGUGA
35832	MIR-126-5P: MMU-MIR-126-5P; HSA-MIR-126*; RNO-MIR-126*	MIMAT0000444	MIMAT0000137	MIMAT0000831		CAUUAUUACUUUUGGUACGCG
35835	MIR-129-3P: HSA-MIR-129-3P; MMU-MIR-129-3P; RNO-MIR-129*	MIMAT0004605	MIMAT0000544	MIMAT0000601		AAGCCCUUACCCCAAAAAGCAU
35837	MIR-130A: HSA-MIR-130A; MMU-MIR-130A; RNO-MIR-130A	MIMAT0000425	MIMAT0000141	MIMAT0000836		CAGUGCAAUGUUAAAAGGGCAU
35838	MIR-130B: HSA-MIR-130B; MMU-MIR-130B; RNO-MIR-130B	MIMAT0000691	MIMAT0000387	MIMAT0000837		CAGUGCAAUGAUGAAAGGGCAU
35841	MIR-134: HSA-MIR-134; MMU-MIR-134; RNO-MIR-134	MIMAT0000447	MIMAT0000146	MIMAT0000840		UGUGACUGGUUGACCAGAGGGG
35843	MIR-136: HSA-MIR-136; RNO-MIR-136; MMU-MIR-136	MIMAT0000448	MIMAT0000148	MIMAT0000842		ACUCCAUUUGUUUUGAUGAUGGA
35844	MIR-137: HSA-MIR-137; MMU-MIR-137; RNO-MIR-137	MIMAT0000429	MIMAT0000149	MIMAT0000843		UUAUUGCUUAAGAAUACGCGUAG
35847	MIR-140-5P: HSA-MIR-140-5P; MMU-MIR-140; RNO-MIR-140	MIMAT0000431	MIMAT0000151	MIMAT0000573		CAGUGGUUUUACCCUAUGGUAG
35849	MIR-141: HSA-MIR-141; MMU-MIR-141; RNO-MIR-141	MIMAT0000432	MIMAT0000153	MIMAT0000846		UAACACUGUCUGGUAAAGAUGG
35856	MIR-146A: HSA-MIR-146A; MMU-MIR-146A; RNO-MIR-146A	MIMAT0000449	MIMAT0000158	MIMAT0000852		UGAGAACUGAAUUCCAUGGGUU
35857	MIR-148A: HSA-MIR-148A; MMU-MIR-148A	MIMAT0000243	MIMAT0000516			UCAGUGCACUACAGAACUUUGU
35859	MIR-150: HSA-MIR-150; MMU-MIR-150; RNO-MIR-150	MIMAT0000451	MIMAT0000160	MIMAT0000853		UCUCCCAACCCUUGUACCAGUG
35860	MIR-151-3P: MMU-MIR-151-3P; RNO-MIR-151*.		MIMAT0000161	MIMAT0000614		CUAGACUGAGGCUCCUUGAGG
35862	MIR-153: HSA-MIR-153; MMU-MIR-153; RNO-MIR-153	MIMAT0000439	MIMAT0000163	MIMAT0000855		UUGCAUAGUCACAAAAGUGAUC
35863	MIR-154: HSA-MIR-154; MMU-MIR-154; RNO-MIR-154	MIMAT0000452	MIMAT0000164	MIMAT0000856		UAGGUUAUCCGUGUUGCCUUCG
35864	MIR-15A: HSA-MIR-15A; MMU-MIR-15A; RNO-MIR-15A	MIMAT0000068	MIMAT0000526			UAGCAGCACAUAAUGGUUUGUG
35865	MIR-15B: HSA-MIR-15B; MMU-MIR-15B; RNO-MIR-15B	MIMAT0000417	MIMAT0000124	MIMAT0000784		UAGCAGCACAUCAUGGUUUACA
35866	MIR-16: HSA-MIR-16; MMU-MIR-16; RNO-MIR-16	MIMAT0000069	MIMAT0000527	MIMAT0000785		UAGCAGCACGUAAAUAUUGGCG
35869	MIR-181A: HSA-MIR-181A; MMU-MIR-181A; RNO-MIR-181A	MIMAT0000256	MIMAT0000210	MIMAT0000858		AACAUUCAACGCUGUCGGUGAGU
35872	MIR-187: HSA-MIR-187; MMU-MIR-187; RNO-MIR-187	MIMAT0000262	MIMAT0000216	MIMAT0000864		UCGUGUCUUGUGUUGCAGCCGG
35876	MIR-192: HSA-MIR-192; MMU-MIR-192; RNO-MIR-192	MIMAT0000222	MIMAT0000517	MIMAT0000867		CUGACCUAUGAAUUGACAGCC
35878	MIR-194: HSA-MIR-194; MMU-MIR-194; RNO-MIR-194	MIMAT0000460	MIMAT0000224	MIMAT0000869		UGUAACAGCAACUCCAUGUGGA
35879	MIR-195: HSA-MIR-195; MMU-MIR-195; RNO-MIR-195	MIMAT0000461	MIMAT0000225	MIMAT0000870		UAGCAGCACAGAAAUAUUGGC
35882	MIR-208A: HSA-MIR-208A; MMU-MIR-208A; RNO-MIR-208	MIMAT0000241	MIMAT0000520	MIMAT0000880		AUAAGACGAGCAAAAAGCUUGU
35883	MIR-21: HSA-MIR-21; MMU-MIR-21; RNO-MIR-21	MIMAT0000076	MIMAT0000530	MIMAT0000790		UAGCUUAUCAGACUGAUGUUGA
35884	MIR-210: HSA-MIR-210; MMU-MIR-210; RNO-MIR-210	MIMAT0000267	MIMAT0000658	MIMAT0000881		CUGUGCGUGUGACAGCGGCUGA
35885	MIR-181A*: HSA-MIR-181A*; MMU-MIR-181A-1*; RNO-MIR-181A*	MIMAT0000270	MIMAT0000660	MIMAT0000884		ACCAUCGACCGUUGAUUGUACC
35886	MIR-22: HSA-MIR-22; MMU-MIR-22; RNO-MIR-22	MIMAT0000077	MIMAT0000531	MIMAT0000791		AAGCUGCCAGUUGAAGAACUGU
35887	MIR-23A: HSA-MIR-23A; MMU-MIR-23A; RNO-MIR-23A	MIMAT0000078	MIMAT0000532	MIMAT0000792		AUCACAUUGCCAGGGAUUUCC
35888	MIR-23B: HSA-MIR-23B; MMU-MIR-23B; RNO-MIR-23B	MIMAT0000418	MIMAT0000125	MIMAT0000793		AUCACAUUGCCAGGGAUUACC
35889	MIR-24: HSA-MIR-24; MMU-MIR-24; RNO-MIR-24	MIMAT0000080	MIMAT0000219	MIMAT0000794		UGGCUCAGUUCAGCAGGAACAG
35890	MIR-25: HSA-MIR-25; MMU-MIR-25; RNO-MIR-25	MIMAT0000081	MIMAT0000652	MIMAT0000795		CAUUGCACUUGUCUCGGUCUGA
35893	MIR-27A: HSA-MIR-27A; MMU-MIR-27A; RNO-MIR-27A	MIMAT0000084	MIMAT0000537	MIMAT0000799		UUCACAGUGGCUAAGUUCCGC
35894	MIR-27B: HSA-MIR-27B; MMU-MIR-27B; RNO-MIR-27B	MIMAT0000419	MIMAT0000126	MIMAT0000798		UUCACAGUGGCUAAGUUCUGC
35897	MIR-301A: HSA-MIR-301A; MMU-MIR-301A; RNO-MIR-301A.	MIMAT0000688	MIMAT0000379	MIMAT0000552		CAGUGCAAUAGUAUUGUCAAAGC
35898	MIR-30A: HSA-MIR-30A; MMU-MIR-30A; RNO-MIR-30A	MIMAT0000087	MIMAT0000128	MIMAT0000808		UGUAAACAUCCUCGACUGGAAG
35899	MIR-30B: HSA-MIR-30B; MMU-MIR-30B; RNO-MIR-30B	MIMAT0000420	MIMAT0000130	MIMAT0000806		UGUAAACAUCCUACACUCAGCU
35900	MIR-30C: HSA-MIR-30C; MMU-MIR-30C; RNO-MIR-30C	MIMAT0000244	MIMAT0000514	MIMAT0000804		UGUAAACAUCCUACACUCUCAGC
35901	MIR-30D: HSA-MIR-30D; MMU-MIR-30D; RNO-MIR-30D	MIMAT0000245	MIMAT0000515	MIMAT0000807		UGUAAACAUCCCCGACUGGAAG
35904	MIR-322-MIR-424: MMU-MIR-322; RNO-MIR-322; (MMU-MIR-424); (RNO-MIR-424)		MIMAT0000548	MIMAT0001619		CAGCAGCAAUUCAUGUUUUGGA
35908	MIR-344-3P: MMU-MIR-344 (MMU-MIR-344-3P)		MIMAT0000593			UGAUCUAGCCAAAGCCUGACUGU
35910	MIR-361-5P: HSA-MIR-361-5P; MMU-MIR-361; RNO-MIR-361	MIMAT0000703	MIMAT0000704	MIMAT0003117		UUAUCAGAAUCUCCAGGGGUAC
35912	MIR-375: HSA-MIR-375; MMU-MIR-375; RNO-MIR-375	MIMAT0000728	MIMAT0000739	MIMAT0005307		UUUGUUCGUUCGGCUCGCGUGA
35914	MIR-377: HSA-MIR-377; MMU-MIR-377	MIMAT0000730	MIMAT0000741			AUCACACAAAGGCAACUUUUGU
35918	MIR-381: HSA-MIR-381; MMU-MIR-381; RNO-MIR-381	MIMAT0000736	MIMAT0000746	MIMAT0003199		UAUACAAGGGCAAGCUCUCUGU
35919	MIR-382: HSA-MIR-382; MMU-MIR-382; RNO-MIR-382	MIMAT0000737	MIMAT0000747	MIMAT0003201		GAAGUUGUUCGUGGUGGAUUCG
35920	MIR-383: MMU-MIR-383; RNO-MIR-383		MIMAT0000748	MIMAT0003114		AGAUCAGAAGGUGACUGUGGCU
35921	MIR-384-3P: MMU-MIR-384-3P; RNO-MIR-384-3P		MIMAT0001076	MIMAT0005310		AUUCCUAGAAAUUGUUCACAAU
35922	MIR-425*: MMU-MIR-425*; HSA-MIR-425*	MIMAT0001343	MIMAT0001342			AUCGGGAAUGUCGUGUCCGCC
35925	MIR-9*: MMU-MIR-9*; HSA-MIR-9*; RNO-MIR-9*	MIMAT0000442	MIMAT0000143	MIMAT0004708		UAAAGCUAGAUAACCGAAAGU
35926	MIR-93: HSA-MIR-93; MMU-MIR-93; RNO-MIR-93	MIMAT0000093	MIMAT0000540	MIMAT0000817		CAAAGUGCUGUUCGUGCAGGUAG
35927	MIR-96: HSA-MIR-96; MMU-MIR-96; RNO-MIR-96	MIMAT0000095	MIMAT0000541	MIMAT0000818		UUUGGCACUAGCACAUUUUUGCU
38223	MIR-378*: HSA-MIR-378*; MMU-MIR-378*; RNO-MIR-378*	MIMAT0000731	MIMAT0000742	MIMAT0003378		CUCCUGACUCCAGGUCCUGUGU
38256	CALI_1: CALIBRATION OLIGO 1.					UCCACGACGUCUCAUGUAUUUC
38258	CALI_3: CALIBRATION OLIGO 3.					GGGCUACCUAUAUAGCAGGCCU
38259	CALI_4: CALIBRATION OLIGO 4 (MIRCONTROL 3).					GGGUACCAUACCGGUUGUCUUA
38260	CALI_5: CALIBRATION OLIGO 5 (MIRCONTROL 3).					CAUGGUUGUAAGUCCCGGUAAU
38261	CALI_6: CALIBRATION OLIGO 6 (MIRCONTROL 3).					UCUCUAAGUCGAAUCGGCUAGG
38262	CALI_7: CALIBRATION OLIGO 7.					GUCCCACUCCGUAGAUCUGUUC
38263	CALI_8: CALIBRATION OLIGO 8.					GGAUUACUCGGGUUUGAGACAG
38264	CALI_9: CALIBRATION OLIGO 9.					UGGAUUUCGGUAGACUUGUCCU
38265	CALI_10: CALIBRATION OLIGO 10.					CCUGGAACUUAGGACGUGAAUC
38266	CALI_11: CALIBRATION OLIGO 11.					GAUGUAACGAGUUGGAAUGCAA
38267	CALI_12: CALIBRATION OLIGO 12.					UAGCAUAUCGAGCCUGAGAACA
38268	CALI_13: CALIBRATION OLIGO 13.					GGAUGAGAUCUCACACGGUGUA
38269	CALI_14: CALIBRATION OLIGO 14.					CAUCGGUCGAACUUAUGUGAAA
38270	CALI_15: CALIBRATION OLIGO 15.					GAAGCACAUUCGCACAUCAUAU
38271	CALI_16: CALIBRATION OLIGO 16.					UCUUAACCCGGACCAGAAACUA
38272	CALI_17: CALIBRATION OLIGO 17.					UCAUGAGUCCGUACCUUGAUUG
38273	CALI_18: CALIBRATION OLIGO 18 (MIRCONTROL 3).					AUCAUUUACGAUUCGGAGCUGU
38274	CALI_19: CALIBRATION OLIGO 19 (MIRCONTROL 3).					AUGAUUCUCUAACGUCGGCAUU
38275	CALI_20: CALIBRATION OLIGO 20 (MIRCONTROL 3).					GAUAGUUCGGGAUCGCUGUAAC
38276	CALI_21: CALIBRATION OLIGO 21.					AUGCGUUCAAUCGGAACUAGAU
38277	CALI_22: CALIBRATION OLIGO 22.					CAUUCUCCUAUCGCUUCAGCUU
38278	CALI_23: CALIBRATION OLIGO 23.					CUCGUCUCCGGCUGUAUAUACC
38279	CALI_24: CALIBRATION OLIGO 24.					UGCUACUCCGAUCUUUAGCCUC
38280	CALI_25: CALIBRATION OLIGO 25.					AGGGCCCUUUAGGCACUAAUAG
38281	CALI_26: CALIBRATION OLIGO 26.					AGGUUCCGGAUAAGUAAGAGCC
38282	CALI_27: CALIBRATION OLIGO 27 (MIRCONTROL 3).					GUAGCUGUCAGUACGUUCGUGC
38283	CALI_28: CALIBRATION OLIGO 28 (MIRCONTROL 3).					UAACUCCUUAAGCGAAUCUCGC
38284	CALI_29: CALIBRATION OLIGO 29.					CGUCGAUUUAGACCGUAUAGCC
38285	CALI_30: CALIBRATION OLIGO 30.					AUGAUACCCUAAACGAAAGCGA
38286	CALI_31: CALIBRATION OLIGO 31.					AAAGUAGCAUCCGAAAUACGGA
38287	CALI_32: CALIBRATION OLIGO 32.					GAGCUCUAGUGGCUUGAUCGAU
38288	CALI_33: CALIBRATION OLIGO 33.					CAGAUAUGUCGAUUCGCAAUGU
38289	CALI_34: CALIBRATION OLIGO 34.					CAAUCCUCCCGGACUAGUACUG
38290	CALI_35: CALIBRATION OLIGO 35 (MIRCONTROL 3).					UGAUACGGAUGUUAUACGCAGC
38291	CALI_36: CALIBRATION OLIGO 36 (MIRCONTROL 3).					CGCUGCACUUAUAGUACGAACG
38292	CALI_37: CALIBRATION OLIGO 37 (MIRCONTROL 3).					UUCCGCUUUACGGGUUAAUAGA
38293	CALI_38: CALIBRATION OLIGO 38 (MIRCONTROL 3).					GGAGGAUACUUAAUCCGCUGUG
38294	CALI_39: CALIBRATION OLIGO 39 (MIRCONTROL 3).					GGUAAUCCAACGUUGAUGGUUU
38296	CALI_41: CALIBRATION OLIGO 41 (MIRCONTROL 3).					UGCUAGUCCACGGGAGAAAUAU
38297	CALI_42: CALIBRATION OLIGO 42 (MIRCONTROL 3).					CUGUAAACGAACCGGAUAGAGG
38298	CALI_43: CALIBRATION OLIGO 43 (MIRCONTROL 3).					UCUAGUUGCGUGAUGGAGAGAA
38299	CALI_44: CALIBRATION OLIGO 44 (MIRCONTROL 3).					AGCCGCAUUUCGUAGUGAUAUU
38300	CALI_45: CALIBRATION OLIGO 45 (MIRCONTROL 3).					AAUACGCUUCGGCAGAUGUAAU
38314	LET-7A: HSA-LET-7A; MMU-LET-7A; RNO-LET-7A	MIMAT0000062	MIMAT0000521	MIMAT0000774		UGAGGUAGUAGGUUGUAUAGUU
38315	LET-7F: HSA-LET-7F; MMU-LET-7F; RNO-LET-7F	MIMAT0000067	MIMAT0000525	MIMAT0000778		UGAGGUAGUAGAUUGUAUAGUU
38316	MIR-100: HSA-MIR-100; MMU-MIR-100; RNO-MIR-100	MIMAT0000098	MIMAT0000655	MIMAT0000822		AACCCGUAGAUCCGAACUUGUG
38317	MIR-103: HSA-MIR-103; MMU-MIR-103; RNO-MIR-103	MIMAT0000101	MIMAT0000546	MIMAT0000824		AGCAGCAUUGUACAGGGCUAUGA
38318	MIR-107: HSA-MIR-107; MMU-MIR-107; RNO-MIR-107	MIMAT0000104	MIMAT0000647	MIMAT0000826		AGCAGCAUUGUACAGGGCUAUCA
38319	MIR-127: HSA-MIR-127; MMU-MIR-127; RNO-MIR-127	MIMAT0000446	MIMAT0000139	MIMAT0000833		UCGGAUCCGUCUGAGCUUGGCU
38320	MIR-129-5P: HSA-MIR-129-5P; MMU-MIR-129-5P; RNO-MIR-129.	MIMAT0000242	MIMAT0000209	MIMAT0000600		CUUUUUGCGGUCUGGGCUUGC
38321	MIR-142-3P: HSA-MIR-142-3P; MMU-MIR-142-3P; RNO-MIR-142-3P	MIMAT0000434	MIMAT0000155	MIMAT0000848		UGUAGUGUUUCCUACUUUAUGGA
38322	MIR-146B-5P: HSA-MIR-146B-5P; MMU-MIR-146B; RNO-MIR-146B	MIMAT0002809	MIMAT0003475	MIMAT0005595		UGAGAACUGAAUUCCAUAGGCU
38323	MIR-181C: HSA-MIR-181C; MMU-MIR-181C; RNO-MIR-181C	MIMAT0000258	MIMAT0000674	MIMAT0000857		AACAUUCAACCUGUCGGUGAGU
38324	MIR-197: HSA-MIR-197; MMU-MIR-197	MIMAT0000227	MIMAT0004860			UUCACCACCUUCUCCACCCAGC
38325	MIR-199B-5P: HSA-MIR-199B-5P	MIMAT0000263				CCCAGUGUUUAGACUAUCUGUUC
38326	MIR-19A: HSA-MIR-19A; MMU-MIR-19A; RNO-MIR-19A	MIMAT0000073	MIMAT0000651	MIMAT0000789		UGUGCAAAUCUAUGCAAAACUGA
38327	MIR-19B: HSA-MIR-19B; MMU-MIR-19B; RNO-MIR-19B	MIMAT0000074	MIMAT0000513	MIMAT0000788		UGUGCAAAUCCAUGCAAAACUGA
38328	MIR-203: HSA-MIR-203; MMU-MIR-203; RNO-MIR-203	MIMAT0000264	MIMAT0000236	MIMAT0000876		GUGAAAUGUUUAGGACCACUAG
38329	MIR-204: HSA-MIR-204; MMU-MIR-204; RNO-MIR-204.	MIMAT0000265	MIMAT0000237	MIMAT0000877		UUCCCUUUGUCAUCCUAUGCCU
38330	MIR-20A: HSA-MIR-20A; MMU-MIR-20A; RNO-MIR-20A	MIMAT0000075	MIMAT0000529	MIMAT0000602		UAAAGUGCUUAUAGUGCAGGUAG
38331	MIR-20B: HSA-MIR-20B; MMU-MIR-20B; RNO-MIR-20B-5P	MIMAT0001413	MIMAT0003187	MIMAT0003211		CAAAGUGCUCAUAGUGCAGGUAG
38332	MIR-211: HSA-MIR-211	MIMAT0000268				UUCCCUUUGUCAUCCUUCGCCU
38333	MIR-215: HSA-MIR-215	MIMAT0000272				AUGACCUAUGAAUUGACAGAC
38334	MIR-218: HSA-MIR-218; MMU-MIR-218; RNO-MIR-218	MIMAT0000275	MIMAT0000663	MIMAT0000888		UUGUGCUUGAUCUAACCAUGU
38335	MIR-219-5P: HSA-MIR-219-5P; MMU-MIR-219; RNO-MIR-219-5P	MIMAT0000276	MIMAT0000664	MIMAT0000889		UGAUUGUCCAAACGCAAUUCU
38336	MIR-220A: HSA-MIR-220A	MIMAT0000277				CCACACCGUAUCUGACACUUU
38337	MIR-221: HSA-MIR-221; MMU-MIR-221; RNO-MIR-221	MIMAT0000278	MIMAT0000669	MIMAT0000890		AGCUACAUUGUCUGCUGGGUUUC
38338	MIR-28-5P: HSA-MIR-28-5P; MMU-MIR-28; RNO-MIR-28	MIMAT0000085	MIMAT0000653	MIMAT0000800		AAGGAGCUCACAGUCUAUUGAG
38339	MIR-299-3P: HSA-MIR-299-3P	MIMAT0000687				UAUGUGGGAUGGUAAACCGCUU
38340	MIR-302B: HSA-MIR-302B; MMU-MIR-302B	MIMAT0000715	MIMAT0003374			UAAGUGCUUCCAUGUUUUAGUAG
38341	MIR-302C: HSA-MIR-302C	MIMAT0000717				UAAGUGCUUCCAUGUUUCAGUGG
38342	MIR-302D: HSA-MIR-302D; MMU-MIR-302D	MIMAT0000718	MIMAT0003377			UAAGUGCUUCCAUGUUUGAGUGU
38343	MIR-325-5P: HSA-MIR-325	MIMAT0000771				CCUAGUAGGUGUCCAGUAAGUGU
38344	MIR-329: HSA-MIR-329	MIMAT0001629				AACACACCUGGUUAACCUCUUU
38345	MIR-330-3P: HSA-MIR-330-3P	MIMAT0000751				GCAAAGCACACGGCCUGCAGAGA
38346	MIR-346: HSA-MIR-346	MIMAT0000773				UGUCUGCCCGCAUGCCUGCCUCU
38347	MIR-362-5P: HSA-MIR-362-5P	MIMAT0000705				AAUCCUUGGAACCUAGGUGUGAGU
38348	MIR-363: HSA-MIR-363; MMU-MIR-363; RNO-MIR-363	MIMAT0000707	MIMAT0000708	MIMAT0003210		AAUUGCACGGUAUCCAUCUGUA
38349	MIR-365: HSA-MIR-365; MMU-MIR-365; RNO-MIR-365	MIMAT0000710	MIMAT0000711	MIMAT0001549		UAAUGCCCCUAAAAAUCCUUAU
38350	MIR-367: HSA-MIR-367; MMU-MIR-367	MIMAT0000719	MIMAT0003181			AAUUGCACUUUAGCAAUGGUGA
38351	MIR-369-3P: HSA-MIR-369-3P; MMU-MIR-369-3P; RNO-MIR-369-3P	MIMAT0000721	MIMAT0003186	MIMAT0003207		AAUAAUACAUGGUUGAUCUUU
38352	MIR-369-5P: HSA-MIR-369-5P; MMU-MIR-369-5P; RNO-MIR-369-5P	MIMAT0001621	MIMAT0003185	MIMAT0003206		AGAUCGACCGUGUUAUAUUCGC
38353	MIR-372: HSA-MIR-372	MIMAT0000724				AAAGUGCUGCGACAUUUGAGCGU
38354	MIR-373: HSA-MIR-373	MIMAT0000726				GAAGUGCUUCGAUUUUGGGGUGU
38355	MIR-374A: HSA-MIR-374A	MIMAT0000727				UUAUAAUACAACCUGAUAAGUG
38356	MIR-376A: HSA-MIR-376A	MIMAT0000729				AUCAUAGAGGAAAAUCCACGU
38357	MIR-376B: HSA-MIR-376B	MIMAT0002172				AUCAUAGAGGAAAAUCCAUGUU
38358	MIR-380-3P: HSA-MIR-380-3P	MIMAT0000735				UAUGUAAUAUGGUCCACAUCUU
38359	MIR-383: HSA-MIR-383	MIMAT0000738				AGAUCAGAAGGUGAUUGUGGCU
38360	MIR-410: HSA-MIR-410; MMU-MIR-410; RNO-MIR-410.	MIMAT0002171	MIMAT0001091	MIMAT0005311		AAUAUAACACAGAUGGCCUGU
38361	MIR-411: HSA-MIR-411; MMU-MIR-411; RNO-MIR-411	MIMAT0003329	MIMAT0004747	MIMAT0005312		UAGUAGACCGUAUAGCGUACG
38362	MIR-421-3P: HSA-MIR-421-3P; MMU-MIR-421-3P; RNO-MIR-421-3P (HSA-MIR-421); (MMU-MIR-421)	MIMAT0003339	MIMAT0004869			AUCAACAGACAUUAAUUGGGCGC
38363	MIR-322-MIR-424: HSA-MIR-424; (HSA-MIR-322)	MIMAT0001341				CAGCAGCAAUUCAUGUUUUGAA
38364	MIR-425: HSA-MIR-425; MMU-MIR-425; RNO-MIR-425	MIMAT0003393	MIMAT0004750	MIMAT0005314		AAUGACACGAUCACUCCCGUUGA
38365	MIR-429: HSA-MIR-429	MIMAT0001536				UAAUACUGUCUGGUAAAACCGU
38366	MIR-431: HSA-MIR-431; MMU-MIR-431; RNO-MIR-431.	MIMAT0001625	MIMAT0001418	MIMAT0001626		UGUCUUGCAGGCCGUCAUGCA
38367	MIR-432: HSA-MIR-432	MIMAT0002814				UCUUGGAGUAGGUCAUUGGGUGG
38368	MIR-448: HSA-MIR-448; MMU-MIR-448; RNO-MIR-448	MIMAT0001532	MIMAT0001533	MIMAT0001534		UUGCAUAUGUAGGAUGUCCCAU
38369	MIR-449A: HSA-MIR-449A; MMU-MIR-449A; RNO-MIR-449A	MIMAT0001541	MIMAT0001542	MIMAT0001543		UGGCAGUGUAUUGUUAGCUGGU
38370	MIR-449B: HSA-MIR-449B	MIMAT0003327				AGGCAGUGUAUUGUUAGCUGGC
38371	MIR-455-5P: HSA-MIR-455-5P; MMU-MIR-455*; RNO-MIR-455	MIMAT0003150	MIMAT0003485	MIMAT0005316		UAUGUGCCUUUGGACUACAUCG
38372	MIR-484: HSA-MIR-484; MMU-MIR-484; RNO-MIR-484	MIMAT0002174	MIMAT0003127	MIMAT0005319		UCAGGCUCAGUCCCCUCCCGAU
38373	MIR-485-3P: HSA-MIR-485-3P; MMU-MIR-485*; RNO-MIR-485-3P	MIMAT0002176	MIMAT0003129			GUCAUACACGGCUCUCCUCUCU
38374	MIR-485-5P: HSA-MIR-485-5P; MMU-MIR-485; RNO-MIR-485	MIMAT0002175	MIMAT0003128	MIMAT0003203		AGAGGCUGGCCGUGAUGAAUUC
38375	MIR-486-5P: HSA-MIR-486-5P; MMU-MIR-486	MIMAT0002177	MIMAT0003130			UCCUGUACUGAGCUGCCCCGAG
38376	MIR-487A: HSA-MIR-487A	MIMAT0002178				AAUCAUACAGGGACAUCCAGUU
38377	MIR-487B: HSA-MIR-487B; MMU-MIR-487B; RNO-MIR-487B	MIMAT0003180	MIMAT0003184	MIMAT0003200		AAUCGUACAGGGUCAUCCACUU
38378	MIR-492: HSA-MIR-492	MIMAT0002812				AGGACCUGCGGGACAAGAUUCUU
38379	MIR-497: HSA-MIR-497; MMU-MIR-497; RNO-MIR-497.	MIMAT0002820	MIMAT0003453	MIMAT0003383		CAGCAGCACACUGUGGUUUGU
38380	MIR-498: HSA-MIR-498	MIMAT0002824				UUUCAAGCCAGGGGGCGUUUUUC
38381	MIR-500-3P: HSA-MIR-500*	MIMAT0002871				AUGCACCUGGGCAAGGAUUCUG
38383	MIR-503: HSA-MIR-503	MIMAT0002874				UAGCAGCGGGAACAGUUCUGCAG
38384	MIR-506: HSA-MIR-506	MIMAT0002878				UAAGGCACCCUUCUGAGUAGA
38385	MIR-507: HSA-MIR-507	MIMAT0002879				UUUUGCACCUUUUGGAGUGAA
38386	MIR-508-3P: HSA-MIR-508-3P	MIMAT0002880				UGAUUGUAGCCUUUUGGAGUAGA
38387	MIR-511: HSA-MIR-511	MIMAT0002808				GUGUCUUUUGCUCUGCAGUCA
38388	MIR-512-3P: HSA-MIR-512-3P	MIMAT0002823				AAGUGCUGUCAUAGCUGAGGUC
38389	MIR-515-5P: HSA-MIR-515-5P	MIMAT0002826				UUCUCCAAAAGAAAGCACUUUCUG
38390	MIR-517C: HSA-MIR-517C	MIMAT0002866				AUCGUGCAUCCUUUUAGAGUGU
38391	MIR-518B: HSA-MIR-518B	MIMAT0002844				CAAAGCGCUCCCCUUUAGAGGU
38392	MIR-520A-3P: HSA-MIR-520A-3P	MIMAT0002834				AAAGUGCUUCCCUUUGGACUGU
38393	MIR-520A-5P: HSA-MIR-520A-5P	MIMAT0002833				CUCCAGAGGGAAGUACUUUCU
38394	MIR-520G: HSA-MIR-520G	MIMAT0002858				ACAAAGUGCUUCCCUUUAGAGUGU
38395	MIR-521: HSA-MIR-521	MIMAT0002854				AACGCACUUCCCUUUAGAGUGU
38396	MIR-524-5P: HSA-MIR-524-5P	MIMAT0002849				CUACAAAGGGAAGCACUUUCUC
38397	MIR-525-5P: HSA-MIR-525-5P	MIMAT0002838				CUCCAGAGGGAUGCACUUUCU
38398	MIR-539: HSA-MIR-539; MMU-MIR-539; RNO-MIR-539	MIMAT0003163	MIMAT0003169	MIMAT0003176		GGAGAAAUUAUCCUUGGUGUGU
38399	MIR-548A-3P: HSA-MIR-548A-3P	MIMAT0003251				CAAAACUGGCAAUUACUUUUGC
38400	MIR-548B-3P: HSA-MIR-548B-3P	MIMAT0003254				CAAGAACCUCAGUUGCUUUUGU
38401	MIR-548D-3P: HSA-MIR-548D-3P	MIMAT0003323				CAAAAACCACAGUUUCUUUUGC
38402	MIR-549: HSA-MIR-549	MIMAT0003333				UGACAACUAUGGAUGAGCUCU
38403	MIR-551A: HSA-MIR-551A	MIMAT0003214				GCGACCCACUCUUGGUUUCCA
38404	MIR-552: HSA-MIR-552	MIMAT0003215				AACAGGUGACUGGUUAGACAA
38405	MIR-553: HSA-MIR-553	MIMAT0003216				AAAACGGUGAGAUUUUGUUUU
38406	MIR-554: HSA-MIR-554	MIMAT0003217				GCUAGUCCUGACUCAGCCAGU
38407	MIR-555: HSA-MIR-555	MIMAT0003219				AGGGUAAGCUGAACCUCUGAU
38408	MIR-557: HSA-MIR-557	MIMAT0003221				GUUUGCACGGGUGGGCCUUGUCU
38409	MIR-558: HSA-MIR-558	MIMAT0003222				UGAGCUGCUGUACCAAAAU
38410	MIR-559: HSA-MIR-559	MIMAT0003223				UAAAGUAAAUAUGCACCAAAA
38411	MIR-561: HSA-MIR-561	MIMAT0003225				CAAAGUUUAAGAUCCUUGAAGU
38412	MIR-562: HSA-MIR-562	MIMAT0003226				AAAGUAGCUGUACCAUUUGC
38413	MIR-563: HSA-MIR-563	MIMAT0003227				AGGUUGACAUACGUUUCCC
38414	MIR-564: HSA-MIR-564	MIMAT0003228				AGGCACGGUGUCAGCAGGC
38415	MIR-566: HSA-MIR-566	MIMAT0003230				GGGCGCCUGUGAUCCCAAC
38416	MIR-567: HSA-MIR-567	MIMAT0003231				AGUAUGUUCUUCCAGGACAGAAC
38417	MIR-568: HSA-MIR-568; MMU-MIR-568; RNO-MIR-568	MIMAT0003232	MIMAT0004892			AUGUAUAAAUGUAUACACAC
38418	MIR-569: HSA-MIR-569	MIMAT0003234				AGUUAAUGAAUCCUGGAAAGU
38419	MIR-571: HSA-MIR-571	MIMAT0003236				UGAGUUGGCCAUCUGAGUGAG
38420	MIR-572: HSA-MIR-572	MIMAT0003237				GUCCGCUCGGCGGUGGCCCA
38421	MIR-573: HSA-MIR-573	MIMAT0003238				CUGAAGUGAUGUGUAACUGAUCAG
38422	MIR-575: HSA-MIR-575	MIMAT0003240				GAGCCAGUUGGACAGGAGC
38423	MIR-577: HSA-MIR-577	MIMAT0003242				UAGAUAAAAUAUUGGUACCUG
38424	MIR-578: HSA-MIR-578	MIMAT0003243				CUUCUUGUGCUCUAGGAUUGU
38425	MIR-580: HSA-MIR-580	MIMAT0003245				UUGAGAAUGAUGAAUCAUUAGG
38426	MIR-581: HSA-MIR-581	MIMAT0003246				UCUUGUGUUCUCUAGAUCAGU
38427	MIR-583: HSA-MIR-583	MIMAT0003248				CAAAGAGGAAGGUCCCAUUAC
38428	MIR-584: HSA-MIR-584	MIMAT0003249				UUAUGGUUUGCCUGGGACUGAG
38429	MIR-585: HSA-MIR-585	MIMAT0003250				UGGGCGUAUCUGUAUGCUA
38430	MIR-586: HSA-MIR-586	MIMAT0003252				UAUGCAUUGUAUUUUUAGGUCC
38431	MIR-587: HSA-MIR-587	MIMAT0003253				UUUCCAUAGGUGAUGAGUCAC
38432	MIR-588: HSA-MIR-588	MIMAT0003255				UUGGCCACAAUGGGUUAGAAC
38433	MIR-589*: HSA-MIR-589*	MIMAT0003256				UCAGAACAAAUGCCGGUUCCCAGA
38434	MIR-591: HSA-MIR-591	MIMAT0003259				AGACCAUGGGUUCUCAUUGU
38435	MIR-592: HSA-MIR-592; MMU-MIR-592; RNO-MIR-592.	MIMAT0003260	MIMAT0003730			UUGUGUCAAUAUGCGAUGAUGU
38436	MIR-593*: HSA-MIR-593*	MIMAT0003261				AGGCACCAGCCAGGCAUUGCUCAGC
38437	MIR-595: HSA-MIR-595	MIMAT0003263				GAAGUGUGCCGUGGUGUGUCU
38438	MIR-596: HSA-MIR-596	MIMAT0003264				AAGCCUGCCCGGCUCCUCGGG
38439	MIR-597: HSA-MIR-597	MIMAT0003265				UGUGUCACUCGAUGACCACUGU
38440	MIR-598-3P: HSA-MIR-598	MIMAT0003266				UACGUCAUCGUUGUCAUCGUCA
38441	MIR-600: HSA-MIR-600	MIMAT0003268				ACUUACAGACAAGAGCCUUGCUC
38442	MIR-601: HSA-MIR-601	MIMAT0003269				UGGUCUAGGAUUGUUGGAGGAG
38443	MIR-602: HSA-MIR-602	MIMAT0003270				GACACGGGCGACAGCUGCGGCCC
38444	MIR-603: HSA-MIR-603	MIMAT0003271				CACACACUGCAAUUACUUUUGC
38445	MIR-604: HSA-MIR-604	MIMAT0003272				AGGCUGCGGAAUUCAGGAC
38446	MIR-605: HSA-MIR-605	MIMAT0003273				UAAAUCCCAUGGUGCCUUCUCCU
38447	MIR-606: HSA-MIR-606	MIMAT0003274				AAACUACUGAAAAUCAAAGAU
38448	MIR-607: HSA-MIR-607	MIMAT0003275				GUUCAAAUCCAGAUCUAUAAC
38449	MIR-608: HSA-MIR-608	MIMAT0003276				AGGGGUGGUGUUGGGACAGCUCCGU
38450	MIR-609: HSA-MIR-609	MIMAT0003277				AGGGUGUUUCUCUCAUCUCU
38451	MIR-610: HSA-MIR-610	MIMAT0003278				UGAGCUAAAUGUGUGCUGGGA
38452	MIR-611: HSA-MIR-611	MIMAT0003279				GCGAGGACCCCUCGGGGUCUGAC
38453	MIR-612: HSA-MIR-612	MIMAT0003280				GCUGGGCAGGGCUUCUGAGCUCCUU
38454	MIR-613: HSA-MIR-613	MIMAT0003281				AGGAAUGUUCCUUCUUUGCC
38455	MIR-614: HSA-MIR-614	MIMAT0003282				GAACGCCUGUUCUUGCCAGGUGG
38456	MIR-616*: HSA-MIR-616*	MIMAT0003284				ACUCAAAACCCUUCAGUGACUU
38457	MIR-617: HSA-MIR-617	MIMAT0003286				AGACUUCCCAUUUGAAGGUGGC
38458	MIR-618: HSA-MIR-618	MIMAT0003287				AAACUCUACUUGUCCUUCUGAGU
38459	MIR-619: HSA-MIR-619	MIMAT0003288				GACCUGGACAUGUUUGUGCCCAGU
38460	MIR-620: HSA-MIR-620	MIMAT0003289				AUGGAGAUAGAUAUAGAAAU
38461	MIR-621: HSA-MIR-621	MIMAT0003290				GGCUAGCAACAGCGCUUACCU
38462	MIR-622: HSA-MIR-622	MIMAT0003291				ACAGUCUGCUGAGGUUGGAGC
38463	MIR-623: HSA-MIR-623	MIMAT0003292				AUCCCUUGCAGGGGCUGUUGGGU
38464	MIR-624*: HSA-MIR-624*	MIMAT0003293				UAGUACCAGUACCUUGUGUUCA
38465	MIR-626: HSA-MIR-626	MIMAT0003295				AGCUGUCUGAAAAUGUCUU
38466	MIR-627: HSA-MIR-627	MIMAT0003296				GUGAGUCUCUAAGAAAAGAGGA
38467	MIR-629*: HSA-MIR-629*	MIMAT0003298				GUUCUCCCAACGUAAGCCCAGC
38468	MIR-630: HSA-MIR-630	MIMAT0003299				AGUAUUCUGUACCAGGGAAGGU
38469	MIR-631: HSA-MIR-631	MIMAT0003300				AGACCUGGCCCAGACCUCAGC
38470	MIR-632: HSA-MIR-632	MIMAT0003302				GUGUCUGCUUCCUGUGGGA
38471	MIR-633: HSA-MIR-633	MIMAT0003303				CUAAUAGUAUCUACCACAAUAAA
38472	MIR-634: HSA-MIR-634	MIMAT0003304				AACCAGCACCCCAACUUUGGAC
38473	MIR-635: HSA-MIR-635	MIMAT0003305				ACUUGGGCACUGAAACAAUGUCC
38474	MIR-637: HSA-MIR-637	MIMAT0003307				ACUGGGGGCUUUCGGGCUCUGCGU
38475	MIR-638: HSA-MIR-638	MIMAT0003308				AGGGAUCGCGGGCGGGUGGCGGCCU
38476	MIR-639: HSA-MIR-639	MIMAT0003309				AUCGCUGCGGUUGCGAGCGCUGU
38477	MIR-640: HSA-MIR-640	MIMAT0003310				AUGAUCCAGGAACCUGCCUCU
38478	MIR-641: HSA-MIR-641	MIMAT0003311				AAAGACAUAGGAUAGAGUCACCUC
38479	MIR-642: HSA-MIR-642	MIMAT0003312				GUCCCUCUCCAAAUGUGUCUUG
38480	MIR-643: HSA-MIR-643	MIMAT0003313				ACUUGUAUGCUAGCUCAGGUAG
38481	MIR-644: HSA-MIR-644	MIMAT0003314				AGUGUGGCUUUCUUAGAGC
38482	MIR-645: HSA-MIR-645	MIMAT0003315				UCUAGGCUGGUACUGCUGA
38483	MIR-646: HSA-MIR-646	MIMAT0003316				AAGCAGCUGCCUCUGAGGC
38484	MIR-647: HSA-MIR-647	MIMAT0003317				GUGGCUGCACUCACUUCCUUC
38485	MIR-648: HSA-MIR-648	MIMAT0003318				AAGUGUGCAGGGCACUGGU
38486	MIR-649: HSA-MIR-649	MIMAT0003319				AAACCUGUGUUGUUCAAGAGUC
38487	MIR-650: HSA-MIR-650	MIMAT0003320				AGGAGGCAGCGCUCUCAGGAC
38488	MIR-651: HSA-MIR-651	MIMAT0003321				UUUAGGAUAAGCUUGACUUUUG
38489	MIR-656: HSA-MIR-656	MIMAT0003332				AAUAUUAUACAGUCAACCUCU
38490	MIR-657: HSA-MIR-657	MIMAT0003335				GGCAGGUUCUCACCCUCUCUAGG
38491	MIR-658: HSA-MIR-658	MIMAT0003336				GGCGGAGGGAAGUAGGUCCGUUGGU
38492	MIR-659: HSA-MIR-659	MIMAT0003337				CUUGGUUCAGGGAGGGUCCCCA
38493	MIR-661: HSA-MIR-661	MIMAT0003324				UGCCUGGGUCUCUGGCCUGCGCGU
38494	MIR-662: HSA-MIR-662	MIMAT0003325				UCCCACGUUGUGGCCCAGCAG
38495	MIR-9: HSA-MIR-9; MMU-MIR-9; RNO-MIR-9	MIMAT0000441	MIMAT0000142	MIMAT0000781		UCUUUGGUUAUCUAGCUGUAUGA
38496	MIR-95: HSA-MIR-95	MIMAT0000094				UUCAACGGGUAUUUAUUGAGCA
38497	MIR-98: HSA-MIR-98; MMU-MIR-98; RNO-MIR-98	MIMAT0000096	MIMAT0000545	MIMAT0000819		UGAGGUAGUAAGUUGUAUUGUU
38498	MIR-99A: HSA-MIR-99A; MMU-MIR-99A; RNO-MIR-99A	MIMAT0000097	MIMAT0000131	MIMAT0000820		AACCCGUAGAUCCGAUCUUGUG
38499	MIR-106B: HSA-MIR-106B; MMU-MIR-106B; RNO-MIR-106B	MIMAT0000680	MIMAT0000386	MIMAT0000825		UAAAGUGCUGACAGUGCAGAU
38500	MIR-132: HSA-MIR-132; MMU-MIR-132; RNO-MIR-132	MIMAT0000426	MIMAT0000144	MIMAT0000838		UAACAGUCUACAGCCAUGGUCG
38501	MIR-135A: HSA-MIR-135A; MMU-MIR-135A; RNO-MIR-135A	MIMAT0000428	MIMAT0000147	MIMAT0000841		UAUGGCUUUUUAUUCCUAUGUGA
38502	MIR-184: HSA-MIR-184; MMU-MIR-184; RNO-MIR-184	MIMAT0000454	MIMAT0000213	MIMAT0000861		UGGACGGAGAACUGAUAAGGGU
38503	MIR-199A-5P: HSA-MIR-199A-5P; MMU-MIR-199A-5P; RNO-MIR-199A-5P	MIMAT0000231	MIMAT0000229	MIMAT0000872		CCCAGUGUUCAGACUACCUGUUC
38504	MIR-199B-5P: MMU-MIR-199B-5P (MMU-MIR-199B*)		MIMAT0000672			CCCAGUGUUUAGACUACCUGUUC
38505	MIR-200A: HSA-MIR-200A; MMU-MIR-200A; RNO-MIR-200A	MIMAT0000682	MIMAT0000519	MIMAT0000874		UAACACUGUCUGGUAACGAUGU
38506	MIR-202-3P: MMU-MIR-202-3P		MIMAT0000235			AGAGGUAUAGCGCAUGGGAAGA
38507	MIR-205: HSA-MIR-205; MMU-MIR-205; RNO-MIR-205	MIMAT0000266	MIMAT0000238	MIMAT0000878		UCCUUCAUUCCACCGGAGUCUG
38508	MIR-206: HSA-MIR-206; MMU-MIR-206; RNO-MIR-206	MIMAT0000462	MIMAT0000239	MIMAT0000879		UGGAAUGUAAGGAAGUGUGUGG
38509	MIR-207: MMU-MIR-207		MIMAT0000240			GCUUCUCCUGGCUCUCCUCCCUC
38510	MIR-211: MMU-MIR-211; RNO-MIR-211		MIMAT0000668	MIMAT0000882		UUCCCUUUGUCAUCCUUUGCCU
38511	MIR-215: MMU-MIR-215; RNO-MIR-215		MIMAT0000904	MIMAT0003118		AUGACCUAUGAUUUGACAGAC
38512	MIR-291A-5P: MMU-MIR-291A-5P; RNO-MIR-291A-5P		MIMAT0000367	MIMAT0000894		CAUCAAAGUGGAGGCCCUCUCU
38513	MIR-292-5P: MMU-MIR-292-5P; RNO-MIR-292-5P		MIMAT0000369	MIMAT0000896		ACUCAAACUGGGGGCUCUUUUG
38514	MIR-293-3P: MMU-MIR-293		MIMAT0000371			AGUGCCGCAGAGUUUGUAGUGU
38515	MIR-294-3P: MMU-MIR-294		MIMAT0000372			AAAGUGCUUCCCUUUUGUGUGU
38516	MIR-295-3P: MMU-MIR-295		MIMAT0000373			AAAGUGCUACUACUUUUGAGUCU
38517	MIR-296-5P: HSA-MIR-296-5P; MMU-MIR-296-5P; RNO-MIR-296*	MIMAT0000690	MIMAT0000374	MIMAT0000898		AGGGCCCCCCCUCAAUCCUGU
38518	MIR-297B: MMU-MIR-297B-5P		MIMAT0003480			AUGUAUGUGUGCAUGAACAUGU
38519	MIR-299-5P: HSA-MIR-299-5P; MMU-MIR-299*; RNO-MIR-299	MIMAT0002890	MIMAT0000377	MIMAT0000901		UGGUUUACCGUCCCACAUACAU
38520	MIR-300-3P: MMU-MIR-300; RNO-MIR-300-3P		MIMAT0000378	MIMAT0000902		UAUGCAAGGGCAAGCUCUCUUC
38521	MIR-302A: HSA-MIR-302A; MMU-MIR-302A	MIMAT0000684	MIMAT0000380			UAAGUGCUUCCAUGUUUUGGUGA
38522	MIR-302C: RNO-MIR-302C; MMU-MIR-302C.		MIMAT0003376			CAAGUGCUUCCAUGUUUCAGUGG
38523	MIR-31: HSA-MIR-31; MMU-MIR-31; RNO-MIR-31	MIMAT0000089	MIMAT0000538	MIMAT0000810		AGGCAAGAUGCUGGCAUAGCUG
38524	MIR-326: HSA-MIR-326; MMU-MIR-326; RNO-MIR-326	MIMAT0000756	MIMAT0000559	MIMAT0000560		CCUCUGGGCCCUUCCUCCAGU
38525	MIR-346: MMU-MIR-346		MIMAT0000597			UGUCUGCCCGAGUGCCUGCCUCU
38526	MIR-34C-5P: HSA-MIR-34C-5P; MMU-MIR-34C; RNO-MIR-34C	MIMAT0000686	MIMAT0000381	MIMAT0000814		AGGCAGUGUAGUUAGCUGAUUGC
38527	MIR-376A: MMU-MIR-376A; RNO-MIR-376A		MIMAT0000740	MIMAT0003198		AUCGUAGAGGAAAAUCCACGU
38528	MIR-379: HSA-MIR-379; MMU-MIR-379; RNO-MIR-379	MIMAT0000733	MIMAT0000743	MIMAT0003192		UGGUAGACUAUGGAACGUAGG
38529	MIR-380-3P: MMU-MIR-380-3P; RNO-MIR-380-3P		MIMAT0000745			UAUGUAGUAUGGUCCACAUCUU
38530	MIR-429: MMU-MIR-429; RNO-MIR-429		MIMAT0001537	MIMAT0001538		UAAUACUGUCUGGUAAUGCCGU
38531	MIR-433-3P: MMU-MIR-433 (MMU-MIR-433-3P); HSA-MIR-433; RNO-MIR-433	MIMAT0001627	MIMAT0001420	MIMAT0001628		AUCAUGAUGGGCUCCUCGGUGU
38532	MIR-451: HSA-MIR-451; MMU-MIR-451; RNO-MIR-451.	MIMAT0001631	MIMAT0001632	MIMAT0001633		AAACCGUUACCAUUACUGAGUU
38533	MIR-465A-5P: MMU-MIR-465A-5P		MIMAT0002106			UAUUUAGAAUGGCACUGAUGUGA
38534	MIR-485-3P: HSA-MIR-485-3P; MMU-MIR-485*; RNO-MIR-485-3P.	MIMAT0002176	MIMAT0003129			GUCAUACACGGCUCUCCUCU
38535	MIR-489: MMU-MIR-489		MIMAT0003112			AAUGACACCACAUAUAUGGCAGC
38536	MIR-491-5P: HSA-MIR-491-5P; MMU-MIR-491.	MIMAT0002807	MIMAT0003486			AGUGGGGAACCCUUCCAUGAGG
38537	MIR-495: HSA-MIR-495; MMU-MIR-495; RNO-MIR-495.	MIMAT0002817	MIMAT0003456	MIMAT0005320		AAACAAACAUGGUGCACUUCUU
38538	MIR-501-3P: MMU-MIR-501-3P; RNO-MIR-501-3P		MIMAT0003509			AAUGCACCCGGGCAAGGAUUUG
38539	MIR-505: MMU-MIR-505		MIMAT0003513			CGUCAACACUUGCUGGUUUUCU
38540	MIR-540-3P: MMU-MIR-540-3P; RNO-MIR-540		MIMAT0003167	MIMAT0003174		AGGUCAGAGGUCGAUCCUGG
38541	MIR-542-3P: HSA-MIR-542-3P; MMU-MIR-542-3P; RNO-MIR-542-3P	MIMAT0003389	MIMAT0003172	MIMAT0003179		UGUGACAGAUUGAUAACUGAAA
38542	MIR-99B: HSA-MIR-99B; MMU-MIR-99B; RNO-MIR-99B	MIMAT0000689	MIMAT0000132	MIMAT0000821		CACCCGUAGAACCGACCUUGCG
38543	MIR-148B: HSA-MIR-148B; MMU-MIR-148B; RNO-MIR-148B-3P	MIMAT0000759	MIMAT0000580	MIMAT0000579		UCAGUGCAUCACAGAACUUUGU
38544	MIR-207: RNO-MIR-207			MIMAT0003115		GCUUCUCCUGGCUCUCCUCCCUU
38545	MIR-297: RNO-MIR-297			MIMAT0000899		AUGUAUGUGUGCAUGUAUGCAUG
38546	MIR-324-5P: HSA-MIR-324-5P; MMU-MIR-324-5P; RNO-MIR-324-5P	MIMAT0000761	MIMAT0000555	MIMAT0000553		CGCAUCCCCUAGGGCAUUGGUGU
38547	MIR-325-5P: MMU-MIR-325*; RNO-MIR-325-5P		MIMAT0000558	MIMAT0000557		CCUAGUAGGUGCUCAGUAAGUGU
38548	MIR-327: RNO-MIR-327			MIMAT0000561		CCUUGAGGGGCAUGAGGGU
38549	MIR-329: MMU-MIR-329; RNO-MIR-329		MIMAT0000567	MIMAT0000566		AACACACCCAGCUAACCUUUUU
38550	MIR-330-3P: MMU-MIR-330*; RNO-MIR-330*		MIMAT0000569	MIMAT0000568		GCAAAGCACAGGGCCUGCAGAGA
38551	MIR-331-3P: HSA-MIR-331-3P; MMU-MIR-331-3P; RNO-MIR-331	MIMAT0000760	MIMAT0000571	MIMAT0000570		GCCCCUGGGCCUAUCCUAGAA
38552	MIR-333: RNO-MIR-333 (DELETED IN MIRBASE 12.0)			MIMAT0000572		GUGGUGUGCUAGUUACUUUU
38553	MIR-335: HSA-MIR-335; MMU-MIR-335-5P; RNO-MIR-335	MIMAT0000765	MIMAT0000766	MIMAT0000575		UCAAGAGCAAUAACGAAAAAUGU
38554	MIR-336: RNO-MIR-336			MIMAT0000576		UCACCCUUCCAUAUCUAGUCU
38555	MIR-338-3P: RNO-MIR-338; MMU-MIR-338-3P; HSA-MIR-338-3P	MIMAT0000763	MIMAT0000582	MIMAT0000581		UCCAGCAUCAGUGAUUUUGUUGA
38556	MIR-343: RNO-MIR-343			MIMAT0000591		UCUCCCUCCGUGUGCCCAGA
38557	MIR-344-3P: RNO-MIR-344-3P			MIMAT0000592		UGAUCUAGCCAAAGCCUGACCGU
38558	MIR-346: RNO-MIR-346			MIMAT0000596		UGUCUGCCUGAGUGCCUGCCUCU
38559	MIR-347: RNO-MIR-347			MIMAT0000598		UGUCCCUCUGGGUCGCCCA
38560	MIR-349: RNO-MIR-349			MIMAT0000599		CAGCCCUGCUGUCUUAACCUCU
38561	MIR-350: MMU-MIR-350; RNO-MIR-350		MIMAT0000605	MIMAT0000604		UUCACAAAGCCCAUACACUUUCAC
38562	MIR-374B: HSA-MIR-374B; MMU-MIR-374; RNO-MIR-374	MIMAT0004955	MIMAT0003727	MIMAT0003208		AUAUAAUACAACCUGCUAAGUG
38563	MIR-377: RNO-MIR-377			MIMAT0003123		AUCACACAAAGGCAACUUUUGG
38564	MIR-421-5P: HSA-MIR-421-5P; MMU-MIR-421-5P; RNO-MIR-421-5P; (RNO-MIR-421)			MIMAT0001320		GGCCUCAUUAAAUGUUUGUUG
38565	MIR-489: RNO-MIR-489			MIMAT0003113		AAUGACAUCACAUAUAUGGCAGC
38566	MIR-497: HSA-MIR-497; MMU-MIR-497; RNO-MIR-497	MIMAT0002820	MIMAT0003453	MIMAT0003383		CAGCAGCACACUGUGGUUUGUA
38567	MIR-499-5P: HSA-MIR-499-5P; MMU-MIR-499; RNO-MIR-499	MIMAT0002870	MIMAT0003482	MIMAT0003381		UUAAGACUUGCAGUGAUGUUU
38568	MIR-501-5P: MMU-MIR-501-5P; RNO-MIR-501		MIMAT0003508	MIMAT0003116		AAUCCUUUGUCCCUGGGUGAAA
38569	MIR-29B: HSA-MIR-29B; MMU-MIR-29B; RNO-MIR-29B	MIMAT0000100	MIMAT0000127	MIMAT0000801		UAGCACCAUUUGAAAUCAGUGUU
38570	MIR-190: HSA-MIR-190; MMU-MIR-190; RNO-MIR-190	MIMAT0000458	MIMAT0000220	MIMAT0000865		UGAUAUGUUUGAUAUAUUAGGU
38571	MIR-328-3P: HSA-MIR-328; MMU-MIR-328; RNO-MIR-328	MIMAT0000752	MIMAT0000565	MIMAT0000564		CUGGCCCUCUCUGCCCUUCCGU
38607	MIR-544: HSA-MIR-544	MIMAT0003164				AUUCUGCAUUUUUAGCAAGUUC
38609	MIR-545: HSA-MIR-545	MIMAT0003165				UCAGCAAACAUUUAUUGUGUGC
38610	MIR-548C-3P: HSA-MIR-548C-3P	MIMAT0003285				CAAAAAUCUCAAUUACUUUUGC
38611	MIR-548C-5P: HSA-MIR-548C-5P	MIMAT0004806				AAAAGUAAUUGCGGUUUUUGCC
38612	MIR-550*: HSA-MIR-550*	MIMAT0003257				UGUCUUACUCCCUCAGGCACAU
38613	MIR-550: HSA-MIR-550	MIMAT0004800				AGUGCCUGAGGGAGUAAGAGCCC
38614	MIR-551B: HSA-MIR-551B; MMU-MIR-551B; RNO-MIR-551B	MIMAT0003233	MIMAT0003890	MIMAT0005596		GCGACCCAUACUUGGUUUCAG
38616	MIR-556-5P: HSA-MIR-556-5P	MIMAT0003220				GAUGAGCUCAUUGUAAUAUGAG
38617	MIR-560: HSA-MIR-560 (DELETED IN MIRBASE 10.1)					GCGUGCGCCGGCCGGCCGCC
38618	MIR-565: HSA-MIR-565 (DELETED IN MIRBASE 10.1)					GGCUGGCUCGCGAUGUCUGUUU
38621	MIR-576-5P: HSA-MIR-576-5P	MIMAT0003241				AUUCUAAUUUCUCCACGUCUUUG
38622	MIR-576-3P: HSA-MIR-576-3P	MIMAT0004796				AAGAUGUGGAAAAAUUGGAAUC
38624	MIR-579: HSA-MIR-579	MIMAT0003244				UUCAUUUGGUAUAAACCGCGAUU
38625	MIR-582-5P: HSA-MIR-582-5P; MMU-MIR-582-5P; RNO-MIR-582	MIMAT0003247				UUACAGUUGUUCAACCAGUUACU
38626	MIR-590-5P: HSA-MIR-590-5P; MMU-MIR-590-5P	MIMAT0003258	MIMAT0004895			GAGCUUAUUCAUAAAAGUGCAG
38627	MIR-594: HSA-MIR-594 (DELETED BETWEEN MIRBASE 11.0 AND 11.1)	MIMAT0003262				CCCAUCUGGGGUGGCCUGUGACUUU
38628	MIR-599: HSA-MIR-599; MMU-MIR-599	MIMAT0003267				GUUGUGUCAGUUUAUCAAAC
38630	MIR-624: HSA-MIR-624	MIMAT0004807				CACAAGGUAUUGGUAUUACCU
38633	MIR-628-3P: HSA-MIR-628-3P	MIMAT0003297				UCUAGUAAGAGUGGCAGUCGA
38634	MIR-629: HSA-MIR-629	MIMAT0004810				UGGGUUUACGUUGGGAGAACU
38636	MIR-636: HSA-MIR-636.	MIMAT0003306				UGUGCUUGCUCGUCCCGCCCGCA
38639	MIR-653: HSA-MIR-653; MMU-MIR-653	MIMAT0003328	MIMAT0004943			GUGUUGAAACAAUCUCUACUG
38640	MIR-654-5P: HSA-MIR-654-5P	MIMAT0003330				UGGUGGGCCGCAGAACAUGUGC
38641	MIR-655: HSA-MIR-655	MIMAT0003331				AUAAUACAUGGUUAACCUCUUU
38642	MIR-660: HSA-MIR-660	MIMAT0003338				UACCCAUUGCAUAUCGGAGUUG
38643	MIR-663: HSA-MIR-663	MIMAT0003326				AGGCGGGGCGCCGCGGGACCGC
38644	MIR-7: HSA-MIR-7; MMU-MIR-7A; RNO-MIR-7A	MIMAT0000252	MIMAT0000677	MIMAT0000606		UGGAAGACUAGUGAUUUUGUUGU
38646	MIR-92A: HSA-MIR-92A; MMU-MIR-92A; RNO-MIR-92A.	MIMAT0000092	MIMAT0000539	MIMAT0000816		UAUUGCACUUGUCCCGGCCUGU
38648	MIR-92B: HSA-MIR-92B; MMU-MIR-92B; RNO-MIR-92B	MIMAT0003218	MIMAT0004899	MIMAT0005340		UAUUGCACUCGUCCCGGCCUCC
38651	HSV1-MIR-LAT: HSV1-MIR-LAT (DELETED IN MIRBASE 11.0)				MIMAT0004479	UGGCGGCCCGGCCCGGGGCC
38652	KSHV-MIR-K12-12: KSHV-MIR-K12-12				MIMAT0003712	ACCAGGCCACCAUUCCUCUCCG
38653	KSHV-MIR-K12-1: KSHV-MIR-K12-1				MIMAT0002182	AUUACAGGAAACUGGGUGUAAGC
38654	KSHV-MIR-K12-10A: KSHV-MIR-K12-10A				MIMAT0002179	UAGUGUUGUCCCCCCGAGUGGC
38655	KSHV-MIR-K12-10B: KSHV-MIR-K12-10B				MIMAT0002180	UGGUGUUGUCCCCCCGAGUGGC
38656	KSHV-MIR-K12-11: KSHV-MIR-K12-11				MIMAT0002181	UUAAUGCUUAGCCUGUGUCCGA
38657	KSHV-MIR-K12-2: KSHV-MIR-K12-2				MIMAT0002183	AACUGUAGUCCGGGUCGAUCUG
38659	KSHV-MIR-K12-3*: KSHV-MIR-K12-3*				MIMAT0002194	UCGCGGUCACAGAAUGUGACA
38660	KSHV-MIR-K12-3: KSHV-MIR-K12-3				MIMAT0002193	UCACAUUCUGAGGACGGCAGCGA
38661	KSHV-MIR-K12-4-3P: KSHV-MIR-K12-4-3P				MIMAT0002192	UAGAAUACUGAGGCCUAGCUGA
38662	KSHV-MIR-K12-4-5P: KSHV-MIR-K12-4-5P				MIMAT0002191	AGCUAAACCGCAGUACUCUAGG
38663	KSHV-MIR-K12-5: KSHV-MIR-K12-5				MIMAT0002190	UAGGAUGCCUGGAACUUGCCGG
38664	KSHV-MIR-K12-6-3P: KSHV-MIR-K12-6-3P				MIMAT0002189	UGAUGGUUUUCGGGCUGUUGAG
38665	KSHV-MIR-K12-6-5P: KSHV-MIR-K12-6-5P				MIMAT0002188	CCAGCAGCACCUAAUCCAUCGG
38666	KSHV-MIR-K12-7: KSHV-MIR-K12-7				MIMAT0002187	UGAUCCCAUGUUGCUGGCGCU
38667	KSHV-MIR-K12-8: KSHV-MIR-K12-8				MIMAT0002186	UAGGCGCGACUGAGAGAGCACG
38668	KSHV-MIR-K12-9: KSHV-MIR-K12-9				MIMAT0002185	CUGGGUAUACGCAGCUGCGUAA
38669	MGHV-MIR-M1-1: MGHV-MIR-M1-1				MIMAT0001564	UAGAAAUGGCCGUACUUCCUUU
38670	MGHV-MIR-M1-2: MGHV-MIR-M1-2				MIMAT0001565	CAGACCCCCUCUCCCCCUCUUU
38671	MGHV-MIR-M1-3: MGHV-MIR-M1-3				MIMAT0001566	GAGGUGAGCAGGAGUUGCGCUU
38672	MGHV-MIR-M1-4: MGHV-MIR-M1-4				MIMAT0001567	UCGAGGAGCACGUGUUAUUCUA
38673	MGHV-MIR-M1-5: MGHV-MIR-M1-5				MIMAT0001568	AGAGUUGAGAUCGGGUCGUCUC
38674	MGHV-MIR-M1-6: MGHV-MIR-M1-6				MIMAT0001569	UGAAACUGUGUGAGGUGGUUUU
38675	MGHV-MIR-M1-7-3P: MGHV-MIR-M1-7-3P				MIMAT0001571	GAUAUCGCGCCCACCUUUAUU
38676	MGHV-MIR-M1-7-5P: MGHV-MIR-M1-7-5P				MIMAT0001570	AAAGGUGGAGGUGCGGUAACCU
38677	MGHV-MIR-M1-8: MGHV-MIR-M1-8				MIMAT0001572	AGCACUCACUGGGGGUUUGGUC
38678	MGHV-MIR-M1-9: MGHV-MIR-M1-9				MIMAT0001573	UCACAUUUGCCUGGACCUUUUU
38679	LET-7D*: MMU-LET-7D*; RNO-LET-7D*; HSA-LET-7D*	MIMAT0004484	MIMAT0000384	MIMAT0000563		CUAUACGACCUGCUGCCUUUCU
38680	MIR-741-3P: MMU-MIR-741		MIMAT0004236			UGAGAGAUGCCAUUCUAUGUAGA
38681	MIR-743B-3P: MMU-MIR-743B-3P		MIMAT0004840			GAAAGACAUCAUGCUGAAUAGA
38682	MIR-743B-5P: MMU-MIR-743B-5P; RNO-MIR-743B-5P		MIMAT0004839			UGUUCAGACUGGUGUCCAUCA
38683	MIR-742: MMU-MIR-742		MIMAT0004237			GAAAGCCACCAUGCUGGGUAAA
38684	MIR-742*: MMU-MIR-742*; RNO-MIR-742-5P		MIMAT0004838			UACUCACAUGGUUGCUAAUCA
38685	MIR-743A: MMU-MIR-743A		MIMAT0004238			GAAAGACACCAAGCUGAGUAGA
38686	MIR-878-3P: MMU-MIR-878-3P		MIMAT0004933			GCAUGACACCACACUGGGUAGA
38687	MIR-878-5P: MMU-MIR-878-5P		MIMAT0004932			UAUCUAGUUGGAUGUCAAGACA
38688	MIR-879: MMU-MIR-879; RNO-MIR-879		MIMAT0004842	MIMAT0005287		AGAGGCUUAUAGCUCUAAGCC
38689	MIR-880: MMU-MIR-880		MIMAT0004844			UACUCCAUCCUCUCUGAGUAGA
38690	MIR-881: MMU-MIR-881		MIMAT0004846			AACUGUGUCUUUUCUGAAUAGA
38691	MIR-770-3P: MMU-MIR-770-3P; RNO-MIR-770-3P		MIMAT0003891			CGUGGGCCUGACGUGGAGCUGG
38692	MIR-770-5P: MMU-MIR-770-5P; RNO-MIR-770-5P		MIMAT0004822	MIMAT0005338		AGCACCACGUGUCUGGGCCACG
38693	MIR-673-3P: MMU-MIR-673-3P		MIMAT0004824			UCCGGGGCUGAGUUCUGUGCACC
38694	MIR-673-5P: MMU-MIR-673-5P		MIMAT0003739			CUCACAGCUCUGGUCCUUGGAG
38695	MIR-882: MMU-MIR-882		MIMAT0004847			AGGAGAGAGUUAGCGCAUUAGU
38696	MIR-666-3P: MMU-MIR-666-3P; RNO-MIR-666-3P		MIMAT0004823			GGCUGCAGCGUGAUCGCCUGCU
38697	MIR-883A-3P: MMU-MIR-883A-3P		MIMAT0004849			UAACUGCAACAGCUCUCAGUAU
38698	MIR-883B-3P: MMU-MIR-883B-3P; RNO-MIR-883		MIMAT0004851	MIMAT0005290		UAACUGCAACAUCUCUCAGUAU
38699	MIR-883B-5P: MMU-MIR-883B-5P		MIMAT0004850			UACUGAGAAUGGGUAGCAGUCA
38700	MIR-654-5P: MMU-MIR-654-5P		MIMAT0004897			UGGUAAGCUGCAGAACAUGUGU
38701	MIR-875-3P: MMU-MIR-875-3P		MIMAT0004938			CCUGAAAAUACUGAGGCUAUG
38702	MIR-876-3P: MMU-MIR-876-3P		MIMAT0004855			UAGUGGUUUACAAAGUAAUUCA
38703	MIR-876-5P: MMU-MIR-876-5P		MIMAT0004854			UGGAUUUCUCUGUGAAUCACUA
38704	MIR-665: MMU-MIR-665; RNO-MIR-665.		MIMAT0003733			ACCAGGAGGCUGAGGUCCCU
38705	MIR-101B: MMU-MIR-101B; RNO-MIR-101B.		MIMAT0000616	MIMAT0000615		UACAGUACUGUGAUAGCUGAA
38706	MIR-105: MMU-MIR-105		MIMAT0004856			CCAAGUGCUCAGAUGCUUGUGGU
38708	MIR-106A: MMU-MIR-106A		MIMAT0000385			CAAAGUGCUAACAGUGCAGGUAG
38710	MIR-133A*: MMU-MIR-133A*		MIMAT0003473			GCUGGUAAAAUGGAACCAAAU
38712	MIR-136: HSA-MIR-136; RNO-MIR-136; MMU-MIR-136.	MIMAT0000448	MIMAT0000148	MIMAT0000842		ACUCCAUUUGUUUUGAUGAUGG
38714	MIR-155: MMU-MIR-155; RNO-MIR-155		MIMAT0000165			UUAAUGCUAAUUGUGAUAGGGGU
38715	MIR-17*: MMU-MIR-17*		MIMAT0000650			ACUGCAGUGAGGGCACUUGUA
38716	MIR-182: MMU-MIR-182; RNO-MIR-182.		MIMAT0000211	MIMAT0005300		UUUGGCAAUGGUAGAACUCACACCG
38720	MIR-18B: MMU-MIR-18B; RNO-MIR-18B		MIMAT0004858			UAAGGUGCAUCUAGUGCUGUUAG
38722	MIR-193B: MMU-MIR-193B		MIMAT0004859			AACUGGCCCACAAAGUCCCGCU
38725	MIR-201: MMU-MIR-201; RNO-MIR-201		MIMAT0000234			UACUCAGUAAGGCAUUGUUCUU
38730	MIR-217: MMU-MIR-217; RNO-MIR-217.		MIMAT0000679	MIMAT0000887		UACUGCAUCAGGAACUGACUGGA
38731	MIR-220: MMU-MIR-220		MIMAT0004863			CCACCACAGUGUCAGACACUU
38734	MIR-224: MMU-MIR-224.		MIMAT0000671			UAAGUCACUAGUGGUUCCGUU
38735	MIR-28-3P: MMU-MIR-28*		MIMAT0004661			CACUAGAUUGUGAGCUGCUGGA
38737	MIR-290-3P: MMU-MIR-290-3P		MIMAT0004572			AAAGUGCCGCCUAGUUUUAAGCCC
38738	MIR-290-5P: MMU-MIR-290-5P; RNO-MIR-290.		MIMAT0000366			ACUCAAACUAUGGGGGCACUUU
38740	MIR-291A-3P: MMU-MIR-291A-3P; RNO-MIR-291A-3P.		MIMAT0000368	MIMAT0000895		AAAGUGCUUCCACUUUGUGUGC
38742	MIR-291B-3P: MMU-MIR-291B-3P.		MIMAT0003190			AAAGUGCAUCCAUUUUGUUUGU
38744	MIR-291B-5P: MMU-MIR-291B-5P		MIMAT0003189			GAUCAAAGUGGAGGCCCUCUCC
38746	MIR-292-3P: MMU-MIR-292-3P; RNO-MIR-292-3P		MIMAT0000370	MIMAT0000897		AAAGUGCCGCCAGGUUUUGAGUGU
38748	MIR-297A: MMU-MIR-297A; HSA-MIR-297	MIMAT0004450	MIMAT0000375			AUGUAUGUGUGCAUGUGCAUGU
38749	MIR-297C: MMU-MIR-297C		MIMAT0004865			AUGUAUGUGUGCAUGUACAUGU
38751	MIR-298: MMU-MIR-298; RNO-MIR-298		MIMAT0000376	MIMAT0000900		GGCAGAGGAGGGCUGUUCUUCCC
38752	MIR-299-3P: MMU-MIR-299; RNO-MIR-299-3P		MIMAT0004577			UAUGUGGGACGGUAAACCGCUU
38754	MIR-301B: MMU-MIR-301B; RNO-MIR-301B.		MIMAT0004186	MIMAT0005304		CAGUGCAAUGGUAUUGUCAAAGC
38755	MIR-302B*: MMU-MIR-302B*		MIMAT0003373			ACUUUAACAUGGGAAUGCUUUCU
38756	MIR-302C: HSA-MIR-302C; RNO-MIR-302C; MMU-MIR-302C	MIMAT0000717	MIMAT0003376			AAGUGCUUCCAUGUUUCAGUGG
38757	MIR-302C*: MMU-MIR-302C*		MIMAT0003375			UUUAACAUGGGGUUACCUGCUG
38759	MIR-325-3P: MMU-MIR-325; RNO-MIR-325-3P		MIMAT0004640	MIMAT0004639		UUUAUUGAGCACCUCCUAUCAA
38760	MIR-327: MMU-MIR-327		MIMAT0004867			ACUUGAGGGGCAUGAGGAU
38761	MIR-337-3P: MMU-MIR-337-3P; RNO-MIR-337; (HSA-MIR-337-3P).	MIMAT0000754	MIMAT0000578	MIMAT0000577		UUCAGCUCCUAUAUGAUGCCU
38762	MIR-337-5P: MMU-MIR-337-5P; RNO-MIR-337-5P		MIMAT0004644			GAACGGCGUCAUGCAGGAGUU
38763	MIR-339-3P: MMU-MIR-339-3P		MIMAT0004649			UGAGCGCCUCGGCGACAGAGCCG
38764	MIR-341: MMU-MIR-341; RNO-MIR-341		MIMAT0000588	MIMAT0000587		UCGGUCGAUCGGUCGGUCGGU
38765	MIR-343: MMU-MIR-343		MIMAT0004868			UCUCCCUUCAUGUGCCCAGA
38766	MIR-344-5P: MMU-MIR-344-5P; RNO-MIR-344-5P.			MIMAT0004654		UCAGGCUCCUGGCUAGAUUCCA
38767	MIR-345-5P: MMU-MIR-345-5P; RNO-MIR-345-5P		MIMAT0000595	MIMAT0000594		GCUGACCCCUAGUCCAGUGCUU
38769	MIR-34B-5P: MMU-MIR-34B-5P; RNO-MIR-34B		MIMAT0000382	MIMAT0000813		AGGCAGUGUAAUUAGCUGAUUGU
38770	MIR-350: MMU-MIR-350; RNO-MIR-350.		MIMAT0000605	MIMAT0000604		UUCACAAAGCCCAUACACUUUC
38771	MIR-351: MMU-MIR-351 (EDITED VERSION).		MIMAT0000609			UCCCUGAGGAGCCCUUUGAGCCUGU
38773	MIR-362-3P: MMU-MIR-362-3P; RNO-MIR-362-3P		MIMAT0004684			AACACACCUGUUCAAGGAUUCA
38774	MIR-362-5P: MMU-MIR-362-5P; RNO-MIR-362-5P		MIMAT0000706			AAUCCUUGGAACCUAGGUGUGAAU
38776	MIR-582-3P: MMU-MIR-582-3P; RNO-MIR-582-3P		MIMAT0005292			CCUGUUGAACAACUGAACCCAA
38777	MIR-582-5P: HSA-MIR-582-5P; MMU-MIR-582-5P; RNO-MIR-582.		MIMAT0005291			UACAGUUGUUCAACCAGUUACU
38783	MIR-376B: MMU-MIR-376B; RNO-MIR-376B.		MIMAT0001092	MIMAT0003196		AUCAUAGAGGAACAUCCACUU
38785	MIR-376C: MMU-MIR-376C; RNO-MIR-376C; (MMU-MIR-368); (RNO-MIR-368)		MIMAT0003183	MIMAT0003194		AACAUAGAGGAAAUUUCACGU
38787	MIR-384-5P: MMU-MIR-384-5P; RNO-MIR-384-5P		MIMAT0004745	MIMAT0005309		UGUAAACAAUUCCUAGGCAAUGU
38790	MIR-411*: HSA-MIR-411*; MMU-MIR-411*.	MIMAT0004813	MIMAT0001093			AACACGGUCCACUAACCCUCAGU
38794	MIR-433-5P: MMU-MIR-433* (MMU-MIR-433-5P)		MIMAT0001419			UACGGUGAGCCUGUCAUUAUUC
38796	MIR-434-3P: MMU-MIR-434-3P; RNO-MIR-434		MIMAT0001422	MIMAT0005315		UUUGAACCAUCACUCGACUCCU
38798	MIR-434-5P: MMU-MIR-434-5P; RNO-MIR-434-5P		MIMAT0001421			GCUCGACUCAUGGUUUGAACCA
38799	MIR-449C: MMU-MIR-449C		MIMAT0003460			AGGCAGUGCAUUGCUAGCUGG
38800	MIR-449B: MMU-MIR-449B		MIMAT0005447			AGGCAGUGUUGUUAGCUGGC
38802	MIR-450B-3P: MMU-MIR-450B-3P		MIMAT0003512			AUUGGGAACAUUUUGCAUGCAU
38803	MIR-450B-5P: MMU-MIR-450B-5P		MIMAT0003511			UUUUGCAGUAUGUUCCUGAAUA
38804	MIR-453: MMU-MIR-453		MIMAT0004870			AGGUUGCCUCAUAGUGAGCUUGCA
38805	MIR-455-3P: MMU-MIR-455; RNO-MIR-455-3P.		MIMAT0003742			GCAGUCCACGGGCAUAUACAC
38806	MIR-463*: MMU-MIR-463*		MIMAT0002104			UACCUAAUUUGUUGUCCAUCA
38807	MIR-463: MMU-MIR-463		MIMAT0004758			UGAUAGACACCAUAUAAGGUAG
38808	MIR-464: MMU-MIR-464		MIMAT0002105			UACCAAGUUUAUUCUGUGAGAUA
38809	MIR-465A-465B-465C-3P: MMU-MIR-465A-3P; MMU-MIR-465B-3P; MMU-MIR-465C-3P		MIMAT0004217;MIMAT0004872;MIMAT0004874			GAUCAGGGCCUUUCUAAGUAGA
38810	MIR-465B-5P: MMU-MIR-465B-5P		MIMAT0004871			UAUUUAGAAUGGUGCUGAUCUG
38811	MIR-465C-5P: MMU-MIR-465C-5P		MIMAT0004873			UAUUUAGAAUGGCGCUGAUCUG
38812	MIR-465D: MMU-MIR-465D					UAUUUAGAAUGGUACUGAUGUG
38814	MIR-466A-5P: MMU-MIR-466A-5P		MIMAT0004759			UAUGUGUGUGUACAUGUACAUA
38815	MIR-466A-466B-466C-466E-3P: MMU-MIR-466A-3P; MMU-MIR-466B-3P; MMU-MIR-466C-3P; MMU-MIR-466E-3P		MIMAT0002107;MIMAT0004876;MIMAT0004878;MIMAT0004880			UAUACAUACACGCACACAUAAGA
38816	MIR-466B-5P-MIR-466K: MMU-MIR-466B-5P; MMU-MIR-466K		MIMAT0004875			GAUGUGUGUGUACAUGUACAUG
38817	MIR-466C-5P: MMU-MIR-466C-5P		MIMAT0004877			GAUGUGUGUGUGCAUGUACAUA
38818	MIR-466D-5P: MMU-MIR-466D-5P		MIMAT0004930			UGUGUGUGCGUACAUGUACAUG
38819	MIR-466E-5P: MMU-MIR-466E-5P		MIMAT0004879			GAUGUGUGUGUACAUGUACAUA
38820	MIR-466F-5P: MMU-MIR-466F-5P (MMU-MIR-466F)		MIMAT0004881			UACGUGUGUGUGCAUGUGCAUG
38821	MIR-466G: MMU-MIR-466G		MIMAT0004883			AUACAGACACAUGCACACACA
38822	MIR-466H: MMU-MIR-466H		MIMAT0004884			UGUGUGCAUGUGCUUGUGUGUA
38824	MIR-467A*-467D*: MMU-MIR-467A*; MMU-MIR-467D*		MIMAT0002108;MIMAT0004887			AUAUACAUACACACACCUACAC
38825	MIR-467A-467B: MMU-MIR-467A; MMU-MIR-467B; RNO-MIR-467A		MIMAT0003409;MIMAT0005448			UAAGUGCCUGCAUGUAUAUGCG
38826	MIR-467B*: MMU-MIR-467B*		MIMAT0003478			AUAUACAUACACACACCAACAC
38827	MIR-467E: MMU-MIR-467E		MIMAT0005293			AUAAGUGUGAGCAUGUAUAUGU
38828	MIR-467C: MMU-MIR-467C		MIMAT0004885			UAAGUGCGUGCAUGUAUAUGUG
38829	MIR-467D: MMU-MIR-467D		MIMAT0004886			UAAGUGCGCGCAUGUAUAUGCG
38830	MIR-468: MMU-MIR-468		MIMAT0002109			UAUGACUGAUGUGCGUGUGUCUG
38831	MIR-469: MMU-MIR-469		MIMAT0002110			UGCCUCUUUCAUUGAUCUUGGUGUCC
38833	MIR-470: MMU-MIR-470		MIMAT0002111			UUCUUGGACUGGCACUGGUGAGU
38835	MIR-471: MMU-MIR-471; RNO-MIR-471.		MIMAT0002112	MIMAT0005318		UACGUAGUAUAGUGCUUUUCAC
38837	MIR-483-3P: MMU-MIR-483*; RNO-MIR-483.		MIMAT0003120	MIMAT0003121		UCACUCCUCCCCUCCCGUCUU
38838	MIR-483-5P: MMU-MIR-483; RNO-MIR-483-5P		MIMAT0004782			AAGACGGGAGAAGAGAAGGGAG
38840	MIR-488*: MMU-MIR-488*		MIMAT0003449			CCCAGAUAAUAGCACUCUCAA
38842	MIR-488: MMU-MIR-488; RNO-MIR-488.		MIMAT0003450	MIMAT0005341		UUGAAAGGCUGUUUCUUGGUCU
38843	MIR-493: MMU-MIR-493		MIMAT0004888			UGAAGGUCCUACUGUGUGCCAGG
38845	MIR-496_1: HSA-MIR-496; MMU-MIR-496; RNO-MIR-496.	MIMAT0002818	MIMAT0003738			UGAGUAUUACAUGGCCAAUCUCC
38847	MIR-500-3P: MMU-MIR-500; RNO-MIR-500		MIMAT0003507	MIMAT0005321		AAUGCACCUGGGCAAGGGUUCA
38849	MIR-503: MMU-MIR-503; RNO-MIR-503		MIMAT0003188	MIMAT0003213		UAGCAGCGGGAACAGUACUGCAG
38850	MIR-509-3P: MMU-MIR-509-3P		MIMAT0004891			UGAUUGACAUUUCUGUAAUGG
38851	MIR-509-5P: MMU-MIR-509-5P		MIMAT0004890			UACUCCAGAAUGUGGCAAUCAU
38852	MIR-511: MMU-MIR-511; RNO-MIR-511		MIMAT0004940			AUGCCUUUUGCUCUGCACUCA
38853	MIR-540-5P: MMU-MIR-540-5P; RNO-MIR-540-5P		MIMAT0004786			CAAGGGUCACCCUCUGACUCUGU
38855	MIR-541-5P: MMU-MIR-541; RNO-MIR-541		MIMAT0003170	MIMAT0003177		AAGGGAUUCUGAUGUUGGUCACACU
38857	MIR-542-5P: HSA-MIR-542-5P; MMU-MIR-542-5P; RNO-MIR-542-5P.	MIMAT0003340	MIMAT0003171	MIMAT0003178		CUCGGGGAUCAUCAUGUCACGA
38859	MIR-544: MMU-MIR-544; RNO-MIR-544		MIMAT0004941			AUUCUGCAUUUUUAGCAAGCUC
38860	MIR-546: MMU-MIR-546		MIMAT0003166			AUGGUGGCACGGAGUC
38862	MIR-547: MMU-MIR-547.		MIMAT0003173			CUUGGUACAUCUUUGAGUGAGU
38863	MIR-598-3P: MMU-MIR-598; RNO-MIR-598-3P		MIMAT0004942	MIMAT0005325		UACGUCAUCGUCGUCAUCGUUA
38864	MIR-669A: MMU-MIR-669A		MIMAT0003477			AGUUGUGUGUGCAUGUUCAUGU
38865	MIR-669B: MMU-MIR-669B		MIMAT0003476			AGUUUUGUGUGCAUGUGCAUGU
38866	MIR-669C: MMU-MIR-669C		MIMAT0003479			AUAGUUGUGUGUGGAUGUGUGU
38867	MIR-677: MMU-MIR-677		MIMAT0003451			UUCAGUGAUGAUUAGCUUCUGA
38868	MIR-678: MMU-MIR-678		MIMAT0003452			GUCUCGGUGCAAGGACUGGAGG
38869	MIR-679: MMU-MIR-679		MIMAT0003455			GGACUGUGAGGUGACUCUUGGU
38870	MIR-680: MMU-MIR-680		MIMAT0003457			GGGCAUCUGCUGACAUGGGGG
38871	MIR-681: MMU-MIR-681		MIMAT0003458			CAGCCUCGCUGGCAGGCAGCU
38872	MIR-682: MMU-MIR-682		MIMAT0003459			CUGCAGUCACAGUGAAGUCUG
38873	MIR-683: MMU-MIR-683		MIMAT0003461			CCUGCUGUAAGCUGUGUCCUC
38874	MIR-684: MMU-MIR-684		MIMAT0003462			AGUUUUCCCUUCAAGUCAA
38875	MIR-685: MMU-MIR-685; RNO-MIR-685		MIMAT0003463			UCAAUGGCUGAGGUGAGGCAC
38876	MIR-686: MMU-MIR-686		MIMAT0003464			AUUGCUUCCCAGACGGUGAAGA
38877	MIR-687: MMU-MIR-687		MIMAT0003466			CUAUCCUGGAAUGCAGCAAUGA
38878	MIR-688: MMU-MIR-688		MIMAT0003467			UCGCAGGCGACUACUUAUUC
38879	MIR-689: MMU-MIR-689		MIMAT0003468			CGUCCCCGCUCGGCGGGGUCC
38880	MIR-690: MMU-MIR-690		MIMAT0003469			AAAGGCUAGGCUCACAACCAAA
38881	MIR-691: MMU-MIR-691		MIMAT0003470			AUUCCUGAAGAGAGGCAGAAAA
38882	MIR-692: MMU-MIR-692		MIMAT0003471			AUCUCUUUGAGCGCCUCACUC
38883	MIR-693-5P: MMU-MIR-693-5P		MIMAT0003472			CAGCCACAUCCGAAAGUUUUC
38884	MIR-694: MMU-MIR-694		MIMAT0003474			CUGAAAAUGUUGCCUGAAG
38885	MIR-695: MMU-MIR-695		MIMAT0003481			AGAUUGGGCAUAGGUGACUGAA
38886	MIR-696: MMU-MIR-696		MIMAT0003483			GCGUGUGCUUGCUGUGGG
38887	MIR-697: MMU-MIR-697		MIMAT0003487			AACAUCCUGGUCCUGUGGAGA
38888	MIR-698: MMU-MIR-698		MIMAT0003488			CAUUCUCGUUUCCUUCCCU
38889	MIR-699: MMU-MIR-699 (DELETED IN MIRBASE 13.0)		MIMAT0003489			AGGCAGUGCGACCUGGCUCG
38890	MIR-700: MMU-MIR-700		MIMAT0003490			CACGCGGGAACCGAGUCCACC
38891	MIR-701: MMU-MIR-701		MIMAT0003491			UUAGCCGCUGAAAUAGAUGGA
38892	MIR-702: MMU-MIR-702		MIMAT0003492			UGCCCACCCUUUACCCCGCUC
38893	MIR-703: MMU-MIR-703		MIMAT0003493			AAAACCUUCAGAAGGAAAGAA
38894	MIR-704: MMU-MIR-704		MIMAT0003494			AGACAUGUGCUCUGCUCCUAG
38895	MIR-705: MMU-MIR-705		MIMAT0003495			GGUGGGAGGUGGGGUGGGCA
38896	MIR-706: MMU-MIR-706		MIMAT0003496			AGAGAAACCCUGUCUCAAAAAA
38897	MIR-707: MMU-MIR-707		MIMAT0003497			CAGUCAUGCCGCUUGCCUACG
38899	MIR-709: MMU-MIR-709		MIMAT0003499			GGAGGCAGAGGCAGGAGGA
38900	MIR-710: MMU-MIR-710		MIMAT0003500			CCAAGUCUUGGGGAGAGUUGAG
38901	MIR-711: MMU-MIR-711		MIMAT0003501			GGGACCCGGGGAGAGAUGUAAG
38902	MIR-712: MMU-MIR-712		MIMAT0003502			CUCCUUCACCCGGGCGGUACC
38903	MIR-713: MMU-MIR-713		MIMAT0003504			UGCACUGAAGGCACACAGC
38904	MIR-714: MMU-MIR-714		MIMAT0003505			CGACGAGGGCCGGUCGGUCGC
38905	MIR-715: MMU-MIR-715		MIMAT0003506			CUCCGUGCACACCCCCGCGUG
38906	MIR-717: MMU-MIR-717		MIMAT0003510			CUCAGACAGAGAUACCUUCUCU
38907	MIR-718: MMU-MIR-718		MIMAT0003514			CUUCCGCCCGGCCGGGUGUCG
38908	MIR-719: MMU-MIR-719		MIMAT0003465			AUCUCGGCUACAGAAAAAUGUU
38909	MIR-720: MMU-MIR-720; HSA-MIR-720		MIMAT0003484			AUCUCGCUGGGGCCUCCA
38910	MIR-721: MMU-MIR-721		MIMAT0003515			CAGUGCAAUUAAAAGGGGGAA
38912	MIR-7B: MMU-MIR-7B; RNO-MIR-7B		MIMAT0000678	MIMAT0000780		UGGAAGACUUGUGAUUUUGUUGU
38913	RLCV-MIR-RL1-1: RLCV-MIR-RL1-1				MIMAT0003427	UAACCUGAUCAGCCCCGGGGUU
38914	RLCV-MIR-RL1-10: RLCV-MIR-RL1-10				MIMAT0003439	UAGUGCGCCGGUGACCUGAUAG
38915	RLCV-MIR-RL1-11: RLCV-MIR-RL1-11				MIMAT0003440	UGACACUCGAUAGGAUACGGGG
38916	RLCV-MIR-RL1-12-3P: RLCV-MIR-RL1-12-3P				MIMAT0003442	AACGGUGCAUGGACUGGCUAGA
38917	RLCV-MIR-RL1-12-5P: RLCV-MIR-RL1-12-5P				MIMAT0003441	AGACCAGACCAUGCACAGUGGG
38918	RLCV-MIR-RL1-13: RLCV-MIR-RL1-13				MIMAT0003443	GAUCAUAGCCAGUGUCCAGGGA
38919	RLCV-MIR-RL1-14-3P: RLCV-MIR-RL1-14-3P				MIMAT0003445	UCGCACAUCAGGCUGAACGAC
38920	RLCV-MIR-RL1-14-5P: RLCV-MIR-RL1-14-5P				MIMAT0003444	UCGGACGGUCUGGUGCGCUUGAU
38921	RLCV-MIR-RL1-15: RLCV-MIR-RL1-15				MIMAT0003446	UCCUGUAGAGUAUGGGUGUGGUUU
38922	RLCV-MIR-RL1-16-3P: RLCV-MIR-RL1-16-3P				MIMAT0003448	CAUGAAACACAUGGCCUGUUCC
38924	RLCV-MIR-RL1-2: RLCV-MIR-RL1-2				MIMAT0003428	UAUCUUUUGCGGGGGAAUUUCCA
38925	RLCV-MIR-RL1-3: RLCV-MIR-RL1-3				MIMAT0003429	CGCACCUCGCCGUCUCUACUGCU
38926	RLCV-MIR-RL1-4-3P: RLCV-MIR-RL1-4-3P				MIMAT0003431	CACCACACGAUCCACUAGGUCU
38927	RLCV-MIR-RL1-4-5P: RLCV-MIR-RL1-4-5P				MIMAT0003430	ACCUAGUAAUUGUGCGGUGUU
38928	RLCV-MIR-RL1-5-3P: RLCV-MIR-RL1-5-3P				MIMAT0003433	CGCACCACUUUUCACUAGGUGU
38929	RLCV-MIR-RL1-5-5P: RLCV-MIR-RL1-5-5P				MIMAT0003432	AACCUAGUGCCGGUGAUGUGCU
38930	EBV-MIR-BART1-3P: EBV-MIR-BART1-3P.				MIMAT0003390;MIMAT0003435	UAGCACCGCUAUCCACUAUGUC
38932	RLCV-MIR-RL1-7: RLCV-MIR-RL1-7				MIMAT0003436	CGAGGUAAACAUCGGCUUACUG
38933	RLCV-MIR-RL1-8: RLCV-MIR-RL1-8 (MIRBASE VERSION)				MIMAT0003437	UAAGGUGAAUAUAGCUGCCCAUUG
38935	RLCV-MIR-RL1-9: RLCV-MIR-RL1-9				MIMAT0003438	UCGAUGCAUGGUCCCCCCUUAGU
38937	MIR-1*: RNO-MIR-1*			MIMAT0003162		GCACAUACUUCUUUAUGUACCC
38938	MIR-1: RNO-MIR-1			MIMAT0003125		UGGAAUGUAAAGAAGUGUGUAU
38939	MIR-741-3P: RNO-MIR-741					UGAAAGAUGCCACGCUAUGUAGA
38940	MIR-743B-3P: RNO-MIR-743B			MIMAT0005280		GAAAGACACCAUACUGAAUAGA
38941	MIR-742: RNO-MIR-742			MIMAT0005333		GAAAGCCACCAUGUUGGGUAAA
38942	MIR-871: RNO-MIR-871			MIMAT0005281		UAUUCAGAUUGGUGCCGGUCACA
38943	MIR-743A: RNO-MIR-743A			MIMAT0005334		GAAAGACGCCAAACUGGGUAGA
38944	MIR-878-3P: RNO-MIR-878-3P			MIMAT0005286		GCAUGACACCAUACUGGGUAGA
38945	MIR-878-5P: RNO-MIR-878					UAUCUAGUUGGCUGUCAGUCA
38946	MIR-532-5P: RNO-MIR-532-5P			MIMAT0005322		CAUGCCUUGAGUGUAGGACUGU
38947	MIR-880: RNO-MIR-880			MIMAT0005288		UACUCCAUUCAUUCUGAGUAGA
38948	MIR-881: RNO-MIR-881			MIMAT0005289		AACUGUGGCAUUUCUGAAUAGA
38949	MIR-673-3P: RNO-MIR-673-3P					UCCGGGACUGAGUUCUGUGCACC
38950	MIR-673-5P: RNO-MIR-673			MIMAT0005328		CUCACAGCUCCGGUCCUUGGAG
38951	MIR-882A: RNO-MIR-882A					AUGGGAAUGUUAGAGCAUUAGC
38952	MIR-882B: RNO-MIR-882B					AUGGCAAUGUUAGAGCAUUAGC
38953	MIR-190B: RNO-MIR-190B			MIMAT0005302		UGAUAUGUUUGAUAUUAGGUU
38954	MIR-590-3P: RNO-MIR-590-3P					UAAUUUUAUGUAUGAGCUGGU
38955	MIR-590-5P: RNO-MIR-590-5P					GAACUUGCUCAUAAAAGUACAG
38956	MIR-654-3P: RNO-MIR-654-3P					UAUGUCUGCUGACCGUCACCUU
38957	MIR-654-5P: RNO-MIR-654-5P					UGGUGAACUGCAGAACAUGUGU
38958	MIR-875-3P: RNO-MIR-875-3P					CCUGAAAACACUGAGGCUGCG
38959	MIR-876-3P: RNO-MIR-876-3P					UGGUGGUUUGCAAAGUAAUUCA
38960	MIR-876-5P: RNO-MIR-876					UGGAUUUCUCUGUGAAUCACCA
38962	MIR-105: RNO-MIR-105					UCAAGUGCUCAGAUGUCUGUGGU
38964	MIR-140-3P: HSA-MIR-140-3P; MMU-MIR-140*; RNO-MIR-140*	MIMAT0004597	MIMAT0000152	MIMAT0000574		UACCACAGGGUAGAACCACGGACA
38967	MIR-196C: RNO-MIR-196C			MIMAT0005303		UAGGUAGUUUCGUGUUGUUGGG
38968	MIR-201: RNO-MIR-201					CACUCAGUAAGGCAUUGUUCUU
38969	MIR-202-3P: RNO-MIR-202-3P					AGAGGUAUAGCGCAUGGGAAAA
38970	MIR-20A*: RNO-MIR-20A*			MIMAT0000603		ACUGCAUUACGAGCACUUACA
38972	MIR-20B*: RNO-MIR-20B-3P			MIMAT0003212		ACUGCAGUGUGAGCACUUCUG
38973	MIR-22*: RNO-MIR-22*; HSA-MIR-22*; MMU-MIR-22*	MIMAT0004495	MIMAT0004629	MIMAT0003152		AGUUCUUCAGUGGCAAGCUUU
38974	MIR-290-3P: RNO-MIR-290-3P					AAAGUGCCGCCAGGUUUUAGGGCC
38975	MIR-290-5P: RNO-MIR-290			MIMAT0000893		UCUCAAACUAUGGGGGCACUUU
38976	MIR-291B-3P: RNO-MIR-291B-3P					AAAGUGCAUCCAUUUUGUUAGU
38977	MIR-291B-5P: RNO-MIR-291B-5P					CAUCAAAGUGGAGGCCCUCUCC
38978	MIR-293-3P: RNO-MIR-293-3P					AGUGCCGCAAAGUUUGCAGUGU
38979	MIR-294-3P: RNO-MIR-294-3P					AAAGUGCUUCCAUUUUGUGUGU
38980	MIR-295-3P: RNO-MIR-295-3P					AAAGUGCUACUACUUUUGGGUGU
38981	MIR-297C: RNO-MIR-297C					AUGUAUGUGUGUAUGUACAUGU
38982	MIR-29C*: HSA-MIR-29C*; MMU-MIR-29C*; RNO-MIR-29C*	MIMAT0004673	MIMAT0004632	MIMAT0003154		UGACCGAUUUCUCCUGGUGUUC
38984	MIR-322*: RNO-MIR-322*; MMU-MIR-322*		MIMAT0000549	MIMAT0000547		AAACAUGAAGCGCUGCAACA
38988	MIR-339-3P: RNO-MIR-339-3P			MIMAT0004648		UGAGCGCCUCGACGACAGAGCCA
38989	MIR-340-3P: RNO-MIR-340-3P; MMU-MIR-340-3P; HSA-MIR-340*	MIMAT0000750	MIMAT0000586	MIMAT0000585		UCCGUCUCAGUUACUUUAUAGCC
38992	MIR-344-5P: MMU-MIR-344-5P; RNO-MIR-344-5P			MIMAT0004654		UCAGGCUCCUGGCUAGAUUCCAGG
38994	MIR-351: RNO-MIR-351; MMU-MIR-351.		MIMAT0000609	MIMAT0000608		UCCCUGAGGAGCCCUUUGAGCCUGA
38996	MIR-352: RNO-MIR-352			MIMAT0000610		AGAGUAGUAGGUUGCAUAGUA
38998	MIR-363*: RNO-MIR-363*; HSA-MIR-363*	MIMAT0003385		MIMAT0003209		CGGGUGGAUCACGAUGCAAUUU
39000	MIR-376A*: RNO-MIR-376A*; HSA-MIR-376A*; MMU-MIR-376A*	MIMAT0003386	MIMAT0003387	MIMAT0003197		GGUAGAUUCUCCUUCUAUGAG
39002	MIR-376B*: RNO-MIR-376B-5P; MMU-MIR-376B*		MIMAT0003388	MIMAT0003195		GUGGAUAUUCCUUCUAUGGUU
39005	MIR-382*: RNO-MIR-382*; (MM-MIR-382*)		MIMAT0004691	MIMAT0003202		AAUCAUUCACGGACAACACUU
39009	MIR-449B: RNO-MIR-449B					AGGCAGUGUGUUGUUAGCUGGC
39011	MIR-450A-5P: RNO-MIR-450A-1			MIMAT0001547		UUUUGCGAUGUGUUCCUAAUGU
39012	MIR-450B-5P: RNO-MIR-450B-5P					UUUUGCAGUAUGUUCCUGUAUA
39013	MIR-453: RNO-MIR-453					AGGUUGUCCAUAGUGAGUUUGCA
39014	MIR-463: RNO-MIR-463			MIMAT0005317		UGAUAGACGCCAAUUUGGGUAG
39015	MIR-465-3P: RNO-MIR-465-3P					GAUCAGUGCCUUUCUGAGUAGA
39016	MIR-465-5P: RNO-MIR-465					UAUUUAGAACGGUGCUGGUGUGA
39017	MIR-466B-5P: RNO-MIR-466B			MIMAT0005278		UAUGUGUGUGUGUAUGUCCAUG
39018	MIR-466C-5P: RNO-MIR-466C			MIMAT0005279		UGUGAUGUGUGCAUGUACAUG
39020	MIR-504: RNO-MIR-504					AGACCCUGGUCUGCACUCUGUC
39022	MIR-509-3P: RNO-MIR-509-3P					UGAUUGACAUGUCUGCAGUGG
39023	MIR-509-5P: RNO-MIR-509-5P					UACUCCAGAAUAUGGCAAUCAU
39025	MIR-547: RNO-MIR-547					AUUGGUACUUCUUUAAGUGAGA
39026	MIR-653: RNO-MIR-653					GUGUUGAAACAUUCUCUACUG
39027	MIR-664-3P: RNO-MIR-664; MMU-MIR-664			MIMAT0003382		UAUUCAUUUACUCCCCAGCCUA
39029	MIR-7*: RNO-MIR-7A*; HSA-MIR-7-1*; MMU-MIR-7A*	MIMAT0004553	MIMAT0004670	MIMAT0000607		CAACAAAUCACAGUCUGCCAUA
39088	EBV-MIR-BART10: EBV-MIR-BART10				MIMAT0003420	UACAUAACCAUGGAGUUGGCUGU
39089	EBV-MIR-BART11-3P: EBV-MIR-BART11-3P				MIMAT0003422	ACGCACACCAGGCUGACUGCC
39091	EBV-MIR-BART11-5P: EBV-MIR-BART11-5P				MIMAT0003421	UCAGACAGUUUGGUGCGCUAGUUG
39093	EBV-MIR-BART12: EBV-MIR-BART12.				MIMAT0003423	UCCUGUGGUGUUUGGUGUGGUU
39094	EBV-MIR-BART13: EBV-MIR-BART13				MIMAT0003424	UGUAACUUGCCAGGGACGGCUGA
39095	EBV-MIR-BART14-3P: EBV-MIR-BART14-3P				MIMAT0003426	UAAAUGCUGCAGUAGUAGGGAU
39096	EBV-MIR-BART14-5P: EBV-MIR-BART14-5P				MIMAT0003425	UACCCUACGCUGCCGAUUUACA
39098	EBV-MIR-BART15: EBV-MIR-BART15				MIMAT0003713	GUCAGUGGUUUUGUUUCCUUGA
39100	EBV-MIR-BART1-5P: EBV-MIR-BART1-5P				MIMAT0000999	UCUUAGUGGAAGUGACGUGCUGUG
39102	EBV-MIR-BART16: EBV-MIR-BART16				MIMAT0003714	UUAGAUAGAGUGGGUGUGUGCUCU
39104	EBV-MIR-BART17-3P: EBV-MIR-BART17-3P				MIMAT0003716	UGUAUGCCUGGUGUCCCCUUAGU
39106	EBV-MIR-BART17-5P: EBV-MIR-BART17-5P				MIMAT0003715	UAAGAGGACGCAGGCAUACAAG
39108	EBV-MIR-BART18-3P: EBV-MIR-BART18-3P				MIMAT0004835	UAUCGGAAGUUUGGGCUUCGUC
39109	EBV-MIR-BART18-5P: EBV-MIR-BART18-5P				MIMAT0003717	UCAAGUUCGCACUUCCUAUACA
39111	EBV-MIR-BART19-3P: EBV-MIR-BART19-3P				MIMAT0003718	UUUUGUUUGCUUGGGAAUGCU
39112	EBV-MIR-BART19-5P: EBV-MIR-BART19-5P				MIMAT0004836	ACAUUCCCCGCAAACAUGACAUG
39113	EBV-MIR-BART20-3P: EBV-MIR-BART20-3P				MIMAT0003720	CAUGAAGGCACAGCCUGUUACC
39115	EBV-MIR-BART20-5P_2: EBV-MIR-BART20-5P				MIMAT0003719;MIMAT0003447	UAGCAGGCAUGUCUUCAUUCC
39116	EBV-MIR-BART2-3P: EBV-MIR-BART2-3P				MIMAT0004744	AAGGAGCGAUUUGGAGAAAAUAAA
39117	EBV-MIR-BART2-5P: EBV-MIR-BART2-5P				MIMAT0001000	UAUUUUCUGCAUUCGCCCUUGC
39118	EBV-MIR-BART3-3P: EBV-MIR-BART3-3P				MIMAT0003411	CGCACCACUAGUCACCAGGUGU
39120	EBV-MIR-BART3-5P: EBV-MIR-BART3-5P.				MIMAT0003410	ACCUAGUGUUAGUGUUGUGCU
39121	EBV-MIR-BART4: EBV-MIR-BART4				MIMAT0003412	GACCUGAUGCUGCUGGUGUGCU
39122	EBV-MIR-BART5: EBV-MIR-BART5				MIMAT0003413	CAAGGUGAAUAUAGCUGCCCAUCG
39123	EBV-MIR-BART6-3P: EBV-MIR-BART6-3P				MIMAT0003415	CGGGGAUCGGACUAGCCUUAGA
39125	EBV-MIR-BART6-5P: EBV-MIR-BART6-5P				MIMAT0003414	UAAGGUUGGUCCAAUCCAUAGG
39126	EBV-MIR-BART7: EBV-MIR-BART7				MIMAT0003416	CAUCAUAGUCCAGUGUCCAGGG
39128	EBV-MIR-BART8-3P: EBV-MIR-BART8-3P				MIMAT0003418	GUCACAAUCUAUGGGGUCGUAGA
39129	EBV-MIR-BART8-5P: EBV-MIR-BART8-5P				MIMAT0003417	UACGGUUUCCUAGAUUGUACAG
39131	EBV-MIR-BART9: EBV-MIR-BART9				MIMAT0003419	UAACACUUCAUGGGUCCCGUAGU
39132	EBV-MIR-BHRF1-1: EBV-MIR-BHRF1-1				MIMAT0000995	UAACCUGAUCAGCCCCGGAGUU
39134	EBV-MIR-BHRF1-2*: EBV-MIR-BHRF1-2*				MIMAT0000996	AAAUUCUGUUGCAGCAGAUAGC
39135	EBV-MIR-BHRF1-2: EBV-MIR-BHRF1-2.				MIMAT0000997	UAUCUUUUGCGGCAGAAAUUGA
39137	EBV-MIR-BHRF1-3: EBV-MIR-BHRF1-3.				MIMAT0000998	UAACGGGAAGUGUGUAAGCACA
39138	HCMV-MIR-UL112: HCMV-MIR-UL112				MIMAT0001577	AAGUGACGGUGAGAUCCAGGCU
39139	HCMV-MIR-UL148D: HCMV-MIR-UL148D				MIMAT0001578	UCGUCCUCCCCUUCUUCACCG
39140	HCMV-MIR-UL22A: HCMV-MIR-UL22A				MIMAT0001574	UAACUAGCCUUCCCGUGAGA
39141	HCMV-MIR-UL22A*: HCMV-MIR-UL22A*				MIMAT0001575	UCACCAGAAUGCUAGUUUGUAG
39142	HCMV-MIR-UL36: HCMV-MIR-UL36				MIMAT0001576	UCGUUGAAGACACCUGGAAAGA
39143	HCMV-MIR-UL70-3P: HCMV-MIR-UL70-3P				MIMAT0003343	GGGGAUGGGCUGGCGCGCGG
39144	HCMV-MIR-UL70-5P: HCMV-MIR-UL70-5P				MIMAT0003342	UGCGUCUCGGCCUCGUCCAGA
39145	HCMV-MIR-US25-1: HCMV-MIR-US25-1				MIMAT0001581	AACCGCUCAGUGGCUCGGACC
39146	HCMV-MIR-US25-2-3P: HCMV-MIR-US25-2-3P				MIMAT0001583	AUCCACUUGGAGAGCUCCCGCGG
39147	HCMV-MIR-US25-2-5P: HCMV-MIR-US25-2-5P				MIMAT0001582	AGCGGUCUGUUCAGGUGGAUGA
39148	HCMV-MIR-US33-3P: HCMV-MIR-US33-3P				MIMAT0004756	UCACGGUCCGAGCACAUCCA
39149	HCMV-MIR-US33-5P: HCMV-MIR-US33-5P				MIMAT0001584	GAUUGUGCCCGGACCGUGGGCG
39150	HCMV-MIR-US4: HCMV-MIR-US4				MIMAT0003341	CGACAUGGACGUGCAGGGGGAU
39151	HCMV-MIR-US5-1: HCMV-MIR-US5-1				MIMAT0001579	UGACAAGCCUGACGAGAGCGU
39152	HCMV-MIR-US5-2: HCMV-MIR-US5-2				MIMAT0001580	UUAUGAUAGGUGUGACGAUGUC
39153	LET-7D: HSA-LET-7D; MMU-LET-7D; RNO-LET-7D	MIMAT0000065	MIMAT0000383	MIMAT0000562		AGAGGUAGUAGGUUGCAUAGUU
39155	LET-7E: HSA-LET-7E; MMU-LET-7E; RNO-LET-7E	MIMAT0000066	MIMAT0000524	MIMAT0000777		UGAGGUAGGAGGUUGUAUAGUU
39156	LET-7G: HSA-LET-7G; MMU-LET-7G	MIMAT0000414	MIMAT0000121			UGAGGUAGUAGUUUGUACAGUU
39157	LET-7I: HSA-LET-7I; MMU-LET-7I; RNO-LET-7I	MIMAT0000415	MIMAT0000122	MIMAT0000779		UGAGGUAGUAGUUUGUGCUGUU
39158	MIR-1: HSA-MIR-1; MMU-MIR-1	MIMAT0000416	MIMAT0000123			UGGAAUGUAAAGAAGUAUGUAU
39159	MIR-672: MMU-MIR-672; RNO-MIR-672		MIMAT0003735	MIMAT0005327		UGAGGUUGGUGUACUGUGUGUGA
39160	MIR-888*: HSA-MIR-888*	MIMAT0004917				GACUGACACCUCUUUGGGUGAA
39161	MIR-888: HSA-MIR-888	MIMAT0004916				UACUCAAAAAGCUGUCAGUCA
39162	MIR-871: MMU-MIR-871		MIMAT0004841			UAUUCAGAUUAGUGCCAGUCAUG
39163	MIR-744: HSA-MIR-744; MMU-MIR-744; RNO-MIR-744	MIMAT0004945	MIMAT0004187			UGCGGGGCUAGGGCUAACAGCA
39164	MIR-532-3P: HSA-MIR-532-3P; MMU-MIR-532-3P; RNO-MIR-532-3P	MIMAT0004780	MIMAT0004781	MIMAT0005323		CCUCCCACACCCAAGGCUUGCA
39165	MIR-615-3P: RNO-MIR-615-3P; HSA-MIR-615-3P; MMU-MIR-615-3P	MIMAT0003283	MIMAT0003783			UCCGAGCCUGGGUCUCCCUCUU
39166	MIR-615-5P: HSA-MIR-615-5P; MMU-MIR-615-5P; RNO-MIR-615	MIMAT0004804	MIMAT0004837			GGGGGUCCCCGGUGCUCGGAUC
39167	MIR-872: MMU-MIR-872; RNO-MIR-872		MIMAT0004934	MIMAT0005282		AAGGUUACUUGUUAGUUCAGG
39168	MIR-770-3P: HSA-MIR-770-3P					CGUGGGCCUGAUGUGGUGCUGG
39169	MIR-770-5P: HSA-MIR-770-5P	MIMAT0003948				AGUACCACGUGUCAGGGCCACA
39170	MIR-190B: HSA-MIR-190B; MMU-MIR-190B	MIMAT0004929	MIMAT0004852			UGAUAUGUUUGAUAUUGGGUU
39171	MIR-674: MMU-MIR-674; RNO-MIR-674-5P		MIMAT0003740	MIMAT0005329		GCACUGAGAUGGGAGUGGUGUA
39172	MIR-873: HSA-MIR-873; MMU-MIR-873; RNO-MIR-873	MIMAT0004953	MIMAT0004936	MIMAT0005339		GCAGGAACUUGUGAGUCUCCU
39173	MIR-652: HSA-MIR-652; MMU-MIR-652; RNO-MIR-652 (EDITED VERSION)	MIMAT0003322	MIMAT0003711	MIMAT0005342		AAUGGCGCCACUAGGGUUGUGU
39174	MIR-625: HSA-MIR-625.	MIMAT0003294				AGGGGGAAAGUUCUAUAGUCC
39175	MIR-885-3P: HSA-MIR-885-3P	MIMAT0004948				AGGCAGCGGGGUGUAGUGGAUA
39176	MIR-885-5P: HSA-MIR-885-5P	MIMAT0004947				UCCAUUACACUACCCUGCCUCU
39177	MIR-590-3P: HSA-MIR-590-3P; MMU-MIR-590-3P	MIMAT0004801	MIMAT0004896			UAAUUUUAUGUAUAAGCUAGU
39178	MIR-671-3P: HSA-MIR-671-3P; MMU-MIR-671-3P; RNO-MIR-671	MIMAT0004819	MIMAT0004821	MIMAT0005326		UCCGGUUCUCAGGGCUCCACC
39179	MIR-671-5P: HSA-MIR-671-5P; MMU-MIR-671-5P; RNO-MIR-671-5P.	MIMAT0003880	MIMAT0003731			AGGAAGCCCUGGAGGGGCUGGAG
39180	MIR-570: HSA-MIR-570	MIMAT0003235				CGAAAACAGCAAUUACCUUUGC
39181	MIR-708*: HSA-MIR-708*; RNO-MIR-708*; MMU-MIR-708*	MIMAT0004927	MIMAT0003498	MIMAT0005332		CAACUAGACUGUGAGCUUCUAG
39182	MIR-708: HSA-MIR-708; MMU-MIR-708; RNO-MIR-708	MIMAT0004926	MIMAT0004828	MIMAT0005331		AAGGAGCUUACAAUCUAGCUGGG
39183	MIR-760-3P: HSA-MIR-760; MMU-MIR-760; RNO-MIR-760-3P.	MIMAT0004957	MIMAT0003898	MIMAT0005337		CGGCUCUGGGUCUGUGGGGA
39184	MIR-887: HSA-MIR-887	MIMAT0004951				GUGAACGGGCGCCAUCCCGAGG
39185	MIR-874: HSA-MIR-874; MMU-MIR-874; RNO-MIR-874	MIMAT0004911	MIMAT0004853	MIMAT0005284		CUGCCCUGGCCCGAGGGACCGA
39186	MIR-574-3P: MMU-MIR-574-3P; HSA-MIR-574-3P	MIMAT0003239	MIMAT0004894			CACGCUCAUGCACACACCCACA
39187	MIR-574-5P: HSA-MIR-574-5P; MMU-MIR-574-5P	MIMAT0004795	MIMAT0004893			UGAGUGUGUGUGUGUGAGUGUGU
39188	MIR-654-3P: HSA-MIR-654-3P; MMU-MIR-654-3P	MIMAT0004814	MIMAT0004898			UAUGUCUGCUGACCAUCACCUU
39189	MIR-886-3P: HSA-MIR-886-3P	MIMAT0004906				CGCGGGUGCUUACUGACCCUU
39190	MIR-886-5P: HSA-MIR-886-5P	MIMAT0004905				CGGGUCGGAGUUAGCUCAAGCGG
39191	MIR-875-3P: HSA-MIR-875-3P	MIMAT0004923				CCUGGAAACACUGAGGUUGUG
39192	MIR-875-5P: HSA-MIR-875-5P; MMU-MIR-875-5P; RNO-MIR-875	MIMAT0004922	MIMAT0004937			UAUACCUCAGUUUUAUCAGGUG
39193	MIR-876-3P: HSA-MIR-876-3P	MIMAT0004925				UGGUGGUUUACAAAGUAAUUCA
39194	MIR-876-5P: HSA-MIR-876-5P	MIMAT0004924				UGGAUUUCUUUGUGAAUCACCA
39195	MIR-101: HSA-MIR-101; MMU-MIR-101A; RNO-MIR-101A.	MIMAT0000099	MIMAT0000133	MIMAT0000823		UACAGUACUGUGAUAACUGAA
39196	MIR-665: HSA-MIR-665	MIMAT0004952				ACCAGGAGGCUGAGGCCCCU
39198	MIR-105: HSA-MIR-105	MIMAT0000102				UCAAAUGCUCAGACUCCUGUGGU
39200	MIR-106A: HSA-MIR-106A.	MIMAT0000103				AAAAGUGCUUACAGUGCAGGUAG
39202	MIR-10B: HSA-MIR-10B; MMU-MIR-10B; RNO-MIR-10B	MIMAT0000254	MIMAT0000208	MIMAT0000783		UACCCUGUAGAACCGAAUUUGUG
39203	MIR-758: HSA-MIR-758; MMU-MIR-758; RNO-MIR-758	MIMAT0003879	MIMAT0003889	MIMAT0005335		UUUGUGACCUGGUCCACUAACC
39204	MIR-208B: HSA-MIR-208B; MMU-MIR-208B; RNO-MIR-208B	MIMAT0004960	MIMAT0004939			AUAAGACGAACAAAAGGUUUGU
39205	MIR-889: HSA-MIR-889	MIMAT0004921				UUAAUAUCGGACAACCAUUGU
39206	MIR-122: HSA-MIR-122; MMU-MIR-122; RNO-MIR-122.	MIMAT0000421	MIMAT0000246	MIMAT0000827		UGGAGUGUGACAAUGGUGUUUG
39208	MIR-125A-5P: HSA-MIR-125A-5P; MMU-MIR-125A-5P; RNO-MIR-125A-5P	MIMAT0000443	MIMAT0000135	MIMAT0000829		UCCCUGAGACCCUUUAACCUGUGA
39209	MIR-126-3P: HSA-MIR-126; MMU-MIR-126-3P; RNO-MIR-126	MIMAT0000445	MIMAT0000138	MIMAT0000832		UCGUACCGUGAGUAAUAAUGCG
39210	MIR-128: HSA-MIR-128; MMU-MIR-128; RNO-MIR-128	MIMAT0000424	MIMAT0000140	MIMAT0000834		UCACAGUGAACCGGUCUCUUU
39211	MIR-133A: HSA-MIR-133A; MMU-MIR-133A; RNO-MIR-133A	MIMAT0000427	MIMAT0000145	MIMAT0000839		UUUGGUCCCCUUCAACCAGCUG
39212	MIR-133B: HSA-MIR-133B; MMU-MIR-133B; RNO-MIR-133B	MIMAT0000770	MIMAT0000769	MIMAT0003126		UUUGGUCCCCUUCAACCAGCUA
39214	MIR-135B: HSA-MIR-135B; MMU-MIR-135B; RNO-MIR-135B	MIMAT0000758	MIMAT0000612	MIMAT0000611		UAUGGCUUUUCAUUCCUAUGUGA
39216	MIR-138: HSA-MIR-138; MMU-MIR-138; RNO-MIR-138	MIMAT0000430	MIMAT0000150	MIMAT0000844		AGCUGGUGUUGUGAAUCAGGCCG
39217	MIR-139-5P: HSA-MIR-139-5P; MMU-MIR-139-5P; RNO-MIR-139-5P	MIMAT0000250	MIMAT0000656	MIMAT0000845		UCUACAGUGCACGUGUCUCCAG
39219	MIR-142-5P: HSA-MIR-142-5P; MMU-MIR-142-5P; RNO-MIR-142-5P	MIMAT0000433	MIMAT0000154	MIMAT0000847		CAUAAAGUAGAAAGCACUACU
39220	MIR-143: HSA-MIR-143; MMU-MIR-143	MIMAT0000435	MIMAT0000247			UGAGAUGAAGCACUGUAGCUCU
39221	MIR-144: HSA-MIR-144; MMU-MIR-144; RNO-MIR-144.	MIMAT0000436	MIMAT0000156	MIMAT0000850		UACAGUAUAGAUGAUGUACU
39222	MIR-145: HSA-MIR-145; MMU-MIR-145; RNO-MIR-145.	MIMAT0000437	MIMAT0000157	MIMAT0000851		GUCCAGUUUUCCCAGGAAUCCCU
39224	MIR-147A: HSA-MIR-147A (HSA-MIR-147)	MIMAT0000251				GUGUGUGGAAAUGCUUCUGCUA
39225	MIR-147B: HSA-MIR-147B; MMU-MIR-147; RNO-MIR-147	MIMAT0004928	MIMAT0004857	MIMAT0005297		GUGUGCGGAAAUGCUUCUGCUA
39226	MIR-149: HSA-MIR-149; MMU-MIR-149; RNO-MIR-149-5P	MIMAT0000450	MIMAT0000159			UCUGGCUCCGUGUCUUCACUCCC
39228	MIR-151-3P: HSA-MIR-151-3P.	MIMAT0000757				CUAGACUGAAGCUCCUUGAGG
39229	MIR-151-5P: HSA-MIR-151-5P; MMU-MIR-151-5P; RNO-MIR-151.	MIMAT0004697	MIMAT0004536	MIMAT0000613		UCGAGGAGCUCACAGUCUAGU
39230	MIR-152: HSA-MIR-152; MMU-MIR-152; RNO-MIR-152.	MIMAT0000438	MIMAT0000162	MIMAT0000854		UCAGUGCAUGACAGAACUUGG
39232	MIR-154*: HSA-MIR-154*; MMU-MIR-154*	MIMAT0000453	MIMAT0004537			AAUCAUACACGGUUGACCUAUU
39234	MIR-155: HSA-MIR-155	MIMAT0000646				UUAAUGCUAAUCGUGAUAGGGGU
39235	MIR-17*: HSA-MIR-17*; RNO-MIR-17-3P	MIMAT0000071		MIMAT0004710		ACUGCAGUGAAGGCACUUGU
39236	MIR-17: HSA-MIR-17; MMU-MIR-17; RNO-MIR-17 (RNO-MIR-17-5P).	MIMAT0000070	MIMAT0000649	MIMAT0000786;MIMAT0005298		CAAAGUGCUUACAGUGCAGGUAG
39237	MIR-181B: HSA-MIR-181B; MMU-MIR-181B; RNO-MIR-181B	MIMAT0000257	MIMAT0000673	MIMAT0000859		AACAUUCAUUGCUGUCGGUGGGU
39239	MIR-181D: HSA-MIR-181D; MMU-MIR-181D; RNO-MIR-181D.	MIMAT0002821	MIMAT0004324	MIMAT0005299		AACAUUCAUUGUUGUCGGUGGGU
39240	MIR-182*: HSA-MIR-182*	MIMAT0000260				UGGUUCUAGACUUGCCAACUA
39241	MIR-182: HSA-MIR-182.	MIMAT0000259				UUUGGCAAUGGUAGAACUCACACU
39242	MIR-183: HSA-MIR-183; MMU-MIR-183; RNO-MIR-183.	MIMAT0000261	MIMAT0000212	MIMAT0000860		UAUGGCACUGGUAGAAUUCACU
39243	MIR-185: HSA-MIR-185; MMU-MIR-185; RNO-MIR-185	MIMAT0000455	MIMAT0000214	MIMAT0000862		UGGAGAGAAAGGCAGUUCCUGA
39244	MIR-186: HSA-MIR-186; MMU-MIR-186; RNO-MIR-186.	MIMAT0000456	MIMAT0000215	MIMAT0000863		CAAAGAAUUCUCCUUUUGGGCU
39246	MIR-188-3P: HSA-MIR-188-3P; MMU-MIR-188-3P; RNO-MIR-188-3P	MIMAT0004613	MIMAT0004541			CUCCCACAUGCAGGGUUUGCA
39247	MIR-188-5P: HSA-MIR-188-5P; MMU-MIR-188-5P; RNO-MIR-188	MIMAT0000457	MIMAT0000217	MIMAT0005301		CAUCCCUUGCAUGGUGGAGGG
39248	MIR-24-1*: HSA-MIR-24-1*; MMU-MIR-24-1*; RNO-MIR-24-1*	MIMAT0000079	MIMAT0000218	MIMAT0003153		GUGCCUACUGAGCUGAUAUCAGU
39249	MIR-18A*: HSA-MIR-18A*; MMU-MIR-18A*	MIMAT0002891	MIMAT0004626			ACUGCCCUAAGUGCUCCUUCU
39251	MIR-18A: HSA-MIR-18A; MMU-MIR-18A; RNO-MIR-18A	MIMAT0000072	MIMAT0000528	MIMAT0000787		UAAGGUGCAUCUAGUGCAGAUAG
39253	MIR-18B: HSA-MIR-18B	MIMAT0001412				UAAGGUGCAUCUAGUGCAGUUAG
39254	MIR-191*: HSA-MIR-191*	MIMAT0001618				GCUGCGCUUGGAUUUCGUCCCC
39255	MIR-191: HSA-MIR-191; MMU-MIR-191; RNO-MIR-191	MIMAT0000440	MIMAT0000221	MIMAT0000866		CAACGGAAUCCCAAAAGCAGCUG
39256	MIR-193A-3P: HSA-MIR-193A-3P; MMU-MIR-193; RNO-MIR-193	MIMAT0000459	MIMAT0000223	MIMAT0000868		AACUGGCCUACAAAGUCCCAGU
39258	MIR-193B: HSA-MIR-193B.	MIMAT0002819				AACUGGCCCUCAAAGUCCCGCU
39260	MIR-196A: HSA-MIR-196A; MMU-MIR-196A; RNO-MIR-196A	MIMAT0000226	MIMAT0000518	MIMAT0000871		UAGGUAGUUUCAUGUUGUUGGG
39262	MIR-196B: HSA-MIR-196B; MMU-MIR-196B; RNO-MIR-196B	MIMAT0001080	MIMAT0001081	MIMAT0001082		UAGGUAGUUUCCUGUUGUUGGG
39264	MIR-198: HSA-MIR-198	MIMAT0000228				GGUCCAGAGGGGAGAUAGGUUC
39265	MIR-199A-3P-199B-3P: HSA-MIR-199A-3P; HSA-MIR-199B-3P; MMU-MIR-199A-3P; MMU-MIR-199B; RNO-MIR-199A-3P	MIMAT0000232;MIMAT0004563	MIMAT0000230;MIMAT0004667	MIMAT0004738		ACAGUAGUCUGCACAUUGGUUA
39266	MIR-891A: HSA-MIR-891A	MIMAT0004902				UGCAACGAACCUGAGCCACUGA
39267	MIR-890: HSA-MIR-890	MIMAT0004912				UACUUGGAAAGGCAUCAGUUG
39268	MIR-891B: HSA-MIR-891B	MIMAT0004913				UGCAACUUACCUGAGUCAUUGA
39269	MIR-877: HSA-MIR-877; MMU-MIR-877; RNO-MIR-877	MIMAT0004949	MIMAT0004861	MIMAT0005285		GUAGAGGAGAUGGCGCAGGG
39270	MIR-892B: HSA-MIR-892B	MIMAT0004918				CACUGGCUCCUUUCUGGGUAGA
39271	MIR-200A*: HSA-MIR-200A*; MMU-MIR-200A*	MIMAT0001620	MIMAT0004619			CAUCUUACCGGACAGUGCUGGA
39272	MIR-200B: HSA-MIR-200B; MMU-MIR-200B; RNO-MIR-200B.	MIMAT0000318	MIMAT0000233	MIMAT0000875		UAAUACUGCCUGGUAAUGAUGA
39273	MIR-200C: HSA-MIR-200C; MMU-MIR-200C; RNO-MIR-200C	MIMAT0000617	MIMAT0000657	MIMAT0000873		UAAUACUGCCGGGUAAUGAUGGA
39275	MIR-202-5P: HSA-MIR-202*; MMU-MIR-202-5P; RNO-MIR-202	MIMAT0002810	MIMAT0004546			UUUCCUAUGCAUAUACUUCUUU
39276	MIR-202-3P: HSA-MIR-202.	MIMAT0002811				AGAGGUAUAGGGCAUGGGAA
39278	MIR-212: HSA-MIR-212; MMU-MIR-212; RNO-MIR-212	MIMAT0000269	MIMAT0000659	MIMAT0000883		UAACAGUCUCCAGUCACGGCCA
39280	MIR-214: HSA-MIR-214; MMU-MIR-214; RNO-MIR-214	MIMAT0000271	MIMAT0000661	MIMAT0000885		ACAGCAGGCACAGACAGGCAGU
39282	MIR-216A: HSA-MIR-216A; MMU-MIR-216A; RNO-MIR-216A	MIMAT0000273	MIMAT0000662	MIMAT0000886		UAAUCUCAGCUGGCAACUGUGA
39283	MIR-216B: HSA-MIR-216B; MMU-MIR-216B; RNO-MIR-216B	MIMAT0004959	MIMAT0003729			AAAUCUCUGCAGGCAAAUGUGA
39285	MIR-217: HSA-MIR-217.	MIMAT0000274				UACUGCAUCAGGAACUGAUUGGA
39286	MIR-220B: HSA-MIR-220B	MIMAT0004908				CCACCACCGUGUCUGACACUU
39287	MIR-220C: HSA-MIR-220C	MIMAT0004915				ACACAGGGCUGUUGUGAAGACU
39289	MIR-222: HSA-MIR-222; MMU-MIR-222; RNO-MIR-222.	MIMAT0000279	MIMAT0000670	MIMAT0000891		AGCUACAUCUGGCUACUGGGU
39291	MIR-223: HSA-MIR-223; MMU-MIR-223; RNO-MIR-223	MIMAT0000280	MIMAT0000665	MIMAT0000892		UGUCAGUUUGUCAAAUACCCCA
39293	MIR-224: HSA-MIR-224; RNO-MIR-224.	MIMAT0000281		MIMAT0003119		CAAGUCACUAGUGGUUCCGUU
39294	MIR-26A: HSA-MIR-26A; MMU-MIR-26A; RNO-MIR-26A	MIMAT0000082	MIMAT0000533	MIMAT0000796		UUCAAGUAAUCCAGGAUAGGCU
39295	MIR-26B: HSA-MIR-26B; MMU-MIR-26B; RNO-MIR-26B.	MIMAT0000083	MIMAT0000534	MIMAT0000797		UUCAAGUAAUUCAGGAUAGGU
39296	MIR-28-3P: HSA-MIR-28-3P; RNO-MIR-28*	MIMAT0004502		MIMAT0004716		CACUAGAUUGUGAGCUCCUGGA
39297	MIR-296-3P: HSA-MIR-296-3P; MMU-MIR-296-3P; RNO-MIR-296	MIMAT0004679	MIMAT0004576	MIMAT0004742		GAGGGUUGGGUGGAGGCUCUCC
39298	MIR-298: HSA-MIR-298	MIMAT0004901				AGCAGAAGCAGGGAGGUUCUCCCA
39299	MIR-29A: HSA-MIR-29A; MMU-MIR-29A; RNO-MIR-29A	MIMAT0000086	MIMAT0000535	MIMAT0000802		UAGCACCAUCUGAAAUCGGUUA
39300	MIR-29C: HSA-MIR-29C; MMU-MIR-29C; RNO-MIR-29C	MIMAT0000681	MIMAT0000536	MIMAT0000803		UAGCACCAUUUGAAAUCGGUUA
39301	MIR-300-3P: HSA-MIR-300	MIMAT0004903				UAUACAAGGGCAGACUCUCUCU
39302	MIR-301B: HSA-MIR-301B	MIMAT0004958				CAGUGCAAUGAUAUUGUCAAAGC
39303	MIR-302A*: HSA-MIR-302A*	MIMAT0000683				UAAACGUGGAUGUACUUGCUUU
39304	MIR-302B*: HSA-MIR-302B*	MIMAT0000714				ACUUUAACAUGGAAGUGCUUUCU
39305	MIR-302C*: HSA-MIR-302C*	MIMAT0000716				UUUAACAUGGGGGUACCUGCUG
39306	MIR-30A*: HSA-MIR-30A*; MMU-MIR-30A*; RNO-MIR-30A*	MIMAT0000088	MIMAT0000129	MIMAT0000809		CUUUCAGUCGGAUGUUUGCAGC
39307	MIR-30E: MMU-MIR-30E; RNO-MIR-30E; HSA-MIR-30E	MIMAT0000692	MIMAT0000248	MIMAT0000805		UGUAAACAUCCUUGACUGGAAG
39308	MIR-30E*: HSA-MIR-30E*; MMU-MIR-30E*; RNO-MIR-30E*	MIMAT0000693	MIMAT0000249	MIMAT0004720		CUUUCAGUCGGAUGUUUACAGC
39310	MIR-31: HSA-MIR-31; MMU-MIR-31; RNO-MIR-31.	MIMAT0000089				AGGCAAGAUGCUGGCAUAGCU
39311	MIR-32: HSA-MIR-32; MMU-MIR-32; RNO-MIR-32	MIMAT0000090	MIMAT0000654	MIMAT0000811		UAUUGCACAUUACUAAGUUGCA
39313	MIR-320A: HSA-MIR-320A; MMU-MIR-320; RNO-MIR-320.	MIMAT0000510	MIMAT0000666	MIMAT0000903		AAAAGCUGGGUUGAGAGGGCGA
39314	MIR-323-3P: HSA-MIR-323-3P; MMU-MIR-323-3P; RNO-MIR-323.	MIMAT0000755	MIMAT0000551	MIMAT0000550		CACAUUACACGGUCGACCUCU
39315	MIR-323-5P: HSA-MIR-323-5P; MMU-MIR-323-5P; RNO-MIR-323*	MIMAT0004696	MIMAT0004638	MIMAT0004637		AGGUGGUCCGUGGCGCGUUCGC
39316	MIR-324-3P: HSA-MIR-324-3P; MMU-MIR-324-3P; RNO-MIR-324-3P.	MIMAT0000762	MIMAT0000556	MIMAT0000554		ACUGCCCCAGGUGCUGCUGGU
39317	MIR-325-3P: HSA-MIR-325-3P					UUUAUUGAGGACCUCCUAUCAA
39320	MIR-330-5P: HSA-MIR-330-5P; MMU-MIR-330; RNO-MIR-330-5P	MIMAT0004693	MIMAT0004642	MIMAT0004641		UCUCUGGGCCUGUGUCUUAGGC
39321	MIR-331-5P: HSA-MIR-331-5P; MMU-MIR-331-5P; RNO-MIR-331-5P	MIMAT0004700	MIMAT0004643			CUAGGUAUGGUCCCAGGGAUCC
39323	MIR-337-3P: HSA-MIR-337-3P; (RNO-MIR-337); (MMU-MIR-337-3P)	MIMAT0000754				CUCCUAUAUGAUGCCUUUCUUC
39324	MIR-337-5P: HSA-MIR-337-5P	MIMAT0004695				GAACGGCUUCAUACAGGAGUU
39325	MIR-338-3P: RNO-MIR-338; MMU-MIR-338-3P; HSA-MIR-338-3P.	MIMAT0000763	MIMAT0000582	MIMAT0000581		UCCAGCAUCAGUGAUUUUGUUG
39326	MIR-339-3P: HSA-MIR-339-3P	MIMAT0004702				UGAGCGCCUCGACGACAGAGCCG
39327	MIR-339-5P: HSA-MIR-339-5P; MMU-MIR-339-5P; RNO-MIR-339-5P	MIMAT0000764	MIMAT0000584	MIMAT0000583		UCCCUGUCCUCCAGGAGCUCACG
39328	MIR-33A: MMU-MIR-33; RNO-MIR-33; HSA-MIR-33A	MIMAT0000091	MIMAT0000667	MIMAT0000812		GUGCAUUGUAGUUGCAUUGCA
39330	MIR-33B: HSA-MIR-33B.	MIMAT0003301				GUGCAUUGCUGUUGCAUUGC
39331	MIR-340-5P: HSA-MIR-340; MMU-MIR-340-5P; RNO-MIR-340-5P	MIMAT0004692	MIMAT0004651	MIMAT0004650		UUAUAAAGCAAUGAGACUGAUU
39332	MIR-342-3P: HSA-MIR-342-3P; MMU-MIR-342-3P; RNO-MIR-342-3P.	MIMAT0000753	MIMAT0000590	MIMAT0000589		UCUCACACAGAAAUCGCACCCGU
39334	MIR-345-5P: HSA-MIR-345	MIMAT0000772				GCUGACUCCUAGUCCAGGGCUC
39336	MIR-34A: HSA-MIR-34A; MMU-MIR-34A; RNO-MIR-34A.	MIMAT0000255	MIMAT0000542	MIMAT0000815		UGGCAGUGUCUUAGCUGGUUGU
39338	MIR-34B-5P: HSA-MIR-34B*	MIMAT0000685				AGGCAGUGUCAUUAGCUGAUUGU
39339	MIR-362-3P: HSA-MIR-362-3P	MIMAT0004683				AACACACCUAUUCAAGGAUUCA
39340	MIR-582-3P: HSA-MIR-582-3P	MIMAT0004797				UAACUGGUUGAACAACUGAACC
39343	MIR-370: HSA-MIR-370; MMU-MIR-370; RNO-MIR-370	MIMAT0000722	MIMAT0001095	MIMAT0003122		GCCUGCUGGGGUGGAACCUGGU
39345	MIR-371-3P: HSA-MIR-371-3P	MIMAT0000723				AAGUGCCGCCAUCUUUUGAGUGU
39346	MIR-371-5P: HSA-MIR-371-5P	MIMAT0004687				ACUCAAACUGUGGGGGCACU
39347	MIR-373*: HSA-MIR-373*	MIMAT0000725				ACUCAAAAUGGGGGCGCUUUCC
39348	MIR-376C: HSA-MIR-376C (HSA-MIR-368)	MIMAT0000720				AACAUAGAGGAAAUUCCACGU
39349	MIR-378: HSA-MIR-378; MMU-MIR-378; RNO-MIR-378.	MIMAT0000732	MIMAT0003151	MIMAT0003379		ACUGGACUUGGAGUCAGAAGG
39351	MIR-380-5P: HSA-MIR-380*; MMU-MIR-380-5P; RNO-MIR-380	MIMAT0000734	MIMAT0000744	MIMAT0005308		AUGGUUGACCAUAGAACAUGCG
39353	MIR-384-3P: HSA-MIR-384 (HSA-MIR-384-3P)	MIMAT0001075				AUUCCUAGAAAUUGUUCAUAAU
39354	MIR-384-5P: HSA-MIR-384-5P					UUUAAACAAUUCCUAGACAAUAU
39356	MIR-409-3P: HSA-MIR-409-3P; RNO-MIR-409-3P; MMU-MIR-409-3P	MIMAT0001639	MIMAT0001090	MIMAT0003205		GAAUGUUGCUCGGUGAACCCCU
39358	MIR-409-5P: HSA-MIR-409-5P; MMU-MIR-409-5P; RNO-MIR-409-5P	MIMAT0001638	MIMAT0004746	MIMAT0003204		AGGUUACCCGAGCAACUUUGCAU
39359	MIR-412: HSA-MIR-412; MMU-MIR-412; RNO-MIR-412.	MIMAT0002170	MIMAT0001094	MIMAT0003124		UUCACCUGGUCCACUAGCCG
39361	MIR-422A: HSA-MIR-422A	MIMAT0001339				ACUGGACUUAGGGUCAGAAGGC
39364	MIR-423-3P: HSA-MIR-423-3P; MMU-MIR-423-3P; RNO-MIR-423	MIMAT0001340	MIMAT0003454	MIMAT0005313		AGCUCGGUCUGAGGCCCCUCAGU
39365	MIR-423-5P: HSA-MIR-423-5P; MMU-MIR-423-5P; RNO-MIR-423-5P	MIMAT0004748	MIMAT0004825			UGAGGGGCAGAGAGCGAGACUUU
39366	MIR-432*: HSA-MIR-432*	MIMAT0002815				CUGGAUGGCUCCUCCAUGUCU
39368	MIR-450A-5P: HSA-MIR-450A; MMU-MIR-450A-5P; RNO-MIR-450A-2	MIMAT0001545	MIMAT0001546			UUUUGCGAUGUGUUCCUAAUAU
39369	MIR-450B-5P: HSA-MIR-450B-5P	MIMAT0004909				UUUUGCAAUAUGUUCCUGAAUA
39371	MIR-452*: HSA-MIR-452*.	MIMAT0001636				UCAGUCUCAUCUGCAAAGAAG
39373	MIR-452: HSA-MIR-452; MMU-MIR-452	MIMAT0001635	MIMAT0001637			AACUGUUUGCAGAGGAAACUGA
39375	MIR-453: HSA-MIR-453	MIMAT0001630				AGGUUGUCCGUGGUGAGUUCGCA
39376	MIR-454_1: HSA-MIR-454	MIMAT0003885				UAGUGCAAUAUUGCUUAUAGGGU
39377	MIR-455-3P: HSA-MIR-455-3P	MIMAT0004784				GCAGUCCAUGGGCAUAUACAC
39378	MIR-802: MMU-MIR-802; HSA-MIR-802; RNO-MIR-802	MIMAT0004185	MIMAT0004188			UCAGUAACAAAGAUUCAUCCUU
39379	MIR-892A: HSA-MIR-892A	MIMAT0004907				CACUGUGUCCUUUCUGCGUAG
39381	MIR-483-3P: HSA-MIR-483-3P.	MIMAT0002173				UCACUCCUCUCCUCCCGUCUU
39382	MIR-483-5P: HSA-MIR-483-5P	MIMAT0004761				AAGACGGGAGGAAAGAAGGGAG
39383	MIR-488*: HSA-MIR-488*	MIMAT0002804				CCCAGAUAAUGGCACUCUCAA
39384	MIR-488: HSA-MIR-488	MIMAT0004763				UUGAAAGGCUAUUUCUUGGUCU
39386	MIR-489: HSA-MIR-489.	MIMAT0002805				GUGACAUCACAUAUACGGCAGC
39387	MIR-490-3P: HSA-MIR-490-3P; MMU-MIR-490; RNO-MIR-490	MIMAT0002806	MIMAT0003780			CAACCUGGAGGACUCCAUGCUG
39388	MIR-490-5P: HSA-MIR-490-5P; MMU-MIR-490-5P; RNO-MIR-490-5P	MIMAT0004764				CCAUGGAUCUCCAGGUGGGU
39390	MIR-491-3P: HSA-MIR-491-3P; MMU-MIR-491-3P	MIMAT0004765				CUUAUGCAAGAUUCCCUUCUAC
39392	MIR-493: RNO-MIR-493; HSA-MIR-493	MIMAT0003161		MIMAT0003191		UGAAGGUCUACUGUGUGCCAGG
39393	MIR-493*: HSA-MIR-493*	MIMAT0002813				UUGUACAUGGUAGGCUUUCAUU
39395	MIR-494: HSA-MIR-494; MMU-MIR-494; RNO-MIR-494.	MIMAT0002816	MIMAT0003182	MIMAT0003193		UGAAACAUACACGGGAAACCUC
39398	MIR-496_3: HSA-MIR-496; MMU-MIR-496; RNO-MIR-496 (EDITED VERSION)	MIMAT0002818	MIMAT0003738			UGAGUAUUACAUGGCCAAUCUCU
39400	MIR-501-3P: HSA-MIR-501-3P	MIMAT0004774				AAUGCACCCGGGCAAGGAUUCU
39401	MIR-502-5P: HSA-MIR-502-5P	MIMAT0002873				AUCCUUGCUAUCUGGGUGCUA
39402	MIR-502-3P: HSA-MIR-502-3P	MIMAT0004775				AAUGCACCUGGGCAAGGAUUCA
39404	MIR-504: HSA-MIR-504; MMU-MIR-504	MIMAT0002875	MIMAT0004889			AGACCCUGGUCUGCACUCUAUC
39406	MIR-505: HSA-MIR-505; RNO-MIR-505	MIMAT0002876		MIMAT0003380		CGUCAACACUUGCUGGUUUCCU
39407	MIR-508-5P: HSA-MIR-508-5P	MIMAT0004778				UACUCCAGAGGGCGUCACUCAUG
39409	MIR-509-5P: HSA-MIR-509-5P	MIMAT0004779				UACUGCAGACAGUGGCAAUCAA
39410	MIR-509-3-5P: HSA-MIR-509-3-5P	MIMAT0004975				UACUGCAGACGUGGCAAUCAUG
39411	MIR-509-3P: HSA-MIR-509-3P.	MIMAT0002881				UGAUUGGUACGUCUGUGGGUAG
39413	MIR-510: HSA-MIR-510.	MIMAT0002882				UACUCAGGAGAGUGGCAAUCAC
39414	MIR-512-5P: HSA-MIR-512-5P	MIMAT0002822				CACUCAGCCUUGAGGGCACUUUC
39416	MIR-513A-3P: HSA-MIR-513A-3P	MIMAT0004777				UAAAUUUCACCUUUCUGAGAAGG
39417	MIR-513A-5P: HSA-MIR-513A-5P.	MIMAT0002877				UUCACAGGGAGGUGUCAU
39419	MIR-514: HSA-MIR-514	MIMAT0002883				AUUGACACUUCUGUGAGUAGA
39421	MIR-515-3P: HSA-MIR-515-3P	MIMAT0002827				GAGUGCCUUCUUUUGGAGCGUU
39422	MIR-516A-3P-MIR-516*: HSA-MIR-516A-3P; HSA-MIR-516B*	MIMAT0002860				UGCUUCCUUUCAGAGGGU
39424	MIR-516A-5P: HSA-MIR-516A-5P	MIMAT0004770				UUCUCGAGGAAAGAAGCACUUUC
39425	MIR-516B: HSA-MIR-516B.	MIMAT0002859				AUCUGGAGGUAAGAAGCACUUU
39426	MIR-517*: HSA-MIR-517*	MIMAT0002851				CCUCUAGAUGGAAGCACUGUCU
39428	MIR-517A-MIR-517B_2: HSA-MIR-517A; HSA-MIR-517B	MIMAT0002852;MIMAT0002857				AUCGUGCAUCCCUUUAGAGUGU
39431	MIR-518A-5P-527_1: HSA-MIR-518A-5P; HSA-MIR-527	MIMAT0002862;MIMAT0005457				CUGCAAAGGGAAGCCCUUUCA
39433	MIR-518A-3P: HSA-MIR-518A-3P	MIMAT0002863				GAAAGCGCUUCCCUUUGCUGGA
39435	MIR-518C*: HSA-MIR-518C*	MIMAT0002847				UCUCUGGAGGGAAGCACUUUCUG
39436	MIR-518C: HSA-MIR-518C	MIMAT0002848				CAAAGCGCUUCUCUUUAGAGUGU
39438	MIR-518D-5P-520C-5P-526A: HSA-MIR-518D-5P; HSA-MIR-520C-5P; HSA-MIR-526A	MIMAT0002845;MIMAT0005455;MIMAT0005456				CUCUAGAGGGAAGCACUUUCUG
39439	MIR-518D-3P: HSA-MIR-518D-3P	MIMAT0002864				CAAAGCGCUUCCCUUUGGAGCG
39441	MIR-518E*-519A*-1-519B-5P-519C-5P-522*-523*-526C: HSA-MIR-518E*; HSA-MIR-519A*; HSA-MIR-519B-5P; HSA-MIR-519C-5P (HSA-MIR-526C); HSA-MIR-522*; HSA-MIR-523*	MIMAT0002831;MIMAT0005449;MIMAT0005450;MIMAT0005451;MIMAT0005452;MIMAT0005454				CUCUAGAGGGAAGCGCUUUCUG
39442	MIR-518E: HSA-MIR-518E.	MIMAT0002861				AAAGCGCUUCCCUUCAGAGUG
39444	MIR-518F*: HSA-MIR-518F*	MIMAT0002841				CUCUAGAGGGAAGCACUUUCUG
39445	MIR-518F: HSA-MIR-518F	MIMAT0002842				GAAAGCGCUUCUCUUUAGAGG
39447	MIR-519A: HSA-MIR-519A.	MIMAT0002869				AAAGUGCAUCCUUUUAGAGUGU
39449	MIR-519B-3P: HSA-MIR-519B-3P.	MIMAT0002837				AAAGUGCAUCCUUUUAGAGGUU
39450	MIR-519C-3P: HSA-MIR-519C-3P	MIMAT0002832				AAAGUGCAUCUUUUUAGAGGAU
39452	MIR-519D: HSA-MIR-519D.	MIMAT0002853				CAAAGUGCCUCCCUUUAGAGUG
39454	MIR-519E*: HSA-MIR-519E*	MIMAT0002828				UUCUCCAAAAGGGAGCACUUUC
39455	MIR-519E: HSA-MIR-519E	MIMAT0002829				AAGUGCCUCCUUUUAGAGUGUU
39458	MIR-520C-3P-520F-520B_3: HSA-MIR-520C-3P; HSA-MIR-520F; HSA-MIR-520B	MIMAT0002830;MIMAT0002846;MIMAT0002843				AAAGUGCUUCCUUUUAGAGGGU
39461	MIR-520D-3P: HSA-MIR-520D-3P.	MIMAT0002856				AAAGUGCUUCUCUUUGGUGGGU
39462	MIR-520D-5P: HSA-MIR-520D-5P.	MIMAT0002855				CUACAAAGGGAAGCCCUUUC
39464	MIR-520E: HSA-MIR-520E	MIMAT0002825				AAAGUGCUUCCUUUUUGAGGGU
39467	MIR-520H: HSA-MIR-520H	MIMAT0002867				AAAGUGCUUCCCUUUAGAGUUA
39469	MIR-522: HSA-MIR-522.	MIMAT0002868				AAAAUGGUUCCCUUUAGAGUGU
39471	MIR-523: HSA-MIR-523	MIMAT0002840				GAACGCGCUUCCCUAUAGAGGGU
39472	MIR-524-3P: HSA-MIR-524-3P	MIMAT0002850				GAAGGCGCUUCCCUUUGGAGU
39474	MIR-525-3P: HSA-MIR-525-3P	MIMAT0002839				GAAGGCGCUUCCCUUUAGAGCG
39477	MIR-526B*: HSA-MIR-526B*	MIMAT0002836				GAAAGUGCUUCCUUUUAGAGGC
39478	MIR-526B: HSA-MIR-526B.	MIMAT0002835				CUCUUGAGGGAAGCACUUUCUGU
39481	MIR-532-5P: HSA-MIR-532-5P; MMU-MIR-532-5P	MIMAT0002888	MIMAT0002889			CAUGCCUUGAGUGUAGGACCGU
39482	MIR-541-5P: HSA-MIR-541*	MIMAT0004919				AAAGGAUUCUGCUGUCGGUCCCACU
39484	MIR-542-5P: HSA-MIR-542-5P; MMU-MIR-542-5P; RNO-MIR-542-5P	MIMAT0003340	MIMAT0003171	MIMAT0003178		UCGGGGAUCAUCAUGUCACGAGA
39485	MIR-543-3P: HSA-MIR-543; MMU-MIR-543; RNO-MIR-543*	MIMAT0004954	MIMAT0003168	MIMAT0003175		AAACAUUCGCGGUGCACUUCUU
39793	MIR-501-5P: HSA-MIR-501-5P	MIMAT0002872				AAUCCUUUGUCCCUGGGUGAGA
39861	MIR-675-5P: MMU-MIR-675-5P (MMU-MIR-675); RNO-MIR-675		MIMAT0003725			UGGUGCGGAAAGGGCCCACAGU
39862	MIR-675-3P: MMU-MIR-675-3P (MMU-MIR-675*)		MIMAT0003726			CUGUAUGCCCUAACCGCUCAGU
39863	MIR-374*: MMU-MIR-374*		MIMAT0003728			GGUUGUAUUAUCAUUGUCCGAG
39866	MIR-668: HSA-MIR-668; MMU-MIR-668; RNO-MIR-668	MIMAT0003881	MIMAT0003732			UGUCACUCGGCUCGGCCCACUACC
39868	MIR-667: MMU-MIR-667; RNO-MIR-667		MIMAT0003734			UGACACCUGCCACCCAGCCCAAG
39869	MIR-670: MMU-MIR-670		MIMAT0003736			AUCCCUGAGUGUAUGUGGUGAA
39871	MIR-674*: MMU-MIR-674*; RNO-MIR-674-3P		MIMAT0003741	MIMAT0005330		CACAGCUCCCAUCUCAGAACAA
39873	MIR-712*: MMU-MIR-712*		MIMAT0003743			UGCGAGUCACCCCCGGGUGUUG
39874	MIR-676*: MMU-MIR-676*		MIMAT0003781			ACUCUACAACCUUAGGACUUGC
39875	MIR-676: MMU-MIR-676		MIMAT0003782			CCGUCCUGAGGUUGUUGAGCU
39876	MIR-762: MMU-MIR-762		MIMAT0003892			GGGGCUGGGGCCGGGACAGAGC
39877	MIR-761: MMU-MIR-761; HSA-MIR-761; RNO-MIR-761		MIMAT0003893			GCAGCAGGGUGAAACUGACACA
39878	MIR-764-5P: MMU-MIR-764-5P; RNO-MIR-764		MIMAT0003894			GGUGCUCACAUGUCCUCCU
39879	MIR-764-3P: MMU-MIR-764-3P		MIMAT0003895			AGGAGGCCAUAGUGGCAACUGU
39880	MIR-759: MMU-MIR-759; HSA-MIR-759; RNO-MIR-759		MIMAT0003897			GCAGAGUGCAAACAAUUUUGAC
39883	MIR-693-3P: MMU-MIR-693-3P		MIMAT0004189			GCAGCUUUCAGAUGUGGCUGUAA
39884	MIR-804: MMU-MIR-804		MIMAT0004210			UGUGAGUUGUUCCUCACCUGGA
39885	MIR-805: MMU-MIR-805		MIMAT0004211			GAAUUGAUCAGGACAUAGGG
39886	MIR-801: MMU-MIR-801 (DELETED IN MIRBASE 11.0)		MIMAT0004212			GAUUGCUGUGCGUGCGGAAUCGAC
39887	MIR-767-5P: HSA-MIR-767-5P; MMU-MIR-767	MIMAT0003882				UGCACCAUGGUUGUCUGAGCAUG
39888	MIR-767-3P: HSA-MIR-767-3P	MIMAT0003883				UCUGCUCAUACCCCAUGGUUUCU
39889	MIR-454*: HSA-MIR-454*	MIMAT0003884				ACCCUAUCAAUAUUGUCUCUGC
39891	MIR-769-5P: HSA-MIR-769-5P	MIMAT0003886				UGAGACCUCUGGGUUCUGAGCU
39892	MIR-769-3P: HSA-MIR-769-3P	MIMAT0003887				CUGGGAUCUCCGGGGUCUUGGUU
39893	MIR-766: HSA-MIR-766	MIMAT0003888				ACUCCAGCCCCACAGCCUCAGC
39894	MIR-765: HSA-MIR-765	MIMAT0003945				UGGAGGAGAAGGAAGGUGAUG
39895	MIR-768-5P: HSA-MIR-768-5P (DELETED IN MIRBASE 12.0)	MIMAT0003946				GUUGGAGGAUGAAAGUACGGAGUGAU
39896	MIR-768-3P: HSA-MIR-768-3P (DELETED IN MIRBASE 12.0)	MIMAT0003947				UCACAAUGCUGACACUCAAACUGCUGAC
39897	MIR-801: HSA-MIR-801 (DELETED IN MIRBASE 11.0)	MIMAT0004209				GAUUGCUCUGCGUGCGGAAUCGAC
39898	MIR-500-5P: HSA-MIR-500	MIMAT0004773				UAAUCCUUGCUACCUGGGUGAGA
39899	MIR-666-5P: MMU-MIR-666-5P		MIMAT0003737			AGCGGGCACAGCUGUGAGAGCC
39900	MIR-763: MMU-MIR-763		MIMAT0003896			CCAGCUGGGAAGAACCAGUGGC
39903	MIR-675: HSA-MIR-675	MIMAT0004284				UGGUGCGGAGAGGGCCCACAGUG
39904	SV40-MIR-S1-5P: SV40-MIR-S1-5P				MIMAT0003344	UGAGGGGCCUGAAAUGAGCCUU
39905	SV40-MIR-S1-3P: SV40-MIR-S1-3P				MIMAT0003345	GCCUGUUUCAUGCCCUGAGU
39912	HIV1-MIR-H1: HIV1-MIR-H1				MIMAT0004480	CCAGGGAGGCGUGCCUGGGC
39913	HIV1-MIR-N367: HIV1-MIR-N367				MIMAT0004478	ACUGACCUUUGGAUGGUGCUUCAA
39960	KSHV-MIR-K12-9*: KSHV-MIR-K12-9*				MIMAT0002184	ACCCAGCUGCGUAAACCCCGCU
40076	MIR-452*: HSA-MIR-452*				MIMAT0001636	CUCAUCUGCAAAGAAGUAAGUG
40133	MIR-411*: HSA-MIR-411*; MMU-MIR-411*	MIMAT0004813	MIMAT0001093			UAUGUAACACGGUCCACUAACC
40154	HSV1-MIR-H1: HSV1-MIR-H1				MIMAT0003744	UGGAAGGACGGGAAGUGGAAG
