# Supplementary material for: Single-cell microRNA sequencing method comparison and application to cell lines and circulating lung tumor cells
Source: Nat Commun. 2021 Jul 14;12:4316. doi: 10.1038/s41467-021-24611-w (PMC8280203; doi:10.1038/s41467-021-24611-w)
Supplement: Supplementary file 4 — dataset 2 [file 41467_2021_24611_MOESM4_ESM.xlsx]

## Sheet: Table 4
Sample	Protocol	Total reads	Cleaned reads	miRExplore (% of total)	Uniquely mapped to hg38 (% of total)	Multimapped to hg38 (% of total)	Unmapped to hg38 (% of total)	miRNA (% of total)	protein coding gene (% of total)	intergenic (% of total)	lncRNA (% of total)	snoRNA (% of total)	other mapped reads (% of total)
4N_1	4N	1757248	899362	50.1276	26.138	3.87208	21.1701	24.2941	1.77516	2.36444	0.562129	0.74998	0.264277
4N_2	4N	2233517	1046336	46.0446	24.1101	3.54875	19.1882	22.2453	1.60926	2.25913	0.519584	0.786607	0.23895
4N_3	4N	2186565	801520	35.8424	18.4769	2.99758	15.1821	17.2403	1.3893	1.65607	0.503026	0.398479	0.287346
4N_4	4N	1299503	838668	62.4481	33.0718	6.59775	24.868	29.6114	3.7963	3.75497	1.20923	0.74667	0.55098
4N_5	4N	1220589	862576	68.0839	36.2859	7.27616	27.1067	32.3504	4.30956	4.20232	1.35295	0.763402	0.583489
4N_6	4N	1118597	795296	68.851	36.4479	7.12446	27.5253	32.3607	4.21036	4.3087	1.24039	0.862688	0.589488
4N_C3_1	4N_C3	2341247	1211096	51.0842	27.1281	3.89861	20.702	24.6406	2.05314	2.19716	0.595238	1.22153	0.319018
4N_C3_2	4N_C3	1843118	1016554	54.3633	28.0213	4.67528	22.4574	26.0927	2.18662	2.40071	0.752746	0.83961	0.424227
4N_C3_3	4N_C3	2518037	1264428	49.4867	26.0478	3.99402	20.173	23.9357	1.99314	2.13329	0.618458	1.02973	0.331488
4N_C3_4	4N_C3	1777911	1341971	72.7603	38.6839	8.66314	28.1332	35.9353	4.42024	3.99182	1.59631	0.744075	0.659257
4N_C3_5	4N_C3	959610	735895	75.7276	39.1431	8.60099	28.9428	37.0798	4.0258	3.76194	1.43027	0.787507	0.658809
4N_C3_6	4N_C3	1079667	831537	75.6086	39.4159	8.47326	29.1287	36.92	4.10821	3.88851	1.47231	0.867675	0.63251
4N_CL_1	4N_CL	1905192	1732453	89.6171	47.576	6.48339	36.8738	43.4202	3.32397	2.80439	1.13285	3.07932	0.29871
4N_CL_2	4N_CL	2182378	2025605	91.5354	49.9506	5.64641	37.2194	44.1972	3.29191	3.25938	1.20442	3.30199	0.342104
4N_CL_3	4N_CL	690492	663876	94.5595	49.5917	7.96765	38.586	41.1966	5.76212	5.14749	1.90183	3.20091	0.350475
4N_CL_4	4N_CL	830771	793090	94.2032	49.7039	7.66264	38.0977	41.1719	5.46601	5.23092	1.92676	3.25204	0.318981
4N_CL_5	4N_CL	573930	543130	92.8962	49.6782	7.28312	37.6722	39.7867	5.44701	5.25081	1.94466	4.18936	0.342725
CATS_1	CATS	235296	21397	1.21889	2.29711	1.76161	5.03493	0.521896	1.19934	0.792194	0.58352	0.0284748	0.933293
CATS_2	CATS	202090	17098	0.845168	1.59681	1.24301	5.62076	0.33203	0.83923	0.523034	0.249889	0.0192983	0.876342
CATS_3	CATS	300490	24011	0.661586	1.8137	1.36277	4.81414	0.256914	1.01834	0.64062	0.39602	0.0352757	0.829312
CL_1	CL	1830080	1628077	82.7473	41.7648	12.0867	35.1105	39.5309	5.14972	3.76415	2.45645	1.0858	1.86445
CL_16C_1	CL_16C	229940	13758	4.6947	2.86553	0.704532	2.41324	2.37671	0.472297	0.295294	0.197008	0.142646	0.0861094
CL_16C_2	CL_16C	473993	301293	55.3713	29.1658	7.78049	26.6185	28.3487	3.07473	2.25657	1.22576	1.56099	0.479543
CL_16C_3	CL_16C	499811	340789	58.9911	31.868	7.95881	28.3567	28.9417	3.54894	2.79866	1.47016	2.21244	0.854923
CL_2	CL	2654647	1910186	58.7398	30.0867	7.85457	34.015	26.1711	4.11648	3.07706	2.09557	0.979415	1.50171
CL_3	CL	2144454	1831028	77.7115	39.7824	10.1551	35.4468	36.8553	4.72279	3.56688	2.22346	1.1485	1.42055
CL_4	CL	859828	754645	85.7324	45.9195	7.14189	34.7055	37.365	7.33054	3.70202	2.04285	2.30046	0.320529
CL_4N_1	CL_4N	976275	13184	0.522189	0.631994	0.259558	0.458887	0.248393	0.300735	0.187652	0.124657	0.00512151	0.024993
CL_4N_2	CL_4N	804139	13651	0.484866	0.804587	0.367225	0.52578	0.233915	0.450668	0.270227	0.181685	0.0037307	0.0315866
CL_4N_3	CL_4N	560397	10136	1.18612	0.804073	0.299787	0.704857	0.571559	0.241079	0.175411	0.0908285	0.0051749	0.0198074
CL_5	CL	962435	847692	86.4469	45.8175	7.17939	35.0809	37.4976	7.07061	3.66113	2.06788	2.33034	0.369376
CL_6	CL	665274	590263	87.2023	46.0968	7.69382	34.9342	37.8673	7.19839	3.91237	2.14363	2.35076	0.318215
CL_Block_1	CL_Block	689031	5445	0.11625	0.380534	0.161241	0.248465	0.0454261	0.221616	0.157613	0.0963672	0.00391855	0.0168352
CL_Block_2	CL_Block	705194	4235	0.0442431	0.282617	0.133722	0.184205	0.0106354	0.188175	0.123512	0.0779927	0.00170166	0.0143223
CL_Block_3	CL_Block	478811	3182	0.0747685	0.324763	0.134709	0.205091	0.0269417	0.199452	0.129487	0.0856288	0.00250621	0.0154549
CL_C3_1	CL_C3	683170	294410	21.9285	14.8091	3.70976	24.5759	11.1113	2.86605	2.22887	1.10705	0.390972	0.814585
CL_C3_2	CL_C3	726624	379610	25.7451	17.2639	5.16746	29.8116	12.924	3.92087	3.06871	1.27191	0.649029	0.59687
CL_C3_3	CL_C3	530938	55441	6.00371	3.37158	1.95447	5.11604	3.35388	0.780694	0.528875	0.347875	0.139941	0.174785
CL_Rand_1	CL_Rand	802499	6825	0.123863	0.403988	0.190779	0.255701	0.0539565	0.244736	0.166978	0.102056	0.0034891	0.0235514
CL_Rand_2	CL_Rand	680613	5448	0.212309	0.374515	0.164411	0.261529	0.097853	0.197616	0.126504	0.0893312	0.00925636	0.0183658
CL_Rand_3	CL_Rand	618678	5542	0.219339	0.434636	0.182648	0.278497	0.106194	0.220793	0.148704	0.111205	0.00937483	0.0210125
CL_SB_1	CL_SB	593346	13064	1.3493	0.930991	0.292915	0.977844	0.647346	0.224658	0.15539	0.10584	0.0517405	0.0389318
CL_SB_2	CL_SB	809762	20995	1.23765	1.15417	0.388262	1.05031	0.595113	0.413949	0.270697	0.168815	0.0344546	0.0594002
CL_SB_3	CL_SB	620941	36160	4.03968	2.37736	0.767545	2.67852	1.83737	0.481849	0.340934	0.216607	0.208393	0.059748
CL_UMI6_1	CL_UMI6	563663	403495	62.7414	32.3394	8.58793	30.6571	31.2591	3.26933	2.64413	1.43384	1.74448	0.576408
CL_UMI6_2	CL_UMI6	580124	332731	42.3299	23.5189	6.59187	27.2443	20.5565	3.13726	2.80647	1.67102	0.776558	1.16303
CL_UMI6_3	CL_UMI6	627616	414489	33.813	22.4287	6.44964	37.1635	16.1788	4.69379	4.22583	1.79329	0.727196	1.25937
SB_1	SB	852211	833527	96.5399	49.0643	7.61666	41.1267	48.0948	2.65134	3.10839	1.09175	1.21402	0.520646
SB_2	SB	1360687	1326618	95.9415	48.6467	7.79959	41.0499	47.6661	2.7492	3.12754	1.15096	1.19616	0.55641
SB_3	SB	740814	724731	96.6209	48.9799	7.41441	41.4347	48.047	2.52263	3.04597	1.03184	1.30465	0.442216
SB_4	SB	1013987	979353	94.4546	47.6324	7.9862	40.9658	46.3514	3.17933	3.21868	1.23621	1.11609	0.516871
SB_4N_1	SB_4N	2080879	1317640	61.5796	31.9968	4.27685	27.0477	28.7602	2.40831	2.91401	0.694514	1.0793	0.417372
SB_4N_2	SB_4N	1474444	790683	51.3895	26.3267	4.21806	23.081	23.8453	2.27096	2.57955	0.76361	0.621794	0.463565
SB_4N_3	SB_4N	1728393	1058876	59.0951	29.9553	4.84473	26.4636	27.3155	2.50001	2.89593	0.825044	0.757698	0.505788
SB_5	SB	1005637	970895	95.0675	47.2834	8.38901	40.8729	46.6021	3.11106	3.20344	1.20401	0.942587	0.609166
SB_6	SB	807912	780474	94.8512	47.3522	8.36502	40.8866	46.5886	3.14589	3.18463	1.24395	0.964461	0.589668
SB_C3_1	SB_C3	457453	416754	89.0861	47.1124	7.84889	36.1419	42.351	3.74836	3.7923	1.22264	2.95549	0.891458
SB_C3_2	SB_C3	581270	531310	89.5735	48.6819	6.77534	35.9478	39.8997	4.1836	4.47554	1.13854	4.95725	0.802553
SB_C3_3	SB_C3	379420	351362	90.4283	49.4671	6.97433	36.1636	42.4585	4.04301	4.12867	1.20236	3.70592	0.902957
SB_CL_1	SB_CL	712201	582672	77.2224	45.2134	10.4694	26.1301	29.678	9.63913	9.10909	1.38599	5.0028	0.867733
SB_CL_2	SB_CL	598183	461053	68.0272	38.7876	10.1792	28.1088	25.821	8.1109	7.42382	2.04218	4.01566	1.5532
SB_CL_3	SB_CL	567834	507134	86.5246	48.607	8.22001	32.4833	38.6754	6.89304	6.80357	1.03956	2.92392	0.491517
SBN_1	SBN	585140	496054	83.0145	40.8048	9.66692	34.3036	41.91	2.93383	2.54862	1.3431	0.583108	1.15306
SBN_2	SBN	401991	330381	79.8896	39.5143	9.52534	33.1465	40.5482	2.90454	2.44185	1.38635	0.588819	1.16993
SBN_3	SBN	328377	254312	75.9067	37.3957	8.88917	31.1602	38.6014	2.63904	2.19747	1.24735	0.549369	1.05032
SBN_4	SBN	1533727	1474022	93.7161	46.3321	11.5629	38.2122	46.3824	4.89429	3.28064	2.08759	0.470423	0.779604
SBN_4N_1	SBN_4N	465246	8498	0.436328	0.892001	0.417843	0.516716	0.220743	0.504249	0.314672	0.21365	0.00558844	0.0509408
SBN_4N_2	SBN_4N	730821	11748	0.401056	0.757094	0.381762	0.468651	0.19567	0.454557	0.256287	0.180892	0.00519963	0.0462494
SBN_4N_3	SBN_4N	680876	6940	0.359243	0.491132	0.208261	0.319882	0.177125	0.244685	0.150541	0.102809	0.00381861	0.0204149
SBN_4N_4	SB_4N	1113790	1050794	91.911	47.7218	6.15322	40.4689	42.3895	3.66775	4.61155	1.30635	1.29468	0.605231
SBN_4N_5	SB_4N	1016436	959683	92.7149	47.6871	5.88438	40.845	42.6133	3.3949	4.51873	1.21375	1.2958	0.535007
SBN_4N_6	SB_4N	1104692	947935	81.5583	42.9501	5.63207	37.2278	37.7467	3.44042	4.37507	1.37179	1.1157	0.532456
SBN_5	SBN	1054825	1013170	93.7715	46.3722	11.7654	37.9134	46.4476	5.00462	3.24784	2.13097	0.479795	0.826772
SBN_6	SBN	1000214	961591	94.5178	46.1653	11.4097	38.5635	46.6222	4.62561	3.13663	1.95118	0.4689	0.770435
SBN_CL_1	SBN_CL	353518	336097	93.1472	48.5817	9.3305	37.1599	46.6466	4.17659	2.73423	1.99254	1.26245	1.0998
SBN_CL_2	SBN_CL	358807	341635	93.5988	48.7658	9.41258	37.0358	46.9213	4.24128	2.78367	2.03926	1.04485	1.14797
SBN_CL_3	SBN_CL	456960	434954	93.6498	49.1242	9.052	37.0081	46.9934	4.38704	2.76523	1.97326	1.14343	0.913866
SBN_CL_4	SBN_CL	800655	765434	92.6059	47.9009	7.84158	39.8585	41.5345	5.50212	4.7917	2.68205	0.619243	0.612873
SBN_CL_5	SBN_CL	1093547	1052978	94.6433	48.1849	7.52176	40.5835	42.4248	5.1044	4.46583	2.49418	0.634175	0.58324
SBN_CL_6	SBN_CL	1247676	1200741	93.7714	47.8995	7.40689	40.9319	41.6856	5.20159	4.60063	2.55635	0.703869	0.558318
