# Supplementary material for: Single-cell microRNA sequencing method comparison and application to cell lines and circulating lung tumor cells
Source: Nat Commun. 2021 Jul 14;12:4316. doi: 10.1038/s41467-021-24611-w (PMC8280203; doi:10.1038/s41467-021-24611-w)
Supplement: Supplementary file 5 — dataset 3 [file 41467_2021_24611_MOESM5_ESM.xlsx]

## Sheet: Table 5
miRXplore ID	Sequence	Name	Length	%A	%C	%G	%T	%CG	MFE	%present in all	%present in best 8	4N_1	4N_2	4N_3	4N_4	4N_5	4N_6	4N_C3_1	4N_C3_2	4N_C3_3	4N_C3_4	4N_C3_5	4N_C3_6	4N_CL_1	4N_CL_2	4N_CL_3	4N_CL_4	4N_CL_5	CATS_1	CATS_2	CATS_3	CL_1	CL_16C_1	CL_16C_2	CL_16C_3	CL_2	CL_3	CL_4	CL_4N_1	CL_4N_2	CL_4N_3	CL_5	CL_6	CL_Block_1	CL_Block_2	CL_Block_3	CL_C3_1	CL_C3_2	CL_C3_3
39106	TAAGAGGACGCAGGCATACAAG	EBV-MIR-BART17-5P: EBV-MIR-BART17-5P	22	40.9	18.2	31.8	9.1	50	0	100	100	1	1	1	1	1	1	1	1	1	1	1	1	1	1	1	1	1	1	1	1	1	1	1	1	1	1	1	1	1	1	1	1	1	1	1	1	1	1
40154	TGGAAGGACGGGAAGTGGAAG	HSV1-MIR-H1: HSV1-MIR-H1	21	33.3	4.8	52.4	9.5	57.1	0	100	100	1	1	1	1	1	1	1	1	1	1	1	1	1	1	1	1	1	1	1	1	1	1	1	1	1	1	1	1	1	1	1	1	1	1	1	1	1	1
35824	TACCCTGTAGATCCGAATTTGTG	MIR-10A: HSA-MIR-10A; MMU-MIR-10A; RNO-MIR-10A	23	21.7	21.7	21.7	34.8	43.5	0	100	100	1	1	1	1	1	1	1	1	1	1	1	1	1	1	1	1	1	1	1	1	1	1	1	1	1	1	1	1	1	1	1	1	1	1	1	1	1	1
39202	TACCCTGTAGAACCGAATTTGTG	MIR-10B: HSA-MIR-10B; MMU-MIR-10B; RNO-MIR-10B	23	26.1	21.7	21.7	30.4	43.5	0	100	100	1	1	1	1	1	1	1	1	1	1	1	1	1	1	1	1	1	1	1	1	1	1	1	1	1	1	1	1	1	1	1	1	1	1	1	1	1	1
39241	TTTGGCAATGGTAGAACTCACACT	MIR-182: HSA-MIR-182.	24	29.2	20.8	20.8	29.2	41.7	0	100	100	1	1	1	1	1	1	1	1	1	1	1	1	1	1	1	1	1	1	1	1	1	1	1	1	1	1	1	1	1	1	1	1	1	1	1	1	1	1
38502	TGGACGGAGAACTGATAAGGGT	MIR-184: HSA-MIR-184; MMU-MIR-184; RNO-MIR-184	22	31.8	9.1	40.9	18.2	50	-0.1	100	100	1	1	1	1	1	1	1	1	1	1	1	1	1	1	1	1	1	1	1	1	1	1	1	1	1	1	1	1	1	1	1	1	1	1	1	1	1	1
39276	AGAGGTATAGGGCATGGGAA	MIR-202-3P: HSA-MIR-202.	20	35	5	45	15	50	0	100	100	1	1	1	1	1	1	1	1	1	1	1	1	1	1	1	1	1	1	1	1	1	1	1	1	1	1	1	1	1	1	1	1	1	1	1	1	1	1
39306	CTTTCAGTCGGATGTTTGCAGC	MIR-30A*: HSA-MIR-30A*; MMU-MIR-30A*; RNO-MIR-30A*	22	13.6	22.7	27.3	36.4	50	0	100	100	1	1	1	1	1	1	1	1	1	1	1	1	1	1	1	1	1	1	1	1	1	1	1	1	1	1	1	1	1	1	1	1	1	1	1	1	1	1
39308	CTTTCAGTCGGATGTTTACAGC	MIR-30E*: HSA-MIR-30E*; MMU-MIR-30E*; RNO-MIR-30E*	22	18.2	22.7	22.7	36.4	45.5	0	100	100	1	1	1	1	1	1	1	1	1	1	1	1	1	1	1	1	1	1	1	1	1	1	1	1	1	1	1	1	1	1	1	1	1	1	1	1	1	1
35912	TTTGTTCGTTCGGCTCGCGTGA	MIR-375: HSA-MIR-375; MMU-MIR-375; RNO-MIR-375	22	4.5	22.7	31.8	40.9	54.5	0	100	100	1	1	1	1	1	1	1	1	1	1	1	1	1	1	1	1	1	1	1	1	1	1	1	1	1	1	1	1	1	1	1	1	1	1	1	1	1	1
38833	TTCTTGGACTGGCACTGGTGAGT	MIR-470: MMU-MIR-470	23	13	17.4	34.8	34.8	52.2	-3.2	100	100	1	1	1	1	1	1	1	1	1	1	1	1	1	1	1	1	1	1	1	1	1	1	1	1	1	1	1	1	1	1	1	1	1	1	1	1	1	1
39382	AAGACGGGAGGAAAGAAGGGAG	MIR-483-5P: HSA-MIR-483-5P	22	45.5	4.5	50	0	54.5	0	100	100	1	1	1	1	1	1	1	1	1	1	1	1	1	1	1	1	1	1	1	1	1	1	1	1	1	1	1	1	1	1	1	1	1	1	1	1	1	1
38838	AAGACGGGAGAAGAGAAGGGAG	MIR-483-5P: MMU-MIR-483; RNO-MIR-483-5P	22	45.5	4.5	50	0	54.5	0	100	100	1	1	1	1	1	1	1	1	1	1	1	1	1	1	1	1	1	1	1	1	1	1	1	1	1	1	1	1	1	1	1	1	1	1	1	1	1	1
38375	TCCTGTACTGAGCTGCCCCGAG	MIR-486-5P: HSA-MIR-486-5P; MMU-MIR-486	22	13.6	36.4	27.3	22.7	63.6	0	100	100	1	1	1	1	1	1	1	1	1	1	1	1	1	1	1	1	1	1	1	1	1	1	1	1	1	1	1	1	1	1	1	1	1	1	1	1	1	1
39411	TGATTGGTACGTCTGTGGGTAG	MIR-509-3P: HSA-MIR-509-3P.	22	13.6	9.1	40.9	36.4	50	-0.7	100	100	1	1	1	1	1	1	1	1	1	1	1	1	1	1	1	1	1	1	1	1	1	1	1	1	1	1	1	1	1	1	1	1	1	1	1	1	1	1
38855	AAGGGATTCTGATGTTGGTCACACT	MIR-541-5P: MMU-MIR-541; RNO-MIR-541	25	24	16	28	32	44	-1.6	100	100	1	1	1	1	1	1	1	1	1	1	1	1	1	1	1	1	1	1	1	1	1	1	1	1	1	1	1	1	1	1	1	1	1	1	1	1	1	1
38613	AGTGCCTGAGGGAGTAAGAGCCC	MIR-550: HSA-MIR-550	23	26.1	21.7	39.1	13	60.9	-2.6	100	100	1	1	1	1	1	1	1	1	1	1	1	1	1	1	1	1	1	1	1	1	1	1	1	1	1	1	1	1	1	1	1	1	1	1	1	1	1	1
38634	TGGGTTTACGTTGGGAGAACT	MIR-629: HSA-MIR-629	21	19	9.5	38.1	33.3	47.6	-1.5	100	100	1	1	1	1	1	1	1	1	1	1	1	1	1	1	1	1	1	1	1	1	1	1	1	1	1	1	1	1	1	1	1	1	1	1	1	1	1	1
38901	GGGACCCGGGGAGAGATGTAAG	MIR-711: MMU-MIR-711	22	27.3	13.6	50	9.1	63.6	0	100	100	1	1	1	1	1	1	1	1	1	1	1	1	1	1	1	1	1	1	1	1	1	1	1	1	1	1	1	1	1	1	1	1	1	1	1	1	1	1
39894	TGGAGGAGAAGGAAGGTGATG	MIR-765: HSA-MIR-765	21	33.3	0	52.4	14.3	52.4	0	100	100	1	1	1	1	1	1	1	1	1	1	1	1	1	1	1	1	1	1	1	1	1	1	1	1	1	1	1	1	1	1	1	1	1	1	1	1	1	1
39887	TGCACCATGGTTGTCTGAGCATG	MIR-767-5P: HSA-MIR-767-5P; MMU-MIR-767	23	17.4	21.7	30.4	30.4	52.2	-3	100	100	1	1	1	1	1	1	1	1	1	1	1	1	1	1	1	1	1	1	1	1	1	1	1	1	1	1	1	1	1	1	1	1	1	1	1	1	1	1
39895	GTTGGAGGATGAAAGTACGGAGTGAT	MIR-768-5P: HSA-MIR-768-5P (DELETED IN MIRBASE 12.0)	26	30.8	3.8	42.3	23.1	46.2	0	100	100	1	1	1	1	1	1	1	1	1	1	1	1	1	1	1	1	1	1	1	1	1	1	1	1	1	1	1	1	1	1	1	1	1	1	1	1	1	1
39269	GTAGAGGAGATGGCGCAGGG	MIR-877: HSA-MIR-877; MMU-MIR-877; RNO-MIR-877	20	25	10	55	10	65	0	100	100	1	1	1	1	1	1	1	1	1	1	1	1	1	1	1	1	1	1	1	1	1	1	1	1	1	1	1	1	1	1	1	1	1	1	1	1	1	1
39175	AGGCAGCGGGGTGTAGTGGATA	MIR-885-3P: HSA-MIR-885-3P	22	22.7	9.1	50	18.2	59.1	-0.9	100	100	1	1	1	1	1	1	1	1	1	1	1	1	1	1	1	1	1	1	1	1	1	1	1	1	1	1	1	1	1	1	1	1	1	1	1	1	1	1
38648	TATTGCACTCGTCCCGGCCTCC	MIR-92B: HSA-MIR-92B; MMU-MIR-92B; RNO-MIR-92B	22	9.1	45.5	18.2	27.3	63.6	0	100	100	1	1	1	1	1	1	1	1	1	1	1	1	1	1	1	1	1	1	1	1	1	1	1	1	1	1	1	1	1	1	1	1	1	1	1	1	1	1
39093	TCCTGTGGTGTTTGGTGTGGTT	EBV-MIR-BART12: EBV-MIR-BART12.	22	0	9.1	40.9	50	50	0	98.8	97.7	1	1	1	1	1	1	1	1	1	1	1	1	1	1	1	1	1	1	1	1	1	1	1	1	1	1	1	1	1	1	1	1	1	0	1	1	1	1
38663	TAGGATGCCTGGAACTTGCCGG	KSHV-MIR-K12-5: KSHV-MIR-K12-5	22	18.2	22.7	36.4	22.7	59.1	-3	98.8	97.7	1	1	1	1	1	1	1	1	1	1	1	1	1	1	1	1	1	1	0	1	1	1	1	1	1	1	1	1	1	1	1	1	1	1	1	1	1	1
38673	AGAGTTGAGATCGGGTCGTCTC	MGHV-MIR-M1-5: MGHV-MIR-M1-5	22	18.2	18.2	36.4	27.3	54.5	-3	98.8	97.7	1	1	1	1	1	1	1	1	1	1	1	1	1	1	1	1	1	1	1	1	1	1	1	1	1	1	1	1	1	1	1	1	1	0	1	1	1	1
38319	TCGGATCCGTCTGAGCTTGGCT	MIR-127: HSA-MIR-127; MMU-MIR-127; RNO-MIR-127	22	9.1	27.3	31.8	31.8	59.1	-3.1	98.8	97.7	1	1	1	1	1	1	1	1	1	1	1	1	1	1	1	1	1	1	1	0	1	1	1	1	1	1	1	1	1	1	1	1	1	1	1	1	1	1
39220	TGAGATGAAGCACTGTAGCTCT	MIR-143: HSA-MIR-143; MMU-MIR-143	22	27.3	18.2	27.3	27.3	45.5	-1.8	98.8	97.7	1	1	1	1	1	1	1	1	1	1	1	1	1	1	1	1	1	1	1	1	1	1	1	1	1	1	1	1	1	1	1	1	1	0	1	1	1	1
39228	CTAGACTGAAGCTCCTTGAGG	MIR-151-3P: HSA-MIR-151-3P.	21	23.8	23.8	28.6	23.8	52.4	-2	98.8	97.7	1	1	1	1	1	1	1	1	1	1	1	1	1	1	1	1	1	1	1	1	1	1	1	1	1	1	1	1	1	1	1	1	1	0	1	1	1	1
35860	CTAGACTGAGGCTCCTTGAGG	MIR-151-3P: MMU-MIR-151-3P; RNO-MIR-151*.	21	19	23.8	33.3	23.8	57.1	-1.7	98.8	100	1	1	1	1	1	1	1	1	1	1	1	1	1	1	1	1	1	1	1	1	1	1	1	1	1	1	1	1	1	1	1	1	1	1	1	1	1	1
38716	TTTGGCAATGGTAGAACTCACACCG	MIR-182: MMU-MIR-182; RNO-MIR-182.	25	28	24	24	24	48	-1	98.8	97.7	1	1	1	1	1	1	1	1	1	1	1	1	1	1	1	1	1	1	1	1	1	1	1	1	1	1	1	1	1	1	1	1	1	0	1	1	1	1
39254	GCTGCGCTTGGATTTCGTCCCC	MIR-191*: HSA-MIR-191*	22	4.5	36.4	27.3	31.8	63.6	-2	98.8	97.7	1	1	1	1	1	1	1	1	1	1	1	1	1	1	1	1	1	1	0	1	1	1	1	1	1	1	1	1	1	1	1	1	1	1	1	1	1	1
39296	CACTAGATTGTGAGCTCCTGGA	MIR-28-3P: HSA-MIR-28-3P; RNO-MIR-28*	22	22.7	22.7	27.3	27.3	50	-2.1	98.8	97.7	1	1	1	1	1	1	1	1	1	1	1	1	1	1	1	1	1	1	1	1	1	1	1	1	1	1	1	1	1	1	1	1	1	0	1	1	1	1
38735	CACTAGATTGTGAGCTGCTGGA	MIR-28-3P: MMU-MIR-28*	22	22.7	18.2	31.8	27.3	50	-2.1	98.8	97.7	1	1	1	1	1	1	1	1	1	1	1	1	1	1	1	1	1	1	1	1	1	1	1	1	1	1	1	1	1	1	1	1	1	0	1	1	1	1
39356	GAATGTTGCTCGGTGAACCCCT	MIR-409-3P: HSA-MIR-409-3P; RNO-MIR-409-3P; MMU-MIR-409-3P	22	18.2	27.3	27.3	27.3	54.5	-0.3	98.8	97.7	1	1	1	1	1	1	1	1	1	1	1	1	1	1	1	1	1	1	1	0	1	1	1	1	1	1	1	1	1	1	1	1	1	1	1	1	1	1
38367	TCTTGGAGTAGGTCATTGGGTGG	MIR-432: HSA-MIR-432	23	13	8.7	43.5	34.8	52.2	0	98.8	97.7	1	1	1	1	1	1	1	1	1	1	1	1	1	1	1	1	1	1	1	1	1	1	1	1	1	1	1	1	1	1	1	1	1	0	1	1	1	1
39017	TATGTGTGTGTGTATGTCCATG	MIR-466B-5P: RNO-MIR-466B	22	13.6	9.1	31.8	45.5	40.9	0	98.8	97.7	1	1	1	1	1	1	1	1	1	1	1	1	1	1	1	1	1	1	1	0	1	1	1	1	1	1	1	1	1	1	1	1	1	1	1	1	1	1
38374	AGAGGCTGGCCGTGATGAATTC	MIR-485-5P: HSA-MIR-485-5P; MMU-MIR-485; RNO-MIR-485	22	22.7	18.2	36.4	22.7	54.5	-0.2	98.8	97.7	1	1	1	1	1	1	1	1	1	1	1	1	1	1	1	1	1	1	1	1	1	1	1	1	1	1	1	1	1	1	1	1	1	0	1	1	1	1
39187	TGAGTGTGTGTGTGTGAGTGTGT	MIR-574-5P: HSA-MIR-574-5P; MMU-MIR-574-5P	23	8.7	0	47.8	43.5	47.8	0	98.8	97.7	1	1	1	1	1	1	1	1	1	1	1	1	1	1	1	1	1	1	1	1	1	1	1	1	1	1	1	1	1	1	1	1	1	1	0	1	1	1
38428	TTATGGTTTGCCTGGGACTGAG	MIR-584: HSA-MIR-584	22	13.6	13.6	36.4	36.4	50	-1.8	98.8	97.7	1	1	1	1	1	1	1	1	1	1	1	1	1	1	1	1	1	1	0	1	1	1	1	1	1	1	1	1	1	1	1	1	1	1	1	1	1	1
38633	TCTAGTAAGAGTGGCAGTCGA	MIR-628-3P: HSA-MIR-628-3P	21	28.6	14.3	33.3	23.8	47.6	0	98.8	97.7	1	1	1	1	1	1	1	1	1	1	1	1	1	1	1	1	1	1	1	1	1	1	1	1	1	1	1	1	1	1	1	1	1	0	1	1	1	1
38475	AGGGATCGCGGGCGGGTGGCGGCCT	MIR-638: HSA-MIR-638	25	8	24	56	12	80	-8	98.8	97.7	1	1	1	1	1	1	1	1	1	1	1	1	1	1	1	1	1	0	1	1	1	1	1	1	1	1	1	1	1	1	1	1	1	1	1	1	1	1
39866	TGTCACTCGGCTCGGCCCACTACC	MIR-668: HSA-MIR-668; MMU-MIR-668; RNO-MIR-668	24	12.5	45.8	20.8	20.8	66.7	-2.4	98.8	100	1	1	1	1	1	1	1	1	1	1	1	1	1	1	1	1	1	1	1	1	1	1	1	1	1	1	1	1	1	1	1	1	1	1	1	1	1	1
38869	GGACTGTGAGGTGACTCTTGGT	MIR-679: MMU-MIR-679	22	13.6	13.6	40.9	31.8	54.5	-4.4	98.8	97.7	1	1	1	1	1	1	1	1	1	1	1	1	1	1	1	1	1	1	0	1	1	1	1	1	1	1	1	1	1	1	1	1	1	1	1	1	1	1
38680	TGAGAGATGCCATTCTATGTAGA	MIR-741-3P: MMU-MIR-741	23	30.4	13	26.1	30.4	39.1	-0.9	98.8	97.7	1	1	1	1	1	1	1	1	1	1	1	1	1	1	1	1	1	1	1	1	1	1	1	1	1	1	1	1	1	1	1	1	1	0	1	1	1	1
39876	GGGGCTGGGGCCGGGACAGAGC	MIR-762: MMU-MIR-762	22	13.6	22.7	59.1	4.5	81.8	-3.7	98.8	97.7	1	1	1	1	1	1	1	1	1	1	1	1	1	1	1	1	1	1	1	1	1	1	1	1	1	1	1	1	1	1	1	1	1	0	1	1	1	1
39885	GAATTGATCAGGACATAGGG	MIR-805: MMU-MIR-805	20	35	10	35	20	45	0	98.8	97.7	1	1	1	1	1	1	1	1	1	1	1	1	1	1	1	1	1	1	1	1	1	1	1	1	1	1	1	1	1	1	1	1	1	0	1	1	1	1
39100	TCTTAGTGGAAGTGACGTGCTGTG	EBV-MIR-BART1-5P: EBV-MIR-BART1-5P	24	16.7	12.5	37.5	33.3	50	-0.1	97.5	95.5	1	1	1	1	1	1	1	1	1	1	1	1	1	1	1	1	1	1	1	1	1	1	1	1	1	1	1	1	1	1	1	1	1	0	0	1	1	1
39128	GTCACAATCTATGGGGTCGTAGA	EBV-MIR-BART8-3P: EBV-MIR-BART8-3P	23	26.1	17.4	30.4	26.1	47.8	-4.3	97.5	95.5	1	1	1	1	1	1	1	1	1	1	1	1	1	1	1	1	1	1	1	1	1	1	1	1	1	1	1	1	1	1	1	1	0	0	1	1	1	1
39143	GGGGATGGGCTGGCGCGCGG	HCMV-MIR-UL70-3P: HCMV-MIR-UL70-3P	20	5	20	65	10	85	-2.9	97.5	97.7	1	1	1	1	1	1	1	1	1	1	1	1	1	1	1	1	1	1	1	1	1	1	1	1	1	1	1	1	1	1	1	1	1	1	1	1	1	1
38657	AACTGTAGTCCGGGTCGATCTG	KSHV-MIR-K12-2: KSHV-MIR-K12-2	22	18.2	22.7	31.8	27.3	54.5	-0.4	97.5	95.5	1	1	1	1	1	1	1	1	1	1	1	1	1	1	1	1	1	1	1	1	1	1	1	1	1	1	1	1	1	1	1	1	1	0	0	1	1	1
38660	TCACATTCTGAGGACGGCAGCGA	KSHV-MIR-K12-3: KSHV-MIR-K12-3	23	26.1	26.1	30.4	17.4	56.5	-0.1	97.5	95.5	1	1	1	1	1	1	1	1	1	1	1	1	1	1	1	1	1	1	1	1	1	1	1	1	1	1	1	1	1	1	1	1	1	0	0	1	1	1
38667	TAGGCGCGACTGAGAGAGCACG	KSHV-MIR-K12-8: KSHV-MIR-K12-8	22	27.3	22.7	40.9	9.1	63.6	-1.7	97.5	95.5	1	1	1	1	1	1	1	1	1	1	1	1	1	1	1	1	1	0	0	1	1	1	1	1	1	1	1	1	1	1	1	1	1	1	1	1	1	1
39153	AGAGGTAGTAGGTTGCATAGTT	LET-7D: HSA-LET-7D; MMU-LET-7D; RNO-LET-7D	22	27.3	4.5	36.4	31.8	40.9	0	97.5	95.5	1	1	1	1	1	1	1	1	1	1	1	1	1	1	1	1	1	1	1	1	1	1	1	1	1	1	1	1	1	1	1	1	0	0	1	1	1	1
35856	TGAGAACTGAATTCCATGGGTT	MIR-146A: HSA-MIR-146A; MMU-MIR-146A; RNO-MIR-146A	22	27.3	13.6	27.3	31.8	40.9	-0.7	97.5	97.7	1	1	1	1	1	1	1	1	1	1	1	1	1	1	1	1	1	1	1	1	1	1	1	1	1	1	1	1	1	1	1	1	1	0	1	1	1	1
38322	TGAGAACTGAATTCCATAGGCT	MIR-146B-5P: HSA-MIR-146B-5P; MMU-MIR-146B; RNO-MIR-146B	22	31.8	18.2	22.7	27.3	40.9	0	97.5	95.5	1	1	1	1	1	1	1	1	1	1	1	1	1	1	1	1	1	1	1	0	1	1	1	1	1	1	1	1	1	1	1	1	1	0	1	1	1	1
38967	TAGGTAGTTTCGTGTTGTTGGG	MIR-196C: RNO-MIR-196C	22	9.1	4.5	40.9	45.5	45.5	0	97.5	95.5	1	1	1	1	1	1	1	1	1	1	1	1	1	1	1	1	1	1	1	1	1	1	1	1	1	1	1	1	1	1	1	1	0	0	1	1	1	1
39271	CATCTTACCGGACAGTGCTGGA	MIR-200A*: HSA-MIR-200A*; MMU-MIR-200A*	22	22.7	27.3	27.3	22.7	54.5	-3.8	97.5	95.5	1	1	1	1	1	1	1	1	1	1	1	1	1	1	1	1	1	1	1	1	1	1	1	1	1	1	1	1	1	1	1	1	1	0	0	1	1	1
39315	AGGTGGTCCGTGGCGCGTTCGC	MIR-323-5P: HSA-MIR-323-5P; MMU-MIR-323-5P; RNO-MIR-323*	22	4.5	27.3	45.5	22.7	72.7	-2.2	97.5	97.7	1	1	1	1	1	1	1	1	1	1	1	1	1	1	1	1	1	1	1	0	1	1	1	1	1	1	1	1	1	1	1	1	1	1	1	1	1	1
38381	ATGCACCTGGGCAAGGATTCTG	MIR-500-3P: HSA-MIR-500*	22	22.7	22.7	31.8	22.7	54.5	-2.3	97.5	95.5	1	1	1	1	1	1	1	1	1	1	1	1	1	1	1	1	1	1	1	0	1	1	1	1	1	1	1	1	1	1	1	1	1	0	1	1	1	1
38538	AATGCACCCGGGCAAGGATTTG	MIR-501-3P: MMU-MIR-501-3P; RNO-MIR-501-3P	22	27.3	22.7	31.8	18.2	54.5	-1.8	97.5	95.5	1	1	1	1	1	1	1	1	1	1	1	1	1	1	1	1	1	1	1	1	1	1	1	1	1	1	1	1	1	1	1	1	1	1	1	1	1	1
39435	TCTCTGGAGGGAAGCACTTTCTG	MIR-518C*: HSA-MIR-518C*	23	17.4	21.7	30.4	30.4	52.2	-3.8	97.5	95.5	1	1	1	1	1	1	1	1	1	1	1	1	1	1	1	1	1	0	0	1	1	1	1	1	1	1	1	1	1	1	1	1	1	1	1	1	1	1
38419	TGAGTTGGCCATCTGAGTGAG	MIR-571: HSA-MIR-571	21	19	14.3	38.1	28.6	52.4	0	97.5	95.5	1	1	1	1	1	1	1	1	1	1	1	1	1	1	1	1	1	1	1	1	1	1	1	1	1	1	1	1	1	1	1	1	1	0	0	1	1	1
38442	TGGTCTAGGATTGTTGGAGGAG	MIR-601: HSA-MIR-601	22	18.2	4.5	45.5	31.8	50	-1.8	97.5	95.5	1	1	1	1	1	1	1	1	1	1	1	1	1	1	1	1	1	1	1	1	1	1	1	1	1	1	1	1	1	1	1	1	1	0	0	1	1	1
39166	GGGGGTCCCCGGTGCTCGGATC	MIR-615-5P: HSA-MIR-615-5P; MMU-MIR-615-5P; RNO-MIR-615	22	4.5	31.8	45.5	18.2	77.3	-4.2	97.5	95.5	1	1	1	1	1	1	1	1	1	1	1	1	1	1	1	1	1	1	0	0	1	1	1	1	1	1	1	1	1	1	1	1	1	1	1	1	1	1
38477	ATGATCCAGGAACCTGCCTCT	MIR-640: HSA-MIR-640	21	23.8	33.3	19	23.8	52.4	-2	97.5	95.5	1	1	1	1	1	1	1	1	1	1	1	1	1	1	1	1	1	1	1	1	1	1	1	1	1	1	1	1	1	1	1	1	0	1	0	1	1	1
38640	TGGTGGGCCGCAGAACATGTGC	MIR-654-5P: HSA-MIR-654-5P	22	18.2	22.7	40.9	18.2	63.6	-2.2	97.5	95.5	1	1	1	1	1	1	1	1	1	1	1	1	1	1	1	1	1	0	0	1	1	1	1	1	1	1	1	1	1	1	1	1	1	1	1	1	1	1
39899	AGCGGGCACAGCTGTGAGAGCC	MIR-666-5P: MMU-MIR-666-5P	22	22.7	27.3	40.9	9.1	68.2	-4.4	97.5	95.5	1	1	1	1	1	1	1	1	1	1	1	1	1	1	1	1	1	1	0	1	1	1	1	1	1	1	1	1	1	1	1	1	1	0	1	1	1	1
39159	TGAGGTTGGTGTACTGTGTGTGA	MIR-672: MMU-MIR-672; RNO-MIR-672	23	13	4.3	43.5	39.1	47.8	0	97.5	95.5	1	1	1	1	1	1	1	1	1	1	1	1	1	1	1	1	1	1	1	1	1	1	1	1	1	1	1	1	1	1	1	1	1	0	0	1	1	1
38693	TCCGGGGCTGAGTTCTGTGCACC	MIR-673-3P: MMU-MIR-673-3P	23	8.7	30.4	34.8	26.1	65.2	-3.6	97.5	95.5	1	1	1	1	1	1	1	1	1	1	1	1	1	1	1	1	1	1	0	0	1	1	1	1	1	1	1	1	1	1	1	1	1	1	1	1	1	1
38949	TCCGGGACTGAGTTCTGTGCACC	MIR-673-3P: RNO-MIR-673-3P	23	13	30.4	30.4	26.1	60.9	-4.1	97.5	95.5	1	1	1	1	1	1	1	1	1	1	1	1	1	1	1	1	1	1	0	0	1	1	1	1	1	1	1	1	1	1	1	1	1	1	1	1	1	1
38899	GGAGGCAGAGGCAGGAGGA	MIR-709: MMU-MIR-709	19	31.6	10.5	57.9	0	68.4	-0.6	97.5	95.5	1	1	1	1	1	1	1	1	1	1	1	1	1	1	1	1	1	1	1	1	1	1	1	1	1	1	1	1	1	1	1	1	1	1	0	1	1	1
39892	CTGGGATCTCCGGGGTCTTGGTT	MIR-769-3P: HSA-MIR-769-3P	23	4.3	21.7	39.1	34.8	60.9	-6.5	97.5	95.5	1	1	1	1	1	1	1	1	1	1	1	1	1	1	1	1	1	0	0	1	1	1	1	1	1	1	1	1	1	1	1	1	1	1	1	1	1	1
38691	CGTGGGCCTGACGTGGAGCTGG	MIR-770-3P: MMU-MIR-770-3P; RNO-MIR-770-3P	22	9.1	22.7	50	18.2	72.7	-2.1	97.5	95.5	1	1	1	1	1	1	1	1	1	1	1	1	1	1	1	1	1	1	0	1	1	1	1	1	1	1	1	1	1	1	1	1	1	1	0	1	1	1
38948	AACTGTGGCATTTCTGAATAGA	MIR-881: RNO-MIR-881	22	31.8	13.6	22.7	31.8	36.4	-0.5	97.5	95.5	1	1	1	1	1	1	1	1	1	1	1	1	1	1	1	1	1	1	1	1	1	1	1	1	1	1	1	1	1	1	1	1	1	0	0	1	1	1
38951	ATGGGAATGTTAGAGCATTAGC	MIR-882A: RNO-MIR-882A	22	31.8	9.1	31.8	27.3	40.9	-1.8	97.5	95.5	1	1	1	1	1	1	1	1	1	1	1	1	1	1	1	1	1	1	0	0	1	1	1	1	1	1	1	1	1	1	1	1	1	1	1	1	1	1
39266	TGCAACGAACCTGAGCCACTGA	MIR-891A: HSA-MIR-891A	22	31.8	31.8	22.7	13.6	54.5	0	97.5	95.5	1	1	1	1	1	1	1	1	1	1	1	1	1	1	1	1	1	1	1	1	1	1	1	1	1	1	1	1	1	1	1	1	1	0	1	1	1	0
38646	TATTGCACTTGTCCCGGCCTGT	MIR-92A: HSA-MIR-92A; MMU-MIR-92A; RNO-MIR-92A.	22	9.1	31.8	22.7	36.4	54.5	0	97.5	95.5	1	1	1	1	1	1	1	1	1	1	1	1	1	1	1	1	1	1	1	1	1	1	1	1	1	1	1	1	1	1	1	1	0	1	0	1	1	1
38497	TGAGGTAGTAAGTTGTATTGTT	MIR-98: HSA-MIR-98; MMU-MIR-98; RNO-MIR-98	22	22.7	0	31.8	45.5	31.8	0	97.5	95.5	1	1	1	1	1	1	1	1	1	1	1	1	1	1	1	1	1	1	1	1	1	1	1	1	1	1	1	1	1	1	1	1	0	1	0	1	1	1
38914	TAGTGCGCCGGTGACCTGATAG	RLCV-MIR-RL1-10: RLCV-MIR-RL1-10	22	18.2	22.7	36.4	22.7	59.1	-0.4	97.5	95.5	1	1	1	1	1	1	1	1	1	1	1	1	1	1	1	1	1	1	1	1	1	1	1	1	1	1	1	1	1	1	1	1	1	0	0	1	1	1
38926	CACCACACGATCCACTAGGTCT	RLCV-MIR-RL1-4-3P: RLCV-MIR-RL1-4-3P	22	27.3	40.9	13.6	18.2	54.5	-2	97.5	97.7	1	1	1	1	1	1	1	1	1	1	1	1	1	1	1	1	1	1	0	1	1	1	1	1	1	1	1	1	1	1	1	1	1	1	1	1	1	1
39132	TAACCTGATCAGCCCCGGAGTT	EBV-MIR-BHRF1-1: EBV-MIR-BHRF1-1	22	22.7	31.8	22.7	22.7	54.5	-1.8	96.3	93.2	1	1	1	1	1	1	1	1	1	1	1	1	1	1	1	1	1	1	1	1	1	1	1	1	1	1	1	1	1	1	1	1	1	0	0	1	1	1
35816	TGAGGTAGTAGGTTGTGTGGTT	LET-7B: HSA-LET-7B; MMU-LET-7B; RNO-LET-7B	22	13.6	0	45.5	40.9	45.5	0	96.3	93.2	1	1	1	1	1	1	1	1	1	1	1	1	1	1	1	1	1	1	1	1	1	1	1	1	1	1	1	1	0	1	1	1	0	1	1	1	1	1
38676	AAAGGTGGAGGTGCGGTAACCT	MGHV-MIR-M1-7-5P: MGHV-MIR-M1-7-5P	22	27.3	13.6	40.9	18.2	54.5	-3.6	96.3	93.2	1	1	1	1	1	1	1	1	1	1	1	1	1	1	1	1	1	0	0	0	1	1	1	1	1	1	1	1	1	1	1	1	1	1	1	1	1	1
35857	TCAGTGCACTACAGAACTTTGT	MIR-148A: HSA-MIR-148A; MMU-MIR-148A	22	27.3	22.7	18.2	31.8	40.9	0	96.3	93.2	1	1	1	1	1	1	1	1	1	1	1	1	1	1	1	1	1	1	1	0	1	1	1	1	1	1	1	1	1	1	1	1	0	0	1	1	1	1
39242	TATGGCACTGGTAGAATTCACT	MIR-183: HSA-MIR-183; MMU-MIR-183; RNO-MIR-183.	22	27.3	18.2	22.7	31.8	40.9	0	96.3	93.2	1	1	1	1	1	1	1	1	1	1	1	1	1	1	1	1	1	1	1	1	1	1	1	1	1	1	1	1	1	1	1	1	0	0	0	1	1	1
38508	TGGAATGTAAGGAAGTGTGTGG	MIR-206: HSA-MIR-206; MMU-MIR-206; RNO-MIR-206	22	27.3	0	45.5	27.3	45.5	0	96.3	93.2	1	1	1	1	1	1	1	1	1	1	1	1	1	1	1	1	1	1	1	1	1	1	1	1	1	1	1	1	1	1	1	1	0	0	0	1	1	1
39301	TATACAAGGGCAGACTCTCTCT	MIR-300-3P: HSA-MIR-300	22	27.3	27.3	18.2	27.3	45.5	-1.4	96.3	93.2	1	1	1	1	1	1	1	1	1	1	1	1	1	1	1	1	1	1	0	0	1	1	1	1	1	1	1	1	1	1	1	1	1	1	1	1	1	1
38760	ACTTGAGGGGCATGAGGAT	MIR-327: MMU-MIR-327	19	26.3	10.5	42.1	21.1	52.6	-0.3	96.3	93.2	1	1	1	1	1	1	1	1	1	1	1	1	1	1	1	1	1	1	0	1	1	1	1	1	1	1	1	1	1	1	1	1	1	1	1	1	1	1
38994	TCCCTGAGGAGCCCTTTGAGCCTGA	MIR-351: RNO-MIR-351; MMU-MIR-351.	25	16	32	28	24	60	-2.5	96.3	93.2	1	1	1	1	1	1	1	1	1	1	1	1	1	1	1	1	1	1	1	1	1	1	1	1	1	1	1	1	1	1	1	1	0	1	0	1	1	0
38996	AGAGTAGTAGGTTGCATAGTA	MIR-352: RNO-MIR-352	21	33.3	4.8	33.3	28.6	38.1	-0.1	96.3	95.5	1	1	1	1	1	1	1	1	1	1	1	1	1	1	1	1	1	1	1	1	1	1	1	1	1	1	1	1	1	1	1	1	1	0	1	1	1	1
38998	CGGGTGGATCACGATGCAATTT	MIR-363*: RNO-MIR-363*; HSA-MIR-363*	22	22.7	18.2	31.8	27.3	50	-1.2	96.3	93.2	1	1	1	1	1	1	1	1	1	1	1	1	1	1	1	1	1	1	1	1	1	1	1	1	1	1	1	1	1	1	1	1	0	0	0	1	1	1
39346	ACTCAAACTGTGGGGGCACT	MIR-371-5P: HSA-MIR-371-5P	20	25	25	30	20	55	-2.1	96.3	93.2	1	1	1	1	1	1	1	1	1	1	1	1	1	1	1	1	1	1	1	1	1	1	1	1	1	1	1	1	1	1	1	1	1	1	1	1	1	1
38359	AGATCAGAAGGTGATTGTGGCT	MIR-383: HSA-MIR-383	22	27.3	9.1	36.4	27.3	45.5	-2.3	96.3	93.2	1	1	1	1	1	1	1	1	1	1	1	1	1	1	1	1	1	0	0	0	1	1	1	1	1	1	1	1	1	1	1	1	1	1	1	1	1	1
35920	AGATCAGAAGGTGACTGTGGCT	MIR-383: MMU-MIR-383; RNO-MIR-383	22	27.3	13.6	36.4	22.7	50	-0.6	96.3	93.2	1	1	1	1	1	1	1	1	1	1	1	1	1	1	1	1	1	0	0	1	1	1	1	1	1	1	1	1	1	1	1	1	1	0	1	1	1	1
39375	AGGTTGTCCGTGGTGAGTTCGCA	MIR-453: HSA-MIR-453	23	13	17.4	39.1	30.4	56.5	-2.9	96.3	93.2	1	1	1	1	1	1	1	1	1	1	1	1	1	1	1	1	1	1	1	0	1	1	1	1	1	1	1	1	1	1	1	1	1	0	0	1	1	1
39016	TATTTAGAACGGTGCTGGTGTGA	MIR-465-5P: RNO-MIR-465	23	21.7	8.7	34.8	34.8	43.5	0	96.3	93.2	1	1	1	1	1	1	1	1	1	1	1	1	1	1	1	1	1	1	1	1	1	1	1	1	1	1	1	1	1	1	1	1	0	1	0	1	1	1
38809	GATCAGGGCCTTTCTAAGTAGA	MIR-465A-465B-465C-3P: MMU-MIR-465A-3P; MMU-MIR-465B-3P; MMU-MIR-465C-3P	22	27.3	18.2	27.3	27.3	45.5	0	96.3	95.5	1	1	1	1	1	1	1	1	1	1	1	1	1	1	1	1	1	1	1	1	1	1	1	1	1	1	1	1	1	1	1	1	0	0	1	1	1	1
39392	TGAAGGTCTACTGTGTGCCAGG	MIR-493: RNO-MIR-493; HSA-MIR-493	22	18.2	18.2	36.4	27.3	54.5	-1.7	96.3	93.2	1	1	1	1	1	1	1	1	1	1	1	1	1	1	1	1	1	0	0	0	1	1	1	1	1	1	1	1	1	1	1	1	1	1	1	1	1	1
39425	ATCTGGAGGTAAGAAGCACTTT	MIR-516B: HSA-MIR-516B.	22	31.8	13.6	27.3	27.3	40.9	-0.4	96.3	95.5	1	1	1	1	1	1	1	1	1	1	1	1	1	1	1	1	1	0	0	1	1	1	1	1	1	1	1	1	1	1	1	1	1	1	1	1	1	1
39426	CCTCTAGATGGAAGCACTGTCT	MIR-517*: HSA-MIR-517*	22	22.7	27.3	22.7	27.3	50	-2.8	96.3	93.2	1	1	1	1	1	1	1	1	1	1	1	1	1	1	1	1	1	0	1	0	1	1	1	1	1	1	1	1	1	1	1	1	1	1	0	1	1	1
38422	GAGCCAGTTGGACAGGAGC	MIR-575: HSA-MIR-575	19	26.3	21.1	42.1	10.5	63.2	-0.5	96.3	93.2	1	1	1	1	1	1	1	1	1	1	1	1	1	1	1	1	1	1	0	0	1	1	1	1	1	1	1	1	1	1	1	1	1	1	1	1	1	1
38956	TATGTCTGCTGACCGTCACCTT	MIR-654-3P: RNO-MIR-654-3P	22	13.6	31.8	18.2	36.4	50	-1.9	96.3	93.2	1	1	1	1	1	1	1	1	1	1	1	1	1	1	1	1	1	1	1	1	1	1	1	1	1	1	1	1	1	1	1	1	0	1	1	1	1	1
38957	TGGTGAACTGCAGAACATGTGT	MIR-654-5P: RNO-MIR-654-5P	22	27.3	13.6	31.8	27.3	45.5	-0.4	96.3	93.2	1	1	1	1	1	1	1	1	1	1	1	1	1	1	1	1	1	1	0	1	1	1	1	1	1	1	1	1	1	1	1	1	0	1	0	1	1	1
38491	GGCGGAGGGAAGTAGGTCCGTTGGT	MIR-658: HSA-MIR-658	25	16	12	52	20	64	-7.1	96.3	93.2	1	1	1	1	1	1	1	1	1	1	1	1	1	1	1	1	1	1	0	1	1	1	1	1	1	1	1	1	1	1	1	1	0	1	0	1	1	1
38866	ATAGTTGTGTGTGGATGTGTGT	MIR-669C: MMU-MIR-669C	22	13.6	0	40.9	45.5	40.9	0	96.3	93.2	1	1	1	1	1	1	1	1	1	1	1	1	1	1	1	1	1	1	1	1	1	1	1	1	1	1	1	1	1	0	1	1	1	0	1	1	1	1
39171	GCACTGAGATGGGAGTGGTGTA	MIR-674: MMU-MIR-674; RNO-MIR-674-5P	22	22.7	9.1	45.5	22.7	54.5	-3.8	96.3	95.5	1	1	1	1	1	1	1	1	1	1	1	1	1	1	1	1	1	1	0	1	1	1	1	1	1	1	1	1	1	1	1	1	1	1	1	1	1	1
39875	CCGTCCTGAGGTTGTTGAGCT	MIR-676: MMU-MIR-676	21	9.5	23.8	33.3	33.3	57.1	-0.9	96.3	93.2	1	1	1	1	1	1	1	1	1	1	1	1	1	1	1	1	1	1	1	0	1	1	1	1	1	1	1	1	1	1	1	1	0	1	1	1	1	1
38904	CGACGAGGGCCGGTCGGTCGC	MIR-714: MMU-MIR-714	21	9.5	33.3	47.6	9.5	81	-5.2	96.3	93.2	1	1	1	1	1	1	1	1	1	1	1	1	1	1	1	1	1	0	0	1	1	1	1	1	1	1	1	1	1	1	1	1	1	1	1	1	1	1
38939	TGAAAGATGCCACGCTATGTAGA	MIR-741-3P: RNO-MIR-741	23	34.8	17.4	26.1	21.7	43.5	0	96.3	93.2	1	1	1	1	1	1	1	1	1	1	1	1	1	1	1	1	1	1	1	1	1	1	1	1	1	1	1	1	1	1	1	1	0	0	0	1	1	1
39891	TGAGACCTCTGGGTTCTGAGCT	MIR-769-5P: HSA-MIR-769-5P	22	13.6	22.7	31.8	31.8	54.5	-2.6	96.3	93.2	1	1	1	1	1	1	1	1	1	1	1	1	1	1	1	1	1	1	0	0	1	1	1	1	1	1	1	1	1	1	1	1	1	1	0	1	1	1
38695	AGGAGAGAGTTAGCGCATTAGT	MIR-882: MMU-MIR-882	22	31.8	9.1	36.4	22.7	45.5	0	96.3	93.2	1	1	1	1	1	1	1	1	1	1	1	1	1	1	1	1	1	1	1	1	1	1	1	1	1	1	1	0	1	0	1	1	1	1	1	1	1	1
39190	CGGGTCGGAGTTAGCTCAAGCGG	MIR-886-5P: HSA-MIR-886-5P	23	17.4	21.7	43.5	17.4	65.2	-3.1	96.3	93.2	1	1	1	1	1	1	1	1	1	1	1	1	1	1	1	1	1	1	1	1	1	1	1	1	1	1	1	1	1	1	1	1	0	0	0	1	1	1
38920	TCGGACGGTCTGGTGCGCTTGAT	RLCV-MIR-RL1-14-5P: RLCV-MIR-RL1-14-5P	23	8.7	21.7	39.1	30.4	60.9	-3.5	96.3	93.2	1	1	1	1	1	1	1	1	1	1	1	1	1	1	1	1	1	1	1	1	1	1	1	1	1	1	1	1	1	1	1	1	0	0	0	1	1	1
38925	CGCACCTCGCCGTCTCTACTGCT	RLCV-MIR-RL1-3: RLCV-MIR-RL1-3	23	8.7	47.8	17.4	26.1	65.2	-0.9	96.3	93.2	1	1	1	1	1	1	1	1	1	1	1	1	1	1	1	1	1	1	1	1	1	1	1	1	1	1	1	1	1	1	1	1	0	1	1	1	1	1
39138	AAGTGACGGTGAGATCCAGGCT	HCMV-MIR-UL112: HCMV-MIR-UL112	22	27.3	18.2	36.4	18.2	54.5	-1.3	95	90.9	1	1	1	1	1	1	1	1	1	1	1	1	1	1	1	1	1	1	0	0	1	1	1	1	1	1	1	1	1	1	1	1	1	0	0	1	1	1
39142	TCGTTGAAGACACCTGGAAAGA	HCMV-MIR-UL36: HCMV-MIR-UL36	22	36.4	18.2	27.3	18.2	45.5	0	95	90.9	1	1	1	1	1	1	1	1	1	1	1	1	1	1	1	1	1	1	1	0	1	1	1	1	1	1	1	1	1	1	1	1	1	0	1	1	1	1
39146	ATCCACTTGGAGAGCTCCCGCGG	HCMV-MIR-US25-2-3P: HCMV-MIR-US25-2-3P	23	17.4	34.8	30.4	17.4	65.2	-2.5	95	90.9	1	1	1	1	1	1	1	1	1	1	1	1	1	1	1	1	1	1	0	1	1	1	1	1	1	1	1	1	1	1	1	1	1	0	0	1	1	1
35817	TGAGGTAGTAGGTTGTATGGTT	LET-7C: HSA-LET-7C; MMU-LET-7C; RNO-LET-7C	22	18.2	0	40.9	40.9	40.9	0	95	93.2	1	1	1	1	1	1	1	1	1	1	1	1	1	1	1	1	1	1	1	1	1	1	1	1	1	1	1	1	1	1	1	1	0	0	0	1	1	1
39155	TGAGGTAGGAGGTTGTATAGTT	LET-7E: HSA-LET-7E; MMU-LET-7E; RNO-LET-7E	22	22.7	0	40.9	36.4	40.9	0	95	95.5	1	1	1	1	1	1	1	1	1	1	1	1	1	1	1	1	1	1	1	1	1	1	1	1	1	1	1	1	1	1	1	1	0	1	0	1	1	1
38315	TGAGGTAGTAGATTGTATAGTT	LET-7F: HSA-LET-7F; MMU-LET-7F; RNO-LET-7F	22	27.3	0	31.8	40.9	31.8	0	95	90.9	1	1	1	1	1	1	1	1	1	1	1	1	1	1	1	1	1	1	1	1	1	1	1	1	1	1	1	1	0	1	1	1	0	1	1	1	1	1
38677	AGCACTCACTGGGGGTTTGGTC	MGHV-MIR-M1-8: MGHV-MIR-M1-8	22	13.6	22.7	36.4	27.3	59.1	-1.6	95	90.9	1	1	1	1	1	1	1	1	1	1	1	1	1	1	1	1	1	0	0	0	1	1	1	1	1	1	1	1	1	1	1	1	1	1	0	1	1	1
38715	ACTGCAGTGAGGGCACTTGTA	MIR-17*: MMU-MIR-17*	21	23.8	19	33.3	23.8	52.4	-3.5	95	95.5	1	1	1	1	1	1	1	1	1	1	1	1	1	1	1	1	1	1	0	0	1	1	1	1	1	1	1	1	1	1	1	1	1	1	1	1	1	1
39260	TAGGTAGTTTCATGTTGTTGGG	MIR-196A: HSA-MIR-196A; MMU-MIR-196A; RNO-MIR-196A	22	13.6	4.5	36.4	45.5	40.9	0	95	95.5	1	1	1	1	1	1	1	1	1	1	1	1	1	1	1	1	1	1	1	1	1	1	1	1	1	1	1	1	1	1	1	1	0	0	1	1	1	1
39262	TAGGTAGTTTCCTGTTGTTGGG	MIR-196B: HSA-MIR-196B; MMU-MIR-196B; RNO-MIR-196B	22	9.1	9.1	36.4	45.5	45.5	-2.7	95	93.2	1	1	1	1	1	1	1	1	1	1	1	1	1	1	1	1	1	1	1	1	1	1	1	1	1	1	1	1	1	1	1	1	0	0	0	1	1	1
38730	TACTGCATCAGGAACTGACTGGA	MIR-217: MMU-MIR-217; RNO-MIR-217.	23	30.4	21.7	26.1	21.7	47.8	-2.2	95	90.9	1	1	1	1	1	1	1	1	1	1	1	1	1	1	1	1	1	1	1	0	1	1	1	1	1	1	1	1	1	1	1	1	0	1	0	1	1	1
35890	CATTGCACTTGTCTCGGTCTGA	MIR-25: HSA-MIR-25; MMU-MIR-25; RNO-MIR-25	22	13.6	27.3	22.7	36.4	50	0	95	90.9	1	1	1	1	1	1	1	1	1	1	1	1	1	1	1	1	1	1	1	1	1	1	1	1	1	1	1	1	1	1	1	1	0	0	0	1	1	1
39297	GAGGGTTGGGTGGAGGCTCTCC	MIR-296-3P: HSA-MIR-296-3P; MMU-MIR-296-3P; RNO-MIR-296	22	9.1	18.2	50	22.7	68.2	-6.8	95	90.9	1	1	1	1	1	1	1	1	1	1	1	1	1	1	1	1	1	0	0	0	1	1	1	1	1	1	1	1	1	1	1	1	1	1	0	1	1	1
38771	TCCCTGAGGAGCCCTTTGAGCCTGT	MIR-351: MMU-MIR-351 (EDITED VERSION).	25	12	32	28	28	60	-2.5	95	93.2	1	1	1	1	1	1	1	1	1	1	1	1	1	1	1	1	1	1	1	0	1	1	1	1	1	1	1	1	1	1	1	1	1	0	0	1	1	1
39343	GCCTGCTGGGGTGGAACCTGGT	MIR-370: HSA-MIR-370; MMU-MIR-370; RNO-MIR-370	22	9.1	22.7	45.5	22.7	68.2	-6.5	95	93.2	1	1	1	1	1	1	1	1	1	1	1	1	1	1	1	1	1	0	0	1	1	1	1	1	1	1	1	1	1	1	1	1	1	1	1	1	1	1
39364	AGCTCGGTCTGAGGCCCCTCAGT	MIR-423-3P: HSA-MIR-423-3P; MMU-MIR-423-3P; RNO-MIR-423	23	13	34.8	30.4	21.7	65.2	-5.3	95	90.9	1	1	1	1	1	1	1	1	1	1	1	1	1	1	1	1	1	1	1	0	1	1	1	1	1	1	1	1	1	1	1	1	0	0	0	1	1	1
39365	TGAGGGGCAGAGAGCGAGACTTT	MIR-423-5P: HSA-MIR-423-5P; MMU-MIR-423-5P; RNO-MIR-423-5P	23	26.1	13	43.5	17.4	56.5	-1.4	95	90.9	1	1	1	1	1	1	1	1	1	1	1	1	1	1	1	1	1	0	1	1	1	1	1	1	1	1	1	1	0	1	1	1	1	1	0	1	1	1
38531	ATCATGATGGGCTCCTCGGTGT	MIR-433-3P: MMU-MIR-433 (MMU-MIR-433-3P); HSA-MIR-433; RNO-MIR-433	22	13.6	22.7	31.8	31.8	54.5	-1	95	90.9	1	1	1	1	1	1	1	1	1	1	1	1	1	1	1	1	1	0	0	0	1	1	1	1	1	1	1	1	1	1	1	1	1	1	0	1	1	1
38811	TATTTAGAATGGCGCTGATCTG	MIR-465C-5P: MMU-MIR-465C-5P	22	22.7	13.6	27.3	36.4	40.9	0	95	90.9	1	1	1	1	1	1	1	1	1	1	1	1	1	1	1	1	1	1	1	1	1	1	1	1	1	1	1	1	1	1	1	1	0	0	0	1	1	1
38378	AGGACCTGCGGGACAAGATTCTT	MIR-492: HSA-MIR-492	23	26.1	21.7	30.4	21.7	52.2	-2	95	90.9	1	1	1	1	1	1	1	1	1	1	1	1	1	1	1	1	1	0	0	1	1	1	1	1	1	1	1	1	1	1	1	1	1	0	0	1	1	1
39478	CTCTTGAGGGAAGCACTTTCTGT	MIR-526B: HSA-MIR-526B.	23	17.4	21.7	26.1	34.8	47.8	-2.2	95	90.9	1	1	1	1	1	1	1	1	1	1	1	1	1	1	1	1	1	1	0	0	1	1	1	1	1	1	1	0	1	0	1	1	1	1	1	1	1	1
38408	GTTTGCACGGGTGGGCCTTGTCT	MIR-557: HSA-MIR-557	23	4.3	21.7	39.1	34.8	60.9	-3.2	95	90.9	1	1	1	1	1	1	1	1	1	1	1	1	1	1	1	1	1	0	0	1	1	1	1	1	1	1	1	1	1	1	1	1	1	1	0	1	1	1
38462	ACAGTCTGCTGAGGTTGGAGC	MIR-622: HSA-MIR-622	21	19	19	38.1	23.8	57.1	-2.5	95	90.9	1	1	1	1	1	1	1	1	1	1	1	1	1	1	1	1	1	1	0	1	1	1	1	1	1	1	1	1	1	1	1	1	0	0	0	1	1	1
39178	TCCGGTTCTCAGGGCTCCACC	MIR-671-3P: HSA-MIR-671-3P; MMU-MIR-671-3P; RNO-MIR-671	21	9.5	42.9	23.8	23.8	66.7	-1.6	95	90.9	1	1	1	1	1	1	1	1	1	1	1	1	1	1	1	1	1	1	0	1	1	1	1	1	1	1	1	1	1	1	1	1	1	1	0	1	1	1
38868	GTCTCGGTGCAAGGACTGGAGG	MIR-678: MMU-MIR-678	22	18.2	18.2	45.5	18.2	63.6	-4	95	93.2	1	1	1	1	1	1	1	1	1	1	1	1	1	1	1	1	1	1	0	1	1	1	1	1	1	1	1	1	1	1	1	1	0	0	1	1	1	1
38885	AGATTGGGCATAGGTGACTGAA	MIR-695: MMU-MIR-695	22	31.8	9.1	36.4	22.7	45.5	0	95	90.9	1	1	1	1	1	1	1	1	1	1	1	1	1	1	1	1	1	1	1	1	1	1	1	1	1	1	1	1	1	1	1	1	0	0	1	1	1	1
38681	GAAAGACATCATGCTGAATAGA	MIR-743B-3P: MMU-MIR-743B-3P	22	45.5	13.6	22.7	18.2	36.4	0	95	90.9	1	1	1	1	1	1	1	1	1	1	1	1	1	1	1	1	1	1	1	1	1	1	1	1	1	1	1	1	1	1	1	1	0	0	1	1	1	1
38542	CACCCGTAGAACCGACCTTGCG	MIR-99B: HSA-MIR-99B; MMU-MIR-99B; RNO-MIR-99B	22	22.7	40.9	22.7	13.6	63.6	-1.8	95	90.9	1	1	1	1	1	1	1	1	1	1	1	1	1	1	1	1	1	1	1	0	1	1	1	1	1	1	1	1	1	1	1	1	0	0	0	1	1	1
39116	AAGGAGCGATTTGGAGAAAATAAA	EBV-MIR-BART2-3P: EBV-MIR-BART2-3P	24	50	4.2	29.2	16.7	33.3	0	93.8	88.6	1	1	1	1	1	1	1	1	1	1	1	1	1	1	1	1	1	1	1	1	1	1	1	1	1	1	1	1	1	1	1	1	0	0	0	1	1	0
39123	CGGGGATCGGACTAGCCTTAGA	EBV-MIR-BART6-3P: EBV-MIR-BART6-3P	22	22.7	22.7	36.4	18.2	59.1	-1.1	93.8	88.6	1	1	1	1	1	1	1	1	1	1	1	1	1	1	1	1	1	1	0	0	1	1	1	1	1	1	1	1	0	1	1	1	1	1	1	1	1	0
39145	AACCGCTCAGTGGCTCGGACC	HCMV-MIR-US25-1: HCMV-MIR-US25-1	21	19	38.1	28.6	14.3	66.7	-2.9	93.8	88.6	1	1	1	1	1	1	1	1	1	1	1	1	1	1	1	1	1	1	0	1	1	1	1	1	1	1	1	1	1	1	1	1	0	0	0	1	1	1
39150	CGACATGGACGTGCAGGGGGAT	HCMV-MIR-US4: HCMV-MIR-US4	22	22.7	18.2	45.5	13.6	63.6	0	93.8	90.9	1	1	1	1	1	1	1	1	1	1	1	1	1	1	1	1	1	0	1	0	1	1	1	1	1	1	1	1	1	1	1	1	1	1	0	1	1	1
38316	AACCCGTAGATCCGAACTTGTG	MIR-100: HSA-MIR-100; MMU-MIR-100; RNO-MIR-100	22	27.3	27.3	22.7	22.7	50	0	93.8	88.6	1	1	1	1	1	1	1	1	1	1	1	1	1	1	1	1	1	1	0	0	1	1	1	1	1	1	1	1	1	1	1	1	1	0	0	1	1	1
38320	CTTTTTGCGGTCTGGGCTTGC	MIR-129-5P: HSA-MIR-129-5P; MMU-MIR-129-5P; RNO-MIR-129.	21	0	23.8	33.3	42.9	57.1	-1	93.8	88.6	1	1	1	1	1	1	1	1	1	1	1	1	1	1	1	1	1	1	1	1	1	1	1	1	1	1	1	1	1	1	1	1	0	1	0	1	1	1
39229	TCGAGGAGCTCACAGTCTAGT	MIR-151-5P: HSA-MIR-151-5P; MMU-MIR-151-5P; RNO-MIR-151.	21	23.8	23.8	28.6	23.8	52.4	-0.6	93.8	88.6	1	1	1	1	1	1	1	1	1	1	1	1	1	1	1	1	1	1	0	1	1	1	1	1	1	1	1	1	1	1	1	1	0	0	1	1	1	1
35885	ACCATCGACCGTTGATTGTACC	MIR-181A*: HSA-MIR-181A*; MMU-MIR-181A-1*; RNO-MIR-181A*	22	22.7	31.8	18.2	27.3	50	-1.5	93.8	88.6	1	1	1	1	1	1	1	1	1	1	1	1	1	1	1	1	1	0	1	1	1	1	1	1	1	1	1	1	1	1	1	1	0	0	0	1	1	1
39237	AACATTCATTGCTGTCGGTGGGT	MIR-181B: HSA-MIR-181B; MMU-MIR-181B; RNO-MIR-181B	23	17.4	17.4	30.4	34.8	47.8	-3.5	93.8	90.9	1	1	1	1	1	1	1	1	1	1	1	1	1	1	1	1	1	1	1	0	1	1	1	1	1	1	1	1	1	1	1	1	0	0	0	1	1	1
38506	AGAGGTATAGCGCATGGGAAGA	MIR-202-3P: MMU-MIR-202-3P	22	36.4	9.1	40.9	13.6	50	0	93.8	93.2	1	1	1	1	1	1	1	1	1	1	1	1	1	1	1	1	1	1	1	1	1	1	1	1	1	1	1	1	1	1	1	1	0	0	0	1	1	1
38333	ATGACCTATGAATTGACAGAC	MIR-215: HSA-MIR-215	21	38.1	19	19	23.8	38.1	0	93.8	88.6	1	1	1	1	1	1	1	1	1	1	1	1	1	1	1	1	1	1	1	1	1	1	1	1	1	1	1	1	1	0	1	1	1	0	0	1	1	1
39285	TACTGCATCAGGAACTGATTGGA	MIR-217: HSA-MIR-217.	23	30.4	17.4	26.1	26.1	43.5	-2.7	93.8	93.2	1	1	1	1	1	1	1	1	1	1	1	1	1	1	1	1	1	1	1	1	1	1	1	1	1	1	1	1	1	1	1	1	0	0	1	1	1	1
38974	AAAGTGCCGCCAGGTTTTAGGGCC	MIR-290-3P: RNO-MIR-290-3P	24	20.8	25	33.3	20.8	58.3	-3.2	93.8	88.6	1	1	1	1	1	1	1	1	1	1	1	1	1	1	1	1	1	1	0	0	1	1	1	1	1	1	1	1	1	1	1	1	0	0	0	1	1	1
38764	TCGGTCGATCGGTCGGTCGGT	MIR-341: MMU-MIR-341; RNO-MIR-341	21	4.8	23.8	42.9	28.6	66.7	-5.2	93.8	88.6	1	1	1	1	1	1	1	1	1	1	1	1	1	1	1	1	1	0	0	0	1	1	1	1	1	1	1	1	1	1	1	1	1	0	0	1	1	1
35922	ATCGGGAATGTCGTGTCCGCC	MIR-425*: MMU-MIR-425*; HSA-MIR-425*	21	14.3	28.6	33.3	23.8	61.9	-2.1	93.8	90.9	1	1	1	1	1	1	1	1	1	1	1	1	1	1	1	1	1	1	0	0	1	1	1	1	1	1	1	1	1	1	1	1	1	0	1	1	1	1
38384	TAAGGCACCCTTCTGAGTAGA	MIR-506: HSA-MIR-506	21	28.6	23.8	23.8	23.8	47.6	-0.9	93.8	88.6	1	1	1	1	1	1	1	1	1	1	1	1	1	1	1	1	1	1	1	0	1	1	1	1	1	1	1	1	1	1	1	1	1	0	1	1	1	1
39407	TACTCCAGAGGGCGTCACTCATG	MIR-508-5P: HSA-MIR-508-5P	23	21.7	30.4	26.1	21.7	56.5	-2.5	93.8	88.6	1	1	1	1	1	1	1	1	1	1	1	1	1	1	1	1	1	1	0	0	1	1	1	1	1	1	1	1	1	1	1	1	1	0	0	1	1	1
38388	AAGTGCTGTCATAGCTGAGGTC	MIR-512-3P: HSA-MIR-512-3P	22	22.7	18.2	31.8	27.3	50	-1.8	93.8	90.9	1	1	1	1	1	1	1	1	1	1	1	1	1	1	1	1	1	1	0	0	1	1	1	1	1	1	1	1	1	1	1	1	0	1	1	1	1	1
39484	TCGGGGATCATCATGTCACGAGA	MIR-542-5P: HSA-MIR-542-5P; MMU-MIR-542-5P; RNO-MIR-542-5P	23	26.1	21.7	30.4	21.7	52.2	-2.4	93.8	88.6	1	1	1	1	1	1	1	1	1	1	1	1	1	1	1	1	1	0	0	0	1	1	1	1	1	1	1	1	0	1	1	1	1	0	1	1	1	1
38857	CTCGGGGATCATCATGTCACGA	MIR-542-5P: HSA-MIR-542-5P; MMU-MIR-542-5P; RNO-MIR-542-5P.	22	22.7	27.3	27.3	22.7	54.5	-1.7	93.8	90.9	1	1	1	1	1	1	1	1	1	1	1	1	1	1	1	1	1	0	0	1	1	1	1	1	1	1	1	1	1	1	1	1	1	0	0	1	1	1
38622	AAGATGTGGAAAAATTGGAATC	MIR-576-3P: HSA-MIR-576-3P	22	45.5	4.5	27.3	22.7	31.8	0	93.8	88.6	1	1	1	1	1	1	1	1	1	1	1	1	1	1	1	1	1	1	0	0	1	1	1	1	1	1	1	1	1	1	1	1	1	0	0	1	1	1
39340	TAACTGGTTGAACAACTGAACC	MIR-582-3P: HSA-MIR-582-3P	22	36.4	22.7	18.2	22.7	40.9	-1.9	93.8	90.9	1	1	1	1	1	1	1	1	1	1	1	1	1	1	1	1	1	1	0	0	1	1	1	1	1	1	1	1	1	1	1	1	0	1	0	1	1	1
38627	CCCATCTGGGGTGGCCTGTGACTTT	MIR-594: HSA-MIR-594 (DELETED BETWEEN MIRBASE 11.0 AND 11.1)	25	8	28	32	32	60	-3.8	93.8	88.6	1	1	1	1	1	1	1	1	1	1	1	1	1	1	1	1	1	1	1	0	1	1	1	1	1	1	1	1	0	1	1	1	0	0	0	1	1	1
38437	GAAGTGTGCCGTGGTGTGTCT	MIR-595: HSA-MIR-595	21	9.5	14.3	42.9	33.3	57.1	0	93.8	88.6	1	1	1	1	1	1	1	1	1	1	1	1	1	1	1	1	1	1	1	0	1	1	1	1	1	1	1	1	1	1	1	1	1	0	1	1	1	1
38445	AGGCTGCGGAATTCAGGAC	MIR-604: HSA-MIR-604	19	26.3	21.1	36.8	15.8	57.9	-0.1	93.8	88.6	1	1	1	1	1	1	1	1	1	1	1	1	1	1	1	1	1	0	0	1	1	1	1	1	1	1	1	1	1	1	1	1	1	1	1	1	1	1
38453	GCTGGGCAGGGCTTCTGAGCTCCTT	MIR-612: HSA-MIR-612	25	8	28	36	28	64	-5.1	93.8	88.6	1	1	1	1	1	1	1	1	1	1	1	1	1	1	1	1	1	1	1	0	1	1	1	1	1	1	1	1	1	1	1	1	0	0	0	1	1	1
38700	TGGTAAGCTGCAGAACATGTGT	MIR-654-5P: MMU-MIR-654-5P	22	27.3	13.6	31.8	27.3	45.5	-0.4	93.8	88.6	1	1	1	1	1	1	1	1	1	1	1	1	1	1	1	1	1	1	0	1	1	1	1	1	1	1	1	1	1	1	1	1	0	0	0	1	1	1
38492	CTTGGTTCAGGGAGGGTCCCCA	MIR-659: HSA-MIR-659	22	13.6	27.3	36.4	22.7	63.6	-4.2	93.8	93.2	1	1	1	1	1	1	1	1	1	1	1	1	1	1	1	1	1	1	1	1	1	1	1	1	1	1	1	0	1	1	1	1	1	0	1	1	1	1
38887	AACATCCTGGTCCTGTGGAGA	MIR-697: MMU-MIR-697	21	23.8	23.8	28.6	23.8	52.4	-1.7	93.8	88.6	1	1	1	1	1	1	1	1	1	1	1	1	1	1	1	1	1	1	1	0	1	1	1	1	1	1	1	1	1	1	1	1	1	0	0	1	1	0
38644	TGGAAGACTAGTGATTTTGTTGT	MIR-7: HSA-MIR-7; MMU-MIR-7A; RNO-MIR-7A	23	21.7	4.3	30.4	43.5	34.8	0	93.8	88.6	1	1	1	1	1	1	1	1	1	1	1	1	1	1	1	1	1	1	1	1	1	1	1	1	1	1	1	1	1	1	1	1	1	0	0	1	1	0
38900	CCAAGTCTTGGGGAGAGTTGAG	MIR-710: MMU-MIR-710	22	22.7	13.6	40.9	22.7	54.5	-5.1	93.8	88.6	1	1	1	1	1	1	1	1	1	1	1	1	1	1	1	1	1	1	0	0	1	0	1	1	1	1	1	1	1	1	1	1	0	1	0	1	1	1
39183	CGGCTCTGGGTCTGTGGGGA	MIR-760-3P: HSA-MIR-760; MMU-MIR-760; RNO-MIR-760-3P.	20	5	20	50	25	70	-2.4	93.8	88.6	1	1	1	1	1	1	1	1	1	1	1	1	1	1	1	1	1	1	0	0	1	1	1	1	1	1	1	1	1	1	1	1	1	0	0	1	1	1
38942	TATTCAGATTGGTGCCGGTCACA	MIR-871: RNO-MIR-871	23	21.7	21.7	26.1	30.4	47.8	-3.1	93.8	88.6	1	1	1	1	1	1	1	1	1	1	1	1	1	1	1	1	1	1	1	1	1	1	1	1	1	1	1	1	1	1	1	1	0	0	0	1	1	1
38690	AACTGTGTCTTTTCTGAATAGA	MIR-881: MMU-MIR-881	22	27.3	13.6	18.2	40.9	31.8	-1.8	93.8	88.6	1	1	1	1	1	1	1	1	1	1	1	1	1	1	1	1	1	1	0	1	1	1	1	1	1	1	1	1	1	1	1	1	0	0	0	1	1	1
38913	TAACCTGATCAGCCCCGGGGTT	RLCV-MIR-RL1-1: RLCV-MIR-RL1-1	22	18.2	31.8	27.3	22.7	59.1	-4.4	93.8	90.9	1	1	1	1	1	1	1	1	1	1	1	1	1	1	1	1	1	0	1	1	1	1	1	1	1	1	1	1	1	1	1	1	1	0	0	1	1	1
38929	AACCTAGTGCCGGTGATGTGCT	RLCV-MIR-RL1-5-5P: RLCV-MIR-RL1-5-5P	22	18.2	22.7	31.8	27.3	54.5	-1.5	93.8	90.9	1	1	1	1	1	1	1	1	1	1	1	1	1	1	1	1	1	1	0	0	1	1	1	1	1	1	1	1	1	1	1	1	1	0	1	1	1	1
38932	CGAGGTAAACATCGGCTTACTG	RLCV-MIR-RL1-7: RLCV-MIR-RL1-7	22	27.3	22.7	27.3	22.7	50	-1.8	93.8	88.6	1	1	1	1	1	1	1	1	1	1	1	1	1	1	1	1	1	0	0	0	1	1	1	1	1	1	1	1	1	1	1	1	0	1	0	1	1	1
39131	TAACACTTCATGGGTCCCGTAGT	EBV-MIR-BART9: EBV-MIR-BART9	23	21.7	26.1	21.7	30.4	47.8	-1	92.5	88.6	1	1	1	1	1	1	1	1	1	1	1	1	1	1	1	1	1	1	1	1	1	1	1	1	1	1	1	1	1	1	1	1	0	0	0	1	1	1
38661	TAGAATACTGAGGCCTAGCTGA	KSHV-MIR-K12-4-3P: KSHV-MIR-K12-4-3P	22	31.8	18.2	27.3	22.7	45.5	-0.1	92.5	86.4	1	1	1	1	1	1	1	1	1	1	1	1	1	1	1	1	1	1	1	1	1	1	1	1	1	1	1	1	1	1	1	1	0	0	0	1	1	1
39157	TGAGGTAGTAGTTTGTGCTGTT	LET-7I: HSA-LET-7I; MMU-LET-7I; RNO-LET-7I	22	13.6	4.5	36.4	45.5	40.9	-2.1	92.5	90.9	1	1	1	1	1	1	1	1	1	1	1	1	1	1	1	1	1	0	1	1	1	1	1	1	1	1	1	1	1	1	1	1	0	0	1	1	1	1
38671	GAGGTGAGCAGGAGTTGCGCTT	MGHV-MIR-M1-3: MGHV-MIR-M1-3	22	18.2	13.6	45.5	22.7	59.1	-4.1	92.5	88.6	1	1	1	1	1	1	1	1	1	1	1	1	1	1	1	1	1	0	0	0	1	1	1	1	1	1	1	1	0	1	1	1	1	1	1	1	1	1
38672	TCGAGGAGCACGTGTTATTCTA	MGHV-MIR-M1-4: MGHV-MIR-M1-4	22	22.7	18.2	27.3	31.8	45.5	-1.5	92.5	86.4	1	1	1	1	1	1	1	1	1	1	1	1	1	1	1	1	1	1	1	1	1	1	1	1	1	1	1	0	1	0	1	1	0	0	0	1	1	1
38964	TACCACAGGGTAGAACCACGGACA	MIR-140-3P: HSA-MIR-140-3P; MMU-MIR-140*; RNO-MIR-140*	24	37.5	29.2	25	8.3	54.2	-2.9	92.5	86.4	1	1	1	1	1	1	1	1	1	1	1	1	1	1	1	1	1	1	0	1	1	1	1	1	1	1	1	1	1	1	1	1	0	1	0	1	1	0
35869	AACATTCAACGCTGTCGGTGAGT	MIR-181A: HSA-MIR-181A; MMU-MIR-181A; RNO-MIR-181A	23	26.1	21.7	26.1	26.1	47.8	-2.4	92.5	90.9	1	1	1	1	1	1	1	1	1	1	1	1	1	1	1	1	1	1	0	0	1	1	1	1	1	1	1	1	1	1	1	1	1	0	0	1	1	1
39239	AACATTCATTGTTGTCGGTGGGT	MIR-181D: HSA-MIR-181D; MMU-MIR-181D; RNO-MIR-181D.	23	17.4	13	30.4	39.1	43.5	-4.6	92.5	88.6	1	1	1	1	1	1	1	1	1	1	1	1	1	1	1	1	1	0	0	0	1	1	1	1	1	1	1	1	1	1	1	1	1	0	0	1	1	1
35876	CTGACCTATGAATTGACAGCC	MIR-192: HSA-MIR-192; MMU-MIR-192; RNO-MIR-192	21	28.6	28.6	19	23.8	47.6	0	92.5	88.6	1	1	1	1	1	1	1	1	1	1	1	1	1	1	1	1	1	1	1	0	1	1	1	1	1	1	1	1	1	1	1	1	1	0	1	1	1	1
38513	ACTCAAACTGGGGGCTCTTTTG	MIR-292-5P: MMU-MIR-292-5P; RNO-MIR-292-5P	22	18.2	22.7	27.3	31.8	50	-1.4	92.5	86.4	1	1	1	1	1	1	1	1	1	1	1	1	1	1	1	1	1	1	1	0	1	1	1	1	1	1	1	1	1	1	1	1	0	0	0	1	1	1
39321	CTAGGTATGGTCCCAGGGATCC	MIR-331-5P: HSA-MIR-331-5P; MMU-MIR-331-5P; RNO-MIR-331-5P	22	18.2	27.3	31.8	22.7	59.1	-4	92.5	86.4	1	1	1	1	1	1	1	1	1	1	1	1	1	1	1	1	1	1	0	1	1	1	1	1	1	1	1	0	0	0	1	1	1	0	1	1	1	1
35919	GAAGTTGTTCGTGGTGGATTCG	MIR-382: HSA-MIR-382; MMU-MIR-382; RNO-MIR-382	22	13.6	9.1	40.9	36.4	50	-0.5	92.5	86.4	1	1	1	1	1	1	1	1	1	1	1	1	1	1	1	1	1	1	1	1	1	1	1	1	1	1	1	1	1	1	1	1	0	0	0	1	1	1
39361	ACTGGACTTAGGGTCAGAAGGC	MIR-422A: HSA-MIR-422A	22	27.3	18.2	36.4	18.2	54.5	-2.6	92.5	86.4	1	1	1	1	1	1	1	1	1	1	1	1	1	1	1	1	1	0	0	1	1	1	1	1	1	1	1	1	1	1	1	1	0	0	0	1	1	1
38810	TATTTAGAATGGTGCTGATCTG	MIR-465B-5P: MMU-MIR-465B-5P	22	22.7	9.1	27.3	40.9	36.4	0	92.5	86.4	1	1	1	1	1	1	1	1	1	1	1	1	1	1	1	1	1	1	1	1	1	1	1	1	1	1	1	1	1	1	1	1	0	0	0	1	1	1
39400	AATGCACCCGGGCAAGGATTCT	MIR-501-3P: HSA-MIR-501-3P	22	27.3	27.3	27.3	18.2	54.5	-1.8	92.5	86.4	1	1	1	1	1	1	1	1	1	1	1	1	1	1	1	1	1	1	0	0	1	1	1	1	1	1	1	0	1	1	1	1	1	0	1	1	1	1
38386	TGATTGTAGCCTTTTGGAGTAGA	MIR-508-3P: HSA-MIR-508-3P	23	21.7	8.7	30.4	39.1	39.1	-1.1	92.5	88.6	1	1	1	1	1	1	1	1	1	1	1	1	1	1	1	1	1	1	1	1	1	1	1	1	1	1	1	1	1	1	1	1	0	0	0	1	1	1
39410	TACTGCAGACGTGGCAATCATG	MIR-509-3-5P: HSA-MIR-509-3-5P	22	27.3	22.7	27.3	22.7	50	-1.4	92.5	88.6	1	1	1	1	1	1	1	1	1	1	1	1	1	1	1	1	1	1	1	0	1	1	1	1	1	1	1	1	1	1	1	1	1	1	0	1	1	1
39482	AAAGGATTCTGCTGTCGGTCCCACT	MIR-541-5P: HSA-MIR-541*	25	20	28	24	28	52	-3.2	92.5	86.4	1	1	1	1	1	1	1	1	1	1	1	1	1	1	1	1	1	0	0	0	1	1	1	1	1	1	1	0	1	1	1	1	1	0	0	1	1	1
38418	AGTTAATGAATCCTGGAAAGT	MIR-569: HSA-MIR-569	21	38.1	9.5	23.8	28.6	33.3	0	92.5	86.4	1	1	1	1	1	1	1	1	1	1	1	1	1	1	1	1	1	1	1	0	1	1	1	1	1	1	1	1	1	1	1	1	1	0	0	1	1	1
38884	CTGAAAATGTTGCCTGAAG	MIR-694: MMU-MIR-694	19	31.6	15.8	26.3	26.3	42.1	0	92.5	86.4	1	1	1	1	1	1	1	1	1	1	1	1	1	1	1	1	1	1	1	1	1	1	1	1	1	1	1	1	1	1	1	1	0	0	0	1	1	1
38886	GCGTGTGCTTGCTGTGGG	MIR-696: MMU-MIR-696	18	0	16.7	50	33.3	66.7	-1.6	92.5	86.4	1	1	1	1	1	1	1	1	1	1	1	1	1	1	1	1	1	0	0	0	1	1	1	1	1	1	1	1	1	1	1	1	1	0	0	1	1	1
38687	TATCTAGTTGGATGTCAAGACA	MIR-878-5P: MMU-MIR-878-5P	22	31.8	13.6	22.7	31.8	36.4	-1.4	92.5	86.4	1	1	1	1	1	1	1	1	1	1	1	1	1	1	1	1	1	1	0	0	1	1	1	1	1	1	1	1	1	1	1	1	0	0	0	1	1	1
39205	TTAATATCGGACAACCATTGT	MIR-889: HSA-MIR-889	21	33.3	19	14.3	33.3	33.3	-0.3	92.5	86.4	1	1	1	1	1	1	1	1	1	1	1	1	1	1	1	1	1	0	0	1	1	1	1	1	1	1	1	1	1	1	1	1	0	0	1	1	1	1
38495	TCTTTGGTTATCTAGCTGTATGA	MIR-9: HSA-MIR-9; MMU-MIR-9; RNO-MIR-9	23	17.4	13	21.7	47.8	34.8	-0.2	92.5	88.6	1	1	1	1	1	1	1	1	1	1	1	1	1	1	1	1	1	1	1	1	1	1	1	1	1	1	1	1	1	1	1	1	0	0	0	1	1	1
39088	TACATAACCATGGAGTTGGCTGT	EBV-MIR-BART10: EBV-MIR-BART10	23	26.1	17.4	26.1	30.4	43.5	-2.3	91.3	88.6	1	1	1	1	1	1	1	1	1	1	1	1	1	1	1	1	1	1	0	0	1	1	1	1	1	1	1	1	1	1	1	1	0	0	0	1	1	1
39120	ACCTAGTGTTAGTGTTGTGCT	EBV-MIR-BART3-5P: EBV-MIR-BART3-5P.	21	14.3	14.3	28.6	42.9	42.9	0	91.3	84.1	1	1	1	1	1	1	1	1	1	1	1	1	1	1	1	1	1	0	0	0	1	1	1	1	1	1	1	1	1	1	1	1	1	0	0	1	1	1
39137	TAACGGGAAGTGTGTAAGCACA	EBV-MIR-BHRF1-3: EBV-MIR-BHRF1-3.	22	36.4	13.6	31.8	18.2	45.5	-3.6	91.3	88.6	1	1	1	1	1	1	1	1	1	1	1	1	1	1	1	1	1	0	0	0	1	1	1	1	1	1	1	1	1	1	1	1	1	1	0	1	1	1
39141	TCACCAGAATGCTAGTTTGTAG	HCMV-MIR-UL22A*: HCMV-MIR-UL22A*	22	27.3	18.2	22.7	31.8	40.9	-0.5	91.3	93.2	1	1	1	1	1	1	1	1	1	1	1	1	1	1	1	1	1	1	1	0	1	1	1	1	1	1	1	1	1	1	1	1	0	0	1	1	1	1
38314	TGAGGTAGTAGGTTGTATAGTT	LET-7A: HSA-LET-7A; MMU-LET-7A; RNO-LET-7A	22	22.7	0	36.4	40.9	36.4	0	91.3	86.4	1	1	1	1	1	1	1	1	1	1	1	1	1	1	1	1	1	1	0	1	1	1	1	1	1	1	1	0	1	0	1	1	0	1	0	1	1	1
39198	TCAAATGCTCAGACTCCTGTGGT	MIR-105: HSA-MIR-105	23	21.7	26.1	21.7	30.4	47.8	-2.1	91.3	90.9	1	1	1	1	1	1	1	1	1	1	1	1	1	1	1	1	1	1	0	0	1	1	1	1	1	1	1	1	1	1	1	1	0	1	1	1	1	1
38962	TCAAGTGCTCAGATGTCTGTGGT	MIR-105: RNO-MIR-105	23	17.4	17.4	30.4	34.8	47.8	-2.1	91.3	86.4	1	1	1	1	1	1	1	1	1	1	1	1	1	1	1	1	1	1	0	0	1	1	1	1	1	1	1	1	1	1	1	1	0	0	0	1	1	1
38543	TCAGTGCATCACAGAACTTTGT	MIR-148B: HSA-MIR-148B; MMU-MIR-148B; RNO-MIR-148B-3P	22	27.3	22.7	18.2	31.8	40.9	-0.7	91.3	86.4	1	1	1	1	1	1	1	1	1	1	1	1	1	1	1	1	1	1	1	0	1	1	1	1	1	1	1	1	1	1	1	1	0	0	0	1	1	1
39264	GGTCCAGAGGGGAGATAGGTTC	MIR-198: HSA-MIR-198	22	22.7	13.6	45.5	18.2	59.1	-1.7	91.3	90.9	1	1	1	1	1	1	1	1	1	1	1	1	1	1	1	1	1	0	0	1	1	1	1	1	1	1	1	1	1	1	1	1	1	0	1	1	1	1
39273	TAATACTGCCGGGTAATGATGGA	MIR-200C: HSA-MIR-200C; MMU-MIR-200C; RNO-MIR-200C	23	30.4	13	30.4	26.1	43.5	-1.5	91.3	88.6	1	1	1	1	1	1	1	1	1	1	1	1	1	1	1	1	1	1	1	1	1	1	1	1	1	1	1	1	1	1	1	1	0	0	1	1	1	0
38969	AGAGGTATAGCGCATGGGAAAA	MIR-202-3P: RNO-MIR-202-3P	22	40.9	9.1	36.4	13.6	45.5	0	91.3	88.6	1	1	1	1	1	1	1	1	1	1	1	1	1	1	1	1	1	1	1	1	1	1	1	1	1	1	1	0	1	0	1	1	0	0	0	1	1	1
38332	TTCCCTTTGTCATCCTTCGCCT	MIR-211: HSA-MIR-211	22	4.5	40.9	9.1	45.5	50	0	91.3	84.1	1	1	1	1	1	1	1	1	1	1	1	1	1	1	1	1	1	1	0	0	1	1	1	1	1	1	1	1	1	1	1	1	1	0	0	1	1	1
38511	ATGACCTATGATTTGACAGAC	MIR-215: MMU-MIR-215; RNO-MIR-215	21	33.3	19	19	28.6	38.1	0	91.3	86.4	1	1	1	1	1	1	1	1	1	1	1	1	1	1	1	1	1	1	1	1	1	1	1	1	1	1	1	1	1	1	1	1	0	0	0	1	1	1
39313	AAAAGCTGGGTTGAGAGGGCGA	MIR-320A: HSA-MIR-320A; MMU-MIR-320; RNO-MIR-320.	22	31.8	9.1	45.5	13.6	54.5	-1.5	91.3	84.1	1	1	1	1	1	1	1	1	1	1	1	1	1	1	1	1	1	1	0	0	1	1	1	1	1	1	1	1	1	1	1	1	0	0	0	1	1	1
39314	CACATTACACGGTCGACCTCT	MIR-323-3P: HSA-MIR-323-3P; MMU-MIR-323-3P; RNO-MIR-323.	21	23.8	38.1	14.3	23.8	52.4	-0.2	91.3	88.6	1	1	1	1	1	1	1	1	1	1	1	1	1	1	1	1	1	1	1	1	1	1	1	1	1	1	1	1	1	1	1	1	0	0	1	1	1	1
38345	GCAAAGCACACGGCCTGCAGAGA	MIR-330-3P: HSA-MIR-330-3P	23	34.8	30.4	30.4	4.3	60.9	-3.3	91.3	84.1	1	1	1	1	1	1	1	1	1	1	1	1	1	1	1	1	1	1	0	0	1	1	1	1	1	1	1	1	1	1	1	1	0	0	0	1	1	0
38528	TGGTAGACTATGGAACGTAGG	MIR-379: HSA-MIR-379; MMU-MIR-379; RNO-MIR-379	21	28.6	9.5	38.1	23.8	47.6	-2.4	91.3	84.1	1	1	1	1	1	1	1	1	1	1	1	1	1	1	1	1	1	1	0	0	1	1	1	1	1	1	1	1	1	1	1	1	0	0	0	1	1	1
39005	AATCATTCACGGACAACACTT	MIR-382*: RNO-MIR-382*; (MM-MIR-382*)	21	38.1	28.6	9.5	23.8	38.1	0	91.3	86.4	1	1	1	1	1	1	1	1	1	1	1	1	1	1	1	1	1	1	1	1	1	1	1	1	1	1	1	1	1	1	1	1	0	0	0	1	1	1
38816	GATGTGTGTGTACATGTACATG	MIR-466B-5P-MIR-466K: MMU-MIR-466B-5P; MMU-MIR-466K	22	22.7	9.1	31.8	36.4	40.9	-2.1	91.3	93.2	1	1	1	1	1	1	1	1	1	1	1	1	1	1	1	1	1	0	1	0	1	1	1	1	1	1	1	1	1	1	1	1	1	1	1	1	1	1
38817	GATGTGTGTGTGCATGTACATA	MIR-466C-5P: MMU-MIR-466C-5P	22	22.7	9.1	31.8	36.4	40.9	-2.4	91.3	93.2	1	1	1	1	1	1	1	1	1	1	1	1	1	1	1	1	1	0	0	0	1	1	1	1	1	1	1	1	1	1	1	1	1	1	1	1	1	1
39387	CAACCTGGAGGACTCCATGCTG	MIR-490-3P: HSA-MIR-490-3P; MMU-MIR-490; RNO-MIR-490	22	22.7	31.8	27.3	18.2	59.1	-3	91.3	84.1	1	1	1	1	1	1	1	1	1	1	1	1	1	1	1	1	1	1	0	1	1	1	1	1	1	1	1	1	1	1	1	1	1	0	0	1	1	1
38843	TGAAGGTCCTACTGTGTGCCAGG	MIR-493: MMU-MIR-493	23	17.4	21.7	34.8	26.1	56.5	-2.8	91.3	84.1	1	1	1	1	1	1	1	1	1	1	1	1	1	1	1	1	1	0	0	0	1	1	1	1	1	1	1	1	1	1	1	1	0	0	0	1	1	1
39481	CATGCCTTGAGTGTAGGACCGT	MIR-532-5P: HSA-MIR-532-5P; MMU-MIR-532-5P	22	18.2	22.7	31.8	27.3	54.5	-1.6	91.3	84.1	1	1	1	1	1	1	1	1	1	1	1	1	1	1	1	1	1	0	1	0	1	1	1	1	1	1	1	1	1	1	1	1	0	0	0	1	1	1
38402	TGACAACTATGGATGAGCTCT	MIR-549: HSA-MIR-549	21	28.6	19	23.8	28.6	42.9	0	91.3	86.4	1	1	1	1	1	1	1	1	1	1	1	1	1	1	1	1	1	1	1	1	1	1	1	1	1	1	1	1	1	1	1	1	0	1	0	1	1	0
38460	ATGGAGATAGATATAGAAAT	MIR-620: HSA-MIR-620	20	50	0	25	25	25	0	91.3	88.6	1	1	1	1	1	1	1	1	1	1	1	1	1	1	1	1	1	1	1	0	1	1	1	1	1	1	1	1	1	1	1	1	1	0	0	1	1	1
39173	AATGGCGCCACTAGGGTTGTGT	MIR-652: HSA-MIR-652; MMU-MIR-652; RNO-MIR-652 (EDITED VERSION)	22	18.2	18.2	36.4	27.3	54.5	-3.4	91.3	86.4	1	1	1	1	1	1	1	1	1	1	1	1	1	1	1	1	1	0	0	0	1	1	1	1	1	1	1	1	1	1	1	1	0	0	1	1	1	1
39874	ACTCTACAACCTTAGGACTTGC	MIR-676*: MMU-MIR-676*	22	27.3	31.8	13.6	27.3	45.5	-0.2	91.3	88.6	1	1	1	1	1	1	1	1	1	1	1	1	1	1	1	1	1	1	1	1	1	1	1	1	1	1	1	1	1	1	1	1	1	0	0	1	1	1
38870	GGGCATCTGCTGACATGGGGG	MIR-680: MMU-MIR-680	21	14.3	19	47.6	19	66.7	-1.7	91.3	86.4	1	1	1	1	1	1	1	1	1	1	1	1	1	1	1	1	1	1	0	1	1	1	1	1	1	1	1	1	1	1	1	1	0	0	0	1	1	1
38875	TCAATGGCTGAGGTGAGGCAC	MIR-685: MMU-MIR-685; RNO-MIR-685	21	23.8	19	38.1	19	57.1	-2.7	91.3	84.1	1	1	1	1	1	1	1	1	1	1	1	1	1	1	1	1	1	0	0	1	1	1	1	1	1	1	1	1	1	1	1	1	0	0	1	1	1	1
38902	CTCCTTCACCCGGGCGGTACC	MIR-712: MMU-MIR-712	21	9.5	47.6	23.8	19	71.4	-1.4	91.3	84.1	1	1	1	1	1	1	1	1	1	1	1	1	1	1	1	1	1	1	0	1	1	1	1	1	1	1	1	1	1	1	1	1	0	0	0	1	1	1
38943	GAAAGACGCCAAACTGGGTAGA	MIR-743A: RNO-MIR-743A	22	40.9	18.2	31.8	9.1	50	-2.1	91.3	84.1	1	1	1	1	1	1	1	1	1	1	1	1	1	1	1	1	1	1	1	0	1	1	1	1	1	1	1	1	1	1	1	1	0	0	0	1	1	0
38912	TGGAAGACTTGTGATTTTGTTGT	MIR-7B: MMU-MIR-7B; RNO-MIR-7B	23	17.4	4.3	30.4	47.8	34.8	0	91.3	88.6	1	1	1	1	1	1	1	1	1	1	1	1	1	1	1	1	1	1	1	1	1	1	1	1	1	1	1	1	1	1	1	1	0	0	1	1	1	1
38945	TATCTAGTTGGCTGTCAGTCA	MIR-878-5P: RNO-MIR-878	21	19	19	23.8	38.1	42.9	-2	91.3	84.1	1	1	1	1	1	1	1	1	1	1	1	1	1	1	1	1	1	1	1	0	1	1	1	1	1	1	1	1	1	1	1	1	1	0	0	1	1	1
39379	CACTGTGTCCTTTCTGCGTAG	MIR-892A: HSA-MIR-892A	21	9.5	28.6	23.8	38.1	52.4	-0.2	91.3	88.6	1	1	1	1	1	1	1	1	1	1	1	1	1	1	1	1	1	1	1	1	1	1	1	1	1	1	1	1	1	1	1	1	0	0	0	1	1	1
38915	TGACACTCGATAGGATACGGGG	RLCV-MIR-RL1-11: RLCV-MIR-RL1-11	22	27.3	18.2	36.4	18.2	54.5	-3.2	91.3	86.4	1	1	1	1	1	1	1	1	1	1	1	1	1	1	1	1	1	1	0	0	1	1	1	1	1	1	1	1	1	1	1	1	0	0	0	1	1	1
38919	TCGCACATCAGGCTGAACGAC	RLCV-MIR-RL1-14-3P: RLCV-MIR-RL1-14-3P	21	28.6	33.3	23.8	14.3	57.1	-0.6	91.3	86.4	1	1	1	1	1	1	1	1	1	1	1	1	1	1	1	1	1	1	1	1	1	1	1	1	1	1	1	1	1	0	1	1	1	0	1	1	1	0
38935	TCGATGCATGGTCCCCCCTTAGT	RLCV-MIR-RL1-9: RLCV-MIR-RL1-9	23	13	34.8	21.7	30.4	56.5	-0.3	91.3	88.6	1	1	1	1	1	1	1	1	1	1	1	1	1	1	1	1	1	1	1	0	1	1	1	1	1	1	1	1	1	1	1	1	0	1	0	1	1	1
39129	TACGGTTTCCTAGATTGTACAG	EBV-MIR-BART8-5P: EBV-MIR-BART8-5P	22	22.7	18.2	22.7	36.4	40.9	-2.8	90	84.1	1	1	1	1	1	1	1	1	1	1	1	1	1	1	1	1	1	1	1	1	1	1	1	1	1	1	1	1	1	1	1	1	0	0	0	1	1	0
39144	TGCGTCTCGGCCTCGTCCAGA	HCMV-MIR-UL70-5P: HCMV-MIR-UL70-5P	21	9.5	38.1	28.6	23.8	66.7	-1.6	90	84.1	1	1	1	1	1	1	1	1	1	1	1	1	1	1	1	1	1	0	0	0	1	1	1	1	1	1	1	1	1	1	1	1	0	0	0	1	1	1
39147	AGCGGTCTGTTCAGGTGGATGA	HCMV-MIR-US25-2-5P: HCMV-MIR-US25-2-5P	22	18.2	13.6	40.9	27.3	54.5	-1	90	86.4	1	1	1	1	1	1	1	1	1	1	1	1	1	1	1	1	1	1	0	1	1	1	1	1	1	1	1	1	1	1	1	1	0	0	0	1	1	1
38653	ATTACAGGAAACTGGGTGTAAGC	KSHV-MIR-K12-1: KSHV-MIR-K12-1	23	34.8	13	30.4	21.7	43.5	-2.7	90	84.1	1	1	1	1	1	1	1	1	1	1	1	1	1	1	1	1	1	0	0	0	1	1	1	1	1	1	1	1	1	1	1	1	1	0	0	1	1	1
38664	TGATGGTTTTCGGGCTGTTGAG	KSHV-MIR-K12-6-3P: KSHV-MIR-K12-6-3P	22	9.1	9.1	40.9	40.9	50	-2.4	90	81.8	1	1	1	1	1	1	1	1	1	1	1	1	1	1	1	1	1	0	0	1	1	1	1	1	1	1	1	1	1	1	1	1	0	0	0	1	1	0
38665	CCAGCAGCACCTAATCCATCGG	KSHV-MIR-K12-6-5P: KSHV-MIR-K12-6-5P	22	27.3	40.9	18.2	13.6	59.1	0	90	88.6	1	1	1	1	1	1	1	1	1	1	1	1	1	1	1	1	1	1	1	1	1	1	1	1	1	1	1	1	1	1	1	1	0	0	0	1	1	1
38679	CTATACGACCTGCTGCCTTTCT	LET-7D*: MMU-LET-7D*; RNO-LET-7D*; HSA-LET-7D*	22	13.6	36.4	13.6	36.4	50	0	90	84.1	1	1	1	1	1	1	1	1	1	1	1	1	1	1	1	1	1	1	1	1	1	1	1	1	1	1	1	1	1	1	1	1	0	0	1	1	1	0
39208	TCCCTGAGACCCTTTAACCTGTGA	MIR-125A-5P: HSA-MIR-125A-5P; MMU-MIR-125A-5P; RNO-MIR-125A-5P	24	20.8	33.3	16.7	29.2	50	0	90	86.4	1	1	1	1	1	1	1	1	1	1	1	1	1	1	1	1	1	1	1	1	1	0	1	1	1	1	1	1	1	1	1	1	0	0	0	1	1	0
35832	CATTATTACTTTTGGTACGCG	MIR-126-5P: MMU-MIR-126-5P; HSA-MIR-126*; RNO-MIR-126*	21	19	19	19	42.9	38.1	0	90	86.4	1	1	1	1	1	1	1	1	1	1	1	1	1	1	1	1	1	1	1	1	1	1	1	1	1	1	1	1	1	1	1	1	0	0	0	1	1	0
35841	TGTGACTGGTTGACCAGAGGGG	MIR-134: HSA-MIR-134; MMU-MIR-134; RNO-MIR-134	22	18.2	13.6	45.5	22.7	59.1	-4.1	90	84.1	1	1	1	1	1	1	1	1	1	1	1	1	1	1	1	1	1	0	1	0	1	1	1	1	1	1	1	1	1	1	1	1	0	0	0	1	1	1
39234	TTAATGCTAATCGTGATAGGGGT	MIR-155: HSA-MIR-155	23	26.1	8.7	30.4	34.8	39.1	0	90	86.4	1	1	1	1	1	1	1	1	1	1	1	1	1	1	1	1	1	0	0	0	1	1	1	1	1	1	1	1	1	1	1	1	0	0	1	1	1	1
39255	CAACGGAATCCCAAAAGCAGCTG	MIR-191: HSA-MIR-191; MMU-MIR-191; RNO-MIR-191	23	39.1	30.4	21.7	8.7	52.2	-0.7	90	86.4	1	1	1	1	1	1	1	1	1	1	1	1	1	1	1	1	1	1	1	1	1	1	1	1	1	1	1	0	1	1	1	1	0	0	0	1	1	1
38503	CCCAGTGTTCAGACTACCTGTTC	MIR-199A-5P: HSA-MIR-199A-5P; MMU-MIR-199A-5P; RNO-MIR-199A-5P	23	17.4	34.8	17.4	30.4	52.2	-1.8	90	81.8	1	1	1	1	1	1	1	1	1	1	1	1	1	1	1	1	1	0	0	0	1	1	1	1	1	1	1	1	1	1	1	1	1	0	0	1	1	0
39293	CAAGTCACTAGTGGTTCCGTT	MIR-224: HSA-MIR-224; RNO-MIR-224.	21	19	23.8	23.8	33.3	47.6	0	90	84.1	1	1	1	1	1	1	1	1	1	1	1	1	1	1	1	1	1	1	1	1	1	1	1	1	1	1	1	1	0	1	1	1	0	0	0	1	1	1
38738	ACTCAAACTATGGGGGCACTTT	MIR-290-5P: MMU-MIR-290-5P; RNO-MIR-290.	22	27.3	22.7	22.7	27.3	45.5	-1.9	90	86.4	1	1	1	1	1	1	1	1	1	1	1	1	1	1	1	1	1	1	0	1	1	1	1	1	1	1	1	0	1	0	1	1	1	1	1	1	1	1
38514	AGTGCCGCAGAGTTTGTAGTGT	MIR-293-3P: MMU-MIR-293	22	18.2	13.6	36.4	31.8	50	-1	90	84.1	1	1	1	1	1	1	1	1	1	1	1	1	1	1	1	1	1	1	1	0	1	1	1	1	1	1	1	1	1	1	1	1	0	0	0	1	1	1
38751	GGCAGAGGAGGGCTGTTCTTCCC	MIR-298: MMU-MIR-298; RNO-MIR-298	23	13	26.1	39.1	21.7	65.2	-5.5	90	88.6	1	1	1	1	1	1	1	1	1	1	1	1	1	1	1	1	1	1	0	0	1	1	1	1	1	1	1	1	1	1	1	1	0	0	0	1	1	1
38547	CCTAGTAGGTGCTCAGTAAGTGT	MIR-325-5P: MMU-MIR-325*; RNO-MIR-325-5P	23	21.7	17.4	30.4	30.4	47.8	-0.1	90	88.6	1	1	1	1	1	1	1	1	1	1	1	1	1	1	1	1	1	1	1	1	1	1	1	1	1	1	1	0	1	1	1	1	0	0	0	1	1	1
38762	GAACGGCGTCATGCAGGAGTT	MIR-337-5P: MMU-MIR-337-5P; RNO-MIR-337-5P	21	23.8	19	38.1	19	57.1	-0.6	90	84.1	1	1	1	1	1	1	1	1	1	1	1	1	1	1	1	1	1	1	0	1	1	1	1	1	1	1	1	1	1	1	1	1	0	0	0	1	1	1
39349	ACTGGACTTGGAGTCAGAAGG	MIR-378: HSA-MIR-378; MMU-MIR-378; RNO-MIR-378.	21	28.6	14.3	38.1	19	52.4	-2.3	90	84.1	1	1	1	1	1	1	1	1	1	1	1	1	1	1	1	1	1	1	0	1	1	1	1	1	1	1	1	1	1	1	1	1	0	0	0	1	1	1
39351	ATGGTTGACCATAGAACATGCG	MIR-380-5P: HSA-MIR-380*; MMU-MIR-380-5P; RNO-MIR-380	22	31.8	18.2	27.3	22.7	45.5	-2.2	90	84.1	1	1	1	1	1	1	1	1	1	1	1	1	1	1	1	1	1	1	0	0	1	1	1	1	1	1	1	1	1	1	1	1	0	0	0	1	1	1
38364	AATGACACGATCACTCCCGTTGA	MIR-425: HSA-MIR-425; MMU-MIR-425; RNO-MIR-425	23	30.4	30.4	17.4	21.7	47.8	-0.7	90	86.4	1	1	1	1	1	1	1	1	1	1	1	1	1	1	1	1	1	1	1	1	1	0	1	1	1	1	1	1	1	1	1	1	0	0	0	1	1	0
38796	TTTGAACCATCACTCGACTCCT	MIR-434-3P: MMU-MIR-434-3P; RNO-MIR-434	22	22.7	36.4	9.1	31.8	45.5	-0.3	90	86.4	1	1	1	1	1	1	1	1	1	1	1	1	1	1	1	1	1	1	1	0	1	1	1	1	1	1	1	1	1	1	1	1	1	0	0	1	1	0
38798	GCTCGACTCATGGTTTGAACCA	MIR-434-5P: MMU-MIR-434-5P; RNO-MIR-434-5P	22	22.7	27.3	22.7	27.3	50	-2	90	88.6	1	1	1	1	1	1	1	1	1	1	1	1	1	1	1	1	1	1	1	1	1	1	1	1	1	1	1	1	1	1	1	1	1	0	0	1	1	1
38822	TGTGTGCATGTGCTTGTGTGTA	MIR-466H: MMU-MIR-466H	22	9.1	9.1	36.4	45.5	45.5	-1.5	90	90.9	1	1	1	1	1	1	1	1	1	1	1	1	1	1	1	1	1	1	1	0	1	1	1	1	1	1	1	1	1	1	1	1	1	0	1	1	1	1
38828	TAAGTGCGTGCATGTATATGTG	MIR-467C: MMU-MIR-467C	22	22.7	9.1	31.8	36.4	40.9	-1.5	90	90.9	1	1	1	1	1	1	1	1	1	1	1	1	1	1	1	1	1	1	1	0	1	1	1	1	1	1	1	1	1	1	1	1	1	0	1	1	1	1
38377	AATCGTACAGGGTCATCCACTT	MIR-487B: HSA-MIR-487B; MMU-MIR-487B; RNO-MIR-487B	22	27.3	27.3	18.2	27.3	45.5	-1	90	86.4	1	1	1	1	1	1	1	1	1	1	1	1	1	1	1	1	1	0	0	0	1	1	1	1	1	1	1	1	1	1	1	1	1	1	0	1	1	1
38536	AGTGGGGAACCCTTCCATGAGG	MIR-491-5P: HSA-MIR-491-5P; MMU-MIR-491.	22	22.7	22.7	36.4	18.2	59.1	-3.6	90	88.6	1	1	1	1	1	1	1	1	1	1	1	1	1	1	1	1	1	0	0	0	1	1	1	1	1	1	1	1	1	1	1	1	0	0	1	1	1	1
39441	CTCTAGAGGGAAGCGCTTTCTG	MIR-518E*-519A*-1-519B-5P-519C-5P-522*-523*-526C: HSA-MIR-518E*; HSA-MIR-519A*; HSA-MIR-519B-5P; HSA-MIR-519C-5P (HSA-MIR-526C); HSA-MIR-522*; HSA-MIR-523*	22	18.2	22.7	31.8	27.3	54.5	-3.9	90	84.1	1	1	1	1	1	1	1	1	1	1	1	1	1	1	1	1	1	0	0	1	1	1	1	1	1	1	1	1	1	1	1	1	0	0	0	1	1	1
38862	CTTGGTACATCTTTGAGTGAGT	MIR-547: MMU-MIR-547.	22	18.2	13.6	27.3	40.9	40.9	-0.7	90	90.9	1	1	1	1	1	1	1	1	1	1	1	1	1	1	1	1	1	1	1	0	1	1	1	1	1	1	1	1	1	1	1	1	1	0	0	1	1	1
38414	AGGCACGGTGTCAGCAGGC	MIR-564: HSA-MIR-564	19	21.1	26.3	42.1	10.5	68.4	-1.7	90	84.1	1	1	1	1	1	1	1	1	1	1	1	1	1	1	1	1	1	0	0	0	1	1	1	1	1	1	1	1	1	1	1	1	1	0	0	1	1	1
38423	TAGATAAAATATTGGTACCTG	MIR-577: HSA-MIR-577	21	38.1	9.5	19	33.3	28.6	0	90	88.6	1	1	1	1	1	1	1	1	1	1	1	1	1	1	1	1	1	1	1	1	1	1	1	1	1	1	1	1	0	1	1	1	1	0	1	1	1	1
38776	CCTGTTGAACAACTGAACCCAA	MIR-582-3P: MMU-MIR-582-3P; RNO-MIR-582-3P	22	36.4	31.8	13.6	18.2	45.5	0	90	86.4	1	1	1	1	1	1	1	1	1	1	1	1	1	1	1	1	1	1	0	1	1	1	1	1	1	1	1	1	1	1	1	1	1	0	0	1	1	0
38636	TGTGCTTGCTCGTCCCGCCCGCA	MIR-636: HSA-MIR-636.	23	4.3	43.5	26.1	26.1	69.6	-2.6	90	86.4	1	1	1	1	1	1	1	1	1	1	1	1	1	1	1	1	1	1	0	0	1	1	1	1	1	1	1	1	1	1	1	1	0	0	0	1	1	1
38877	CTATCCTGGAATGCAGCAATGA	MIR-687: MMU-MIR-687	22	31.8	22.7	22.7	22.7	45.5	-1.4	90	81.8	1	1	1	1	1	1	1	1	1	1	1	1	1	1	1	1	1	1	1	1	1	0	1	1	1	1	1	1	1	0	1	1	0	0	0	1	1	1
38890	CACGCGGGAACCGAGTCCACC	MIR-700: MMU-MIR-700	21	23.8	42.9	28.6	4.8	71.4	-2.7	90	81.8	1	1	1	1	1	1	1	1	1	1	1	1	1	1	1	1	1	0	1	0	1	1	1	1	1	1	1	1	1	1	1	1	0	0	0	1	1	1
38908	ATCTCGGCTACAGAAAAATGTT	MIR-719: MMU-MIR-719	22	36.4	18.2	18.2	27.3	36.4	-0.1	90	81.8	1	1	1	1	1	1	1	1	1	1	1	1	1	1	1	1	1	1	1	0	1	1	1	1	1	1	1	1	1	1	1	1	0	0	0	1	1	1
38685	GAAAGACACCAAGCTGAGTAGA	MIR-743A: MMU-MIR-743A	22	45.5	18.2	27.3	9.1	45.5	0	90	88.6	1	1	1	1	1	1	1	1	1	1	1	1	1	1	1	1	1	1	1	1	1	1	1	1	1	1	1	1	1	1	1	1	0	0	0	1	1	0
38940	GAAAGACACCATACTGAATAGA	MIR-743B-3P: RNO-MIR-743B	22	50	18.2	18.2	13.6	36.4	0	90	88.6	1	1	1	1	1	1	1	1	1	1	1	1	1	1	1	1	1	1	1	1	1	1	1	1	1	1	1	1	1	1	1	1	0	0	0	1	1	0
39162	TATTCAGATTAGTGCCAGTCATG	MIR-871: MMU-MIR-871	23	26.1	17.4	21.7	34.8	39.1	-0.8	90	88.6	1	1	1	1	1	1	1	1	1	1	1	1	1	1	1	1	1	0	1	0	1	1	1	1	1	1	1	1	1	1	1	1	0	1	0	1	1	1
39191	CCTGGAAACACTGAGGTTGTG	MIR-875-3P: HSA-MIR-875-3P	21	23.8	19	33.3	23.8	52.4	-1.8	90	86.4	1	1	1	1	1	1	1	1	1	1	1	1	1	1	1	1	1	0	1	0	1	1	1	1	1	1	1	1	1	1	1	1	1	0	1	1	1	1
39267	TACTTGGAAAGGCATCAGTTG	MIR-890: HSA-MIR-890	21	28.6	14.3	28.6	28.6	42.9	0	90	84.1	1	1	1	1	1	1	1	1	1	1	1	1	1	1	1	1	1	1	0	0	1	1	1	1	1	1	1	1	1	1	1	1	0	1	0	1	1	1
38498	AACCCGTAGATCCGATCTTGTG	MIR-99A: HSA-MIR-99A; MMU-MIR-99A; RNO-MIR-99A	22	22.7	27.3	22.7	27.3	50	0	90	81.8	1	1	1	1	1	1	1	1	1	1	1	1	1	1	1	1	1	0	0	1	1	1	1	1	1	1	1	1	1	1	1	1	1	0	0	1	1	0
38918	GATCATAGCCAGTGTCCAGGGA	RLCV-MIR-RL1-13: RLCV-MIR-RL1-13	22	27.3	22.7	31.8	18.2	54.5	-0.7	90	84.1	1	1	1	1	1	1	1	1	1	1	1	1	1	1	1	1	1	1	1	1	1	0	1	1	1	1	1	1	1	1	1	1	0	0	0	1	1	0
39089	ACGCACACCAGGCTGACTGCC	EBV-MIR-BART11-3P: EBV-MIR-BART11-3P	21	23.8	42.9	23.8	9.5	66.7	-3.3	88.8	88.6	1	1	1	1	1	1	1	1	1	1	1	1	1	1	1	1	1	1	1	1	1	1	1	1	1	1	1	1	1	1	1	1	1	0	0	1	1	1
39102	TTAGATAGAGTGGGTGTGTGCTCT	EBV-MIR-BART16: EBV-MIR-BART16	24	16.7	8.3	37.5	37.5	45.8	-4.2	88.8	84.1	1	1	1	1	1	1	1	1	1	1	1	1	1	1	1	1	1	0	0	0	1	1	1	1	1	1	1	1	0	1	1	1	0	0	0	1	1	1
39108	TATCGGAAGTTTGGGCTTCGTC	EBV-MIR-BART18-3P: EBV-MIR-BART18-3P	22	13.6	18.2	31.8	36.4	50	-4.1	88.8	79.5	1	1	1	1	1	1	1	1	1	1	1	1	1	1	1	1	1	0	0	0	1	1	1	1	1	1	1	1	0	0	1	1	0	0	1	1	1	1
39912	CCAGGGAGGCGTGCCTGGGC	HIV1-MIR-H1: HIV1-MIR-H1	20	10	30	50	10	80	-9	88.8	86.4	1	1	1	1	1	1	1	1	1	1	1	1	1	1	1	1	1	0	0	0	1	1	1	1	1	1	1	1	1	1	1	1	1	0	1	1	1	1
35827	TAAGGCACGCGGTGAATGCC	MIR-124: HSA-MIR-124; MMU-MIR-124; RNO-MIR-124.	20	25	25	35	15	60	-3.1	88.8	79.5	1	1	1	1	1	1	1	1	1	1	1	1	1	1	1	1	1	0	0	0	1	1	1	1	1	1	1	1	1	1	1	1	0	0	0	1	1	1
39243	TGGAGAGAAAGGCAGTTCCTGA	MIR-185: HSA-MIR-185; MMU-MIR-185; RNO-MIR-185	22	31.8	13.6	36.4	18.2	50	-1.3	88.8	81.8	1	1	1	1	1	1	1	1	1	1	1	1	1	1	1	1	1	0	0	0	1	1	1	1	1	1	1	1	1	1	1	1	1	0	0	1	1	1
38968	CACTCAGTAAGGCATTGTTCTT	MIR-201: RNO-MIR-201	22	22.7	22.7	18.2	36.4	40.9	0	88.8	84.1	1	1	1	1	1	1	1	1	1	1	1	1	1	1	1	1	1	1	0	0	1	1	1	1	1	1	1	1	0	1	1	1	1	0	0	1	1	1
38734	TAAGTCACTAGTGGTTCCGTT	MIR-224: MMU-MIR-224.	21	19	19	23.8	38.1	42.9	0	88.8	81.8	1	1	1	1	1	1	1	1	1	1	1	1	1	1	1	1	1	1	1	1	1	1	1	1	1	1	1	1	0	1	1	1	0	0	0	1	1	1
35888	ATCACATTGCCAGGGATTACC	MIR-23B: HSA-MIR-23B; MMU-MIR-23B; RNO-MIR-23B	21	28.6	28.6	19	23.8	47.6	-0.3	88.8	86.4	1	1	1	1	1	1	1	1	1	1	1	1	1	1	1	1	1	1	0	1	1	1	1	1	1	1	1	1	1	1	1	1	0	0	1	1	1	1
39303	TAAACGTGGATGTACTTGCTTT	MIR-302A*: HSA-MIR-302A*	22	22.7	13.6	22.7	40.9	36.4	-0.1	88.8	79.5	1	1	1	1	1	1	1	1	1	1	1	1	1	1	1	1	1	1	0	0	1	1	1	1	1	1	1	1	1	1	1	1	0	0	0	1	1	1
38757	TTTAACATGGGGTTACCTGCTG	MIR-302C*: MMU-MIR-302C*	22	18.2	18.2	27.3	36.4	45.5	-2.6	88.8	84.1	1	1	1	1	1	1	1	1	1	1	1	1	1	1	1	1	1	0	0	0	1	1	1	1	1	1	1	0	1	0	1	1	1	1	1	1	1	1
38763	TGAGCGCCTCGGCGACAGAGCCG	MIR-339-3P: MMU-MIR-339-3P	23	17.4	34.8	39.1	8.7	73.9	-6.1	88.8	81.8	1	1	1	1	1	1	1	1	1	1	1	1	1	1	1	1	1	0	0	0	1	1	1	1	1	1	1	1	1	1	1	1	0	0	0	1	1	0
35910	TTATCAGAATCTCCAGGGGTAC	MIR-361-5P: HSA-MIR-361-5P; MMU-MIR-361; RNO-MIR-361	22	27.3	22.7	22.7	27.3	45.5	-0.1	88.8	81.8	1	1	1	1	1	1	1	1	1	1	1	1	1	1	1	1	1	1	1	0	1	1	1	1	1	1	1	1	1	0	1	1	0	0	0	1	1	1
38347	AATCCTTGGAACCTAGGTGTGAGT	MIR-362-5P: HSA-MIR-362-5P	24	25	16.7	29.2	29.2	45.8	-1.5	88.8	81.8	1	1	1	1	1	1	1	1	1	1	1	1	1	1	1	1	1	0	1	0	1	1	1	1	1	1	1	0	0	0	1	1	0	0	1	1	1	1
38774	AATCCTTGGAACCTAGGTGTGAAT	MIR-362-5P: MMU-MIR-362-5P; RNO-MIR-362-5P	24	29.2	16.7	25	29.2	41.7	-1.5	88.8	81.8	1	1	1	1	1	1	1	1	1	1	1	1	1	1	1	1	1	0	0	0	1	1	1	1	1	1	1	0	1	0	1	1	1	0	0	1	1	1
39002	GTGGATATTCCTTCTATGGTT	MIR-376B*: RNO-MIR-376B-5P; MMU-MIR-376B*	21	14.3	14.3	23.8	47.6	38.1	-2.3	88.8	88.6	1	1	1	1	1	1	1	1	1	1	1	1	1	1	1	1	1	1	1	0	1	1	1	1	1	1	1	1	1	1	1	1	0	0	1	1	1	1
35918	TATACAAGGGCAAGCTCTCTGT	MIR-381: HSA-MIR-381; MMU-MIR-381; RNO-MIR-381	22	27.3	22.7	22.7	27.3	45.5	-2.3	88.8	81.8	1	1	1	1	1	1	1	1	1	1	1	1	1	1	1	1	1	0	0	0	1	1	1	1	1	1	1	1	1	1	1	1	1	0	0	1	1	1
38361	TAGTAGACCGTATAGCGTACG	MIR-411: HSA-MIR-411; MMU-MIR-411; RNO-MIR-411	21	28.6	19	28.6	23.8	47.6	-1.7	88.8	88.6	1	1	1	1	1	1	1	1	1	1	1	1	1	1	1	1	1	0	0	0	1	1	1	1	1	1	1	1	1	1	1	1	1	1	0	1	1	1
39013	AGGTTGTCCATAGTGAGTTTGCA	MIR-453: RNO-MIR-453	23	21.7	13	30.4	34.8	43.5	-0.8	88.8	86.4	1	1	1	1	1	1	1	1	1	1	1	1	1	1	1	1	1	1	1	1	1	1	1	1	1	1	1	1	1	1	1	1	0	0	0	1	1	0
39018	TGTGATGTGTGCATGTACATG	MIR-466C-5P: RNO-MIR-466C	21	19	9.5	33.3	38.1	42.9	-1.8	88.8	88.6	1	1	1	1	1	1	1	1	1	1	1	1	1	1	1	1	1	0	1	0	1	1	1	1	1	1	1	1	1	1	1	1	0	1	1	1	1	1
38820	TACGTGTGTGTGCATGTGCATG	MIR-466F-5P: MMU-MIR-466F-5P (MMU-MIR-466F)	22	13.6	13.6	36.4	36.4	50	-5.3	88.8	88.6	1	1	1	1	1	1	1	1	1	1	1	1	1	1	1	1	1	0	1	0	1	1	1	1	1	1	1	1	0	1	1	1	1	1	0	1	1	1
38827	ATAAGTGTGAGCATGTATATGT	MIR-467E: MMU-MIR-467E	22	31.8	4.5	27.3	36.4	31.8	-0.2	88.8	86.4	1	1	1	1	1	1	1	1	1	1	1	1	1	1	1	1	1	1	0	1	1	1	1	1	1	1	1	0	1	1	1	1	1	1	1	1	1	1
38830	TATGACTGATGTGCGTGTGTCTG	MIR-468: MMU-MIR-468	23	13	13	34.8	39.1	47.8	-1.2	88.8	84.1	1	1	1	1	1	1	1	1	1	1	1	1	1	1	1	1	1	1	0	1	1	1	1	1	1	1	1	1	1	1	1	1	0	0	0	1	1	0
39388	CCATGGATCTCCAGGTGGGT	MIR-490-5P: HSA-MIR-490-5P; MMU-MIR-490-5P; RNO-MIR-490-5P	20	15	25	35	25	60	-4.2	88.8	86.4	1	1	1	1	1	1	1	1	1	1	1	1	1	1	1	1	1	0	0	0	1	1	1	1	1	1	1	1	1	1	1	1	0	1	0	1	1	1
39393	TTGTACATGGTAGGCTTTCATT	MIR-493*: HSA-MIR-493*	22	18.2	13.6	22.7	45.5	36.4	0	88.8	84.1	1	1	1	1	1	1	1	1	1	1	1	1	1	1	1	1	1	0	1	0	1	1	1	1	1	1	1	1	1	1	1	1	1	0	0	1	1	1
39793	AATCCTTTGTCCCTGGGTGAGA	MIR-501-5P: HSA-MIR-501-5P	22	18.2	22.7	27.3	31.8	50	-2.5	88.8	84.1	1	1	1	1	1	1	1	1	1	1	1	1	1	1	1	1	1	1	0	0	1	0	1	1	1	1	1	1	1	1	1	1	0	0	0	1	1	0
39402	AATGCACCTGGGCAAGGATTCA	MIR-502-3P: HSA-MIR-502-3P	22	31.8	22.7	27.3	18.2	50	-2.3	88.8	79.5	1	1	1	1	1	1	1	1	1	1	1	1	1	1	1	1	1	1	0	0	1	0	1	1	1	1	1	0	1	0	1	1	0	0	0	1	1	0
39022	TGATTGACATGTCTGCAGTGG	MIR-509-3P: RNO-MIR-509-3P	21	19	14.3	33.3	33.3	47.6	-1.2	88.8	88.6	1	1	1	1	1	1	1	1	1	1	1	1	1	1	1	1	1	1	1	0	1	1	1	1	1	1	1	1	1	1	1	1	1	0	0	1	1	1
39438	CTCTAGAGGGAAGCACTTTCTG	MIR-518D-5P-520C-5P-526A: HSA-MIR-518D-5P; HSA-MIR-520C-5P; HSA-MIR-526A	22	22.7	22.7	27.3	27.3	50	-3.7	88.8	86.4	1	1	1	1	1	1	1	1	1	1	1	1	1	1	1	1	1	0	0	1	1	1	1	1	1	1	1	1	1	1	1	1	0	1	0	1	1	1
39444	CTCTAGAGGGAAGCACTTTCTG	MIR-518F*: HSA-MIR-518F*	22	22.7	22.7	27.3	27.3	50	-3.7	88.8	86.4	1	1	1	1	1	1	1	1	1	1	1	1	1	1	1	1	1	0	0	1	1	1	1	1	1	1	1	1	1	1	1	1	0	1	0	1	1	1
39461	AAAGTGCTTCTCTTTGGTGGGT	MIR-520D-3P: HSA-MIR-520D-3P.	22	13.6	13.6	31.8	40.9	45.5	-1	88.8	84.1	1	1	1	1	1	1	1	1	1	1	1	1	1	1	1	1	1	0	0	0	1	1	1	1	1	1	1	1	1	0	1	1	0	1	0	1	1	1
38425	TTGAGAATGATGAATCATTAGG	MIR-580: HSA-MIR-580	22	36.4	4.5	27.3	31.8	31.8	-1.6	88.8	81.8	1	1	1	1	1	1	1	1	1	1	1	1	1	1	1	1	1	0	0	0	1	1	1	1	1	1	1	1	1	1	1	1	0	0	0	1	1	1
38432	TTGGCCACAATGGGTTAGAAC	MIR-588: HSA-MIR-588	21	28.6	19	28.6	23.8	47.6	-4.2	88.8	79.5	1	1	1	1	1	1	1	1	1	1	1	1	1	1	1	1	1	0	0	0	1	1	1	1	1	1	1	1	1	1	1	1	0	0	0	1	1	1
38443	GACACGGGCGACAGCTGCGGCCC	MIR-602: HSA-MIR-602	23	17.4	39.1	39.1	4.3	78.3	-6.6	88.8	93.2	1	1	1	1	1	1	1	1	1	1	1	1	1	1	1	1	1	1	1	1	1	1	1	1	1	1	1	1	1	1	1	1	1	0	0	1	1	1
38451	TGAGCTAAATGTGTGCTGGGA	MIR-610: HSA-MIR-610	21	23.8	9.5	38.1	28.6	47.6	-2.2	88.8	79.5	1	1	1	1	1	1	1	1	1	1	1	1	1	1	1	1	1	0	1	0	1	1	1	1	1	1	1	1	1	1	1	1	0	0	0	1	1	0
38463	ATCCCTTGCAGGGGCTGTTGGGT	MIR-623: HSA-MIR-623	23	8.7	21.7	39.1	30.4	60.9	-6.4	88.8	81.8	1	1	1	1	1	1	1	1	1	1	1	1	1	1	1	1	1	1	0	0	1	1	1	1	1	1	1	1	1	0	1	1	0	0	0	1	1	1
38473	ACTTGGGCACTGAAACAATGTCC	MIR-635: HSA-MIR-635	23	30.4	26.1	21.7	21.7	47.8	-4.2	88.8	79.5	1	1	1	1	1	1	1	1	1	1	1	1	1	1	1	1	1	0	0	0	1	1	1	1	1	1	1	1	1	1	1	1	0	0	0	1	1	0
38643	AGGCGGGGCGCCGCGGGACCGC	MIR-663: HSA-MIR-663	22	9.1	36.4	54.5	0	90.9	-7.3	88.8	81.8	1	1	1	1	1	1	1	1	1	1	1	1	1	1	1	1	1	0	0	0	1	1	1	1	1	1	1	1	1	1	1	1	1	0	0	1	1	1
38694	CTCACAGCTCTGGTCCTTGGAG	MIR-673-5P: MMU-MIR-673-5P	22	13.6	31.8	27.3	27.3	59.1	-1.3	88.8	81.8	1	1	1	1	1	1	1	1	1	1	1	1	1	1	1	1	1	1	0	0	1	1	1	1	1	1	1	1	1	1	1	1	0	0	0	1	1	1
38872	CTGCAGTCACAGTGAAGTCTG	MIR-682: MMU-MIR-682	21	23.8	23.8	28.6	23.8	52.4	-1	88.8	84.1	1	1	1	1	1	1	1	1	1	1	1	1	1	1	1	1	1	0	1	1	1	1	1	1	1	1	1	0	1	1	1	1	0	0	1	1	1	1
39168	CGTGGGCCTGATGTGGTGCTGG	MIR-770-3P: HSA-MIR-770-3P	22	4.5	18.2	50	27.3	68.2	-5.1	88.8	79.5	1	1	1	1	1	1	1	1	1	1	1	1	1	1	1	1	1	0	0	0	1	1	1	1	1	1	1	1	1	0	1	1	0	0	0	1	1	1
38958	CCTGAAAACACTGAGGCTGCG	MIR-875-3P: RNO-MIR-875-3P	21	28.6	28.6	28.6	14.3	57.1	-1.6	88.8	81.8	1	1	1	1	1	1	1	1	1	1	1	1	1	1	1	1	1	1	1	1	1	1	1	1	1	1	1	1	1	1	1	1	0	0	0	1	1	0
38699	TACTGAGAATGGGTAGCAGTCA	MIR-883B-5P: MMU-MIR-883B-5P	22	31.8	13.6	31.8	22.7	45.5	-1.2	88.8	81.8	1	1	1	1	1	1	1	1	1	1	1	1	1	1	1	1	1	1	0	0	1	1	1	1	1	1	1	0	1	1	1	1	0	0	0	1	1	1
39112	ACATTCCCCGCAAACATGACATG	EBV-MIR-BART19-5P: EBV-MIR-BART19-5P	23	34.8	34.8	13	17.4	47.8	0	87.5	88.6	1	1	1	1	1	1	1	1	1	1	1	1	1	1	1	1	1	1	1	1	1	1	1	1	1	1	1	1	1	1	1	1	0	0	1	1	1	1
38656	TTAATGCTTAGCCTGTGTCCGA	KSHV-MIR-K12-11: KSHV-MIR-K12-11	22	18.2	22.7	22.7	36.4	45.5	0	87.5	81.8	1	1	1	1	1	1	1	1	1	1	1	1	1	1	1	1	1	1	1	1	1	0	1	1	1	1	1	1	1	1	1	1	1	0	0	1	1	0
38662	AGCTAAACCGCAGTACTCTAGG	KSHV-MIR-K12-4-5P: KSHV-MIR-K12-4-5P	22	31.8	27.3	22.7	18.2	50	-0.9	87.5	79.5	1	1	1	1	1	1	1	1	1	1	1	1	1	1	1	1	1	0	0	0	1	1	1	1	1	1	1	1	1	1	1	1	0	0	0	1	1	0
38674	TGAAACTGTGTGAGGTGGTTTT	MGHV-MIR-M1-6: MGHV-MIR-M1-6	22	18.2	4.5	36.4	40.9	40.9	-1	87.5	77.3	1	1	1	1	1	1	1	1	1	1	1	1	1	1	1	1	1	0	0	0	1	1	1	1	1	1	1	1	0	0	1	1	0	1	1	1	1	1
39206	TGGAGTGTGACAATGGTGTTTG	MIR-122: HSA-MIR-122; MMU-MIR-122; RNO-MIR-122.	22	18.2	4.5	40.9	36.4	45.5	-0.3	87.5	84.1	1	1	1	1	1	1	1	1	1	1	1	1	1	1	1	1	1	1	1	1	1	1	1	1	1	1	1	1	1	0	1	1	0	0	0	1	1	1
39210	TCACAGTGAACCGGTCTCTTT	MIR-128: HSA-MIR-128; MMU-MIR-128; RNO-MIR-128	21	19	28.6	19	33.3	47.6	0	87.5	77.3	1	1	1	1	1	1	1	1	1	1	1	1	1	1	1	1	1	1	0	0	1	1	1	1	1	1	1	1	1	1	1	1	1	0	0	1	1	0
35838	CAGTGCAATGATGAAAGGGCAT	MIR-130B: HSA-MIR-130B; MMU-MIR-130B; RNO-MIR-130B	22	36.4	13.6	31.8	18.2	45.5	-3	87.5	84.1	1	1	1	1	1	1	1	1	1	1	1	1	1	1	1	1	1	0	0	0	1	1	1	1	1	1	1	1	1	1	1	1	1	0	0	1	1	1
38500	TAACAGTCTACAGCCATGGTCG	MIR-132: HSA-MIR-132; MMU-MIR-132; RNO-MIR-132	22	27.3	27.3	22.7	22.7	50	0	87.5	81.8	1	1	1	1	1	1	1	1	1	1	1	1	1	1	1	1	1	1	1	1	1	1	1	1	1	1	1	1	1	1	1	1	0	0	0	1	1	0
39221	TACAGTATAGATGATGTACT	MIR-144: HSA-MIR-144; MMU-MIR-144; RNO-MIR-144.	20	35	10	20	35	30	-3.3	87.5	84.1	1	1	1	1	1	1	1	1	1	1	1	1	1	1	1	1	1	0	0	0	1	1	1	1	1	1	1	1	1	0	1	1	1	0	1	1	1	1
38323	AACATTCAACCTGTCGGTGAGT	MIR-181C: HSA-MIR-181C; MMU-MIR-181C; RNO-MIR-181C	22	27.3	22.7	22.7	27.3	45.5	-3.8	87.5	81.8	1	1	1	1	1	1	1	1	1	1	1	1	1	1	1	1	1	0	0	0	1	1	1	1	1	1	1	1	1	1	1	1	1	0	0	1	1	1
38505	TAACACTGTCTGGTAACGATGT	MIR-200A: HSA-MIR-200A; MMU-MIR-200A; RNO-MIR-200A	22	27.3	18.2	22.7	31.8	40.9	-0.6	87.5	86.4	1	1	1	1	1	1	1	1	1	1	1	1	1	1	1	1	1	1	0	0	1	1	1	1	1	1	1	1	1	1	1	1	1	0	0	1	1	1
38509	GCTTCTCCTGGCTCTCCTCCCTC	MIR-207: MMU-MIR-207	23	0	52.2	13	34.8	65.2	-2.2	87.5	84.1	1	1	1	1	1	1	1	1	1	1	1	1	1	1	1	1	1	1	1	1	1	1	1	1	1	1	1	1	1	0	1	1	0	0	0	1	1	1
39287	ACACAGGGCTGTTGTGAAGACT	MIR-220C: HSA-MIR-220C	22	27.3	18.2	31.8	22.7	50	-3.5	87.5	79.5	1	1	1	1	1	1	1	1	1	1	1	1	1	1	1	1	1	0	0	0	1	0	1	1	1	1	1	1	1	1	1	1	1	0	0	1	1	0
38545	ATGTATGTGTGCATGTATGCATG	MIR-297: RNO-MIR-297	23	21.7	8.7	30.4	39.1	39.1	-3.8	87.5	90.9	1	1	1	1	1	1	1	1	1	1	1	1	1	1	1	1	1	1	1	0	1	1	1	1	1	1	1	1	1	1	1	1	0	1	1	1	1	1
38339	TATGTGGGATGGTAAACCGCTT	MIR-299-3P: HSA-MIR-299-3P	22	22.7	13.6	31.8	31.8	45.5	-4.5	87.5	79.5	1	1	1	1	1	1	1	1	1	1	1	1	1	1	1	1	1	0	1	1	1	1	1	1	1	1	1	1	0	0	1	1	0	0	0	1	1	1
38752	TATGTGGGACGGTAAACCGCTT	MIR-299-3P: MMU-MIR-299; RNO-MIR-299-3P	22	22.7	18.2	31.8	27.3	50	-4.5	87.5	81.8	1	1	1	1	1	1	1	1	1	1	1	1	1	1	1	1	1	1	0	0	1	1	1	1	1	1	1	1	0	1	1	1	0	0	0	1	1	1
38754	CAGTGCAATGGTATTGTCAAAGC	MIR-301B: MMU-MIR-301B; RNO-MIR-301B.	23	30.4	17.4	26.1	26.1	43.5	-4	87.5	86.4	1	1	1	1	1	1	1	1	1	1	1	1	1	1	1	1	1	0	0	0	1	1	1	1	1	1	1	1	1	1	1	1	1	0	0	1	1	1
38522	CAAGTGCTTCCATGTTTCAGTGG	MIR-302C: RNO-MIR-302C; MMU-MIR-302C.	23	17.4	21.7	26.1	34.8	47.8	-2.4	87.5	86.4	1	1	1	1	1	1	1	1	1	1	1	1	1	1	1	1	1	1	0	0	1	1	1	1	1	1	1	1	1	1	1	1	0	0	0	1	1	1
38984	AAACATGAAGCGCTGCAACA	MIR-322*: RNO-MIR-322*; MMU-MIR-322*	20	45	25	20	10	45	0	87.5	81.8	1	1	1	1	1	1	1	1	1	1	1	1	1	1	1	1	1	1	0	0	1	1	1	1	1	1	1	1	1	1	1	1	0	0	0	1	1	1
38548	CCTTGAGGGGCATGAGGGT	MIR-327: RNO-MIR-327	19	15.8	15.8	47.4	21.1	63.2	-3.1	87.5	81.8	1	1	1	1	1	1	1	1	1	1	1	1	1	1	1	1	1	0	0	0	1	1	1	1	1	1	1	1	1	0	1	1	1	0	0	1	1	1
39320	TCTCTGGGCCTGTGTCTTAGGC	MIR-330-5P: HSA-MIR-330-5P; MMU-MIR-330; RNO-MIR-330-5P	22	4.5	27.3	31.8	36.4	59.1	-5.1	87.5	81.8	1	1	1	1	1	1	1	1	1	1	1	1	1	1	1	1	1	0	0	0	1	1	1	1	1	1	1	1	1	1	1	1	1	0	0	1	1	1
39326	TGAGCGCCTCGACGACAGAGCCG	MIR-339-3P: HSA-MIR-339-3P	23	21.7	34.8	34.8	8.7	69.6	-2.9	87.5	81.8	1	1	1	1	1	1	1	1	1	1	1	1	1	1	1	1	1	0	0	0	1	1	1	1	1	1	1	1	1	1	1	1	0	0	0	1	1	0
38989	TCCGTCTCAGTTACTTTATAGCC	MIR-340-3P: RNO-MIR-340-3P; MMU-MIR-340-3P; HSA-MIR-340*	23	17.4	30.4	13	39.1	43.5	0	87.5	86.4	1	1	1	1	1	1	1	1	1	1	1	1	1	1	1	1	1	1	1	1	1	0	1	1	1	1	1	1	1	1	1	1	0	0	0	1	1	0
38558	TGTCTGCCTGAGTGCCTGCCTCT	MIR-346: RNO-MIR-346	23	4.3	34.8	26.1	34.8	60.9	-0.7	87.5	81.8	1	1	1	1	1	1	1	1	1	1	1	1	1	1	1	1	1	1	0	1	1	0	1	1	1	1	1	1	1	1	1	1	0	1	0	1	1	0
38368	TTGCATATGTAGGATGTCCCAT	MIR-448: HSA-MIR-448; MMU-MIR-448; RNO-MIR-448	22	22.7	18.2	22.7	36.4	40.9	-0.6	87.5	81.8	1	1	1	1	1	1	1	1	1	1	1	1	1	1	1	1	1	1	1	0	1	0	1	1	1	1	1	1	1	1	1	1	0	0	0	1	1	1
39889	ACCCTATCAATATTGTCTCTGC	MIR-454*: HSA-MIR-454*	22	22.7	31.8	9.1	36.4	40.9	0	87.5	81.8	1	1	1	1	1	1	1	1	1	1	1	1	1	1	1	1	1	1	1	1	1	1	1	1	1	1	1	1	1	0	1	1	0	0	0	1	1	1
38814	TATGTGTGTGTACATGTACATA	MIR-466A-5P: MMU-MIR-466A-5P	22	27.3	9.1	22.7	40.9	31.8	-2.8	87.5	90.9	1	1	1	1	1	1	1	1	1	1	1	1	1	1	1	1	1	0	0	0	1	1	1	1	1	1	1	1	1	1	1	1	1	1	1	1	1	1
38831	TGCCTCTTTCATTGATCTTGGTGTCC	MIR-469: MMU-MIR-469	26	7.7	26.9	19.2	46.2	46.2	-1.3	87.5	84.1	1	1	1	1	1	1	1	1	1	1	1	1	1	1	1	1	1	1	0	1	1	1	1	1	1	1	1	1	1	1	1	1	0	0	0	1	1	1
38842	TTGAAAGGCTGTTTCTTGGTCT	MIR-488: MMU-MIR-488; RNO-MIR-488.	22	13.6	13.6	27.3	45.5	40.9	-3	87.5	81.8	1	1	1	1	1	1	1	1	1	1	1	1	1	1	1	1	1	0	0	0	1	1	1	1	1	1	1	1	1	1	1	1	0	0	0	1	1	1
39020	AGACCCTGGTCTGCACTCTGTC	MIR-504: RNO-MIR-504	22	13.6	36.4	22.7	27.3	59.1	-2.3	87.5	77.3	1	1	1	1	1	1	1	1	1	1	1	1	1	1	1	1	1	0	0	0	1	1	1	1	1	1	1	1	1	1	1	1	0	0	0	1	1	0
39417	TTCACAGGGAGGTGTCAT	MIR-513A-5P: HSA-MIR-513A-5P.	18	22.2	16.7	33.3	27.8	50	-1	87.5	79.5	1	1	1	1	1	1	1	1	1	1	1	1	1	1	1	1	1	0	0	0	1	1	1	1	1	1	1	1	0	0	1	1	1	1	0	1	1	1
39424	TTCTCGAGGAAAGAAGCACTTTC	MIR-516A-5P: HSA-MIR-516A-5P	23	30.4	21.7	21.7	26.1	43.5	-1.7	87.5	81.8	1	1	1	1	1	1	1	1	1	1	1	1	1	1	1	1	1	0	0	0	1	0	1	1	1	1	1	1	0	1	1	1	1	1	0	1	1	1
38390	ATCGTGCATCCTTTTAGAGTGT	MIR-517C: HSA-MIR-517C	22	18.2	18.2	22.7	40.9	40.9	-0.7	87.5	86.4	1	1	1	1	1	1	1	1	1	1	1	1	1	1	1	1	1	1	1	1	1	1	1	1	1	1	1	0	1	1	1	1	0	1	0	1	1	1
38392	AAAGTGCTTCCCTTTGGACTGT	MIR-520A-3P: HSA-MIR-520A-3P	22	18.2	22.7	22.7	36.4	45.5	-2.9	87.5	77.3	1	1	1	1	1	1	1	1	1	1	1	1	1	1	1	1	1	0	0	0	1	1	1	1	1	1	1	0	0	1	1	1	1	0	0	1	1	0
38397	CTCCAGAGGGATGCACTTTCT	MIR-525-5P: HSA-MIR-525-5P	21	19	28.6	23.8	28.6	52.4	-2.9	87.5	79.5	1	1	1	1	1	1	1	1	1	1	1	1	1	1	1	1	1	0	0	0	1	1	1	1	1	1	1	1	0	1	1	1	1	0	0	1	1	1
38946	CATGCCTTGAGTGTAGGACTGT	MIR-532-5P: RNO-MIR-532-5P	22	18.2	18.2	31.8	31.8	50	-1.9	87.5	79.5	1	1	1	1	1	1	1	1	1	1	1	1	1	1	1	1	1	0	0	0	1	1	1	1	1	1	1	1	0	1	1	1	0	0	0	1	1	1
39025	ATTGGTACTTCTTTAAGTGAGA	MIR-547: RNO-MIR-547	22	27.3	9.1	22.7	40.9	31.8	-0.9	87.5	84.1	1	1	1	1	1	1	1	1	1	1	1	1	1	1	1	1	1	1	1	0	1	1	1	1	1	1	1	1	1	1	1	1	0	0	0	1	1	0
38424	CTTCTTGTGCTCTAGGATTGT	MIR-578: HSA-MIR-578	21	9.5	19	23.8	47.6	42.9	-1	87.5	77.3	1	1	1	1	1	1	1	1	1	1	1	1	1	1	1	1	1	1	0	0	1	1	1	1	1	1	1	0	0	0	1	1	1	0	1	1	1	0
38426	TCTTGTGTTCTCTAGATCAGT	MIR-581: HSA-MIR-581	21	14.3	19	19	47.6	38.1	0	87.5	81.8	1	1	1	1	1	1	1	1	1	1	1	1	1	1	1	1	1	1	1	0	1	1	1	1	1	1	1	1	1	0	1	1	0	0	0	1	1	1
38430	TATGCATTGTATTTTTAGGTCC	MIR-586: HSA-MIR-586	22	18.2	13.6	18.2	50	31.8	0	87.5	86.4	1	1	1	1	1	1	1	1	1	1	1	1	1	1	1	1	1	1	1	1	1	1	1	1	1	1	1	1	1	0	1	1	0	0	0	1	1	1
38440	TACGTCATCGTTGTCATCGTCA	MIR-598-3P: HSA-MIR-598	22	18.2	27.3	18.2	36.4	45.5	-0.6	87.5	79.5	1	1	1	1	1	1	1	1	1	1	1	1	1	1	1	1	1	1	1	1	1	1	1	1	1	1	1	0	1	1	1	1	0	0	0	1	1	0
38474	ACTGGGGGCTTTCGGGCTCTGCGT	MIR-637: HSA-MIR-637	24	4.2	25	41.7	29.2	66.7	-6.7	87.5	79.5	1	1	1	1	1	1	1	1	1	1	1	1	1	1	1	1	1	0	0	0	1	0	1	1	1	1	1	1	1	0	1	1	0	0	0	1	1	1
38478	AAAGACATAGGATAGAGTCACCTC	MIR-641: HSA-MIR-641	24	41.7	20.8	20.8	16.7	41.7	-1.1	87.5	84.1	1	1	1	1	1	1	1	1	1	1	1	1	1	1	1	1	1	0	0	0	1	1	1	1	1	1	1	1	0	0	1	1	0	0	1	1	1	1
38481	AGTGTGGCTTTCTTAGAGC	MIR-644: HSA-MIR-644	19	15.8	15.8	31.6	36.8	47.4	-1.5	87.5	84.1	1	1	1	1	1	1	1	1	1	1	1	1	1	1	1	1	1	0	0	0	1	1	1	1	1	1	1	1	1	1	1	1	0	1	0	1	1	1
38483	AAGCAGCTGCCTCTGAGGC	MIR-646: HSA-MIR-646	19	21.1	31.6	31.6	15.8	63.2	-2.9	87.5	84.1	1	1	1	1	1	1	1	1	1	1	1	1	1	1	1	1	1	0	0	0	1	1	1	1	1	1	1	1	1	1	1	1	1	0	0	1	1	1
38487	AGGAGGCAGCGCTCTCAGGAC	MIR-650: HSA-MIR-650	21	23.8	28.6	38.1	9.5	66.7	-3.6	87.5	77.3	1	1	1	1	1	1	1	1	1	1	1	1	1	1	1	1	1	0	0	0	1	1	1	1	1	1	1	1	1	1	1	1	0	0	0	1	1	0
39188	TATGTCTGCTGACCATCACCTT	MIR-654-3P: HSA-MIR-654-3P; MMU-MIR-654-3P	22	18.2	31.8	13.6	36.4	45.5	-1.9	87.5	81.8	1	1	1	1	1	1	1	1	1	1	1	1	1	1	1	1	1	1	0	1	1	0	1	1	1	1	1	1	1	1	1	1	0	0	0	1	1	1
38704	ACCAGGAGGCTGAGGTCCCT	MIR-665: MMU-MIR-665; RNO-MIR-665.	20	20	30	35	15	65	-4.1	87.5	79.5	1	1	1	1	1	1	1	1	1	1	1	1	1	1	1	1	1	0	0	0	1	1	1	1	1	1	1	1	1	1	1	1	1	0	0	1	1	0
38696	GGCTGCAGCGTGATCGCCTGCT	MIR-666-3P: MMU-MIR-666-3P; RNO-MIR-666-3P	22	9.1	31.8	36.4	22.7	68.2	-6.8	87.5	79.5	1	1	1	1	1	1	1	1	1	1	1	1	1	1	1	1	1	0	0	0	1	1	1	1	1	1	1	1	1	1	1	1	1	0	0	1	1	1
38867	TTCAGTGATGATTAGCTTCTGA	MIR-677: MMU-MIR-677	22	22.7	13.6	22.7	40.9	36.4	-1.1	87.5	81.8	1	1	1	1	1	1	1	1	1	1	1	1	1	1	1	1	1	1	0	0	1	1	1	1	1	1	1	1	1	1	1	1	0	0	0	1	1	1
38882	ATCTCTTTGAGCGCCTCACTC	MIR-692: MMU-MIR-692	21	14.3	38.1	14.3	33.3	52.4	-1.4	87.5	81.8	1	1	1	1	1	1	1	1	1	1	1	1	1	1	1	1	1	0	0	0	1	1	1	1	1	1	1	1	1	1	1	1	1	0	0	1	1	1
38888	CATTCTCGTTTCCTTCCCT	MIR-698: MMU-MIR-698	19	5.3	42.1	5.3	47.4	47.4	0	87.5	81.8	1	1	1	1	1	1	1	1	1	1	1	1	1	1	1	1	1	1	1	1	1	1	1	1	1	1	1	1	1	0	1	0	0	0	0	1	1	1
38894	AGACATGTGCTCTGCTCCTAG	MIR-704: MMU-MIR-704	21	19	28.6	23.8	28.6	52.4	0	87.5	79.5	1	1	1	1	1	1	1	1	1	1	1	1	1	1	1	1	1	0	0	0	1	1	1	1	1	1	1	1	1	1	1	1	0	0	0	1	1	1
38909	ATCTCGCTGGGGCCTCCA	MIR-720: MMU-MIR-720; HSA-MIR-720	18	11.1	38.9	27.8	22.2	66.7	-0.9	87.5	84.1	1	1	1	1	1	1	1	1	1	1	1	1	1	1	1	1	1	1	1	1	1	1	1	1	1	1	1	1	1	1	1	1	0	0	0	1	1	0
39203	TTTGTGACCTGGTCCACTAACC	MIR-758: HSA-MIR-758; MMU-MIR-758; RNO-MIR-758	22	18.2	31.8	18.2	31.8	50	-1.5	87.5	81.8	1	1	1	1	1	1	1	1	1	1	1	1	1	1	1	1	1	0	0	0	1	0	1	1	1	1	1	1	1	1	1	1	0	0	0	1	1	1
38692	AGCACCACGTGTCTGGGCCACG	MIR-770-5P: MMU-MIR-770-5P; RNO-MIR-770-5P	22	18.2	36.4	31.8	13.6	68.2	-4.1	87.5	81.8	1	1	1	1	1	1	1	1	1	1	1	1	1	1	1	1	1	0	0	1	1	1	1	1	1	1	1	1	1	1	1	1	0	0	0	1	1	1
39185	CTGCCCTGGCCCGAGGGACCGA	MIR-874: HSA-MIR-874; MMU-MIR-874; RNO-MIR-874	22	13.6	40.9	36.4	9.1	77.3	-6.1	87.5	77.3	1	1	1	1	1	1	1	1	1	1	1	1	1	1	1	1	1	0	0	1	1	0	1	1	1	1	1	1	1	1	1	1	0	0	0	1	1	0
38686	GCATGACACCACACTGGGTAGA	MIR-878-3P: MMU-MIR-878-3P	22	31.8	27.3	27.3	13.6	54.5	-1.8	87.5	84.1	1	1	1	1	1	1	1	1	1	1	1	1	1	1	1	1	1	1	1	0	1	1	1	1	1	1	1	1	1	1	1	1	0	0	0	1	1	0
38944	GCATGACACCATACTGGGTAGA	MIR-878-3P: RNO-MIR-878-3P	22	31.8	22.7	27.3	18.2	50	-1.8	87.5	81.8	1	1	1	1	1	1	1	1	1	1	1	1	1	1	1	1	1	1	1	0	1	1	1	1	1	1	1	0	1	1	1	1	0	0	0	1	1	1
38689	TACTCCATCCTCTCTGAGTAGA	MIR-880: MMU-MIR-880	22	22.7	31.8	13.6	31.8	45.5	-2.6	87.5	81.8	1	1	1	1	1	1	1	1	1	1	1	1	1	1	1	1	1	1	0	1	1	1	1	1	1	1	1	1	1	1	1	1	0	0	0	1	1	0
39184	GTGAACGGGCGCCATCCCGAGG	MIR-887: HSA-MIR-887	22	18.2	31.8	40.9	9.1	72.7	-5.2	87.5	84.1	1	1	1	1	1	1	1	1	1	1	1	1	1	1	1	1	1	0	1	0	1	1	1	1	1	1	1	1	1	1	1	1	0	0	0	1	1	1
35925	TAAAGCTAGATAACCGAAAGT	MIR-9*: MMU-MIR-9*; HSA-MIR-9*; RNO-MIR-9*	21	47.6	14.3	19	19	33.3	0	87.5	86.4	1	1	1	1	1	1	1	1	1	1	1	1	1	1	1	1	1	0	1	0	1	1	1	1	1	1	1	1	1	1	1	1	0	0	0	1	1	1
38916	AACGGTGCATGGACTGGCTAGA	RLCV-MIR-RL1-12-3P: RLCV-MIR-RL1-12-3P	22	27.3	18.2	36.4	18.2	54.5	-3.4	87.5	77.3	1	1	1	1	1	1	1	1	1	1	1	1	1	1	1	1	1	0	0	0	1	0	1	1	1	1	1	1	1	1	1	1	0	0	0	1	1	1
39905	GCCTGTTTCATGCCCTGAGT	SV40-MIR-S1-3P: SV40-MIR-S1-3P	20	10	30	25	35	55	0	87.5	77.3	1	1	1	1	1	1	1	1	1	1	1	1	1	1	1	1	1	0	0	0	1	1	1	1	1	1	1	1	1	1	1	1	0	0	0	1	1	0
39111	TTTTGTTTGCTTGGGAATGCT	EBV-MIR-BART19-3P: EBV-MIR-BART19-3P	21	9.5	9.5	28.6	52.4	38.1	-1.2	86.3	77.3	1	1	1	1	1	1	1	1	1	1	1	1	1	1	1	1	1	1	0	0	1	1	1	1	1	1	1	1	0	1	1	1	0	0	0	1	1	0
39121	GACCTGATGCTGCTGGTGTGCT	EBV-MIR-BART4: EBV-MIR-BART4	22	9.1	22.7	36.4	31.8	59.1	-1.8	86.3	81.8	1	1	1	1	1	1	1	1	1	1	1	1	1	1	1	1	1	0	1	1	1	1	1	1	1	1	1	1	1	1	1	1	0	0	0	1	1	0
38655	TGGTGTTGTCCCCCCGAGTGGC	KSHV-MIR-K12-10B: KSHV-MIR-K12-10B	22	4.5	31.8	36.4	27.3	68.2	-0.3	86.3	79.5	1	1	1	1	1	1	1	1	1	1	1	1	1	1	1	1	1	0	1	0	1	1	1	1	1	1	1	0	1	1	1	1	0	0	0	1	1	0
39209	TCGTACCGTGAGTAATAATGCG	MIR-126-3P: HSA-MIR-126; MMU-MIR-126-3P; RNO-MIR-126	22	27.3	18.2	27.3	27.3	45.5	-0.7	86.3	81.8	1	1	1	1	1	1	1	1	1	1	1	1	1	1	1	1	1	0	1	0	1	1	1	1	1	1	1	1	1	1	1	1	0	0	0	1	1	0
39226	TCTGGCTCCGTGTCTTCACTCCC	MIR-149: HSA-MIR-149; MMU-MIR-149; RNO-MIR-149-5P	23	4.3	43.5	17.4	34.8	60.9	-1.7	86.3	77.3	1	1	1	1	1	1	1	1	1	1	1	1	1	1	1	1	1	0	0	0	1	1	1	1	1	1	1	1	1	1	1	1	0	0	0	1	1	0
39170	TGATATGTTTGATATTGGGTT	MIR-190B: HSA-MIR-190B; MMU-MIR-190B	21	19	0	28.6	52.4	28.6	-0.9	86.3	79.5	1	1	1	1	1	1	1	1	1	1	1	1	1	1	1	1	1	1	0	0	1	1	1	1	1	1	1	1	0	1	1	1	0	1	0	1	1	1
38510	TTCCCTTTGTCATCCTTTGCCT	MIR-211: MMU-MIR-211; RNO-MIR-211	22	4.5	36.4	9.1	50	45.5	0	86.3	81.8	1	1	1	1	1	1	1	1	1	1	1	1	1	1	1	1	1	1	0	1	1	1	1	1	1	1	1	1	1	0	1	1	0	0	0	1	1	1
38975	TCTCAAACTATGGGGGCACTTT	MIR-290-5P: RNO-MIR-290	22	22.7	22.7	22.7	31.8	45.5	-2.1	86.3	77.3	1	1	1	1	1	1	1	1	1	1	1	1	1	1	1	1	1	0	0	1	1	0	1	1	1	1	1	0	0	0	1	1	1	1	1	1	1	1
38746	AAAGTGCCGCCAGGTTTTGAGTGT	MIR-292-3P: MMU-MIR-292-3P; RNO-MIR-292-3P	24	20.8	16.7	33.3	29.2	50	-2.5	86.3	79.5	1	1	1	1	1	1	1	1	1	1	1	1	1	1	1	1	1	1	1	0	1	1	1	1	1	1	1	0	1	0	1	1	0	0	0	1	1	0
39305	TTTAACATGGGGGTACCTGCTG	MIR-302C*: HSA-MIR-302C*	22	18.2	18.2	31.8	31.8	50	-2.6	86.3	79.5	1	1	1	1	1	1	1	1	1	1	1	1	1	1	1	1	1	0	0	0	1	1	1	1	1	1	1	1	1	0	1	1	1	0	0	1	1	1
38550	GCAAAGCACAGGGCCTGCAGAGA	MIR-330-3P: MMU-MIR-330*; RNO-MIR-330*	23	34.8	26.1	34.8	4.3	60.9	-3.3	86.3	75	1	1	1	1	1	1	1	1	1	1	1	1	1	1	1	1	1	1	0	0	1	1	1	1	1	1	1	1	1	1	1	1	0	0	0	1	1	0
38348	AATTGCACGGTATCCATCTGTA	MIR-363: HSA-MIR-363; MMU-MIR-363; RNO-MIR-363	22	27.3	22.7	18.2	31.8	40.9	-1.6	86.3	79.5	1	1	1	1	1	1	1	1	1	1	1	1	1	1	1	1	1	1	0	0	1	1	1	1	1	1	1	1	1	1	1	1	0	0	0	1	1	0
38352	AGATCGACCGTGTTATATTCGC	MIR-369-5P: HSA-MIR-369-5P; MMU-MIR-369-5P; RNO-MIR-369-5P	22	22.7	22.7	22.7	31.8	45.5	0	86.3	84.1	1	1	1	1	1	1	1	1	1	1	1	1	1	1	1	1	1	1	1	0	1	1	1	1	1	1	1	1	1	1	1	1	0	0	0	1	1	1
39345	AAGTGCCGCCATCTTTTGAGTGT	MIR-371-3P: HSA-MIR-371-3P	23	17.4	21.7	26.1	34.8	47.8	-2	86.3	84.1	1	1	1	1	1	1	1	1	1	1	1	1	1	1	1	1	1	1	1	1	1	1	1	1	1	1	1	0	1	1	1	1	0	0	0	1	1	1
39863	GGTTGTATTATCATTGTCCGAG	MIR-374*: MMU-MIR-374*	22	18.2	13.6	27.3	40.9	40.9	-0.1	86.3	81.8	1	1	1	1	1	1	1	1	1	1	1	1	1	1	1	1	1	1	1	1	1	1	1	1	1	1	1	1	1	1	1	1	0	0	0	1	1	1
39358	AGGTTACCCGAGCAACTTTGCAT	MIR-409-5P: HSA-MIR-409-5P; MMU-MIR-409-5P; RNO-MIR-409-5P	23	26.1	26.1	21.7	26.1	47.8	-2	86.3	79.5	1	1	1	1	1	1	1	1	1	1	1	1	1	1	1	1	1	1	1	0	1	1	1	1	1	1	1	1	0	0	1	1	0	0	0	1	1	1
38366	TGTCTTGCAGGCCGTCATGCA	MIR-431: HSA-MIR-431; MMU-MIR-431; RNO-MIR-431.	21	14.3	28.6	28.6	28.6	57.1	-3	86.3	79.5	1	1	1	1	1	1	1	1	1	1	1	1	1	1	1	1	1	0	0	0	1	0	1	1	1	1	1	1	1	1	1	1	0	0	0	1	1	1
38369	TGGCAGTGTATTGTTAGCTGGT	MIR-449A: HSA-MIR-449A; MMU-MIR-449A; RNO-MIR-449A	22	13.6	9.1	36.4	40.9	45.5	-2.6	86.3	79.5	1	1	1	1	1	1	1	1	1	1	1	1	1	1	1	1	1	1	0	0	1	1	1	1	1	1	1	1	0	0	1	1	0	1	0	1	1	1
39009	AGGCAGTGTGTTGTTAGCTGGC	MIR-449B: RNO-MIR-449B	22	13.6	13.6	40.9	31.8	54.5	-3.7	86.3	81.8	1	1	1	1	1	1	1	1	1	1	1	1	1	1	1	1	1	0	0	0	1	1	1	1	1	1	1	1	1	1	1	1	0	0	0	1	1	1
38803	TTTTGCAGTATGTTCCTGAATA	MIR-450B-5P: MMU-MIR-450B-5P	22	22.7	13.6	18.2	45.5	31.8	-0.5	86.3	81.8	1	1	1	1	1	1	1	1	1	1	1	1	1	1	1	1	1	1	0	0	1	1	1	1	1	1	1	1	1	1	1	1	0	0	0	1	1	1
38373	GTCATACACGGCTCTCCTCTCT	MIR-485-3P: HSA-MIR-485-3P; MMU-MIR-485*; RNO-MIR-485-3P	22	13.6	40.9	13.6	31.8	54.5	-1.3	86.3	79.5	1	1	1	1	1	1	1	1	1	1	1	1	1	1	1	1	1	0	0	0	1	1	1	1	1	1	1	1	1	1	1	1	1	1	0	1	0	0
39419	ATTGACACTTCTGTGAGTAGA	MIR-514: HSA-MIR-514	21	28.6	14.3	23.8	33.3	38.1	-1.9	86.3	84.1	1	1	1	1	1	1	1	1	1	1	1	1	1	1	1	1	1	1	1	0	1	1	1	1	1	1	1	1	1	1	1	1	0	0	0	1	1	1
38407	AGGGTAAGCTGAACCTCTGAT	MIR-555: HSA-MIR-555	21	28.6	19	28.6	23.8	47.6	-2.3	86.3	77.3	1	1	1	1	1	1	1	1	1	1	1	1	1	1	1	1	1	0	0	0	1	1	1	1	1	1	1	1	1	0	1	1	0	0	0	1	1	0
38433	TCAGAACAAATGCCGGTTCCCAGA	MIR-589*: HSA-MIR-589*	24	33.3	29.2	20.8	16.7	50	-2.4	86.3	79.5	1	1	1	1	1	1	1	1	1	1	1	1	1	1	1	1	1	1	1	1	1	0	1	1	1	1	1	1	1	1	1	1	0	0	0	1	1	0
38444	CACACACTGCAATTACTTTTGC	MIR-603: HSA-MIR-603	22	27.3	31.8	9.1	31.8	40.9	-2.2	86.3	88.6	1	1	1	1	1	1	1	1	1	1	1	1	1	1	1	1	1	1	1	1	1	1	1	1	1	1	1	1	1	1	1	1	0	0	0	1	1	1
39165	TCCGAGCCTGGGTCTCCCTCTT	MIR-615-3P: RNO-MIR-615-3P; HSA-MIR-615-3P; MMU-MIR-615-3P	22	4.5	40.9	22.7	31.8	63.6	-2.4	86.3	77.3	1	1	1	1	1	1	1	1	1	1	1	1	1	1	1	1	1	0	0	0	1	0	1	1	1	1	1	1	1	1	1	1	0	0	0	1	1	1
38472	AACCAGCACCCCAACTTTGGAC	MIR-634: HSA-MIR-634	22	31.8	40.9	13.6	13.6	54.5	-1.8	86.3	79.5	1	1	1	1	1	1	1	1	1	1	1	1	1	1	1	1	1	0	0	0	1	1	1	1	1	1	1	1	1	1	1	1	0	0	0	1	1	1
38482	TCTAGGCTGGTACTGCTGA	MIR-645: HSA-MIR-645	19	15.8	21.1	31.6	31.6	52.6	-1.6	86.3	77.3	1	1	1	1	1	1	1	1	1	1	1	1	1	1	1	1	1	0	0	0	1	1	1	1	1	1	1	1	1	1	1	1	0	0	0	1	1	1
38642	TACCCATTGCATATCGGAGTTG	MIR-660: HSA-MIR-660	22	22.7	22.7	22.7	31.8	45.5	0	86.3	79.5	1	1	1	1	1	1	1	1	1	1	1	1	1	1	1	1	1	1	1	1	1	0	1	1	1	1	1	1	1	1	1	1	0	0	0	1	1	0
38864	AGTTGTGTGTGCATGTTCATGT	MIR-669A: MMU-MIR-669A	22	13.6	9.1	31.8	45.5	40.9	-0.1	86.3	84.1	1	1	1	1	1	1	1	1	1	1	1	1	1	1	1	1	1	1	0	0	1	1	1	1	1	1	1	1	0	0	1	1	1	1	1	1	1	1
38921	TCCTGTAGAGTATGGGTGTGGTTT	RLCV-MIR-RL1-15: RLCV-MIR-RL1-15	24	12.5	8.3	37.5	41.7	45.8	-2.6	86.3	75	1	1	1	1	1	1	1	1	1	1	1	1	1	1	1	1	1	0	1	1	1	1	1	1	1	1	1	0	0	0	1	1	0	0	0	1	1	0
38922	CATGAAACACATGGCCTGTTCC	RLCV-MIR-RL1-16-3P: RLCV-MIR-RL1-16-3P	22	27.3	31.8	18.2	22.7	50	-2	86.3	75	1	1	1	1	1	1	1	1	1	1	1	1	1	1	1	1	1	0	0	0	1	1	1	1	1	1	1	1	0	0	1	1	0	0	0	1	1	1
39904	TGAGGGGCCTGAAATGAGCCTT	SV40-MIR-S1-5P: SV40-MIR-S1-5P	22	22.7	18.2	36.4	22.7	54.5	-5.3	86.3	81.8	1	1	1	1	1	1	1	1	1	1	1	1	1	1	1	1	1	1	0	0	1	1	1	1	1	1	1	1	0	1	1	1	0	0	1	1	1	1
39104	TGTATGCCTGGTGTCCCCTTAGT	EBV-MIR-BART17-3P: EBV-MIR-BART17-3P	23	8.7	26.1	26.1	39.1	52.2	0	85	79.5	1	1	1	1	1	1	1	1	1	1	1	1	1	1	1	1	1	1	0	1	1	0	1	1	1	1	1	1	1	1	1	1	0	0	0	1	1	0
39126	CATCATAGTCCAGTGTCCAGGG	EBV-MIR-BART7: EBV-MIR-BART7	22	22.7	27.3	27.3	22.7	54.5	-0.8	85	81.8	1	1	1	1	1	1	1	1	1	1	1	1	1	1	1	1	1	1	0	0	1	1	1	1	1	1	1	1	1	1	1	1	0	0	0	1	1	1
39149	GATTGTGCCCGGACCGTGGGCG	HCMV-MIR-US33-5P: HCMV-MIR-US33-5P	22	9.1	27.3	45.5	18.2	72.7	-8.3	85	75	1	1	1	1	1	1	1	1	1	1	1	1	1	1	1	1	1	0	0	0	1	0	1	1	1	1	1	1	1	1	1	1	0	0	0	1	1	1
39151	TGACAAGCCTGACGAGAGCGT	HCMV-MIR-US5-1: HCMV-MIR-US5-1	21	28.6	23.8	33.3	14.3	57.1	-2.3	85	72.7	1	1	1	1	1	1	1	1	1	1	1	1	1	1	1	1	1	1	0	1	1	0	1	1	1	1	1	1	1	1	1	1	0	0	0	1	1	0
39152	TTATGATAGGTGTGACGATGTC	HCMV-MIR-US5-2: HCMV-MIR-US5-2	22	22.7	9.1	31.8	36.4	40.9	0	85	79.5	1	1	1	1	1	1	1	1	1	1	1	1	1	1	1	1	1	0	0	0	1	1	1	1	1	1	1	1	1	1	1	1	1	0	0	1	1	0
38666	TGATCCCATGTTGCTGGCGCT	KSHV-MIR-K12-7: KSHV-MIR-K12-7	21	9.5	28.6	28.6	33.3	57.1	-1	85	77.3	1	1	1	1	1	1	1	1	1	1	1	1	1	1	1	1	1	0	0	0	1	1	1	1	1	1	1	1	1	1	1	1	0	0	0	1	1	0
39156	TGAGGTAGTAGTTTGTACAGTT	LET-7G: HSA-LET-7G; MMU-LET-7G	22	22.7	4.5	31.8	40.9	36.4	-0.5	85	84.1	1	1	1	1	1	1	1	1	1	1	1	1	1	1	1	1	1	0	0	0	1	1	1	1	1	1	1	1	0	0	1	1	0	1	1	1	1	1
39216	AGCTGGTGTTGTGAATCAGGCCG	MIR-138: HSA-MIR-138; MMU-MIR-138; RNO-MIR-138	23	17.4	17.4	39.1	26.1	56.5	-4	85	79.5	1	1	1	1	1	1	1	1	1	1	1	1	1	1	1	1	1	0	0	0	1	0	1	1	1	1	1	1	1	0	1	1	0	0	0	1	1	1
35862	TTGCATAGTCACAAAAGTGATC	MIR-153: HSA-MIR-153; MMU-MIR-153; RNO-MIR-153	22	36.4	18.2	18.2	27.3	36.4	-4.2	85	81.8	1	1	1	1	1	1	1	1	1	1	1	1	1	1	1	1	1	0	0	0	1	1	1	1	1	1	1	1	1	1	1	1	0	0	0	1	1	1
35872	TCGTGTCTTGTGTTGCAGCCGG	MIR-187: HSA-MIR-187; MMU-MIR-187; RNO-MIR-187	22	4.5	22.7	36.4	36.4	59.1	-0.8	85	75	1	1	1	1	1	1	1	1	1	1	1	1	1	1	1	1	1	0	0	0	1	1	1	1	1	1	1	1	1	1	1	1	0	0	0	1	1	0
35879	TAGCAGCACAGAAATATTGGC	MIR-195: HSA-MIR-195; MMU-MIR-195; RNO-MIR-195	21	38.1	19	23.8	19	42.9	0	85	86.4	1	1	1	1	1	1	1	1	1	1	1	1	1	1	1	1	1	1	1	1	1	1	1	1	1	1	1	1	1	1	1	1	0	0	0	1	1	1
38325	CCCAGTGTTTAGACTATCTGTTC	MIR-199B-5P: HSA-MIR-199B-5P	23	17.4	26.1	17.4	39.1	43.5	-0.7	85	77.3	1	1	1	1	1	1	1	1	1	1	1	1	1	1	1	1	1	0	0	0	1	1	1	1	1	1	1	1	1	0	1	1	1	0	0	1	1	0
39272	TAATACTGCCTGGTAATGATGA	MIR-200B: HSA-MIR-200B; MMU-MIR-200B; RNO-MIR-200B.	22	31.8	13.6	22.7	31.8	36.4	-0.6	85	75	1	1	1	1	1	1	1	1	1	1	1	1	1	1	1	1	1	1	1	1	1	0	1	1	1	1	1	1	1	1	1	1	0	0	0	1	0	0
38507	TCCTTCATTCCACCGGAGTCTG	MIR-205: HSA-MIR-205; MMU-MIR-205; RNO-MIR-205	22	13.6	36.4	18.2	31.8	54.5	-2.4	85	81.8	1	1	1	1	1	1	1	1	1	1	1	1	1	1	1	1	1	0	0	0	1	1	1	1	1	1	1	1	1	1	1	1	1	0	0	1	1	1
39204	ATAAGACGAACAAAAGGTTTGT	MIR-208B: HSA-MIR-208B; MMU-MIR-208B; RNO-MIR-208B	22	45.5	9.1	22.7	22.7	31.8	-3.6	85	81.8	1	1	1	1	1	1	1	1	1	1	1	1	1	1	1	1	1	0	0	0	1	1	1	1	1	1	1	1	1	0	1	1	1	0	0	1	1	1
35886	AAGCTGCCAGTTGAAGAACTGT	MIR-22: HSA-MIR-22; MMU-MIR-22; RNO-MIR-22	22	31.8	18.2	27.3	22.7	45.5	-4.2	85	77.3	1	1	1	1	1	1	1	1	1	1	1	1	1	1	1	1	1	0	0	0	1	1	1	1	1	1	1	0	1	0	1	1	0	1	0	1	1	1
35894	TTCACAGTGGCTAAGTTCTGC	MIR-27B: HSA-MIR-27B; MMU-MIR-27B; RNO-MIR-27B	21	19	23.8	23.8	33.3	47.6	-0.6	85	79.5	1	1	1	1	1	1	1	1	1	1	1	1	1	1	1	1	1	0	0	0	1	1	1	1	1	1	1	1	0	1	1	1	1	0	0	1	1	0
38977	CATCAAAGTGGAGGCCCTCTCC	MIR-291B-5P: RNO-MIR-291B-5P	22	22.7	36.4	22.7	18.2	59.1	-3.6	85	79.5	1	1	1	1	1	1	1	1	1	1	1	1	1	1	1	1	1	0	0	0	1	0	1	1	1	1	1	1	1	1	1	1	1	0	0	1	1	1
35898	TGTAAACATCCTCGACTGGAAG	MIR-30A: HSA-MIR-30A; MMU-MIR-30A; RNO-MIR-30A	22	31.8	22.7	22.7	22.7	45.5	-2.7	85	79.5	1	1	1	1	1	1	1	1	1	1	1	1	1	1	1	1	1	0	0	0	1	0	1	1	1	1	1	1	1	1	1	1	0	0	0	1	1	0
38555	TCCAGCATCAGTGATTTTGTTGA	MIR-338-3P: RNO-MIR-338; MMU-MIR-338-3P; HSA-MIR-338-3P	23	21.7	17.4	21.7	39.1	39.1	-3.5	85	81.8	1	1	1	1	1	1	1	1	1	1	1	1	1	1	1	1	1	0	0	0	1	1	1	1	1	1	1	1	1	1	1	1	0	0	0	1	1	1
39325	TCCAGCATCAGTGATTTTGTTG	MIR-338-3P: RNO-MIR-338; MMU-MIR-338-3P; HSA-MIR-338-3P.	22	18.2	18.2	22.7	40.9	40.9	-2.3	85	81.8	1	1	1	1	1	1	1	1	1	1	1	1	1	1	1	1	1	0	0	0	1	1	1	1	1	1	1	1	1	1	1	1	0	0	0	1	1	1
38356	ATCATAGAGGAAAATCCACGT	MIR-376A: HSA-MIR-376A	21	42.9	19	19	19	38.1	-1.3	85	79.5	1	1	1	1	1	1	1	1	1	1	1	1	1	1	1	1	1	1	0	0	1	1	1	1	1	1	1	0	0	1	1	1	0	0	0	1	1	1
38357	ATCATAGAGGAAAATCCATGTT	MIR-376B: HSA-MIR-376B	22	40.9	13.6	18.2	27.3	31.8	-1.3	85	77.3	1	1	1	1	1	1	1	1	1	1	1	1	1	1	1	1	1	0	0	0	1	1	1	1	1	1	1	0	0	0	1	1	1	0	1	1	1	0
39353	ATTCCTAGAAATTGTTCATAAT	MIR-384-3P: HSA-MIR-384 (HSA-MIR-384-3P)	22	36.4	13.6	9.1	40.9	22.7	0	85	79.5	1	1	1	1	1	1	1	1	1	1	1	1	1	1	1	1	1	1	1	1	1	0	1	1	1	1	1	1	1	0	1	1	0	0	0	1	1	0
40133	TATGTAACACGGTCCACTAACC	MIR-411*: HSA-MIR-411*; MMU-MIR-411*	22	31.8	31.8	13.6	22.7	45.5	-0.6	85	77.3	1	1	1	1	1	1	1	1	1	1	1	1	1	1	1	1	1	0	0	0	1	1	1	1	1	1	1	1	1	1	1	1	0	0	0	1	1	0
38794	TACGGTGAGCCTGTCATTATTC	MIR-433-5P: MMU-MIR-433* (MMU-MIR-433-5P)	22	18.2	22.7	22.7	36.4	45.5	-2.1	85	79.5	1	1	1	1	1	1	1	1	1	1	1	1	1	1	1	1	1	0	0	1	1	1	1	1	1	1	1	1	1	0	1	1	0	0	0	1	1	1
38370	AGGCAGTGTATTGTTAGCTGGC	MIR-449B: HSA-MIR-449B	22	18.2	13.6	36.4	31.8	50	-3.7	85	81.8	1	1	1	1	1	1	1	1	1	1	1	1	1	1	1	1	1	0	0	0	1	1	1	1	1	1	1	1	0	1	1	1	0	0	0	1	1	1
38371	TATGTGCCTTTGGACTACATCG	MIR-455-5P: HSA-MIR-455-5P; MMU-MIR-455*; RNO-MIR-455	22	18.2	22.7	22.7	36.4	45.5	-1.2	85	75	1	1	1	1	1	1	1	1	1	1	1	1	1	1	1	1	1	1	0	0	1	0	1	1	1	1	1	1	1	1	1	1	0	0	0	1	1	0
38812	TATTTAGAATGGTACTGATGTG	MIR-465D: MMU-MIR-465D	22	27.3	4.5	27.3	40.9	31.8	0	85	77.3	1	1	1	1	1	1	1	1	1	1	1	1	1	1	1	1	1	1	1	1	1	1	1	1	1	1	1	0	0	1	1	1	0	0	0	1	1	1
38821	ATACAGACACATGCACACACA	MIR-466G: MMU-MIR-466G	21	47.6	33.3	9.5	9.5	42.9	0	85	77.3	1	1	1	1	1	1	1	1	1	1	1	1	1	1	1	1	1	1	1	1	1	0	1	1	1	1	1	1	1	0	1	0	0	0	0	1	1	0
38825	TAAGTGCCTGCATGTATATGCG	MIR-467A-467B: MMU-MIR-467A; MMU-MIR-467B; RNO-MIR-467A	22	22.7	18.2	27.3	31.8	45.5	-2.8	85	81.8	1	1	1	1	1	1	1	1	1	1	1	1	1	1	1	1	1	0	1	1	1	0	1	1	1	1	1	1	1	1	1	1	0	0	0	1	1	1
39404	AGACCCTGGTCTGCACTCTATC	MIR-504: HSA-MIR-504; MMU-MIR-504	22	18.2	36.4	18.2	27.3	54.5	-2.3	85	75	1	1	1	1	1	1	1	1	1	1	1	1	1	1	1	1	1	1	0	1	1	0	1	1	1	1	1	1	1	1	1	1	0	0	0	1	1	0
38540	AGGTCAGAGGTCGATCCTGG	MIR-540-3P: MMU-MIR-540-3P; RNO-MIR-540	20	20	20	40	20	60	-2	85	75	1	1	1	1	1	1	1	1	1	1	1	1	1	1	1	1	1	0	0	0	1	1	1	1	1	1	1	1	1	1	1	1	0	0	0	1	1	1
38611	AAAAGTAATTGCGGTTTTTGCC	MIR-548C-5P: HSA-MIR-548C-5P	22	27.3	13.6	22.7	36.4	36.4	-1.4	85	84.1	1	1	1	1	1	1	1	1	1	1	1	1	1	1	1	1	1	0	0	0	1	1	1	1	1	1	1	1	1	1	1	1	1	0	0	1	1	1
38416	AGTATGTTCTTCCAGGACAGAAC	MIR-567: HSA-MIR-567	23	30.4	21.7	21.7	26.1	43.5	-3.6	85	77.3	1	1	1	1	1	1	1	1	1	1	1	1	1	1	1	1	1	0	0	0	1	0	1	1	1	1	1	1	0	0	1	1	0	0	0	1	1	1
38420	GTCCGCTCGGCGGTGGCCCA	MIR-572: HSA-MIR-572	20	5	40	40	15	80	-4.6	85	72.7	1	1	1	1	1	1	1	1	1	1	1	1	1	1	1	1	1	0	0	0	1	1	1	1	1	1	1	1	1	1	1	1	0	0	0	1	1	0
38954	TAATTTTATGTATGAGCTGGT	MIR-590-3P: RNO-MIR-590-3P	21	23.8	4.8	23.8	47.6	28.6	0	85	75	1	1	1	1	1	1	1	1	1	1	1	1	1	1	1	1	1	0	0	0	1	0	1	1	1	1	1	1	1	1	1	1	0	0	0	1	1	1
38469	AGACCTGGCCCAGACCTCAGC	MIR-631: HSA-MIR-631	21	23.8	42.9	23.8	9.5	66.7	-1.1	85	75	1	1	1	1	1	1	1	1	1	1	1	1	1	1	1	1	1	1	0	0	1	0	1	1	1	1	1	1	1	1	1	1	0	0	0	1	1	0
38470	GTGTCTGCTTCCTGTGGGA	MIR-632: HSA-MIR-632	19	5.3	21.1	36.8	36.8	57.9	-2.5	85	79.5	1	1	1	1	1	1	1	1	1	1	1	1	1	1	1	1	1	0	0	0	1	1	1	1	1	1	1	1	1	1	1	1	1	1	0	1	1	0
38883	CAGCCACATCCGAAAGTTTTC	MIR-693-5P: MMU-MIR-693-5P	21	28.6	33.3	14.3	23.8	47.6	0	85	79.5	1	1	1	1	1	1	1	1	1	1	1	1	1	1	1	1	1	1	1	1	1	0	1	1	1	1	1	1	1	1	1	1	0	0	0	1	1	0
39896	TCACAATGCTGACACTCAAACTGCTGAC	MIR-768-3P: HSA-MIR-768-3P (DELETED IN MIRBASE 12.0)	28	32.1	32.1	14.3	21.4	46.4	0	85	77.3	1	1	1	1	1	1	1	1	1	1	1	1	1	1	1	1	1	1	1	0	1	0	1	1	1	1	1	1	1	1	1	1	0	0	0	1	1	0
39169	AGTACCACGTGTCAGGGCCACA	MIR-770-5P: HSA-MIR-770-5P	22	27.3	31.8	27.3	13.6	59.1	-1	85	79.5	1	1	1	1	1	1	1	1	1	1	1	1	1	1	1	1	1	1	0	0	1	1	1	1	1	1	1	1	1	1	1	1	0	0	0	1	1	0
39270	CACTGGCTCCTTTCTGGGTAGA	MIR-892B: HSA-MIR-892B	22	13.6	27.3	27.3	31.8	54.5	-2.7	85	79.5	1	1	1	1	1	1	1	1	1	1	1	1	1	1	1	1	1	0	0	0	1	1	1	1	1	1	1	1	1	1	1	1	0	0	0	1	1	0
38317	AGCAGCATTGTACAGGGCTATGA	MIR-103: HSA-MIR-103; MMU-MIR-103; RNO-MIR-103	23	30.4	17.4	30.4	21.7	47.8	-0.7	83.8	75	1	1	1	1	1	1	1	1	1	1	1	1	1	1	1	1	1	0	0	0	1	1	1	1	1	1	1	1	1	1	1	1	0	0	0	1	1	0
35843	ACTCCATTTGTTTTGATGATGGA	MIR-136: HSA-MIR-136; RNO-MIR-136; MMU-MIR-136	23	21.7	13	21.7	43.5	34.8	-4.3	83.8	84.1	1	1	1	1	1	1	1	1	1	1	1	1	1	1	1	1	1	0	1	0	1	1	1	1	1	1	1	1	1	1	1	1	0	0	0	1	1	0
35849	TAACACTGTCTGGTAAAGATGG	MIR-141: HSA-MIR-141; MMU-MIR-141; RNO-MIR-141	22	31.8	13.6	27.3	27.3	40.9	-4	83.8	79.5	1	1	1	1	1	1	1	1	1	1	1	1	1	1	1	1	1	1	1	0	1	1	1	1	1	1	1	1	0	0	1	1	0	0	0	1	1	1
35859	TCTCCCAACCCTTGTACCAGTG	MIR-150: HSA-MIR-150; MMU-MIR-150; RNO-MIR-150	22	18.2	40.9	13.6	27.3	54.5	0	83.8	75	1	1	1	1	1	1	1	1	1	1	1	1	1	1	1	1	1	1	1	1	1	0	1	1	1	1	1	1	1	1	1	1	0	0	0	0	1	0
38714	TTAATGCTAATTGTGATAGGGGT	MIR-155: MMU-MIR-155; RNO-MIR-155	23	26.1	4.3	30.4	39.1	34.8	0	83.8	75	1	1	1	1	1	1	1	1	1	1	1	1	1	1	1	1	1	0	0	1	1	1	1	1	1	1	1	0	1	0	1	1	1	0	0	1	1	1
38725	TACTCAGTAAGGCATTGTTCTT	MIR-201: MMU-MIR-201; RNO-MIR-201	22	22.7	18.2	18.2	40.9	36.4	0	83.8	77.3	1	1	1	1	1	1	1	1	1	1	1	1	1	1	1	1	1	1	0	0	1	1	1	1	1	1	1	1	0	0	1	1	1	0	0	1	1	0
38328	GTGAAATGTTTAGGACCACTAG	MIR-203: HSA-MIR-203; MMU-MIR-203; RNO-MIR-203	22	31.8	13.6	27.3	27.3	40.9	-0.7	83.8	72.7	1	1	1	1	1	1	1	1	1	1	1	1	1	1	1	1	1	1	1	0	1	1	1	1	1	1	1	0	1	1	1	1	0	0	0	1	1	0
38544	GCTTCTCCTGGCTCTCCTCCCTT	MIR-207: RNO-MIR-207	23	0	47.8	13	39.1	60.9	-2.2	83.8	79.5	1	1	1	1	1	1	1	1	1	1	1	1	1	1	1	1	1	1	0	1	1	1	1	1	1	1	1	1	1	0	1	1	0	0	0	1	1	1
35883	TAGCTTATCAGACTGATGTTGA	MIR-21: HSA-MIR-21; MMU-MIR-21; RNO-MIR-21	22	27.3	13.6	22.7	36.4	36.4	-0.8	83.8	81.8	1	1	1	1	1	1	1	1	1	1	1	1	1	1	1	1	1	1	1	1	1	1	1	1	1	1	1	1	0	1	1	1	0	0	0	1	1	0
35887	ATCACATTGCCAGGGATTTCC	MIR-23A: HSA-MIR-23A; MMU-MIR-23A; RNO-MIR-23A	21	23.8	28.6	19	28.6	47.6	0	83.8	77.3	1	1	1	1	1	1	1	1	1	1	1	1	1	1	1	1	1	1	1	0	1	0	1	1	1	1	1	1	0	1	1	1	0	0	0	1	1	0
35897	CAGTGCAATAGTATTGTCAAAGC	MIR-301A: HSA-MIR-301A; MMU-MIR-301A; RNO-MIR-301A.	23	34.8	17.4	21.7	26.1	39.1	-4.1	83.8	81.8	1	1	1	1	1	1	1	1	1	1	1	1	1	1	1	1	1	1	0	0	1	1	1	1	1	1	1	0	1	1	1	1	0	0	0	1	1	1
38340	TAAGTGCTTCCATGTTTTAGTAG	MIR-302B: HSA-MIR-302B; MMU-MIR-302B	23	21.7	13	21.7	43.5	34.8	-0.3	83.8	79.5	1	1	1	1	1	1	1	1	1	1	1	1	1	1	1	1	1	1	1	1	1	0	1	1	1	1	1	1	1	0	1	1	0	0	0	1	1	0
38341	TAAGTGCTTCCATGTTTCAGTGG	MIR-302C: HSA-MIR-302C	23	17.4	17.4	26.1	39.1	43.5	-2.4	83.8	84.1	1	1	1	1	1	1	1	1	1	1	1	1	1	1	1	1	1	1	0	0	1	1	1	1	1	1	1	1	1	1	1	1	0	0	0	1	1	0
35901	TGTAAACATCCCCGACTGGAAG	MIR-30D: HSA-MIR-30D; MMU-MIR-30D; RNO-MIR-30D	22	31.8	27.3	22.7	18.2	50	-1.4	83.8	79.5	1	1	1	1	1	1	1	1	1	1	1	1	1	1	1	1	1	0	0	0	1	1	1	1	1	1	1	1	1	1	1	1	0	0	0	1	1	1
38523	AGGCAAGATGCTGGCATAGCTG	MIR-31: HSA-MIR-31; MMU-MIR-31; RNO-MIR-31	22	27.3	18.2	36.4	18.2	54.5	-2.1	83.8	79.5	1	1	1	1	1	1	1	1	1	1	1	1	1	1	1	1	1	0	0	0	1	1	1	1	1	1	1	1	1	0	1	1	0	0	0	1	1	1
38343	CCTAGTAGGTGTCCAGTAAGTGT	MIR-325-5P: HSA-MIR-325	23	21.7	17.4	30.4	30.4	47.8	-0.1	83.8	75	1	1	1	1	1	1	1	1	1	1	1	1	1	1	1	1	1	1	1	1	1	0	1	1	1	1	1	0	0	1	1	1	0	0	0	1	1	1
39334	GCTGACTCCTAGTCCAGGGCTC	MIR-345-5P: HSA-MIR-345	22	13.6	36.4	27.3	22.7	63.6	-3.8	83.8	84.1	1	1	1	1	1	1	1	1	1	1	1	1	1	1	1	1	1	0	0	0	1	1	1	1	1	1	1	1	1	1	1	1	1	0	0	1	1	1
38526	AGGCAGTGTAGTTAGCTGATTGC	MIR-34C-5P: HSA-MIR-34C-5P; MMU-MIR-34C; RNO-MIR-34C	23	21.7	13	34.8	30.4	47.8	-3.6	83.8	77.3	1	1	1	1	1	1	1	1	1	1	1	1	1	1	1	1	1	0	0	0	1	1	1	1	1	1	1	1	1	0	1	1	0	0	0	1	1	0
38785	AACATAGAGGAAATTTCACGT	MIR-376C: MMU-MIR-376C; RNO-MIR-376C; (MMU-MIR-368); (RNO-MIR-368)	21	42.9	14.3	19	23.8	33.3	0	83.8	79.5	1	1	1	1	1	1	1	1	1	1	1	1	1	1	1	1	1	1	0	0	1	1	1	1	1	1	1	1	0	0	1	1	1	0	0	1	1	0
38360	AATATAACACAGATGGCCTGT	MIR-410: HSA-MIR-410; MMU-MIR-410; RNO-MIR-410.	21	38.1	19	19	23.8	38.1	-2	83.8	81.8	1	1	1	1	1	1	1	1	1	1	1	1	1	1	1	1	1	1	0	0	1	1	1	1	1	1	1	1	1	1	1	1	0	0	0	1	1	1
38819	GATGTGTGTGTACATGTACATA	MIR-466E-5P: MMU-MIR-466E-5P	22	27.3	9.1	27.3	36.4	36.4	-2.2	83.8	86.4	1	1	1	1	1	1	1	1	1	1	1	1	1	1	1	1	1	0	0	0	1	1	1	1	1	1	1	1	1	0	1	1	0	1	1	1	1	1
38372	TCAGGCTCAGTCCCCTCCCGAT	MIR-484: HSA-MIR-484; MMU-MIR-484; RNO-MIR-484	22	13.6	45.5	18.2	22.7	63.6	-0.7	83.8	75	1	1	1	1	1	1	1	1	1	1	1	1	1	1	1	1	1	1	1	0	1	0	1	1	1	1	1	1	1	0	1	1	0	0	0	1	1	0
38840	CCCAGATAATAGCACTCTCAA	MIR-488*: MMU-MIR-488*	21	38.1	33.3	9.5	19	42.9	0	83.8	75	1	1	1	1	1	1	1	1	1	1	1	1	1	1	1	1	1	0	0	0	1	1	1	1	1	1	1	1	1	1	1	1	1	0	0	1	1	0
38568	AATCCTTTGTCCCTGGGTGAAA	MIR-501-5P: MMU-MIR-501-5P; RNO-MIR-501	22	22.7	22.7	22.7	31.8	45.5	-2.5	83.8	77.3	1	1	1	1	1	1	1	1	1	1	1	1	1	1	1	1	1	1	0	0	1	0	1	1	1	1	1	1	1	0	1	1	0	0	0	0	1	0
39428	ATCGTGCATCCCTTTAGAGTGT	MIR-517A-MIR-517B_2: HSA-MIR-517A; HSA-MIR-517B	22	18.2	22.7	22.7	36.4	45.5	0	83.8	75	1	1	1	1	1	1	1	1	1	1	1	1	1	1	1	1	1	1	1	1	1	1	1	1	1	1	1	1	0	0	1	1	0	0	0	1	1	0
39450	AAAGTGCATCTTTTTAGAGGAT	MIR-519C-3P: HSA-MIR-519C-3P	22	31.8	9.1	22.7	36.4	31.8	-1.4	83.8	81.8	1	1	1	1	1	1	1	1	1	1	1	1	1	1	1	1	1	0	0	0	1	1	1	1	1	1	1	1	1	1	1	1	0	1	0	1	1	0
38393	CTCCAGAGGGAAGTACTTTCT	MIR-520A-5P: HSA-MIR-520A-5P	21	23.8	23.8	23.8	28.6	47.6	-2.9	83.8	77.3	1	1	1	1	1	1	1	1	1	1	1	1	1	1	1	1	1	0	0	1	1	1	1	1	1	1	1	0	1	0	1	1	0	0	0	1	1	1
39458	AAAGTGCTTCCTTTTAGAGGGT	MIR-520C-3P-520F-520B_3: HSA-MIR-520C-3P; HSA-MIR-520F; HSA-MIR-520B	22	22.7	13.6	27.3	36.4	40.9	-2.4	83.8	81.8	1	1	1	1	1	1	1	1	1	1	1	1	1	1	1	1	1	0	0	0	1	1	1	1	1	1	1	1	1	0	1	1	0	0	0	1	1	1
39464	AAAGTGCTTCCTTTTTGAGGGT	MIR-520E: HSA-MIR-520E	22	18.2	13.6	27.3	40.9	40.9	-2.4	83.8	84.1	1	1	1	1	1	1	1	1	1	1	1	1	1	1	1	1	1	0	0	0	1	1	1	1	1	1	1	1	1	1	1	1	0	0	0	1	1	1
38398	GGAGAAATTATCCTTGGTGTGT	MIR-539: HSA-MIR-539; MMU-MIR-539; RNO-MIR-539	22	22.7	9.1	31.8	36.4	40.9	-2.1	83.8	72.7	1	1	1	1	1	1	1	1	1	1	1	1	1	1	1	1	1	0	0	0	1	1	1	1	1	1	1	1	0	0	1	1	0	0	0	1	1	1
39485	AAACATTCGCGGTGCACTTCTT	MIR-543-3P: HSA-MIR-543; MMU-MIR-543; RNO-MIR-543*	22	22.7	27.3	18.2	31.8	45.5	0	83.8	77.3	1	1	1	1	1	1	1	1	1	1	1	1	1	1	1	1	1	1	1	1	1	1	1	1	1	1	1	1	0	0	1	1	0	0	0	1	1	1
38618	GGCTGGCTCGCGATGTCTGTTT	MIR-565: HSA-MIR-565 (DELETED IN MIRBASE 10.1)	22	4.5	22.7	36.4	36.4	59.1	-2.4	83.8	72.7	1	1	1	1	1	1	1	1	1	1	1	1	1	1	1	1	1	1	0	0	1	1	1	1	1	1	1	1	0	0	1	1	1	0	0	1	1	0
38431	TTTCCATAGGTGATGAGTCAC	MIR-587: HSA-MIR-587	21	23.8	19	23.8	33.3	42.9	-1.2	83.8	79.5	1	1	1	1	1	1	1	1	1	1	1	1	1	1	1	1	1	0	0	0	1	1	1	1	1	1	1	1	0	1	1	1	0	1	0	1	1	1
38446	TAAATCCCATGGTGCCTTCTCCT	MIR-605: HSA-MIR-605	23	17.4	34.8	13	34.8	47.8	-0.6	83.8	81.8	1	1	1	1	1	1	1	1	1	1	1	1	1	1	1	1	1	1	1	1	1	0	1	1	1	1	1	1	1	1	1	1	0	0	0	1	1	0
38448	GTTCAAATCCAGATCTATAAC	MIR-607: HSA-MIR-607	21	38.1	23.8	9.5	28.6	33.3	0	83.8	77.3	1	1	1	1	1	1	1	1	1	1	1	1	1	1	1	1	1	0	0	1	1	0	1	1	1	1	1	1	1	1	1	1	0	0	0	1	1	0
38468	AGTATTCTGTACCAGGGAAGGT	MIR-630: HSA-MIR-630	22	27.3	13.6	31.8	27.3	45.5	-1.3	83.8	79.5	1	1	1	1	1	1	1	1	1	1	1	1	1	1	1	1	1	0	0	1	1	1	1	1	1	1	1	1	1	0	1	1	0	0	0	1	1	0
39196	ACCAGGAGGCTGAGGCCCCT	MIR-665: HSA-MIR-665	20	20	35	35	10	70	-6.8	83.8	77.3	1	1	1	1	1	1	1	1	1	1	1	1	1	1	1	1	1	0	0	0	1	1	1	1	1	1	1	0	1	1	1	1	0	0	0	1	1	1
39903	TGGTGCGGAGAGGGCCCACAGTG	MIR-675: HSA-MIR-675	23	17.4	21.7	47.8	13	69.6	-4.7	83.8	70.5	1	1	1	1	1	1	1	1	1	1	1	1	1	1	1	1	1	0	0	1	1	0	1	1	1	1	1	0	0	0	1	1	0	0	0	1	1	1
38873	CCTGCTGTAAGCTGTGTCCTC	MIR-683: MMU-MIR-683	21	9.5	33.3	23.8	33.3	57.1	-0.8	83.8	75	1	1	1	1	1	1	1	1	1	1	1	1	1	1	1	1	1	0	0	0	1	1	1	1	1	1	1	1	1	0	1	1	0	0	0	1	1	1
38889	AGGCAGTGCGACCTGGCTCG	MIR-699: MMU-MIR-699 (DELETED IN MIRBASE 13.0)	20	15	30	40	15	70	-3.8	83.8	77.3	1	1	1	1	1	1	1	1	1	1	1	1	1	1	1	1	1	1	0	0	1	1	1	1	1	1	1	1	1	1	1	1	0	0	0	1	1	1
39886	GATTGCTGTGCGTGCGGAATCGAC	MIR-801: MMU-MIR-801 (DELETED IN MIRBASE 11.0)	24	16.7	20.8	37.5	25	58.3	-5.4	83.8	75	1	1	1	1	1	1	1	1	1	1	1	1	1	1	1	1	1	0	0	0	1	0	1	1	1	1	1	0	1	1	1	1	1	0	0	1	1	1
38952	ATGGCAATGTTAGAGCATTAGC	MIR-882B: RNO-MIR-882B	22	31.8	13.6	27.3	27.3	40.9	-2.9	83.8	81.8	1	1	1	1	1	1	1	1	1	1	1	1	1	1	1	1	1	0	0	1	1	1	1	1	1	1	1	1	1	1	1	1	0	0	0	1	1	1
39113	CATGAAGGCACAGCCTGTTACC	EBV-MIR-BART20-3P: EBV-MIR-BART20-3P	22	27.3	31.8	22.7	18.2	54.5	-4	82.5	75	1	1	1	1	1	1	1	1	1	1	1	1	1	1	1	1	1	0	0	0	1	1	1	1	1	1	1	1	0	1	1	1	0	0	0	1	1	0
38669	TAGAAATGGCCGTACTTCCTTT	MGHV-MIR-M1-1: MGHV-MIR-M1-1	22	22.7	22.7	18.2	36.4	40.9	0	82.5	79.5	1	1	1	1	1	1	1	1	1	1	1	1	1	1	1	1	1	1	1	0	1	1	1	1	1	1	1	1	0	1	1	1	0	0	0	1	1	0
35830	TCCCTGAGACCCTAACTTGTGA	MIR-125B: HSA-MIR-125B; MMU-MIR-125B-5P; RNO-MIR-125B-5P	22	22.7	31.8	18.2	27.3	50	0	82.5	72.7	1	1	1	1	1	1	1	1	1	1	1	1	1	1	1	1	1	1	0	0	1	0	1	1	1	1	1	1	1	1	1	1	0	0	0	0	1	0
39230	TCAGTGCATGACAGAACTTGG	MIR-152: HSA-MIR-152; MMU-MIR-152; RNO-MIR-152.	21	28.6	19	28.6	23.8	47.6	0	82.5	72.7	1	1	1	1	1	1	1	1	1	1	1	1	1	1	1	1	1	0	0	0	1	1	1	1	1	1	1	1	1	1	1	1	0	0	0	1	1	1
35865	TAGCAGCACATCATGGTTTACA	MIR-15B: HSA-MIR-15B; MMU-MIR-15B; RNO-MIR-15B	22	31.8	22.7	18.2	27.3	40.9	0	82.5	77.3	1	1	1	1	1	1	0	1	1	1	1	1	1	1	1	1	1	1	0	0	1	0	1	1	1	1	1	1	1	1	1	1	0	0	0	1	1	1
38720	TAAGGTGCATCTAGTGCTGTTAG	MIR-18B: MMU-MIR-18B; RNO-MIR-18B	23	21.7	13	30.4	34.8	43.5	-2.6	82.5	75	1	1	1	1	1	1	1	1	1	1	1	1	1	1	1	1	1	0	0	0	1	0	1	1	1	1	1	1	1	0	1	1	0	0	0	1	1	1
38953	TGATATGTTTGATATTAGGTT	MIR-190B: RNO-MIR-190B	21	23.8	0	23.8	52.4	23.8	-1.9	82.5	75	1	1	1	1	1	1	1	1	1	1	1	1	1	1	1	1	1	0	1	0	1	1	1	1	1	1	1	1	1	1	1	1	0	0	0	1	1	1
39283	AAATCTCTGCAGGCAAATGTGA	MIR-216B: HSA-MIR-216B; MMU-MIR-216B; RNO-MIR-216B	22	36.4	18.2	22.7	22.7	40.9	-0.7	82.5	75	1	1	1	1	1	1	1	1	1	1	1	1	1	1	1	1	1	1	1	0	1	0	1	1	1	1	1	1	1	1	1	1	0	0	0	1	1	0
39294	TTCAAGTAATCCAGGATAGGCT	MIR-26A: HSA-MIR-26A; MMU-MIR-26A; RNO-MIR-26A	22	31.8	18.2	22.7	27.3	40.9	0	82.5	72.7	1	1	1	1	1	1	1	1	1	1	1	1	1	1	1	1	1	0	0	0	1	1	1	1	1	1	1	0	0	0	1	1	0	0	0	1	1	0
38744	GATCAAAGTGGAGGCCCTCTCC	MIR-291B-5P: MMU-MIR-291B-5P	22	22.7	31.8	27.3	18.2	59.1	-3.6	82.5	79.5	1	1	1	1	1	1	1	1	1	1	1	1	1	1	1	1	1	0	0	0	1	1	1	1	1	1	1	0	1	1	1	1	1	0	0	1	1	1
38980	AAAGTGCTACTACTTTTGGGTGT	MIR-295-3P: RNO-MIR-295-3P	23	21.7	13	26.1	39.1	39.1	-1.3	82.5	79.5	1	1	1	1	1	1	1	1	1	1	1	1	1	1	1	1	1	0	0	0	1	1	1	1	1	1	1	1	1	0	1	1	0	0	0	1	1	1
38520	TATGCAAGGGCAAGCTCTCTTC	MIR-300-3P: MMU-MIR-300; RNO-MIR-300-3P	22	22.7	27.3	22.7	27.3	50	-1.8	82.5	72.7	1	1	1	1	1	1	1	1	1	1	1	1	1	1	1	1	1	0	0	0	1	0	1	1	1	1	1	1	1	1	1	1	0	0	0	1	1	0
39302	CAGTGCAATGATATTGTCAAAGC	MIR-301B: HSA-MIR-301B	23	34.8	17.4	21.7	26.1	39.1	-1.4	82.5	77.3	1	1	1	1	1	1	1	1	1	1	1	1	1	1	1	1	1	0	0	0	1	1	1	1	1	1	1	1	1	1	1	1	0	0	0	1	1	0
39332	TCTCACACAGAAATCGCACCCGT	MIR-342-3P: HSA-MIR-342-3P; MMU-MIR-342-3P; RNO-MIR-342-3P.	23	30.4	39.1	13	17.4	52.2	0	82.5	75	1	1	1	1	1	1	1	1	1	1	1	1	1	1	1	1	1	1	1	0	1	0	1	1	1	1	1	0	1	0	1	1	0	0	0	1	1	1
38992	TCAGGCTCCTGGCTAGATTCCAGG	MIR-344-5P: MMU-MIR-344-5P; RNO-MIR-344-5P	24	16.7	29.2	29.2	25	58.3	-5.4	82.5	75	1	1	1	1	1	1	1	1	1	1	1	1	1	1	1	1	1	1	0	1	1	0	1	1	1	1	1	1	1	1	1	1	0	0	0	1	1	0
38353	AAAGTGCTGCGACATTTGAGCGT	MIR-372: HSA-MIR-372	23	26.1	17.4	30.4	26.1	47.8	-2.4	82.5	77.3	1	1	1	1	1	1	1	1	1	1	1	1	1	1	1	1	1	0	0	0	1	1	1	1	1	1	1	1	0	1	1	1	0	0	0	1	1	1
39347	ACTCAAAATGGGGGCGCTTTCC	MIR-373*: HSA-MIR-373*	22	22.7	27.3	27.3	22.7	54.5	-1.4	82.5	77.3	1	1	1	1	1	1	1	1	1	1	1	1	1	1	1	1	1	0	0	0	1	0	1	1	1	1	1	1	1	1	1	1	0	0	0	1	1	1
38362	ATCAACAGACATTAATTGGGCGC	MIR-421-3P: HSA-MIR-421-3P; MMU-MIR-421-3P; RNO-MIR-421-3P (HSA-MIR-421); (MMU-MIR-421)	23	34.8	21.7	21.7	21.7	43.5	0	82.5	75	1	1	1	1	1	1	1	1	1	1	1	1	1	1	1	1	1	1	0	1	1	0	1	1	1	1	1	1	0	0	1	1	0	0	0	1	1	1
39011	TTTTGCGATGTGTTCCTAATGT	MIR-450A-5P: RNO-MIR-450A-1	22	13.6	13.6	22.7	50	36.4	0	82.5	72.7	1	1	1	1	1	1	1	1	1	1	1	1	1	1	1	1	1	0	0	0	1	0	1	1	1	1	1	1	0	0	1	1	1	0	0	1	1	0
39369	TTTTGCAATATGTTCCTGAATA	MIR-450B-5P: HSA-MIR-450B-5P	22	27.3	13.6	13.6	45.5	27.3	0	82.5	77.3	1	1	1	1	1	1	1	1	1	1	1	1	1	1	1	1	1	1	1	0	1	1	1	1	1	1	1	1	1	1	1	1	0	0	0	1	1	0
39373	AACTGTTTGCAGAGGAAACTGA	MIR-452: HSA-MIR-452; MMU-MIR-452	22	36.4	13.6	27.3	22.7	40.9	-1.2	82.5	72.7	1	1	1	1	1	1	1	1	1	1	1	1	1	1	1	1	1	1	0	1	1	1	1	1	1	1	1	0	0	0	1	1	0	0	0	1	1	0
38818	TGTGTGTGCGTACATGTACATG	MIR-466D-5P: MMU-MIR-466D-5P	22	18.2	13.6	31.8	36.4	45.5	-5.6	82.5	84.1	1	1	1	1	1	1	1	1	1	1	1	1	1	1	1	1	1	0	0	0	1	1	1	1	1	1	1	1	0	1	1	1	1	1	0	1	1	1
39898	TAATCCTTGCTACCTGGGTGAGA	MIR-500-5P: HSA-MIR-500	23	21.7	21.7	26.1	30.4	47.8	-4.1	82.5	72.7	1	1	1	1	1	1	1	1	1	1	1	1	1	1	1	1	1	0	0	0	1	0	1	1	1	1	1	1	0	1	1	1	0	0	0	1	1	0
39445	GAAAGCGCTTCTCTTTAGAGG	MIR-518F: HSA-MIR-518F	21	23.8	19	28.6	28.6	47.6	-1.8	82.5	79.5	1	1	1	1	1	1	1	1	1	1	1	1	1	1	1	1	1	0	0	0	1	1	1	1	1	1	1	1	1	1	1	1	0	0	0	1	1	0
38427	CAAAGAGGAAGGTCCCATTAC	MIR-583: HSA-MIR-583	21	38.1	23.8	23.8	14.3	47.6	-0.9	82.5	72.7	1	1	1	1	1	1	1	1	1	1	1	1	1	1	1	1	1	0	0	0	1	1	1	1	1	1	1	0	0	0	1	1	0	1	0	1	1	1
38863	TACGTCATCGTCGTCATCGTTA	MIR-598-3P: MMU-MIR-598; RNO-MIR-598-3P	22	18.2	27.3	18.2	36.4	45.5	-0.6	82.5	72.7	1	1	1	1	1	1	1	1	1	1	1	1	1	1	1	1	1	1	1	1	1	0	1	1	1	1	1	0	0	1	1	1	0	0	0	1	1	0
38476	ATCGCTGCGGTTGCGAGCGCTGT	MIR-639: HSA-MIR-639	23	8.7	26.1	39.1	26.1	65.2	-6	82.5	70.5	1	1	1	1	1	1	1	1	1	1	1	1	1	1	1	1	1	0	0	0	1	0	1	1	1	1	1	0	1	0	1	1	0	0	0	1	1	1
38485	AAGTGTGCAGGGCACTGGT	MIR-648: HSA-MIR-648	19	21.1	15.8	42.1	21.1	57.9	-4.9	82.5	72.7	1	1	1	1	1	1	1	1	1	1	1	1	1	1	1	1	1	0	0	0	1	1	1	1	1	1	1	1	0	0	1	1	0	0	0	1	1	0
38490	GGCAGGTTCTCACCCTCTCTAGG	MIR-657: HSA-MIR-657	23	13	34.8	26.1	26.1	60.9	-1.2	82.5	79.5	1	1	1	1	1	1	1	1	1	1	1	1	1	1	1	1	1	1	0	0	1	0	1	1	1	1	1	1	1	1	1	1	0	0	0	1	1	0
38684	TACTCACATGGTTGCTAATCA	MIR-742*: MMU-MIR-742*; RNO-MIR-742-5P	21	28.6	23.8	14.3	33.3	38.1	0	82.5	79.5	1	1	1	1	1	1	1	1	1	1	1	1	1	1	1	1	1	1	1	1	1	0	1	1	1	1	1	1	0	1	1	1	0	0	0	1	1	0
39163	TGCGGGGCTAGGGCTAACAGCA	MIR-744: HSA-MIR-744; MMU-MIR-744; RNO-MIR-744	22	22.7	22.7	40.9	13.6	63.6	-3.8	82.5	70.5	1	1	1	1	1	1	1	1	1	1	1	1	1	1	1	1	1	0	0	0	1	1	1	1	1	1	1	0	0	0	1	1	0	0	0	1	1	1
39877	GCAGCAGGGTGAAACTGACACA	MIR-761: MMU-MIR-761; HSA-MIR-761; RNO-MIR-761	22	36.4	22.7	31.8	9.1	54.5	-2	82.5	77.3	1	1	1	1	1	1	1	1	1	1	1	1	1	1	1	1	1	1	0	0	1	1	1	1	1	1	1	1	1	0	1	1	0	0	0	1	1	1
39897	GATTGCTCTGCGTGCGGAATCGAC	MIR-801: HSA-MIR-801 (DELETED IN MIRBASE 11.0)	24	16.7	25	33.3	25	58.3	-3.9	82.5	72.7	1	1	1	1	1	1	1	1	1	1	1	1	1	1	1	1	1	0	0	0	1	0	1	1	1	1	1	1	1	0	1	1	0	0	0	1	1	1
38924	TATCTTTTGCGGGGGAATTTCCA	RLCV-MIR-RL1-2: RLCV-MIR-RL1-2	23	17.4	17.4	26.1	39.1	43.5	-1.7	82.5	77.3	1	1	1	1	1	1	1	1	1	1	1	1	1	1	1	1	1	0	1	1	1	0	1	1	1	1	1	1	1	1	1	1	0	0	0	1	1	0
38927	ACCTAGTAATTGTGCGGTGTT	RLCV-MIR-RL1-4-5P: RLCV-MIR-RL1-4-5P	21	19	14.3	28.6	38.1	42.9	-1.1	82.5	75	1	1	1	1	1	1	1	1	1	1	1	1	1	1	1	1	1	0	0	0	1	1	1	1	1	1	1	0	0	1	1	1	0	0	0	1	1	1
39125	TAAGGTTGGTCCAATCCATAGG	EBV-MIR-BART6-5P: EBV-MIR-BART6-5P	22	27.3	18.2	27.3	27.3	45.5	-1.9	81.3	75	1	1	1	1	1	1	1	1	1	1	1	1	1	1	1	1	1	0	1	0	1	0	1	1	1	1	1	1	1	1	1	1	0	1	0	1	1	0
39139	TCGTCCTCCCCTTCTTCACCG	HCMV-MIR-UL148D: HCMV-MIR-UL148D	21	4.8	52.4	9.5	33.3	61.9	0	81.3	84.1	1	1	1	1	1	1	1	1	1	1	1	1	1	1	1	1	1	1	1	1	1	1	1	1	1	1	1	1	1	1	1	1	0	0	0	1	1	1
39913	ACTGACCTTTGGATGGTGCTTCAA	HIV1-MIR-N367: HIV1-MIR-N367	24	20.8	20.8	25	33.3	45.8	-2.3	81.3	72.7	1	1	1	1	1	1	1	1	1	1	1	1	1	1	1	1	1	1	0	1	1	1	1	1	1	1	1	0	0	0	1	1	0	0	0	1	1	0
38654	TAGTGTTGTCCCCCCGAGTGGC	KSHV-MIR-K12-10A: KSHV-MIR-K12-10A	22	9.1	31.8	31.8	27.3	63.6	0	81.3	79.5	1	1	1	1	1	1	1	1	1	1	1	1	1	1	1	1	1	1	0	0	1	1	1	1	1	1	1	0	1	1	1	1	0	0	1	1	1	1
38712	ACTCCATTTGTTTTGATGATGG	MIR-136: HSA-MIR-136; RNO-MIR-136; MMU-MIR-136.	22	18.2	13.6	22.7	45.5	36.4	-2.4	81.3	81.8	1	1	1	1	1	1	1	1	1	1	1	1	1	1	1	1	1	0	1	0	1	1	1	1	1	1	1	1	1	1	1	1	0	0	0	1	1	0
39219	CATAAAGTAGAAAGCACTACT	MIR-142-5P: HSA-MIR-142-5P; MMU-MIR-142-5P; RNO-MIR-142-5P	21	47.6	19	14.3	19	33.3	-3.2	81.3	77.3	1	1	1	1	1	1	1	1	1	1	1	1	1	1	1	1	1	0	0	0	1	0	1	1	1	1	1	1	0	1	1	1	0	0	0	1	1	1
39224	GTGTGTGGAAATGCTTCTGCTA	MIR-147A: HSA-MIR-147A (HSA-MIR-147)	22	18.2	13.6	31.8	36.4	45.5	-3.7	81.3	75	1	1	1	1	1	1	1	1	1	1	1	1	1	1	1	1	1	0	0	0	1	0	1	1	1	1	1	1	1	1	1	1	0	0	1	1	1	0
38329	TTCCCTTTGTCATCCTATGCCT	MIR-204: HSA-MIR-204; MMU-MIR-204; RNO-MIR-204.	22	9.1	36.4	9.1	45.5	45.5	0	81.3	77.3	1	1	1	1	1	1	1	1	1	1	1	1	1	1	1	1	1	0	0	1	1	1	1	1	1	1	1	0	1	1	1	1	0	0	0	1	1	0
39282	TAATCTCAGCTGGCAACTGTGA	MIR-216A: HSA-MIR-216A; MMU-MIR-216A; RNO-MIR-216A	22	27.3	22.7	22.7	27.3	45.5	-1.6	81.3	70.5	1	1	1	1	1	1	1	1	1	1	1	1	1	1	1	1	1	1	0	0	1	1	1	1	1	1	1	0	1	1	0	0	0	0	0	1	0	0
38731	CCACCACAGTGTCAGACACTT	MIR-220: MMU-MIR-220	21	28.6	38.1	14.3	19	52.4	-2.8	81.3	75	1	1	1	1	1	1	1	1	1	1	1	1	1	1	1	1	1	0	0	0	1	1	1	1	1	1	1	1	0	1	1	1	0	0	0	1	1	0
38979	AAAGTGCTTCCATTTTGTGTGT	MIR-294-3P: RNO-MIR-294-3P	22	18.2	13.6	22.7	45.5	36.4	-1.2	81.3	75	1	1	1	1	1	1	1	1	1	1	1	1	1	1	1	1	1	1	1	0	1	0	1	1	1	1	1	1	1	0	1	1	0	0	0	1	1	0
38755	ACTTTAACATGGGAATGCTTTCT	MIR-302B*: MMU-MIR-302B*	23	26.1	17.4	17.4	39.1	34.8	-0.9	81.3	70.5	1	1	1	1	1	1	1	1	1	1	1	1	1	1	1	1	1	1	1	0	1	1	1	1	1	1	1	0	0	0	1	1	0	0	0	1	1	0
39307	TGTAAACATCCTTGACTGGAAG	MIR-30E: MMU-MIR-30E; RNO-MIR-30E; HSA-MIR-30E	22	31.8	18.2	22.7	27.3	40.9	-2.7	81.3	70.5	1	1	1	1	1	1	1	1	1	1	1	1	1	1	1	1	1	0	0	0	1	0	1	1	1	1	1	0	1	1	1	1	0	0	0	1	1	0
39323	CTCCTATATGATGCCTTTCTTC	MIR-337-3P: HSA-MIR-337-3P; (RNO-MIR-337); (MMU-MIR-337-3P)	22	13.6	31.8	9.1	45.5	40.9	0	81.3	79.5	1	1	1	1	1	1	1	1	1	1	1	1	1	1	1	1	1	1	1	0	1	1	1	1	1	1	1	1	0	0	1	1	0	0	0	1	1	1
38988	TGAGCGCCTCGACGACAGAGCCA	MIR-339-3P: RNO-MIR-339-3P	23	26.1	34.8	30.4	8.7	65.2	-1.8	81.3	68.2	1	1	1	1	1	1	1	1	1	1	1	1	1	1	1	1	1	0	0	0	1	0	1	1	1	1	1	0	0	0	1	1	0	0	0	1	1	0
38346	TGTCTGCCCGCATGCCTGCCTCT	MIR-346: HSA-MIR-346	23	4.3	43.5	21.7	30.4	65.2	-1.3	81.3	70.5	1	1	1	1	1	1	1	1	1	1	1	1	1	1	1	1	1	1	0	1	1	0	0	1	1	1	1	1	1	1	1	1	0	0	0	1	1	0
38527	ATCGTAGAGGAAAATCCACGT	MIR-376A: MMU-MIR-376A; RNO-MIR-376A	21	38.1	19	23.8	19	42.9	-2.3	81.3	70.5	1	1	1	1	1	1	1	1	1	1	1	1	1	1	1	1	1	0	0	0	1	0	1	1	1	1	1	1	1	0	1	1	1	0	0	1	1	1
35921	ATTCCTAGAAATTGTTCACAAT	MIR-384-3P: MMU-MIR-384-3P; RNO-MIR-384-3P	22	36.4	18.2	9.1	36.4	27.3	0	81.3	75	1	1	1	1	1	1	1	1	1	1	1	1	1	1	1	1	1	1	1	0	1	0	1	1	1	1	1	1	1	0	1	1	0	0	0	1	1	0
38530	TAATACTGTCTGGTAATGCCGT	MIR-429: MMU-MIR-429; RNO-MIR-429	22	22.7	18.2	22.7	36.4	40.9	-1.6	81.3	81.8	1	1	1	1	1	1	1	1	1	1	1	1	1	1	1	1	1	1	1	1	1	1	1	1	1	1	1	1	1	1	1	1	0	0	0	1	1	0
38802	ATTGGGAACATTTTGCATGCAT	MIR-450B-3P: MMU-MIR-450B-3P	22	27.3	13.6	22.7	36.4	36.4	-0.1	81.3	75	1	1	1	1	1	1	1	1	1	1	1	1	1	1	1	1	1	1	1	0	1	1	1	1	1	1	1	1	1	0	1	1	0	0	0	1	1	1
38829	TAAGTGCGCGCATGTATATGCG	MIR-467D: MMU-MIR-467D	22	22.7	18.2	31.8	27.3	50	-3.9	81.3	77.3	1	1	1	1	1	1	1	1	1	1	1	1	1	1	1	1	1	0	0	0	1	0	1	1	1	1	1	1	1	1	1	1	0	0	0	1	1	1
39386	GTGACATCACATATACGGCAGC	MIR-489: HSA-MIR-489.	22	31.8	27.3	22.7	18.2	50	-1.9	81.3	75	1	1	1	1	1	1	0	1	1	1	1	1	1	1	1	1	1	1	1	0	1	1	1	1	1	1	1	1	1	0	1	1	1	0	0	1	1	0
38567	TTAAGACTTGCAGTGATGTTT	MIR-499-5P: HSA-MIR-499-5P; MMU-MIR-499; RNO-MIR-499	21	23.8	9.5	23.8	42.9	33.3	-0.2	81.3	75	1	1	1	1	1	1	1	1	1	1	1	1	1	1	1	1	1	0	0	0	1	1	1	1	1	1	1	1	1	1	1	1	0	0	0	1	1	0
38383	TAGCAGCGGGAACAGTTCTGCAG	MIR-503: HSA-MIR-503	23	26.1	21.7	34.8	17.4	56.5	-5.9	81.3	72.7	1	1	1	1	1	1	1	1	1	1	1	1	1	1	1	1	1	0	0	0	1	1	1	0	1	1	1	0	1	1	1	1	0	0	0	1	1	0
38387	GTGTCTTTTGCTCTGCAGTCA	MIR-511: HSA-MIR-511	21	9.5	23.8	23.8	42.9	47.6	-0.8	81.3	77.3	1	1	1	1	1	1	1	1	1	1	1	1	1	1	1	1	1	1	0	0	1	0	1	1	1	1	1	1	1	1	1	1	0	0	0	1	1	1
38391	CAAAGCGCTCCCCTTTAGAGGT	MIR-518B: HSA-MIR-518B	22	22.7	31.8	22.7	22.7	54.5	-1.3	81.3	84.1	1	1	1	1	1	1	1	1	1	1	1	1	1	1	1	1	1	0	0	0	1	1	1	1	1	1	1	1	1	1	1	1	0	0	0	1	1	1
39469	AAAATGGTTCCCTTTAGAGTGT	MIR-522: HSA-MIR-522.	22	27.3	13.6	22.7	36.4	36.4	0	81.3	72.7	1	1	1	1	1	1	1	1	1	1	1	1	1	1	1	1	1	0	0	0	1	0	1	1	1	1	1	0	1	0	1	1	0	0	0	1	1	1
38624	TTCATTTGGTATAAACCGCGATT	MIR-579: HSA-MIR-579	23	26.1	17.4	17.4	39.1	34.8	-2	81.3	72.7	1	1	1	1	1	1	1	1	1	1	1	1	1	1	1	1	1	0	0	0	1	1	1	1	1	1	1	0	0	1	1	1	0	0	0	1	1	1
38441	ACTTACAGACAAGAGCCTTGCTC	MIR-600: HSA-MIR-600	23	30.4	30.4	17.4	21.7	47.8	-2.7	81.3	77.3	1	1	1	1	1	1	1	1	1	1	1	1	1	1	1	1	1	1	0	0	1	0	1	1	1	1	1	1	1	1	1	1	0	0	0	1	1	0
38449	AGGGGTGGTGTTGGGACAGCTCCGT	MIR-608: HSA-MIR-608	25	12	16	48	24	64	-7.9	81.3	70.5	1	1	1	1	1	1	1	1	1	1	1	1	1	1	1	1	1	0	0	0	1	1	1	1	1	1	1	0	0	0	1	1	0	0	0	1	1	0
38486	AAACCTGTGTTGTTCAAGAGTC	MIR-649: HSA-MIR-649	22	27.3	18.2	22.7	31.8	40.9	0	81.3	75	1	1	1	1	1	1	1	1	1	1	1	1	1	1	1	1	1	0	0	0	1	1	1	1	1	1	1	1	1	1	1	1	0	0	0	1	1	0
38950	CTCACAGCTCCGGTCCTTGGAG	MIR-673-5P: RNO-MIR-673	22	13.6	36.4	27.3	22.7	63.6	-4.2	81.3	75	1	1	1	1	1	1	1	1	1	1	1	1	1	1	1	1	1	0	0	0	1	0	1	1	1	1	1	1	1	1	1	1	0	0	0	1	1	1
38891	TTAGCCGCTGAAATAGATGGA	MIR-701: MMU-MIR-701	21	33.3	14.3	28.6	23.8	42.9	-1.9	81.3	75	1	1	1	1	1	1	1	1	1	1	1	1	1	1	1	1	1	0	0	0	1	0	1	1	1	1	1	1	1	1	1	1	0	0	0	1	1	0
39181	CAACTAGACTGTGAGCTTCTAG	MIR-708*: HSA-MIR-708*; RNO-MIR-708*; MMU-MIR-708*	22	27.3	22.7	22.7	27.3	45.5	-2.2	81.3	68.2	1	1	1	1	1	1	1	1	1	1	1	1	1	1	1	1	1	0	0	0	1	0	1	1	1	1	1	1	0	1	1	1	0	0	0	1	1	0
38903	TGCACTGAAGGCACACAGC	MIR-713: MMU-MIR-713	19	31.6	31.6	26.3	10.5	57.9	-0.9	81.3	77.3	1	1	1	1	1	1	1	1	1	1	1	1	1	1	1	1	1	1	0	0	1	1	1	1	1	1	1	0	1	1	1	1	0	0	0	1	1	0
39900	CCAGCTGGGAAGAACCAGTGGC	MIR-763: MMU-MIR-763	22	27.3	27.3	36.4	9.1	63.6	-8.8	81.3	75	1	1	1	1	1	1	1	1	1	1	1	1	1	1	1	1	1	0	0	0	1	1	1	1	1	1	1	0	0	1	1	1	0	0	0	1	1	1
39893	ACTCCAGCCCCACAGCCTCAGC	MIR-766: HSA-MIR-766	22	22.7	54.5	13.6	9.1	68.2	0	81.3	77.3	1	1	1	1	1	1	1	1	1	1	1	1	1	1	1	1	1	1	0	0	1	0	1	1	1	1	1	1	1	1	1	1	0	0	0	1	1	0
39172	GCAGGAACTTGTGAGTCTCCT	MIR-873: HSA-MIR-873; MMU-MIR-873; RNO-MIR-873	21	19	23.8	28.6	28.6	52.4	-3.6	81.3	77.3	1	1	1	1	1	1	1	1	1	1	1	1	1	1	1	1	1	0	0	0	1	1	1	1	1	1	1	1	1	1	1	1	0	0	0	1	1	1
38701	CCTGAAAATACTGAGGCTATG	MIR-875-3P: MMU-MIR-875-3P	21	33.3	19	23.8	23.8	42.9	-1.6	81.3	68.2	1	1	1	1	1	1	1	1	1	1	1	1	1	1	1	1	1	1	0	0	1	0	1	1	1	1	1	1	0	0	1	1	0	0	0	1	1	0
39091	TCAGACAGTTTGGTGCGCTAGTTG	EBV-MIR-BART11-5P: EBV-MIR-BART11-5P	24	16.7	16.7	33.3	33.3	50	-0.5	80	77.3	1	1	1	1	1	1	1	1	1	1	1	1	1	1	1	1	1	0	0	0	1	1	1	1	1	1	1	1	1	1	1	1	0	0	0	1	1	1
35837	CAGTGCAATGTTAAAAGGGCAT	MIR-130A: HSA-MIR-130A; MMU-MIR-130A; RNO-MIR-130A	22	36.4	13.6	27.3	22.7	40.9	-3	80	75	1	1	1	1	1	1	1	1	1	1	1	1	1	1	1	1	1	0	0	0	1	1	1	1	1	1	1	0	0	1	1	1	0	0	0	1	1	1
39217	TCTACAGTGCACGTGTCTCCAG	MIR-139-5P: HSA-MIR-139-5P; MMU-MIR-139-5P; RNO-MIR-139-5P	22	18.2	31.8	22.7	27.3	54.5	0	80	75	1	1	1	1	1	1	1	1	1	1	1	1	0	1	1	1	1	1	1	1	1	0	1	1	1	1	1	1	0	1	1	1	0	0	0	1	1	0
35866	TAGCAGCACGTAAATATTGGCG	MIR-16: HSA-MIR-16; MMU-MIR-16; RNO-MIR-16	22	31.8	18.2	27.3	22.7	45.5	-0.7	80	81.8	1	1	1	1	1	1	1	1	1	1	1	1	1	1	1	1	1	1	0	1	1	1	1	1	1	1	1	1	1	1	1	1	0	0	0	1	1	0
38972	ACTGCAGTGTGAGCACTTCTG	MIR-20B*: RNO-MIR-20B-3P	21	19	23.8	28.6	28.6	52.4	-2	80	75	1	1	1	1	1	1	1	1	1	1	1	1	1	1	1	1	1	0	0	0	1	1	1	1	1	1	1	0	1	1	1	1	0	0	0	1	1	1
35884	CTGTGCGTGTGACAGCGGCTGA	MIR-210: HSA-MIR-210; MMU-MIR-210; RNO-MIR-210	22	13.6	22.7	40.9	22.7	63.6	-2.3	80	68.2	1	1	1	1	1	1	1	1	1	1	1	1	1	1	1	1	1	0	0	0	1	1	1	1	1	1	1	1	1	0	1	1	0	0	0	1	1	0
38973	AGTTCTTCAGTGGCAAGCTTT	MIR-22*: RNO-MIR-22*; HSA-MIR-22*; MMU-MIR-22*	21	19	19	23.8	38.1	42.9	0	80	75	1	1	1	1	1	1	1	1	1	1	1	1	1	1	1	1	1	0	0	0	1	1	1	1	1	1	1	1	1	0	1	1	0	0	0	1	1	0
39248	GTGCCTACTGAGCTGATATCAGT	MIR-24-1*: HSA-MIR-24-1*; MMU-MIR-24-1*; RNO-MIR-24-1*	23	21.7	21.7	26.1	30.4	47.8	-3.7	80	81.8	1	1	1	1	1	1	1	1	1	1	1	1	1	1	1	1	1	1	0	0	1	1	1	1	1	1	1	1	1	1	1	1	0	0	0	1	1	0
38338	AAGGAGCTCACAGTCTATTGAG	MIR-28-5P: HSA-MIR-28-5P; MMU-MIR-28; RNO-MIR-28	22	31.8	18.2	27.3	22.7	45.5	-1.5	80	81.8	1	1	1	1	1	1	1	1	1	1	1	1	1	1	1	1	1	1	0	0	1	1	1	1	1	1	1	1	1	1	1	1	1	0	0	1	1	1
38512	CATCAAAGTGGAGGCCCTCTCT	MIR-291A-5P: MMU-MIR-291A-5P; RNO-MIR-291A-5P	22	22.7	31.8	22.7	22.7	54.5	-2.1	80	72.7	1	1	1	1	1	1	1	1	1	1	1	1	1	1	1	1	1	0	0	0	1	0	1	1	1	1	1	1	0	0	1	1	1	0	0	1	1	0
38515	AAAGTGCTTCCCTTTTGTGTGT	MIR-294-3P: MMU-MIR-294	22	13.6	18.2	22.7	45.5	40.9	0	80	79.5	1	1	1	1	1	1	1	1	1	1	1	1	1	1	1	1	1	1	1	0	1	1	1	1	1	1	1	1	0	0	1	1	1	1	0	1	1	1
38981	ATGTATGTGTGTATGTACATGT	MIR-297C: RNO-MIR-297C	22	22.7	4.5	27.3	45.5	31.8	-4.1	80	77.3	1	1	1	1	1	1	1	1	1	1	1	1	1	1	1	1	1	0	0	0	1	1	1	1	1	1	1	0	1	0	1	1	0	0	0	1	1	1
38521	TAAGTGCTTCCATGTTTTGGTGA	MIR-302A: HSA-MIR-302A; MMU-MIR-302A	23	17.4	13	26.1	43.5	39.1	-1.6	80	77.3	1	1	1	1	1	1	1	1	1	1	1	1	1	1	1	1	1	1	0	0	1	1	1	1	1	1	1	1	0	1	1	1	0	0	0	1	1	0
38556	TCTCCCTCCGTGTGCCCAGA	MIR-343: RNO-MIR-343	20	10	45	20	25	65	0	80	75	1	1	1	1	1	1	1	1	1	1	1	1	1	1	1	1	1	1	1	1	1	0	1	1	1	1	1	1	1	1	1	1	0	0	0	1	1	0
35908	TGATCTAGCCAAAGCCTGACTGT	MIR-344-3P: MMU-MIR-344 (MMU-MIR-344-3P)	23	26.1	26.1	21.7	26.1	47.8	-1	80	75	1	1	1	1	1	1	1	1	1	1	1	1	1	1	1	1	1	0	0	1	1	1	1	1	1	1	1	0	1	1	1	1	0	0	0	1	1	0
38766	TCAGGCTCCTGGCTAGATTCCA	MIR-344-5P: MMU-MIR-344-5P; RNO-MIR-344-5P.	22	18.2	31.8	22.7	27.3	54.5	-2.2	80	70.5	1	1	1	1	1	1	1	1	1	1	1	1	1	1	1	1	1	1	0	0	1	0	1	0	1	1	1	1	1	1	1	1	0	0	0	1	1	0
38351	AATAATACATGGTTGATCTTT	MIR-369-3P: HSA-MIR-369-3P; MMU-MIR-369-3P; RNO-MIR-369-3P	21	33.3	9.5	14.3	42.9	23.8	0	80	72.7	1	1	1	1	1	1	1	1	1	1	1	1	1	1	1	1	1	1	1	0	1	1	1	1	1	1	1	1	0	0	1	1	0	0	0	1	1	0
38223	CTCCTGACTCCAGGTCCTGTGT	MIR-378*: HSA-MIR-378*; MMU-MIR-378*; RNO-MIR-378*	22	9.1	36.4	22.7	31.8	59.1	-4.1	80	70.5	1	1	1	1	1	1	1	1	1	1	1	1	1	1	1	1	1	0	0	1	1	0	1	1	1	1	1	0	1	0	1	1	0	0	0	1	1	0
38790	AACACGGTCCACTAACCCTCAGT	MIR-411*: HSA-MIR-411*; MMU-MIR-411*.	23	30.4	39.1	13	17.4	52.2	-1.4	80	75	1	1	1	1	1	1	1	1	1	1	1	1	1	1	1	1	1	0	0	1	1	0	1	1	1	1	1	1	1	1	1	1	0	0	0	1	1	0
38365	TAATACTGTCTGGTAAAACCGT	MIR-429: HSA-MIR-429	22	31.8	18.2	18.2	31.8	36.4	-1.3	80	75	1	1	1	1	1	1	1	1	1	1	1	1	1	1	1	1	1	1	1	0	1	0	1	1	1	1	1	1	1	0	1	1	0	0	0	1	1	0
39012	TTTTGCAGTATGTTCCTGTATA	MIR-450B-5P: RNO-MIR-450B-5P	22	18.2	13.6	18.2	50	31.8	-3	80	70.5	1	1	1	1	1	1	1	1	1	1	1	1	1	1	1	1	1	1	0	0	1	0	1	1	1	1	1	0	1	1	1	1	0	0	0	1	1	0
38808	TACCAAGTTTATTCTGTGAGATA	MIR-464: MMU-MIR-464	23	30.4	13	17.4	39.1	30.4	0	80	75	1	1	1	1	1	1	1	1	1	1	1	1	1	1	1	1	1	1	1	1	1	0	1	1	1	1	1	1	0	0	1	1	0	0	0	0	1	0
38533	TATTTAGAATGGCACTGATGTGA	MIR-465A-5P: MMU-MIR-465A-5P	23	30.4	8.7	26.1	34.8	34.8	-2.1	80	77.3	1	1	1	1	1	1	1	1	1	1	1	1	1	1	1	1	1	0	1	1	1	1	1	1	1	1	1	1	1	0	1	1	0	0	0	1	1	1
38835	TACGTAGTATAGTGCTTTTCAC	MIR-471: MMU-MIR-471; RNO-MIR-471.	22	22.7	18.2	18.2	40.9	36.4	-0.6	80	77.3	1	1	1	1	1	1	1	1	1	1	1	1	1	1	1	1	1	1	1	0	1	1	1	1	1	1	1	0	1	0	1	1	0	0	0	1	1	0
38851	TACTCCAGAATGTGGCAATCAT	MIR-509-5P: MMU-MIR-509-5P	22	31.8	22.7	18.2	27.3	40.9	-1.3	80	72.7	1	1	1	1	1	1	1	1	1	1	1	1	1	1	1	1	1	0	1	0	1	1	1	1	1	1	1	1	1	0	1	1	0	0	0	1	1	0
39413	TACTCAGGAGAGTGGCAATCAC	MIR-510: HSA-MIR-510.	22	31.8	22.7	27.3	18.2	50	-3.9	80	70.5	1	1	1	1	1	1	1	1	1	1	1	1	1	1	1	1	1	0	0	0	1	0	1	1	1	1	1	1	0	0	1	1	0	0	0	1	1	0
39449	AAAGTGCATCCTTTTAGAGGTT	MIR-519B-3P: HSA-MIR-519B-3P.	22	27.3	13.6	22.7	36.4	36.4	-1.5	80	77.3	1	1	1	1	1	1	1	1	1	1	1	1	1	1	1	1	1	0	0	0	1	1	1	1	1	1	1	1	1	1	1	1	0	0	0	1	1	0
38396	CTACAAAGGGAAGCACTTTCTC	MIR-524-5P: HSA-MIR-524-5P	22	31.8	27.3	18.2	22.7	45.5	-1.9	80	75	1	1	1	1	1	1	1	1	1	1	1	1	1	1	1	1	1	0	0	0	1	1	1	1	1	1	1	1	0	0	1	1	0	0	0	1	1	1
38404	AACAGGTGACTGGTTAGACAA	MIR-552: HSA-MIR-552	21	38.1	14.3	28.6	19	42.9	-2.7	80	68.2	1	1	1	1	1	1	1	1	1	1	1	1	1	1	1	1	1	0	0	0	1	1	1	1	1	1	1	1	1	0	1	1	0	0	0	1	1	0
38406	GCTAGTCCTGACTCAGCCAGT	MIR-554: HSA-MIR-554	21	19	33.3	23.8	23.8	57.1	-2.7	80	75	1	1	1	1	1	1	1	1	1	1	1	1	1	1	1	1	1	0	0	0	1	1	1	1	1	1	1	1	1	1	1	1	0	0	0	1	1	0
39180	CGAAAACAGCAATTACCTTTGC	MIR-570: HSA-MIR-570	22	36.4	27.3	13.6	22.7	40.9	-2.4	80	75	1	1	1	1	1	1	1	1	1	1	1	1	1	0	1	1	1	0	0	0	1	1	1	1	1	1	1	1	1	0	1	1	0	0	0	1	1	1
38421	CTGAAGTGATGTGTAACTGATCAG	MIR-573: HSA-MIR-573	24	29.2	12.5	29.2	29.2	41.7	-3.1	80	68.2	1	1	1	1	1	1	1	1	1	1	1	1	1	1	1	1	1	0	1	0	1	1	1	1	1	1	1	0	0	0	1	1	0	0	0	1	1	0
38625	TTACAGTTGTTCAACCAGTTACT	MIR-582-5P: HSA-MIR-582-5P; MMU-MIR-582-5P; RNO-MIR-582	23	26.1	21.7	13	39.1	34.8	0	80	81.8	1	1	1	1	1	1	1	1	1	1	1	1	1	1	1	1	1	0	1	0	1	1	1	1	1	1	1	1	0	1	1	1	0	0	0	1	1	0
38429	TGGGCGTATCTGTATGCTA	MIR-585: HSA-MIR-585	19	15.8	15.8	31.6	36.8	47.4	-4.7	80	77.3	1	1	1	1	1	1	1	1	1	1	1	1	1	1	1	1	1	0	0	0	1	1	1	1	1	1	1	0	1	1	1	1	0	0	0	1	1	1
38436	AGGCACCAGCCAGGCATTGCTCAGC	MIR-593*: HSA-MIR-593*	25	24	36	28	12	64	-4.4	80	75	1	1	1	1	1	1	1	1	1	1	1	1	1	1	1	1	1	0	0	0	1	0	1	1	1	1	1	1	0	1	1	1	0	0	0	1	1	1
38456	ACTCAAAACCCTTCAGTGACTT	MIR-616*: HSA-MIR-616*	22	31.8	31.8	9.1	27.3	40.9	0	80	75	1	1	1	1	1	1	1	1	0	1	1	1	1	1	1	1	1	1	0	0	1	0	1	1	1	1	1	1	1	1	1	1	0	0	0	1	1	1
38466	GTGAGTCTCTAAGAAAAGAGGA	MIR-627: HSA-MIR-627	22	40.9	9.1	31.8	18.2	40.9	-3.5	80	79.5	1	1	1	1	1	1	1	1	1	1	1	1	1	1	1	1	1	1	0	0	1	0	1	1	1	1	1	1	1	1	1	1	0	0	0	1	1	1
39179	AGGAAGCCCTGGAGGGGCTGGAG	MIR-671-5P: HSA-MIR-671-5P; MMU-MIR-671-5P; RNO-MIR-671-5P.	23	21.7	17.4	52.2	8.7	69.6	-8.9	80	70.5	1	1	1	1	1	1	1	1	1	1	1	1	1	1	1	1	1	1	0	0	1	1	1	1	1	1	1	0	1	0	1	1	0	0	0	1	1	0
39182	AAGGAGCTTACAATCTAGCTGGG	MIR-708: HSA-MIR-708; MMU-MIR-708; RNO-MIR-708	23	30.4	17.4	30.4	21.7	47.8	-3.7	80	79.5	1	1	1	1	1	1	1	1	1	1	1	1	1	1	1	1	1	0	0	0	1	1	1	1	1	1	1	1	1	1	1	1	0	0	0	1	1	0
38682	TGTTCAGACTGGTGTCCATCA	MIR-743B-5P: MMU-MIR-743B-5P; RNO-MIR-743B-5P	21	19	23.8	23.8	33.3	47.6	-2.1	80	75	1	1	1	1	1	1	1	1	1	1	1	1	1	1	1	1	1	1	0	0	1	1	1	1	1	1	1	1	1	1	1	1	0	0	0	1	1	0
39879	AGGAGGCCATAGTGGCAACTGT	MIR-764-3P: MMU-MIR-764-3P	22	27.3	18.2	36.4	18.2	54.5	-5	80	72.7	1	1	1	1	1	1	1	1	1	1	1	1	1	1	1	1	1	0	0	0	1	0	1	1	1	1	1	0	1	0	1	1	0	0	0	1	1	1
39378	TCAGTAACAAAGATTCATCCTT	MIR-802: MMU-MIR-802; HSA-MIR-802; RNO-MIR-802	22	36.4	22.7	9.1	31.8	31.8	0	80	77.3	1	1	1	1	1	1	1	1	1	1	1	1	1	1	1	1	1	1	1	0	1	1	1	1	1	1	1	0	0	0	1	1	0	0	0	1	1	0
38496	TTCAACGGGTATTTATTGAGCA	MIR-95: HSA-MIR-95	22	27.3	13.6	22.7	36.4	36.4	0	80	72.7	1	1	1	1	1	1	1	1	1	1	1	1	1	1	1	1	1	1	0	0	1	1	1	1	1	1	1	0	1	0	1	1	0	0	0	1	1	0
35927	TTTGGCACTAGCACATTTTTGCT	MIR-96: HSA-MIR-96; MMU-MIR-96; RNO-MIR-96	23	17.4	21.7	17.4	43.5	39.1	-2.1	80	70.5	1	1	1	1	1	1	1	1	1	1	1	1	1	1	1	1	1	0	0	0	1	0	1	1	1	1	1	1	0	0	1	1	0	0	0	1	1	0
39095	TAAATGCTGCAGTAGTAGGGAT	EBV-MIR-BART14-3P: EBV-MIR-BART14-3P	22	31.8	9.1	31.8	27.3	40.9	-2.9	78.8	68.2	1	1	1	1	1	1	1	1	1	1	1	1	1	1	1	1	1	0	0	0	1	1	1	1	1	1	1	0	0	0	1	1	0	0	0	1	1	0
38659	TCGCGGTCACAGAATGTGACA	KSHV-MIR-K12-3*: KSHV-MIR-K12-3*	21	28.6	23.8	28.6	19	52.4	-6.5	78.8	72.7	1	1	1	1	1	1	1	1	1	1	1	1	1	1	1	1	1	0	0	0	1	1	1	1	1	1	1	1	1	1	1	1	0	0	0	1	1	0
39235	ACTGCAGTGAAGGCACTTGT	MIR-17*: HSA-MIR-17*; RNO-MIR-17-3P	20	25	20	30	25	50	-2.6	78.8	72.7	1	1	1	1	1	1	1	1	1	1	1	1	1	1	1	1	1	0	0	0	1	1	1	1	1	1	1	0	0	0	1	1	1	0	0	1	1	1
39247	CATCCCTTGCATGGTGGAGGG	MIR-188-5P: HSA-MIR-188-5P; MMU-MIR-188-5P; RNO-MIR-188	21	14.3	23.8	38.1	23.8	61.9	-5.7	78.8	75	1	1	1	1	1	1	1	1	1	1	1	1	1	1	1	1	1	0	0	0	1	0	1	1	1	1	1	1	1	1	1	1	0	0	0	1	1	0
38504	CCCAGTGTTTAGACTACCTGTTC	MIR-199B-5P: MMU-MIR-199B-5P (MMU-MIR-199B*)	23	17.4	30.4	17.4	34.8	47.8	-1.8	78.8	68.2	1	1	1	1	1	1	1	1	1	1	1	1	1	1	1	1	1	0	0	0	1	0	1	1	1	1	1	0	0	0	1	1	0	0	0	1	1	1
35893	TTCACAGTGGCTAAGTTCCGC	MIR-27A: HSA-MIR-27A; MMU-MIR-27A; RNO-MIR-27A	21	19	28.6	23.8	28.6	52.4	-1.9	78.8	72.7	1	1	1	1	1	1	1	1	1	1	1	1	1	1	1	1	1	0	0	0	1	0	1	1	1	1	1	1	0	0	1	1	0	0	0	1	1	1
38976	AAAGTGCATCCATTTTGTTAGT	MIR-291B-3P: RNO-MIR-291B-3P	22	27.3	13.6	18.2	40.9	31.8	-1.2	78.8	77.3	1	1	1	1	1	1	1	1	1	1	1	1	1	1	1	1	1	1	1	0	1	1	1	1	1	1	1	1	0	0	1	1	0	0	0	1	1	0
39304	ACTTTAACATGGAAGTGCTTTCT	MIR-302B*: HSA-MIR-302B*	23	26.1	17.4	17.4	39.1	34.8	-1.9	78.8	72.7	0	1	1	1	1	1	1	1	1	1	1	1	1	1	1	1	1	0	0	0	1	1	1	1	1	1	1	1	1	0	1	1	0	0	0	1	1	0
38342	TAAGTGCTTCCATGTTTGAGTGT	MIR-302D: HSA-MIR-302D; MMU-MIR-302D	23	17.4	13	26.1	43.5	39.1	-0.7	78.8	75	1	1	1	1	1	1	1	1	1	1	1	1	1	1	1	1	1	0	0	0	1	0	1	1	1	1	1	0	0	1	1	1	0	0	0	1	1	1
38765	TCTCCCTTCATGTGCCCAGA	MIR-343: MMU-MIR-343	20	15	40	15	30	55	0	78.8	75	1	1	1	1	1	1	1	1	1	1	1	1	1	1	1	1	1	1	1	1	1	0	1	1	1	1	1	0	1	1	1	0	0	0	0	1	1	0
38525	TGTCTGCCCGAGTGCCTGCCTCT	MIR-346: MMU-MIR-346	23	4.3	39.1	26.1	30.4	65.2	-0.9	78.8	68.2	1	1	1	1	1	1	1	1	1	1	1	1	1	1	1	1	0	1	0	0	1	0	1	1	1	1	1	1	1	0	1	1	0	0	0	1	1	0
38559	TGTCCCTCTGGGTCGCCCA	MIR-347: RNO-MIR-347	19	5.3	42.1	26.3	26.3	68.4	-3.3	78.8	70.5	1	1	1	1	1	1	1	1	1	1	1	1	1	1	1	1	1	0	0	0	1	0	1	1	1	1	1	1	1	1	1	1	0	0	0	1	0	0
38354	GAAGTGCTTCGATTTTGGGGTGT	MIR-373: HSA-MIR-373	23	13	8.7	39.1	39.1	47.8	-3.2	78.8	70.5	1	1	1	1	1	1	1	1	1	1	1	1	1	1	1	1	1	1	0	0	1	0	1	1	1	1	1	1	1	0	1	1	0	0	0	1	1	0
39348	AACATAGAGGAAATTCCACGT	MIR-376C: HSA-MIR-376C (HSA-MIR-368)	21	42.9	19	19	19	38.1	-1.3	78.8	72.7	1	1	1	1	1	1	1	1	1	1	1	1	1	1	1	1	1	0	0	0	1	1	1	1	1	1	1	0	0	0	1	1	0	0	0	1	1	1
38787	TGTAAACAATTCCTAGGCAATGT	MIR-384-5P: MMU-MIR-384-5P; RNO-MIR-384-5P	23	34.8	17.4	17.4	30.4	34.8	0	78.8	75	1	1	1	1	1	1	1	1	1	1	1	1	1	1	1	1	1	1	0	0	1	0	1	1	1	1	1	1	1	0	1	1	0	0	0	1	1	0
39359	TTCACCTGGTCCACTAGCCG	MIR-412: HSA-MIR-412; MMU-MIR-412; RNO-MIR-412.	20	15	40	20	25	60	-2.1	78.8	65.9	1	1	1	1	1	1	1	1	1	1	1	1	1	1	1	1	1	0	0	0	1	0	1	1	1	1	1	1	1	1	1	1	1	0	0	0	0	0
39366	CTGGATGGCTCCTCCATGTCT	MIR-432*: HSA-MIR-432*	21	9.5	33.3	23.8	33.3	57.1	-2.4	78.8	68.2	1	1	1	1	1	1	1	1	1	1	1	1	1	1	1	1	1	0	0	0	1	0	1	1	1	1	1	0	0	0	1	1	0	0	0	1	1	0
38800	AGGCAGTGTTGTTAGCTGGC	MIR-449B: MMU-MIR-449B	20	15	15	40	30	55	-4.1	78.8	72.7	1	1	1	1	1	1	1	1	1	1	1	1	1	1	1	1	1	0	0	0	1	1	1	1	1	1	1	0	1	0	1	1	0	0	0	1	1	0
38376	AATCATACAGGGACATCCAGTT	MIR-487A: HSA-MIR-487A	22	36.4	22.7	18.2	22.7	40.9	-0.6	78.8	68.2	1	1	1	1	1	1	1	1	1	1	1	1	1	1	1	1	1	0	0	0	1	0	1	1	1	1	1	1	0	0	1	1	0	0	0	1	1	0
39384	TTGAAAGGCTATTTCTTGGTCT	MIR-488: HSA-MIR-488	22	18.2	13.6	22.7	45.5	36.4	-4.5	78.8	75	1	1	1	1	1	1	1	1	1	1	1	1	1	1	1	1	1	0	0	0	1	1	1	1	1	1	1	1	0	0	1	1	0	0	0	1	1	1
38566	CAGCAGCACACTGTGGTTTGTA	MIR-497: HSA-MIR-497; MMU-MIR-497; RNO-MIR-497	22	22.7	22.7	27.3	27.3	50	-2.2	78.8	75	1	1	1	1	1	1	1	1	1	1	1	1	1	1	1	1	1	0	0	0	1	0	1	1	1	1	1	0	1	1	1	1	0	0	0	1	1	0
39416	TAAATTTCACCTTTCTGAGAAGG	MIR-513A-3P: HSA-MIR-513A-3P	23	30.4	17.4	17.4	34.8	34.8	-2.7	78.8	75	1	1	1	1	1	1	1	1	1	1	1	1	1	1	1	1	1	0	0	0	1	1	1	1	1	1	1	1	0	0	1	1	0	0	0	1	1	0
39422	TGCTTCCTTTCAGAGGGT	MIR-516A-3P-MIR-516*: HSA-MIR-516A-3P; HSA-MIR-516B*	18	11.1	22.2	27.8	38.9	50	-2.4	78.8	79.5	1	1	1	1	1	1	1	1	1	1	1	1	1	1	1	1	1	0	0	0	1	1	1	1	1	1	1	1	1	1	1	1	0	0	0	1	1	1
38541	TGTGACAGATTGATAACTGAAA	MIR-542-3P: HSA-MIR-542-3P; MMU-MIR-542-3P; RNO-MIR-542-3P	22	40.9	9.1	22.7	27.3	31.8	-0.9	78.8	72.7	1	1	1	1	1	1	1	1	1	1	1	1	1	1	1	1	1	0	0	0	1	1	1	1	1	1	1	1	1	0	1	1	0	0	0	1	1	1
38405	AAAACGGTGAGATTTTGTTTT	MIR-553: HSA-MIR-553	21	28.6	4.8	23.8	42.9	28.6	-1.3	78.8	70.5	1	1	1	1	1	1	1	1	1	1	1	1	1	1	1	1	1	0	0	0	1	1	1	1	1	1	1	0	1	0	1	1	0	0	0	1	1	0
38409	TGAGCTGCTGTACCAAAAT	MIR-558: HSA-MIR-558	19	31.6	21.1	21.1	26.3	42.1	0	78.8	72.7	1	1	1	1	1	1	1	1	1	1	1	1	1	1	1	1	1	0	1	1	1	0	1	1	1	1	1	1	1	0	1	1	0	0	0	1	1	0
38617	GCGTGCGCCGGCCGGCCGCC	MIR-560: HSA-MIR-560 (DELETED IN MIRBASE 10.1)	20	0	50	45	5	95	-7.1	78.8	77.3	1	1	1	1	1	1	1	1	1	1	1	1	1	1	1	1	1	0	0	0	1	1	1	1	1	1	1	1	1	1	1	1	0	0	0	1	1	0
38415	GGGCGCCTGTGATCCCAAC	MIR-566: HSA-MIR-566	19	15.8	36.8	31.6	15.8	68.4	-3	78.8	61.4	1	1	1	1	1	1	1	1	1	1	1	1	1	1	1	1	0	0	0	0	1	0	1	1	1	1	1	0	0	0	0	1	0	0	0	1	1	0
38458	AAACTCTACTTGTCCTTCTGAGT	MIR-618: HSA-MIR-618	23	21.7	26.1	13	39.1	39.1	-1.8	78.8	75	1	1	1	1	1	1	1	1	1	1	1	1	1	1	1	1	1	0	0	0	1	1	1	1	1	1	1	1	1	0	1	1	0	0	0	1	1	1
38630	CACAAGGTATTGGTATTACCT	MIR-624: HSA-MIR-624	21	28.6	19	19	33.3	38.1	-3.9	78.8	72.7	1	1	1	1	1	1	1	1	1	1	1	1	1	1	1	1	1	0	0	0	1	1	1	1	1	1	1	0	0	0	1	1	0	0	0	1	1	1
39174	AGGGGGAAAGTTCTATAGTCC	MIR-625: HSA-MIR-625.	21	28.6	14.3	33.3	23.8	47.6	0	78.8	72.7	1	1	1	1	1	1	1	1	1	1	1	1	1	1	1	1	1	0	0	0	1	1	1	1	1	1	1	0	0	1	1	1	0	0	0	1	1	1
38865	AGTTTTGTGTGCATGTGCATGT	MIR-669B: MMU-MIR-669B	22	13.6	9.1	31.8	45.5	40.9	-3.1	78.8	72.7	1	0	1	1	1	1	1	1	1	1	1	1	1	1	1	1	1	0	0	0	1	1	1	1	1	1	1	0	1	0	1	1	0	1	0	1	1	1
39869	ATCCCTGAGTGTATGTGGTGAA	MIR-670: MMU-MIR-670	22	22.7	13.6	31.8	31.8	45.5	-1	78.8	63.6	1	1	1	1	1	1	1	1	1	1	1	1	1	1	1	1	1	0	0	0	1	0	1	1	1	1	1	0	0	0	1	1	0	0	0	1	1	0
39094	TGTAACTTGCCAGGGACGGCTGA	EBV-MIR-BART13: EBV-MIR-BART13	23	21.7	21.7	34.8	21.7	56.5	-4	77.5	65.9	1	1	1	1	1	1	1	1	1	1	1	1	1	1	1	1	1	0	0	0	1	0	1	1	1	1	1	1	0	0	1	1	0	0	0	1	1	0
39098	GTCAGTGGTTTTGTTTCCTTGA	EBV-MIR-BART15: EBV-MIR-BART15	22	9.1	13.6	27.3	50	40.9	-2.5	77.5	77.3	1	1	1	1	1	1	1	1	1	1	1	1	1	1	1	1	1	0	1	0	1	0	1	1	1	1	1	0	1	1	1	1	0	0	0	1	1	1
39135	TATCTTTTGCGGCAGAAATTGA	EBV-MIR-BHRF1-2: EBV-MIR-BHRF1-2.	22	27.3	13.6	22.7	36.4	36.4	0	77.5	75	1	1	1	1	1	1	1	1	1	1	1	1	1	1	1	1	1	1	1	1	1	0	1	1	1	1	1	1	0	1	1	1	0	0	0	1	1	0
38938	TGGAATGTAAAGAAGTGTGTAT	MIR-1: RNO-MIR-1	22	36.4	0	31.8	31.8	31.8	0	77.5	68.2	1	1	1	1	1	1	1	1	1	1	1	1	1	1	1	1	1	0	0	1	1	0	1	1	1	1	1	0	1	0	1	1	0	0	0	1	1	0
38705	TACAGTACTGTGATAGCTGAA	MIR-101B: MMU-MIR-101B; RNO-MIR-101B.	21	33.3	14.3	23.8	28.6	38.1	-1.9	77.5	63.6	1	1	1	1	1	1	1	1	1	1	1	1	1	1	1	1	1	0	1	0	1	0	1	1	1	1	1	0	0	0	1	1	0	0	0	1	0	0
38706	CCAAGTGCTCAGATGCTTGTGGT	MIR-105: MMU-MIR-105	23	17.4	21.7	30.4	30.4	52.2	-4.8	77.5	70.5	1	1	1	1	1	1	1	1	1	1	1	1	1	1	1	1	1	0	1	0	1	0	1	1	1	1	1	0	0	0	1	1	0	0	0	1	1	0
38318	AGCAGCATTGTACAGGGCTATCA	MIR-107: HSA-MIR-107; MMU-MIR-107; RNO-MIR-107	23	30.4	21.7	26.1	21.7	47.8	-0.7	77.5	65.9	1	1	1	1	1	1	1	1	1	1	1	1	1	1	1	1	1	0	0	0	1	1	1	1	1	1	1	0	0	0	1	1	0	0	0	1	1	0
39246	CTCCCACATGCAGGGTTTGCA	MIR-188-3P: HSA-MIR-188-3P; MMU-MIR-188-3P; RNO-MIR-188-3P	21	19	33.3	23.8	23.8	57.1	-2.8	77.5	70.5	1	1	1	1	1	1	1	1	1	1	1	1	1	1	1	1	1	0	0	0	1	0	1	1	1	1	1	0	0	1	1	1	0	0	0	1	1	0
38337	AGCTACATTGTCTGCTGGGTTTC	MIR-221: HSA-MIR-221; MMU-MIR-221; RNO-MIR-221	23	13	21.7	26.1	39.1	47.8	-1.3	77.5	65.9	1	1	1	1	1	1	1	1	1	1	1	1	1	1	1	1	1	0	1	1	1	0	1	1	1	1	1	0	0	0	1	1	0	0	0	1	1	0
35889	TGGCTCAGTTCAGCAGGAACAG	MIR-24: HSA-MIR-24; MMU-MIR-24; RNO-MIR-24	22	27.3	22.7	31.8	18.2	54.5	-2.7	77.5	77.3	1	1	1	1	1	1	1	1	1	1	1	1	1	1	1	1	1	1	1	0	1	1	1	1	1	1	1	0	1	0	1	1	0	0	0	1	1	0
38756	AAGTGCTTCCATGTTTCAGTGG	MIR-302C: HSA-MIR-302C; RNO-MIR-302C; MMU-MIR-302C	22	18.2	18.2	27.3	36.4	45.5	-2.4	77.5	77.3	1	1	1	1	1	1	1	1	1	1	1	1	1	1	1	1	1	1	0	0	1	1	1	1	1	1	1	1	1	0	1	1	0	0	0	1	1	0
39317	TTTATTGAGGACCTCCTATCAA	MIR-325-3P: HSA-MIR-325-3P	22	27.3	22.7	13.6	36.4	36.4	-1.9	77.5	63.6	1	1	1	1	1	1	1	1	1	1	1	1	1	1	1	1	1	0	0	0	1	0	0	1	1	1	0	0	1	0	1	1	0	0	0	1	1	0
39000	GGTAGATTCTCCTTCTATGAG	MIR-376A*: RNO-MIR-376A*; HSA-MIR-376A*; MMU-MIR-376A*	21	19	19	23.8	38.1	42.9	-2.7	77.5	72.7	1	1	1	1	1	1	1	1	1	1	1	1	1	1	1	1	1	0	0	0	1	1	1	1	1	1	1	1	1	1	1	1	0	0	0	1	0	0
38783	ATCATAGAGGAACATCCACTT	MIR-376B: MMU-MIR-376B; RNO-MIR-376B.	21	38.1	23.8	14.3	23.8	38.1	-1.3	77.5	70.5	1	1	1	1	1	1	1	1	1	1	1	1	1	1	1	1	1	0	0	0	1	0	1	1	1	1	1	1	0	1	1	1	0	0	0	1	1	0
38563	ATCACACAAAGGCAACTTTTGG	MIR-377: RNO-MIR-377	22	36.4	22.7	18.2	22.7	40.9	-2.8	77.5	72.7	1	1	1	1	1	1	1	1	1	1	1	1	1	1	1	1	1	0	0	0	1	1	1	1	1	1	1	1	1	0	1	1	0	0	0	1	1	0
38529	TATGTAGTATGGTCCACATCTT	MIR-380-3P: MMU-MIR-380-3P; RNO-MIR-380-3P	22	22.7	18.2	18.2	40.9	36.4	-0.7	77.5	70.5	1	1	1	1	1	1	1	1	1	1	1	1	1	1	1	1	1	0	0	0	1	1	1	1	1	1	1	0	1	0	1	1	0	0	0	1	1	1
38849	TAGCAGCGGGAACAGTACTGCAG	MIR-503: MMU-MIR-503; RNO-MIR-503	23	30.4	21.7	34.8	13	56.5	-5.4	77.5	63.6	1	1	1	1	1	1	1	1	1	1	1	1	1	1	1	1	1	0	0	0	1	0	0	1	1	1	1	0	0	0	1	1	0	0	0	1	1	0
39406	CGTCAACACTTGCTGGTTTCCT	MIR-505: HSA-MIR-505; RNO-MIR-505	22	13.6	31.8	18.2	36.4	50	0	77.5	72.7	1	1	1	1	1	1	1	1	1	1	1	1	1	1	0	1	1	1	1	0	1	0	1	1	1	1	1	1	0	1	1	1	0	0	0	1	1	0
38385	TTTTGCACCTTTTGGAGTGAA	MIR-507: HSA-MIR-507	21	19	14.3	23.8	42.9	38.1	-3	77.5	70.5	1	1	1	1	1	1	1	1	1	1	1	1	1	1	1	1	1	0	0	0	1	0	1	1	1	1	1	1	1	0	1	1	0	0	0	1	1	0
38852	ATGCCTTTTGCTCTGCACTCA	MIR-511: MMU-MIR-511; RNO-MIR-511	21	14.3	33.3	14.3	38.1	47.6	-0.3	77.5	65.9	1	1	1	1	1	1	1	1	1	1	1	1	1	1	1	1	1	1	0	0	1	0	1	1	1	1	0	1	1	1	1	1	0	0	0	0	1	0
39421	GAGTGCCTTCTTTTGGAGCGTT	MIR-515-3P: HSA-MIR-515-3P	22	9.1	18.2	31.8	40.9	50	-3.4	77.5	79.5	1	1	1	1	1	1	1	1	1	1	1	1	1	1	1	1	1	0	0	0	1	1	1	1	1	1	1	1	1	1	1	1	0	0	0	1	1	1
39442	AAAGCGCTTCCCTTCAGAGTG	MIR-518E: HSA-MIR-518E.	21	23.8	28.6	23.8	23.8	52.4	-1.7	77.5	81.8	1	1	1	1	1	1	1	1	1	1	1	1	1	1	1	1	1	1	0	0	1	1	1	1	1	1	1	1	1	1	1	1	0	0	0	1	1	1
38394	ACAAAGTGCTTCCCTTTAGAGTGT	MIR-520G: HSA-MIR-520G	24	25	20.8	20.8	33.3	41.7	-0.4	77.5	75	1	1	1	1	1	1	1	1	1	1	1	1	1	1	1	1	1	0	0	1	1	0	1	1	1	1	1	1	0	0	1	1	0	0	0	1	1	0
39471	GAACGCGCTTCCCTATAGAGGGT	MIR-523: HSA-MIR-523	23	21.7	26.1	30.4	21.7	56.5	-4.3	77.5	81.8	1	1	1	1	1	1	1	1	1	1	1	1	1	1	1	1	1	1	1	1	1	0	1	1	1	1	1	1	1	1	1	1	0	0	0	1	1	0
38616	GATGAGCTCATTGTAATATGAG	MIR-556-5P: HSA-MIR-556-5P	22	31.8	9.1	27.3	31.8	36.4	-3.4	77.5	72.7	1	1	1	1	1	1	1	1	0	1	1	1	1	1	1	1	1	1	0	0	1	0	1	1	1	1	1	1	1	0	1	1	0	0	0	1	0	0
38411	CAAAGTTTAAGATCCTTGAAGT	MIR-561: HSA-MIR-561	22	36.4	13.6	18.2	31.8	31.8	-1.3	77.5	70.5	1	1	1	1	1	1	1	1	1	1	1	1	1	1	1	1	1	0	0	0	1	0	1	1	1	1	1	1	0	1	1	1	0	0	0	1	1	0
39186	CACGCTCATGCACACACCCACA	MIR-574-3P: MMU-MIR-574-3P; HSA-MIR-574-3P	22	31.8	50	9.1	9.1	59.1	-1.4	77.5	65.9	1	1	1	1	1	1	1	1	1	1	1	1	1	1	1	0	1	1	1	1	1	0	1	1	1	1	0	1	1	0	0	1	0	1	0	0	1	0
38454	AGGAATGTTCCTTCTTTGCC	MIR-613: HSA-MIR-613	20	15	25	20	40	45	-2.3	77.5	72.7	1	1	1	1	1	1	1	1	1	1	1	1	1	1	1	1	1	0	0	0	1	0	1	1	1	1	1	1	1	0	1	1	0	0	0	1	1	0
38457	AGACTTCCCATTTGAAGGTGGC	MIR-617: HSA-MIR-617	22	22.7	22.7	27.3	27.3	50	-2.6	77.5	72.7	1	1	1	1	1	1	1	1	1	1	1	1	1	1	1	1	1	0	0	0	1	0	1	1	1	1	1	1	0	1	1	1	0	0	0	1	1	0
38465	AGCTGTCTGAAAATGTCTT	MIR-626: HSA-MIR-626	19	26.3	15.8	21.1	36.8	36.8	0	77.5	75	1	1	1	1	1	1	1	1	1	1	1	1	1	1	1	1	1	0	0	0	1	1	1	1	1	1	1	1	1	0	1	1	0	0	0	1	1	0
38467	GTTCTCCCAACGTAAGCCCAGC	MIR-629*: HSA-MIR-629*	22	22.7	40.9	18.2	18.2	59.1	0	77.5	70.5	1	1	1	1	1	1	1	1	1	1	1	1	1	1	1	1	1	1	1	1	1	0	0	1	1	1	0	1	1	1	0	1	0	0	0	1	1	0
38479	GTCCCTCTCCAAATGTGTCTTG	MIR-642: HSA-MIR-642	22	13.6	31.8	18.2	36.4	50	0	77.5	84.1	1	1	1	1	1	1	1	1	1	1	1	1	1	1	1	0	1	1	1	1	1	1	1	1	1	1	1	1	1	1	1	1	0	1	0	1	1	1
38488	TTTAGGATAAGCTTGACTTTTG	MIR-651: HSA-MIR-651	22	22.7	9.1	22.7	45.5	31.8	-0.8	77.5	65.9	1	1	1	1	1	1	1	1	1	1	1	1	1	1	1	1	1	0	0	0	1	0	1	1	1	1	1	0	0	0	1	1	0	0	0	1	1	1
38489	AATATTATACAGTCAACCTCT	MIR-656: HSA-MIR-656	21	38.1	23.8	4.8	33.3	28.6	0	77.5	70.5	1	1	1	1	1	1	1	1	1	1	1	1	1	1	1	1	1	1	0	0	1	0	1	1	1	1	1	1	1	0	1	1	0	0	0	1	1	0
38493	TGCCTGGGTCTCTGGCCTGCGCGT	MIR-661: HSA-MIR-661	24	0	33.3	37.5	29.2	70.8	-7.4	77.5	65.9	1	1	1	1	1	1	1	1	1	1	1	1	1	1	1	1	1	0	0	0	1	0	1	1	1	1	1	1	0	0	1	1	0	0	0	1	1	1
39873	TGCGAGTCACCCCCGGGTGTTG	MIR-712*: MMU-MIR-712*	22	9.1	31.8	36.4	22.7	68.2	-3.7	77.5	72.7	1	1	1	1	1	1	1	1	1	1	1	1	1	1	1	1	1	0	0	1	1	0	1	1	1	1	1	0	1	0	1	1	0	0	0	1	1	0
39884	TGTGAGTTGTTCCTCACCTGGA	MIR-804: MMU-MIR-804	22	13.6	22.7	27.3	36.4	50	-5.2	77.5	68.2	1	1	1	1	1	1	1	1	1	1	1	1	1	1	1	1	1	0	0	0	1	1	1	1	1	1	1	0	1	0	1	1	0	0	0	1	1	0
38947	TACTCCATTCATTCTGAGTAGA	MIR-880: RNO-MIR-880	22	27.3	22.7	13.6	36.4	36.4	-2.6	77.5	84.1	1	1	1	1	1	1	1	1	1	1	1	1	1	1	1	1	1	1	1	0	1	0	1	1	1	1	1	0	1	1	1	1	1	0	1	1	1	0
35926	CAAAGTGCTGTTCGTGCAGGTAG	MIR-93: HSA-MIR-93; MMU-MIR-93; RNO-MIR-93	23	21.7	17.4	34.8	26.1	52.2	-3.4	77.5	68.2	1	1	1	1	1	1	1	1	1	1	1	1	1	1	1	1	1	0	0	0	1	0	1	1	1	1	1	1	1	0	1	1	0	0	0	1	1	0
38917	AGACCAGACCATGCACAGTGGG	RLCV-MIR-RL1-12-5P: RLCV-MIR-RL1-12-5P	22	31.8	27.3	31.8	9.1	59.1	-3.6	77.5	75	1	1	1	1	1	1	1	1	1	1	1	1	1	1	1	1	1	0	0	0	1	0	1	1	1	1	1	1	1	1	1	1	0	0	0	1	1	0
39148	TCACGGTCCGAGCACATCCA	HCMV-MIR-US33-3P: HCMV-MIR-US33-3P	20	25	40	20	15	60	0	76.3	61.4	1	1	1	1	1	1	1	1	1	1	1	1	1	1	0	1	1	0	0	1	1	0	1	1	1	1	0	1	0	1	1	0	0	0	0	0	0	0
39195	TACAGTACTGTGATAACTGAA	MIR-101: HSA-MIR-101; MMU-MIR-101A; RNO-MIR-101A.	21	38.1	14.3	19	28.6	33.3	-1.6	76.3	63.6	1	1	1	1	1	1	1	1	1	1	1	1	1	1	1	1	1	0	0	0	1	1	1	1	1	1	1	0	0	0	1	1	0	0	0	1	1	0
39232	AATCATACACGGTTGACCTATT	MIR-154*: HSA-MIR-154*; MMU-MIR-154*	22	31.8	22.7	13.6	31.8	36.4	-0.3	76.3	65.9	1	1	1	1	1	1	1	1	1	1	1	1	1	0	1	1	0	0	0	0	1	0	1	1	1	1	1	1	1	1	1	1	0	0	0	1	1	0
35900	TGTAAACATCCTACACTCTCAGC	MIR-30C: HSA-MIR-30C; MMU-MIR-30C; RNO-MIR-30C	23	30.4	34.8	8.7	26.1	43.5	-0.1	76.3	72.7	1	1	1	1	1	1	1	1	1	1	1	1	1	1	1	1	1	1	0	0	1	0	0	1	1	1	1	1	1	1	1	1	0	0	0	1	1	0
39310	AGGCAAGATGCTGGCATAGCT	MIR-31: HSA-MIR-31; MMU-MIR-31; RNO-MIR-31.	21	28.6	19	33.3	19	52.4	-1.8	76.3	75	1	1	1	1	1	1	1	1	1	1	1	1	1	1	1	1	1	0	0	0	1	1	1	1	1	1	1	1	1	0	1	1	0	0	0	1	1	0
38552	GTGGTGTGCTAGTTACTTTT	MIR-333: RNO-MIR-333 (DELETED IN MIRBASE 12.0)	20	10	10	30	50	40	-0.3	76.3	70.5	1	1	1	1	1	1	1	1	1	1	1	1	1	1	1	1	1	1	1	1	1	0	1	1	1	1	1	0	0	0	1	1	0	0	0	1	1	0
38553	TCAAGAGCAATAACGAAAAATGT	MIR-335: HSA-MIR-335; MMU-MIR-335-5P; RNO-MIR-335	23	52.2	13	17.4	17.4	30.4	0	76.3	72.7	1	1	1	1	1	1	1	1	1	1	1	1	1	1	1	1	1	1	0	0	1	1	1	1	1	1	1	0	0	0	1	1	0	0	0	1	1	0
38557	TGATCTAGCCAAAGCCTGACCGT	MIR-344-3P: RNO-MIR-344-3P	23	26.1	30.4	21.7	21.7	52.2	-1.2	76.3	70.5	1	1	1	1	1	1	1	1	1	1	1	1	1	1	1	1	1	0	0	1	1	0	1	1	1	1	1	1	1	0	1	1	0	0	0	1	1	0
38769	AGGCAGTGTAATTAGCTGATTGT	MIR-34B-5P: MMU-MIR-34B-5P; RNO-MIR-34B	23	26.1	8.7	30.4	34.8	39.1	-2.9	76.3	68.2	1	1	1	1	1	1	1	1	1	1	1	1	1	1	1	1	1	0	0	0	1	1	1	1	1	1	1	0	1	0	1	1	0	0	0	1	1	0
38358	TATGTAATATGGTCCACATCTT	MIR-380-3P: HSA-MIR-380-3P	22	27.3	18.2	13.6	40.9	31.8	0	76.3	70.5	1	1	1	1	1	1	1	1	1	1	1	1	1	1	1	1	1	0	0	0	1	0	1	1	1	1	1	1	1	1	1	1	0	0	0	1	1	0
38564	GGCCTCATTAAATGTTTGTTG	MIR-421-5P: HSA-MIR-421-5P; MMU-MIR-421-5P; RNO-MIR-421-5P; (RNO-MIR-421)	21	19	14.3	23.8	42.9	38.1	0	76.3	81.8	1	1	1	1	1	1	1	1	1	1	1	1	0	1	1	1	1	1	1	1	1	1	1	1	1	1	1	1	1	1	1	1	0	0	0	1	1	0
39368	TTTTGCGATGTGTTCCTAATAT	MIR-450A-5P: HSA-MIR-450A; MMU-MIR-450A-5P; RNO-MIR-450A-2	22	18.2	13.6	18.2	50	31.8	0	76.3	68.2	1	1	1	1	1	1	1	1	1	1	1	1	1	1	1	1	1	0	1	0	1	0	1	1	1	1	1	0	0	0	1	1	0	0	0	1	0	0
39376	TAGTGCAATATTGCTTATAGGGT	MIR-454_1: HSA-MIR-454	23	26.1	8.7	26.1	39.1	34.8	-1.6	76.3	68.2	1	0	1	1	1	1	1	1	1	1	1	1	1	1	1	1	1	1	1	0	1	0	1	1	1	1	1	0	1	0	1	1	0	0	0	1	1	1
38805	GCAGTCCACGGGCATATACAC	MIR-455-3P: MMU-MIR-455; RNO-MIR-455-3P.	21	28.6	33.3	23.8	14.3	57.1	-1.8	76.3	65.9	1	1	1	1	1	1	1	1	1	1	1	1	1	1	1	1	1	0	0	1	1	0	1	1	1	1	1	1	0	0	1	1	0	0	0	1	0	0
39381	TCACTCCTCTCCTCCCGTCTT	MIR-483-3P: HSA-MIR-483-3P.	21	4.8	52.4	4.8	38.1	57.1	0	76.3	65.9	1	1	1	1	1	1	1	1	1	1	1	1	1	1	1	1	1	1	1	1	1	0	1	1	1	1	0	1	1	1	0	0	0	0	0	0	1	0
38534	GTCATACACGGCTCTCCTCT	MIR-485-3P: HSA-MIR-485-3P; MMU-MIR-485*; RNO-MIR-485-3P.	20	15	40	15	30	55	-1.3	76.3	63.6	1	1	1	1	1	1	1	1	1	1	1	1	1	1	1	1	1	0	0	0	1	1	1	1	1	1	1	1	0	1	0	1	0	0	0	1	0	0
38847	AATGCACCTGGGCAAGGGTTCA	MIR-500-3P: MMU-MIR-500; RNO-MIR-500	22	27.3	22.7	31.8	18.2	54.5	-3.8	76.3	70.5	1	1	1	1	1	1	1	1	1	1	1	1	1	1	1	1	1	1	0	0	1	0	1	1	1	1	1	0	1	0	1	1	0	0	0	1	1	0
38850	TGATTGACATTTCTGTAATGG	MIR-509-3P: MMU-MIR-509-3P	21	23.8	9.5	23.8	42.9	33.3	-0.9	76.3	70.5	1	1	1	1	1	1	1	1	1	1	1	1	1	1	1	1	1	1	0	0	1	1	1	1	1	1	1	1	1	0	1	1	0	0	0	1	1	0
39447	AAAGTGCATCCTTTTAGAGTGT	MIR-519A: HSA-MIR-519A.	22	27.3	13.6	22.7	36.4	36.4	-0.7	76.3	75	1	1	1	1	1	1	1	1	1	1	1	1	1	1	1	1	1	0	0	1	1	1	1	1	1	1	1	1	0	0	1	1	0	0	1	1	1	1
38434	AGACCATGGGTTCTCATTGT	MIR-591: HSA-MIR-591	20	20	20	25	35	45	-1.6	76.3	70.5	1	1	1	1	1	1	1	1	1	1	1	1	1	1	1	1	1	1	0	0	1	0	1	1	1	1	1	1	0	0	1	1	0	0	0	1	1	0
38435	TTGTGTCAATATGCGATGATGT	MIR-592: HSA-MIR-592; MMU-MIR-592; RNO-MIR-592.	22	22.7	9.1	27.3	40.9	36.4	-1	76.3	75	1	1	1	1	1	1	1	1	1	1	1	1	1	1	1	1	1	1	1	0	1	0	1	1	1	1	1	1	0	0	1	1	0	0	0	1	1	0
38438	AAGCCTGCCCGGCTCCTCGGG	MIR-596: HSA-MIR-596	21	9.5	42.9	33.3	14.3	76.2	-5.3	76.3	72.7	1	1	1	1	1	1	1	1	1	1	1	1	1	1	1	1	1	0	0	0	1	0	1	1	1	1	1	1	1	1	1	1	0	0	0	1	1	0
38628	GTTGTGTCAGTTTATCAAAC	MIR-599: HSA-MIR-599; MMU-MIR-599	20	25	15	20	40	35	0	76.3	79.5	1	0	1	1	1	1	1	1	1	1	1	1	1	1	1	1	1	1	0	1	1	1	1	1	1	1	1	0	1	1	1	1	0	0	0	1	1	1
39868	TGACACCTGCCACCCAGCCCAAG	MIR-667: MMU-MIR-667; RNO-MIR-667	23	26.1	47.8	17.4	8.7	65.2	0	76.3	75	1	1	1	1	1	1	1	1	1	1	1	1	1	1	1	1	1	1	1	1	1	0	1	1	1	1	1	1	1	1	1	1	0	0	0	0	1	0
38880	AAAGGCTAGGCTCACAACCAAA	MIR-690: MMU-MIR-690	22	45.5	27.3	18.2	9.1	45.5	-0.3	76.3	65.9	1	1	1	1	1	1	1	1	1	1	1	1	1	1	1	1	1	0	0	0	1	0	1	1	1	1	1	1	0	0	1	1	1	0	0	1	1	0
38278	CTCGTCTCCGGCTGTATATACC	CALI_23: CALIBRATION OLIGO 23.	22	13.6	36.4	18.2	31.8	54.5	0	75	61.4	1	1	1	1	1	1	1	1	1	1	1	1	1	1	1	1	1	0	0	0	1	0	1	1	1	1	1	0	0	0	1	1	0	0	0	1	1	0
38262	GTCCCACTCCGTAGATCTGTTC	CALI_7: CALIBRATION OLIGO 7.	22	13.6	36.4	18.2	31.8	54.5	0	75	65.9	1	1	1	1	1	1	1	1	1	1	1	1	1	1	1	1	1	1	0	0	1	0	1	1	1	1	1	0	0	1	1	1	0	0	0	1	0	0
39117	TATTTTCTGCATTCGCCCTTGC	EBV-MIR-BART2-5P: EBV-MIR-BART2-5P	22	9.1	31.8	13.6	45.5	45.5	-1.2	75	65.9	1	1	1	1	1	1	0	1	1	1	1	1	1	0	1	1	0	1	1	1	1	0	1	1	1	1	1	1	0	0	0	0	0	0	0	1	1	0
35864	TAGCAGCACATAATGGTTTGTG	MIR-15A: HSA-MIR-15A; MMU-MIR-15A; RNO-MIR-15A	22	27.3	13.6	27.3	31.8	40.9	-2.3	75	75	1	1	1	1	1	1	1	1	1	1	1	1	0	1	1	1	1	0	0	1	1	1	1	1	1	1	1	1	1	1	1	1	0	0	0	1	1	0
39244	CAAAGAATTCTCCTTTTGGGCT	MIR-186: HSA-MIR-186; MMU-MIR-186; RNO-MIR-186.	22	22.7	22.7	18.2	36.4	40.9	-1.5	75	65.9	1	1	1	1	1	1	0	1	1	1	1	1	1	1	1	1	1	0	0	0	1	0	1	1	1	1	1	0	1	0	1	1	0	0	0	1	0	0
39251	TAAGGTGCATCTAGTGCAGATAG	MIR-18A: HSA-MIR-18A; MMU-MIR-18A; RNO-MIR-18A	23	30.4	13	30.4	26.1	43.5	-3.4	75	63.6	1	1	1	1	1	1	1	1	1	1	1	1	1	1	1	1	1	0	0	0	1	0	1	1	1	1	1	0	0	0	1	1	0	0	0	1	1	0
38518	ATGTATGTGTGCATGAACATGT	MIR-297B: MMU-MIR-297B-5P	22	27.3	9.1	27.3	36.4	36.4	-2.6	75	70.5	1	1	1	1	1	1	1	1	1	1	1	1	1	1	1	1	1	0	0	0	1	1	1	1	1	1	1	1	1	0	1	1	0	1	0	1	1	0
38749	ATGTATGTGTGCATGTACATGT	MIR-297C: MMU-MIR-297C	22	22.7	9.1	27.3	40.9	36.4	-4.1	75	75	1	1	1	1	1	1	1	1	1	1	1	1	1	1	1	1	1	0	0	0	1	1	1	1	1	1	1	0	0	0	1	1	0	1	1	1	1	1
38560	CAGCCCTGCTGTCTTAACCTCT	MIR-349: RNO-MIR-349	22	13.6	40.9	13.6	31.8	54.5	-2.8	75	61.4	1	1	1	1	1	1	1	1	1	1	1	1	1	1	1	1	1	0	1	0	1	0	1	1	1	1	0	0	0	1	1	1	0	0	0	1	0	0
38380	TTTCAAGCCAGGGGGCGTTTTTC	MIR-498: HSA-MIR-498	23	13	21.7	30.4	34.8	52.2	-3.9	75	65.9	1	1	1	1	1	1	1	1	1	1	1	1	1	1	1	1	1	0	0	0	1	0	1	1	1	1	1	0	0	1	1	1	0	0	0	1	1	0
39433	GAAAGCGCTTCCCTTTGCTGGA	MIR-518A-3P: HSA-MIR-518A-3P	22	18.2	27.3	27.3	27.3	54.5	-2.2	75	75	1	1	1	1	1	1	1	1	1	1	1	1	1	1	1	1	1	0	0	0	1	0	1	1	1	1	1	1	1	1	1	1	1	0	0	1	0	0
38621	ATTCTAATTTCTCCACGTCTTTG	MIR-576-5P: HSA-MIR-576-5P	23	17.4	26.1	8.7	47.8	34.8	0	75	70.5	1	1	1	1	1	1	1	1	1	1	1	1	1	1	1	0	1	1	1	1	1	0	1	1	1	1	1	1	1	1	0	0	0	0	0	1	1	0
38452	GCGAGGACCCCTCGGGGTCTGAC	MIR-611: HSA-MIR-611	23	13	34.8	39.1	13	73.9	-10.8	75	61.4	1	1	1	1	1	1	1	1	1	1	1	1	1	1	1	1	1	0	0	0	1	0	1	1	1	1	1	0	0	0	1	1	0	0	0	1	1	0
39871	CACAGCTCCCATCTCAGAACAA	MIR-674*: MMU-MIR-674*; RNO-MIR-674-3P	22	36.4	40.9	9.1	13.6	50	0	75	68.2	1	1	1	1	1	1	1	1	1	1	1	1	1	1	1	1	1	1	1	1	1	0	1	0	1	1	1	1	1	1	1	0	0	0	0	1	0	0
38871	CAGCCTCGCTGGCAGGCAGCT	MIR-681: MMU-MIR-681	21	14.3	38.1	33.3	14.3	71.4	-5.7	75	68.2	1	1	1	1	1	1	1	1	1	1	1	1	1	1	1	1	1	0	0	0	1	1	1	1	1	1	1	0	0	0	1	1	0	0	0	1	1	0
38878	TCGCAGGCGACTACTTATTC	MIR-688: MMU-MIR-688	20	20	30	20	30	50	-0.3	75	65.9	1	1	1	1	1	1	1	1	1	1	1	1	1	1	1	1	1	0	0	0	1	0	1	1	1	1	1	0	1	1	1	0	0	0	0	1	0	0
38881	ATTCCTGAAGAGAGGCAGAAAA	MIR-691: MMU-MIR-691	22	45.5	13.6	27.3	13.6	40.9	-2	75	63.6	1	1	1	1	1	1	1	1	1	1	1	1	1	1	1	1	1	1	0	0	1	0	1	1	1	1	1	0	0	0	1	1	0	0	0	1	1	0
39029	CAACAAATCACAGTCTGCCATA	MIR-7*: RNO-MIR-7A*; HSA-MIR-7-1*; MMU-MIR-7A*	22	40.9	31.8	9.1	18.2	40.9	0	75	68.2	1	1	1	1	1	1	1	1	1	1	1	1	1	1	1	1	1	1	1	1	1	0	1	1	1	1	0	0	0	1	1	1	0	0	0	1	1	0
38906	CTCAGACAGAGATACCTTCTCT	MIR-717: MMU-MIR-717	22	27.3	31.8	13.6	27.3	45.5	-4.3	75	68.2	1	1	1	1	1	1	1	1	1	1	1	1	1	1	1	1	1	0	0	0	1	1	1	1	1	1	1	1	1	1	0	1	0	0	0	1	1	0
39167	AAGGTTACTTGTTAGTTCAGG	MIR-872: MMU-MIR-872; RNO-MIR-872	21	23.8	9.5	28.6	38.1	38.1	-1.5	75	72.7	1	1	1	1	1	1	1	1	1	1	1	1	1	1	1	1	1	0	0	0	1	1	1	1	1	1	1	1	0	1	1	1	0	0	0	1	1	0
38959	TGGTGGTTTGCAAAGTAATTCA	MIR-876-3P: RNO-MIR-876-3P	22	27.3	9.1	27.3	36.4	36.4	-1.1	75	68.2	1	1	1	1	1	1	1	1	1	1	1	1	1	1	1	1	1	0	0	0	1	0	1	1	1	1	1	0	1	0	1	1	0	0	0	1	0	0
39115	TAGCAGGCATGTCTTCATTCC	EBV-MIR-BART20-5P_2: EBV-MIR-BART20-5P	21	19	28.6	19	33.3	47.6	-1.5	73.8	70.5	1	1	1	1	1	1	1	1	1	1	1	1	1	1	1	1	1	0	0	0	1	0	1	1	1	1	1	0	1	0	1	1	0	0	0	0	1	1
38678	TCACATTTGCCTGGACCTTTTT	MGHV-MIR-M1-9: MGHV-MIR-M1-9	22	13.6	27.3	13.6	45.5	40.9	0	73.8	59.1	1	1	1	1	1	1	1	1	1	1	1	1	1	1	1	1	1	1	1	0	1	0	0	1	1	1	1	0	0	0	1	0	0	0	0	0	1	0
35878	TGTAACAGCAACTCCATGTGGA	MIR-194: HSA-MIR-194; MMU-MIR-194; RNO-MIR-194	22	31.8	22.7	22.7	22.7	45.5	-1.2	73.8	72.7	1	1	1	1	1	1	1	1	1	1	1	1	1	1	1	1	1	1	0	0	1	1	1	1	1	1	1	1	1	1	1	1	0	0	0	1	0	0
38324	TTCACCACCTTCTCCACCCAGC	MIR-197: HSA-MIR-197; MMU-MIR-197	22	18.2	54.5	4.5	22.7	59.1	0	73.8	70.5	1	1	1	1	1	1	1	1	1	1	1	1	1	1	1	1	1	1	1	0	1	1	1	1	1	1	0	1	1	0	1	0	0	0	0	1	1	0
39289	AGCTACATCTGGCTACTGGGT	MIR-222: HSA-MIR-222; MMU-MIR-222; RNO-MIR-222.	21	19	23.8	28.6	28.6	52.4	-3.4	73.8	61.4	1	1	1	1	1	1	1	1	1	1	1	1	1	1	0	0	1	0	0	0	1	0	0	1	1	1	1	1	1	0	1	0	0	0	0	1	1	0
38748	ATGTATGTGTGCATGTGCATGT	MIR-297A: MMU-MIR-297A; HSA-MIR-297	22	18.2	9.1	31.8	40.9	40.9	-4.1	73.8	72.7	1	1	1	1	1	1	1	1	1	1	1	1	1	1	1	1	1	0	0	0	1	0	1	1	1	1	1	0	1	0	1	1	0	1	0	1	1	1
38519	TGGTTTACCGTCCCACATACAT	MIR-299-5P: HSA-MIR-299-5P; MMU-MIR-299*; RNO-MIR-299	22	22.7	31.8	13.6	31.8	45.5	-0.3	73.8	72.7	1	1	1	1	1	1	1	1	1	1	1	1	1	1	1	1	1	1	1	1	1	0	1	1	1	1	1	1	0	0	1	1	0	0	0	1	1	0
39331	TTATAAAGCAATGAGACTGATT	MIR-340-5P: HSA-MIR-340; MMU-MIR-340-5P; RNO-MIR-340-5P	22	40.9	9.1	18.2	31.8	27.3	0	73.8	59.1	1	1	1	1	1	1	1	1	1	1	1	1	1	1	1	1	1	0	0	0	1	0	1	0	1	1	1	0	0	1	1	0	0	0	0	1	1	0
39336	TGGCAGTGTCTTAGCTGGTTGT	MIR-34A: HSA-MIR-34A; MMU-MIR-34A; RNO-MIR-34A.	22	9.1	13.6	36.4	40.9	50	-3.6	73.8	63.6	1	1	1	1	1	1	1	1	1	1	1	1	1	1	1	1	1	0	0	0	1	0	1	1	1	1	1	0	0	0	1	1	0	0	0	1	1	0
39377	GCAGTCCATGGGCATATACAC	MIR-455-3P: HSA-MIR-455-3P	21	28.6	28.6	23.8	19	52.4	-0.9	73.8	68.2	1	1	1	1	1	1	1	1	1	1	1	1	1	1	1	1	1	0	0	0	1	0	1	1	1	1	1	1	0	1	1	1	0	0	0	1	1	0
39390	CTTATGCAAGATTCCCTTCTAC	MIR-491-3P: HSA-MIR-491-3P; MMU-MIR-491-3P	22	22.7	31.8	9.1	36.4	40.9	-0.8	73.8	65.9	1	1	1	1	1	1	1	1	1	1	1	1	1	1	1	1	1	0	0	1	1	0	1	0	1	1	0	1	1	0	1	0	0	0	0	1	1	0
38537	AAACAAACATGGTGCACTTCTT	MIR-495: HSA-MIR-495; MMU-MIR-495; RNO-MIR-495.	22	36.4	22.7	13.6	27.3	36.4	0	73.8	63.6	1	1	1	1	1	1	1	1	1	1	1	1	1	1	1	1	1	0	0	0	1	0	1	1	1	1	1	0	0	0	1	1	0	0	0	1	1	0
38412	AAAGTAGCTGTACCATTTGC	MIR-562: HSA-MIR-562	20	30	20	20	30	40	0	73.8	70.5	1	1	1	1	1	1	1	1	1	1	1	1	1	1	1	1	1	0	0	0	1	0	1	1	1	1	1	1	1	0	1	1	0	0	0	1	1	0
38777	TACAGTTGTTCAACCAGTTACT	MIR-582-5P: HSA-MIR-582-5P; MMU-MIR-582-5P; RNO-MIR-582.	22	27.3	22.7	13.6	36.4	36.4	0	73.8	72.7	1	1	1	1	1	1	1	1	1	1	1	1	1	1	1	1	1	0	0	0	1	1	1	1	1	1	1	1	0	0	1	1	0	0	0	1	1	0
39861	TGGTGCGGAAAGGGCCCACAGT	MIR-675-5P: MMU-MIR-675-5P (MMU-MIR-675); RNO-MIR-675	22	22.7	22.7	40.9	13.6	63.6	-4.7	73.8	65.9	1	1	1	1	1	1	1	1	1	1	1	1	1	1	1	1	1	0	0	0	1	0	1	1	1	1	1	0	0	1	1	1	0	0	0	1	1	0
38910	CAGTGCAATTAAAAGGGGGAA	MIR-721: MMU-MIR-721	21	42.9	9.5	33.3	14.3	42.9	0	73.8	63.6	1	0	1	1	1	1	1	1	1	1	1	1	1	1	1	1	1	1	1	0	1	0	1	1	1	1	1	0	0	0	1	1	0	0	0	1	1	0
38688	AGAGGCTTATAGCTCTAAGCC	MIR-879: MMU-MIR-879; RNO-MIR-879	21	28.6	23.8	23.8	23.8	47.6	-6.1	73.8	72.7	1	1	1	1	1	1	1	1	1	1	1	1	1	1	1	1	1	0	0	0	1	1	1	1	1	1	1	0	0	0	1	1	0	0	0	1	1	0
39134	AAATTCTGTTGCAGCAGATAGC	EBV-MIR-BHRF1-2*: EBV-MIR-BHRF1-2*	22	31.8	18.2	22.7	27.3	40.9	-4	72.5	68.2	1	1	1	1	1	1	1	1	1	1	1	1	1	1	1	1	1	0	0	0	1	0	1	1	1	1	1	0	1	1	1	1	0	0	0	1	1	0
39140	TAACTAGCCTTCCCGTGAGA	HCMV-MIR-UL22A: HCMV-MIR-UL22A	20	25	30	20	25	50	0	72.5	63.6	1	1	1	1	1	1	1	1	1	1	1	1	1	1	0	1	1	0	0	0	1	0	1	0	1	1	1	1	1	1	1	1	0	0	0	1	1	0
39211	TTTGGTCCCCTTCAACCAGCTG	MIR-133A: HSA-MIR-133A; MMU-MIR-133A; RNO-MIR-133A	22	13.6	36.4	18.2	31.8	54.5	-3.1	72.5	68.2	1	1	1	1	1	1	1	1	1	1	1	1	1	1	1	1	1	0	0	0	1	1	1	1	1	1	1	0	1	1	1	1	0	0	0	1	1	0
35847	CAGTGGTTTTACCCTATGGTAG	MIR-140-5P: HSA-MIR-140-5P; MMU-MIR-140; RNO-MIR-140	22	18.2	18.2	27.3	36.4	45.5	-2.5	72.5	70.5	1	1	1	1	1	1	1	1	1	1	1	1	1	1	1	1	1	0	0	0	1	0	1	1	1	1	1	1	1	0	1	1	0	0	0	1	1	0
39225	GTGTGCGGAAATGCTTCTGCTA	MIR-147B: HSA-MIR-147B; MMU-MIR-147; RNO-MIR-147	22	18.2	18.2	31.8	31.8	50	-6.3	72.5	63.6	1	1	1	1	1	1	1	1	1	1	1	1	1	1	1	1	1	0	0	0	1	0	1	1	1	1	1	1	0	0	1	1	0	0	0	1	1	0
39253	TAAGGTGCATCTAGTGCAGTTAG	MIR-18B: HSA-MIR-18B	23	26.1	13	30.4	30.4	43.5	-4.9	72.5	65.9	1	1	1	1	1	1	1	1	1	1	1	1	1	1	1	1	1	0	0	0	1	0	1	1	1	1	1	1	0	0	1	1	0	0	0	1	1	0
38336	CCACACCGTATCTGACACTTT	MIR-220A: HSA-MIR-220A	21	23.8	38.1	9.5	28.6	47.6	0	72.5	63.6	1	1	1	1	1	1	1	1	1	1	1	1	1	1	1	1	1	0	0	0	1	0	1	1	1	1	0	1	0	0	1	1	0	0	0	1	1	0
38737	AAAGTGCCGCCTAGTTTTAAGCCC	MIR-290-3P: MMU-MIR-290-3P	24	25	29.2	20.8	25	50	0	72.5	70.5	1	1	1	1	1	1	1	1	1	1	1	1	1	1	1	1	1	0	0	0	1	0	1	1	1	1	1	0	0	0	1	1	0	0	0	1	1	0
38554	TCACCCTTCCATATCTAGTCT	MIR-336: RNO-MIR-336	21	19	38.1	4.8	38.1	42.9	0	72.5	63.6	1	1	1	1	1	1	1	1	1	1	1	1	1	1	1	0	0	1	0	0	1	0	1	1	1	1	1	0	0	0	0	1	0	0	0	1	0	1
38761	TTCAGCTCCTATATGATGCCT	MIR-337-3P: MMU-MIR-337-3P; RNO-MIR-337; (HSA-MIR-337-3P).	21	19	28.6	14.3	38.1	42.9	-0.5	72.5	65.9	1	1	1	1	1	1	0	1	0	1	1	1	1	1	1	1	1	0	0	0	1	0	1	1	1	1	1	1	0	0	1	1	0	0	0	1	1	0
39338	AGGCAGTGTCATTAGCTGATTGT	MIR-34B-5P: HSA-MIR-34B*	23	21.7	13	30.4	34.8	43.5	-2.9	72.5	65.9	1	1	1	1	1	1	1	1	1	1	1	1	1	1	1	1	1	0	0	0	1	0	1	1	1	1	1	0	0	0	1	1	0	0	0	1	1	0
38355	TTATAATACAACCTGATAAGTG	MIR-374A: HSA-MIR-374A	22	40.9	13.6	13.6	31.8	27.3	0	72.5	70.5	1	1	1	1	1	1	1	1	1	1	1	1	0	0	1	1	1	1	1	0	1	0	1	1	1	1	1	1	1	1	1	1	0	0	0	1	1	0
40076	CTCATCTGCAAAGAAGTAAGTG	MIR-452*: HSA-MIR-452*	22	36.4	18.2	22.7	22.7	40.9	-1.3	72.5	70.5	1	1	1	1	1	1	1	1	1	1	1	1	1	1	1	1	1	0	0	0	1	1	1	1	1	1	1	1	0	0	1	1	0	0	0	1	1	0
38807	TGATAGACACCATATAAGGTAG	MIR-463: MMU-MIR-463	22	40.9	13.6	22.7	22.7	36.4	-1.9	72.5	63.6	1	1	1	1	1	1	1	1	1	1	1	1	1	0	1	1	1	0	0	0	1	0	0	1	1	1	1	0	0	0	1	1	0	0	0	1	1	0
39014	TGATAGACGCCAATTTGGGTAG	MIR-463: RNO-MIR-463	22	27.3	13.6	31.8	27.3	45.5	-2.1	72.5	68.2	1	1	1	1	1	1	1	1	1	1	1	1	1	1	1	1	1	1	0	0	1	1	1	1	1	1	1	0	0	0	1	1	0	0	0	1	1	0
39015	GATCAGTGCCTTTCTGAGTAGA	MIR-465-3P: RNO-MIR-465-3P	22	22.7	18.2	27.3	31.8	45.5	-2.5	72.5	68.2	1	1	1	1	1	1	1	1	1	1	1	1	1	1	1	1	1	0	0	0	1	1	1	1	1	1	1	0	1	1	1	1	0	0	0	1	0	0
39383	CCCAGATAATGGCACTCTCAA	MIR-488*: HSA-MIR-488*	21	33.3	33.3	14.3	19	47.6	-1.6	72.5	59.1	1	1	1	1	1	1	1	1	1	1	1	1	1	1	1	1	1	0	0	0	1	0	1	1	1	1	1	0	0	0	1	1	0	0	0	1	0	0
38379	CAGCAGCACACTGTGGTTTGT	MIR-497: HSA-MIR-497; MMU-MIR-497; RNO-MIR-497.	21	19	23.8	28.6	28.6	52.4	-2.2	72.5	70.5	1	1	1	1	1	1	1	1	1	1	1	1	1	1	1	1	1	0	0	0	1	0	1	1	1	1	1	0	1	1	1	1	0	0	0	1	1	0
39023	TACTCCAGAATATGGCAATCAT	MIR-509-5P: RNO-MIR-509-5P	22	36.4	22.7	13.6	27.3	36.4	-1.4	72.5	63.6	1	1	1	1	1	1	1	1	1	1	1	1	1	1	1	1	1	0	0	0	1	1	1	1	1	1	1	0	0	0	1	1	0	0	0	1	0	0
39477	GAAAGTGCTTCCTTTTAGAGGC	MIR-526B*: HSA-MIR-526B*	22	22.7	18.2	27.3	31.8	45.5	-4.1	72.5	77.3	1	1	1	1	1	1	1	1	1	1	1	1	1	1	1	1	1	0	0	0	1	0	1	1	1	1	1	1	1	0	1	1	0	0	0	1	1	0
38413	AGGTTGACATACGTTTCCC	MIR-563: HSA-MIR-563	19	21.1	26.3	21.1	31.6	47.4	-1.5	72.5	70.5	1	1	1	1	1	1	1	1	1	1	1	1	1	1	1	1	1	0	0	0	1	0	1	1	1	1	1	0	0	0	1	1	0	0	0	1	1	1
38459	GACCTGGACATGTTTGTGCCCAGT	MIR-619: HSA-MIR-619	24	16.7	25	29.2	29.2	54.2	-6.2	72.5	65.9	1	1	1	1	1	1	1	1	1	1	1	1	1	1	1	1	1	0	0	0	1	0	1	1	1	1	1	0	0	0	1	1	0	0	0	1	1	1
38480	ACTTGTATGCTAGCTCAGGTAG	MIR-643: HSA-MIR-643	22	22.7	18.2	27.3	31.8	45.5	-2.3	72.5	70.5	1	1	1	1	1	1	1	1	1	1	1	1	1	1	1	1	1	0	0	0	1	0	1	1	1	1	1	1	1	0	1	1	0	0	0	1	1	0
38484	GTGGCTGCACTCACTTCCTTC	MIR-647: HSA-MIR-647	21	9.5	38.1	19	33.3	57.1	-2.1	72.5	61.4	1	1	1	1	1	1	1	1	1	1	1	1	1	1	1	1	1	0	0	0	1	0	1	1	1	1	1	0	0	1	1	1	0	0	0	0	0	0
38892	TGCCCACCCTTTACCCCGCTC	MIR-702: MMU-MIR-702	21	9.5	57.1	9.5	23.8	66.7	0	72.5	68.2	1	1	1	1	1	1	1	1	1	1	1	1	0	1	1	1	1	1	1	1	1	0	0	1	1	1	0	1	1	1	1	0	0	0	0	1	1	0
39880	GCAGAGTGCAAACAATTTTGAC	MIR-759: MMU-MIR-759; HSA-MIR-759; RNO-MIR-759	22	36.4	18.2	22.7	22.7	40.9	-2.8	72.5	68.2	1	1	1	1	1	1	1	1	1	1	1	1	1	1	1	1	1	0	0	0	1	0	1	1	1	1	1	0	0	0	1	1	0	0	0	1	1	0
38703	TGGATTTCTCTGTGAATCACTA	MIR-876-5P: MMU-MIR-876-5P	22	22.7	18.2	18.2	40.9	36.4	-1.7	72.5	68.2	1	1	1	1	1	1	1	1	1	1	1	1	1	1	1	1	0	0	0	0	1	0	1	1	1	1	1	0	0	0	1	1	0	0	0	1	1	0
38651	TGGCGGCCCGGCCCGGGGCC	HSV1-MIR-LAT: HSV1-MIR-LAT (DELETED IN MIRBASE 11.0)	20	0	45	50	5	95	-10.6	71.3	63.6	1	1	1	1	1	1	0	1	1	1	1	1	1	1	1	1	1	0	0	0	1	0	1	1	1	1	1	0	1	1	1	1	0	0	0	1	1	0
38652	ACCAGGCCACCATTCCTCTCCG	KSHV-MIR-K12-12: KSHV-MIR-K12-12	22	18.2	50	13.6	18.2	63.6	-0.5	71.3	61.4	1	1	1	1	1	1	1	1	1	1	1	1	1	1	1	1	1	1	0	0	1	0	0	1	1	1	0	1	0	1	0	1	0	0	0	1	1	0
38708	CAAAGTGCTAACAGTGCAGGTAG	MIR-106A: MMU-MIR-106A	23	34.8	17.4	30.4	17.4	47.8	-2.4	71.3	63.6	1	1	1	1	1	1	1	1	1	1	1	1	1	0	1	1	1	0	0	0	1	1	1	1	1	1	1	0	0	1	1	1	0	0	0	0	1	0
38499	TAAAGTGCTGACAGTGCAGAT	MIR-106B: HSA-MIR-106B; MMU-MIR-106B; RNO-MIR-106B	21	33.3	14.3	28.6	23.8	42.9	-2.4	71.3	63.6	1	1	1	1	1	1	1	1	0	1	1	1	1	1	1	1	1	0	0	0	1	0	1	1	1	1	1	1	0	0	1	1	0	0	0	1	1	0
38710	GCTGGTAAAATGGAACCAAAT	MIR-133A*: MMU-MIR-133A*	21	42.9	14.3	23.8	19	38.1	-3.1	71.3	63.6	1	1	1	1	1	1	1	1	1	1	1	1	1	1	1	1	1	1	0	0	1	0	1	1	1	1	1	0	0	0	1	1	0	0	0	1	1	0
35863	TAGGTTATCCGTGTTGCCTTCG	MIR-154: HSA-MIR-154; MMU-MIR-154; RNO-MIR-154	22	9.1	22.7	27.3	40.9	50	-2.3	71.3	68.2	1	1	1	1	1	1	1	1	1	1	1	1	1	1	1	1	1	0	1	1	1	0	1	1	1	1	1	0	0	0	1	1	0	0	0	1	1	0
39265	ACAGTAGTCTGCACATTGGTTA	MIR-199A-3P-199B-3P: HSA-MIR-199A-3P; HSA-MIR-199B-3P; MMU-MIR-199A-3P; MMU-MIR-199B; RNO-MIR-199A-3P	22	27.3	18.2	22.7	31.8	40.9	-1.3	71.3	61.4	1	1	1	1	1	1	1	1	1	1	1	1	1	1	1	1	1	1	0	0	1	0	0	1	1	1	1	0	0	1	0	1	0	0	0	1	1	0
38331	CAAAGTGCTCATAGTGCAGGTAG	MIR-20B: HSA-MIR-20B; MMU-MIR-20B; RNO-MIR-20B-5P	23	30.4	17.4	30.4	21.7	47.8	-2.4	71.3	65.9	1	1	1	1	1	1	1	1	1	1	1	1	1	0	1	1	1	0	1	0	1	0	1	1	1	1	1	0	1	0	1	1	0	0	0	1	1	0
38742	AAAGTGCATCCATTTTGTTTGT	MIR-291B-3P: MMU-MIR-291B-3P.	22	22.7	13.6	18.2	45.5	31.8	-1.2	71.3	68.2	1	1	1	1	1	1	1	1	1	1	1	1	1	1	1	1	1	0	1	0	1	1	1	1	1	1	1	0	0	0	1	1	0	0	0	1	1	0
38569	TAGCACCATTTGAAATCAGTGTT	MIR-29B: HSA-MIR-29B; MMU-MIR-29B; RNO-MIR-29B	23	30.4	17.4	17.4	34.8	34.8	-1.4	71.3	68.2	1	1	1	1	1	1	1	1	1	1	1	1	1	1	1	1	1	0	0	0	1	0	1	1	1	1	1	0	0	0	1	1	0	0	0	1	1	0
38344	AACACACCTGGTTAACCTCTTT	MIR-329: HSA-MIR-329	22	27.3	31.8	9.1	31.8	40.9	0	71.3	56.8	1	1	1	1	1	1	1	1	1	1	1	1	1	1	1	1	0	1	0	1	1	0	0	0	1	1	1	1	1	0	0	0	0	0	0	1	0	0
38551	GCCCCTGGGCCTATCCTAGAA	MIR-331-3P: HSA-MIR-331-3P; MMU-MIR-331-3P; RNO-MIR-331	21	19	38.1	23.8	19	61.9	-4.8	71.3	59.1	1	1	1	1	1	1	1	1	1	1	1	1	1	1	0	1	1	0	0	0	1	0	1	1	1	1	1	0	0	0	1	1	0	0	0	1	0	0
39324	GAACGGCTTCATACAGGAGTT	MIR-337-5P: HSA-MIR-337-5P	21	28.6	19	28.6	23.8	47.6	-3.5	71.3	63.6	1	1	1	1	1	1	1	1	1	1	1	1	1	1	1	1	1	0	0	0	1	0	1	1	1	1	1	0	0	0	1	1	0	0	0	1	1	1
38562	ATATAATACAACCTGCTAAGTG	MIR-374B: HSA-MIR-374B; MMU-MIR-374; RNO-MIR-374	22	40.9	18.2	13.6	27.3	31.8	0	71.3	70.5	1	1	1	1	1	1	1	1	1	1	1	1	1	0	1	1	1	1	1	1	1	0	1	1	1	1	1	0	1	1	1	1	0	0	0	1	1	0
38806	TACCTAATTTGTTGTCCATCA	MIR-463*: MMU-MIR-463*	21	23.8	23.8	9.5	42.9	33.3	0	71.3	61.4	0	1	1	1	1	1	1	1	1	1	1	1	1	1	1	0	1	1	1	1	1	0	0	1	1	1	0	0	0	0	1	1	0	0	0	1	1	0
39452	CAAAGTGCCTCCCTTTAGAGTG	MIR-519D: HSA-MIR-519D.	22	22.7	27.3	22.7	27.3	50	-1.1	71.3	63.6	1	1	1	1	1	1	1	1	1	1	1	1	1	1	1	1	1	0	0	0	1	0	1	1	1	1	1	0	0	1	1	1	0	0	0	1	1	0
39462	CTACAAAGGGAAGCCCTTTC	MIR-520D-5P: HSA-MIR-520D-5P.	20	30	30	20	20	50	-5.2	71.3	59.1	1	1	1	1	1	1	1	1	1	1	1	1	1	1	1	1	1	0	0	0	1	0	0	1	1	1	1	0	0	0	1	1	0	0	0	1	1	0
38876	ATTGCTTCCCAGACGGTGAAGA	MIR-686: MMU-MIR-686	22	27.3	22.7	27.3	22.7	50	-5.4	71.3	68.2	1	1	1	1	1	1	1	1	1	1	1	1	1	1	1	1	1	0	0	0	1	0	1	1	1	1	1	1	1	0	1	1	0	0	0	1	1	0
38897	CAGTCATGCCGCTTGCCTACG	MIR-707: MMU-MIR-707	21	14.3	38.1	23.8	23.8	61.9	0	71.3	75	1	1	1	1	1	1	1	1	1	1	1	1	1	1	1	1	1	1	1	1	1	0	1	1	1	1	1	1	1	1	1	1	0	0	0	1	1	0
38905	CTCCGTGCACACCCCCGCGTG	MIR-715: MMU-MIR-715	21	9.5	52.4	23.8	14.3	76.2	-2.5	71.3	68.2	1	1	1	1	1	1	1	1	1	1	1	1	1	1	1	1	1	0	0	0	1	0	1	1	1	1	1	1	1	1	0	1	0	0	0	0	1	0
38907	CTTCCGCCCGGCCGGGTGTCG	MIR-718: MMU-MIR-718	21	0	42.9	38.1	19	81	-7.4	71.3	65.9	1	1	1	1	1	1	1	1	1	1	1	1	0	1	1	1	1	0	0	0	1	1	1	1	1	1	1	0	1	0	1	1	0	0	0	1	1	0
39176	TCCATTACACTACCCTGCCTCT	MIR-885-5P: HSA-MIR-885-5P	22	18.2	45.5	4.5	31.8	50	0	71.3	63.6	1	1	1	1	1	1	1	1	1	1	1	1	1	1	1	1	1	1	1	0	1	0	1	1	1	1	0	1	1	1	1	0	0	0	0	0	0	0
38933	TAAGGTGAATATAGCTGCCCATTG	RLCV-MIR-RL1-8: RLCV-MIR-RL1-8 (MIRBASE VERSION)	24	29.2	16.7	25	29.2	41.7	-1.5	71.3	65.9	1	1	1	1	1	1	1	1	1	1	1	1	1	0	1	1	1	0	0	0	1	1	1	1	1	1	1	0	0	0	1	1	0	1	0	1	1	0
38274	ATGATTCTCTAACGTCGGCATT	CALI_19: CALIBRATION OLIGO 19 (MIRCONTROL 3).	22	22.7	22.7	18.2	36.4	40.9	0	70	59.1	1	1	1	1	1	1	1	1	1	1	1	1	1	1	1	1	1	0	0	0	1	0	1	1	1	1	1	0	0	0	1	1	0	0	0	0	1	0
38668	CTGGGTATACGCAGCTGCGTAA	KSHV-MIR-K12-9: KSHV-MIR-K12-9	22	22.7	22.7	31.8	22.7	54.5	-5.5	70	61.4	1	1	1	1	1	1	1	1	1	1	1	1	1	1	1	1	1	0	0	0	1	0	1	1	1	1	1	0	0	0	1	1	0	0	0	1	1	0
39200	AAAAGTGCTTACAGTGCAGGTAG	MIR-106A: HSA-MIR-106A.	23	34.8	13	30.4	21.7	43.5	-2.4	70	68.2	1	1	1	1	1	1	1	1	1	1	1	1	1	1	1	1	1	0	0	0	1	0	1	1	1	1	1	1	1	0	1	1	0	0	0	1	1	0
38501	TATGGCTTTTTATTCCTATGTGA	MIR-135A: HSA-MIR-135A; MMU-MIR-135A; RNO-MIR-135A	23	17.4	13	17.4	52.2	30.4	0	70	65.9	1	1	1	1	1	1	1	1	1	1	1	1	0	1	1	1	1	1	1	1	1	0	1	0	1	1	1	1	1	0	1	1	0	0	0	0	1	0
39236	CAAAGTGCTTACAGTGCAGGTAG	MIR-17: HSA-MIR-17; MMU-MIR-17; RNO-MIR-17 (RNO-MIR-17-5P).	23	30.4	17.4	30.4	21.7	47.8	-2.4	70	63.6	1	1	1	1	1	1	1	1	1	1	1	1	0	0	1	1	1	1	0	0	1	0	1	1	1	1	1	1	0	0	1	1	0	0	0	1	1	0
39278	TAACAGTCTCCAGTCACGGCCA	MIR-212: HSA-MIR-212; MMU-MIR-212; RNO-MIR-212	22	27.3	36.4	18.2	18.2	54.5	0	70	61.4	1	1	1	1	1	1	1	1	1	1	1	1	0	1	0	1	0	1	1	0	1	0	0	0	1	1	1	1	1	1	1	0	0	0	0	1	1	0
39299	TAGCACCATCTGAAATCGGTTA	MIR-29A: HSA-MIR-29A; MMU-MIR-29A; RNO-MIR-29A	22	31.8	22.7	18.2	27.3	40.9	-0.6	70	63.6	1	1	1	1	1	1	1	1	1	1	1	1	1	1	0	0	1	1	0	0	1	0	1	0	1	1	1	1	1	0	1	1	0	0	0	1	0	0
39327	TCCCTGTCCTCCAGGAGCTCACG	MIR-339-5P: HSA-MIR-339-5P; MMU-MIR-339-5P; RNO-MIR-339-5P	23	13	43.5	21.7	21.7	65.2	-4.3	70	59.1	1	1	1	1	1	1	1	1	1	1	1	1	1	1	1	0	0	0	1	1	1	0	1	1	1	1	0	1	0	1	0	0	0	0	0	1	1	0
38815	TATACATACACGCACACATAAGA	MIR-466A-466B-466C-466E-3P: MMU-MIR-466A-3P; MMU-MIR-466B-3P; MMU-MIR-466C-3P; MMU-MIR-466E-3P	23	47.8	26.1	8.7	17.4	34.8	0	70	61.4	1	1	1	1	1	1	1	1	1	1	1	1	1	1	1	0	1	1	1	1	1	0	0	0	1	1	0	1	1	1	0	0	0	0	0	0	1	0
38853	CAAGGGTCACCCTCTGACTCTGT	MIR-540-5P: MMU-MIR-540-5P; RNO-MIR-540-5P	23	17.4	34.8	21.7	26.1	56.5	-7.5	70	59.1	1	1	1	0	1	1	1	1	1	1	1	1	1	1	1	1	1	0	0	0	1	0	1	1	1	1	1	0	0	0	1	1	0	0	0	1	0	1
39177	TAATTTTATGTATAAGCTAGT	MIR-590-3P: HSA-MIR-590-3P; MMU-MIR-590-3P	21	33.3	4.8	14.3	47.6	19	0	70	65.9	1	0	1	1	1	1	1	1	1	1	1	1	1	1	1	1	1	0	0	0	1	1	1	1	1	1	1	0	0	0	1	1	0	0	0	1	1	0
38447	AAACTACTGAAAATCAAAGAT	MIR-606: HSA-MIR-606	21	57.1	14.3	9.5	19	23.8	0	70	68.2	1	1	1	1	1	1	1	1	1	1	1	1	1	1	1	1	1	0	1	0	1	0	1	1	1	1	1	0	0	1	1	1	0	0	0	1	1	0
39161	TACTCAAAAAGCTGTCAGTCA	MIR-888: HSA-MIR-888	21	38.1	23.8	14.3	23.8	38.1	0	70	65.9	1	1	1	1	1	1	1	1	1	1	1	1	1	0	1	1	1	0	0	0	1	0	1	1	1	1	1	1	1	1	1	1	0	0	0	1	1	0
38282	GTAGCTGTCAGTACGTTCGTGC	CALI_27: CALIBRATION OLIGO 27 (MIRCONTROL 3).	22	13.6	22.7	31.8	31.8	54.5	-1.8	68.8	65.9	1	1	1	1	1	1	1	1	1	1	1	1	1	1	1	1	1	0	0	0	1	0	1	1	1	1	1	1	0	0	1	1	0	0	0	1	1	0
39118	CGCACCACTAGTCACCAGGTGT	EBV-MIR-BART3-3P: EBV-MIR-BART3-3P	22	22.7	36.4	22.7	18.2	59.1	-4.8	68.8	63.6	1	1	1	1	1	1	1	1	1	1	1	1	1	1	1	1	1	0	0	0	1	0	1	1	1	1	1	0	0	0	1	1	0	0	0	1	1	0
39122	CAAGGTGAATATAGCTGCCCATCG	EBV-MIR-BART5: EBV-MIR-BART5	24	29.2	25	25	20.8	50	-1.5	68.8	68.2	1	1	1	1	1	1	1	1	1	1	1	1	1	1	1	1	1	1	0	0	1	0	1	1	1	1	1	1	0	0	1	1	0	0	0	1	1	0
38670	CAGACCCCCTCTCCCCCTCTTT	MGHV-MIR-M1-2: MGHV-MIR-M1-2	22	9.1	59.1	4.5	27.3	63.6	0	68.8	61.4	1	1	1	1	1	1	1	1	1	1	1	1	1	0	1	1	0	1	1	1	1	0	1	1	1	1	1	0	1	1	0	0	0	0	0	1	0	0
39280	ACAGCAGGCACAGACAGGCAGT	MIR-214: HSA-MIR-214; MMU-MIR-214; RNO-MIR-214	22	36.4	27.3	31.8	4.5	59.1	-1.3	68.8	56.8	1	1	1	1	1	1	1	1	1	1	1	1	1	1	1	1	1	0	0	0	1	0	0	0	1	1	0	0	0	1	0	0	0	0	0	1	1	0
38759	TTTATTGAGCACCTCCTATCAA	MIR-325-3P: MMU-MIR-325; RNO-MIR-325-3P	22	27.3	27.3	9.1	36.4	36.4	0	68.8	56.8	1	1	1	1	1	1	1	1	1	1	1	1	1	1	1	1	0	0	0	0	1	0	1	0	1	1	0	1	0	1	0	0	0	0	0	0	0	1
35914	ATCACACAAAGGCAACTTTTGT	MIR-377: HSA-MIR-377; MMU-MIR-377	22	36.4	22.7	13.6	27.3	36.4	-3.2	68.8	61.4	1	1	1	1	1	1	1	1	1	1	1	1	0	0	0	0	0	0	0	0	1	1	1	1	1	1	1	0	1	0	1	1	0	0	0	1	1	0
38799	AGGCAGTGCATTGCTAGCTGG	MIR-449C: MMU-MIR-449C	21	19	19	38.1	23.8	57.1	-3.2	68.8	65.9	1	1	1	1	1	1	1	1	1	1	1	1	1	1	1	1	1	0	0	0	1	1	1	1	1	1	1	1	1	0	1	1	0	0	0	1	0	0
39398	TGAGTATTACATGGCCAATCTCT	MIR-496_3: HSA-MIR-496; MMU-MIR-496; RNO-MIR-496 (EDITED VERSION)	23	26.1	21.7	17.4	34.8	39.1	-1.1	68.8	59.1	1	1	1	1	1	1	1	1	1	1	1	1	1	1	1	1	1	0	0	0	1	0	1	0	1	1	1	0	0	0	1	1	0	0	0	1	1	0
38399	CAAAACTGGCAATTACTTTTGC	MIR-548A-3P: HSA-MIR-548A-3P	22	31.8	22.7	13.6	31.8	36.4	-2.2	68.8	65.9	1	1	1	1	1	1	1	1	1	1	1	1	1	1	0	1	1	0	0	0	1	1	1	1	1	1	0	1	0	0	1	1	0	0	0	1	1	0
38612	TGTCTTACTCCCTCAGGCACAT	MIR-550*: HSA-MIR-550*	22	18.2	36.4	13.6	31.8	50	-1.9	68.8	59.1	1	1	1	1	1	1	1	0	1	1	1	0	1	1	1	1	0	1	0	0	1	0	1	1	1	1	1	1	0	0	1	1	0	0	0	0	1	0
39240	TGGTTCTAGACTTGCCAACTA	MIR-182*: HSA-MIR-182*	21	23.8	23.8	19	33.3	42.9	-2.7	67.5	61.4	1	1	1	1	1	1	1	1	1	1	1	1	1	1	1	1	0	0	0	0	1	0	1	1	1	1	1	0	1	1	1	1	0	0	0	0	1	0
38517	AGGGCCCCCCCTCAATCCTGT	MIR-296-5P: HSA-MIR-296-5P; MMU-MIR-296-5P; RNO-MIR-296*	21	14.3	47.6	19	19	66.7	-3.4	67.5	61.4	1	1	1	1	1	1	0	1	1	1	1	1	1	1	1	1	1	0	0	0	1	0	1	1	1	1	1	0	0	0	1	1	0	0	0	0	1	0
38363	CAGCAGCAATTCATGTTTTGAA	MIR-322-MIR-424: HSA-MIR-424; (HSA-MIR-322)	22	31.8	18.2	18.2	31.8	36.4	-1.1	67.5	63.6	1	1	1	1	1	1	1	1	1	1	1	1	1	0	1	1	1	1	0	0	1	1	1	1	1	1	1	1	0	0	1	1	0	0	0	0	0	0
39328	GTGCATTGTAGTTGCATTGCA	MIR-33A: MMU-MIR-33; RNO-MIR-33; HSA-MIR-33A	21	19	14.3	28.6	38.1	42.9	-5.4	67.5	61.4	1	1	1	1	1	1	1	1	1	1	1	1	1	1	1	1	1	0	0	0	1	0	1	1	1	1	1	0	0	0	1	1	0	0	0	1	1	0
38767	GCTGACCCCTAGTCCAGTGCTT	MIR-345-5P: MMU-MIR-345-5P; RNO-MIR-345-5P	22	13.6	36.4	22.7	27.3	59.1	-3	67.5	59.1	1	1	1	1	1	1	1	0	0	1	1	1	1	1	1	1	1	0	0	0	1	0	0	1	1	1	1	1	0	0	0	1	0	0	0	1	1	0
38350	AATTGCACTTTAGCAATGGTGA	MIR-367: HSA-MIR-367; MMU-MIR-367	22	31.8	13.6	22.7	31.8	36.4	-4.2	67.5	59.1	1	1	1	1	1	1	1	1	1	1	1	1	1	1	1	1	1	0	0	0	1	0	1	1	1	1	1	0	0	0	1	1	0	0	0	0	1	0
39371	TCAGTCTCATCTGCAAAGAAG	MIR-452*: HSA-MIR-452*.	21	33.3	23.8	19	23.8	42.9	-0.9	67.5	70.5	1	1	1	1	1	1	1	1	1	1	1	1	1	0	1	1	1	0	1	0	1	0	1	1	1	1	1	1	1	1	1	1	0	0	0	1	1	0
39455	AAGTGCCTCCTTTTAGAGTGTT	MIR-519E: HSA-MIR-519E	22	18.2	18.2	22.7	40.9	40.9	-2.1	67.5	68.2	1	1	1	1	1	1	0	1	1	1	1	1	1	1	1	1	1	0	0	0	1	1	1	1	1	1	1	0	0	0	1	1	0	0	0	1	1	1
38609	TCAGCAAACATTTATTGTGTGC	MIR-545: HSA-MIR-545	22	27.3	18.2	18.2	36.4	36.4	-3.6	67.5	59.1	1	1	0	1	1	1	0	1	1	1	1	1	0	0	1	1	1	0	0	0	1	0	1	1	1	1	1	0	0	0	1	1	0	0	0	1	1	0
38400	CAAGAACCTCAGTTGCTTTTGT	MIR-548B-3P: HSA-MIR-548B-3P	22	22.7	22.7	18.2	36.4	40.9	-0.2	67.5	65.9	1	1	1	1	1	1	1	1	1	1	1	1	1	1	1	1	1	0	1	0	1	0	1	1	1	1	1	1	0	0	1	1	0	0	0	1	0	0
38494	TCCCACGTTGTGGCCCAGCAG	MIR-662: HSA-MIR-662	21	14.3	38.1	28.6	19	66.7	-2.9	67.5	59.1	1	1	1	1	1	1	1	1	1	1	1	1	1	1	1	1	1	0	0	0	1	0	1	1	1	1	0	0	0	0	1	1	0	0	0	1	0	0
38265	CCTGGAACTTAGGACGTGAATC	CALI_10: CALIBRATION OLIGO 10.	22	27.3	22.7	27.3	22.7	50	-2.3	66.3	50	1	1	1	1	1	1	1	1	1	1	1	1	1	1	1	1	1	0	0	0	1	0	0	0	1	1	0	0	0	0	1	1	0	0	0	0	0	0
38286	AAAGTAGCATCCGAAATACGGA	CALI_31: CALIBRATION OLIGO 31.	22	45.5	18.2	22.7	13.6	40.9	-3.3	66.3	61.4	1	1	1	1	1	1	1	1	1	1	1	1	1	1	1	1	1	0	0	0	1	0	0	0	1	1	1	0	0	0	1	1	0	0	0	0	1	0
38675	GATATCGCGCCCACCTTTATT	MGHV-MIR-M1-7-3P: MGHV-MIR-M1-7-3P	21	19	33.3	14.3	33.3	47.6	0	66.3	59.1	1	1	1	1	1	1	1	1	1	1	1	1	1	1	1	1	1	1	0	0	1	0	1	1	1	1	1	1	0	0	0	0	0	0	0	0	1	0
39214	TATGGCTTTTCATTCCTATGTGA	MIR-135B: HSA-MIR-135B; MMU-MIR-135B; RNO-MIR-135B	23	17.4	17.4	17.4	47.8	34.8	-1.1	66.3	63.6	1	1	1	1	1	1	1	1	1	1	1	1	1	0	1	1	1	1	0	0	1	0	1	1	1	1	1	1	0	0	1	1	0	0	0	1	0	0
38837	TCACTCCTCCCCTCCCGTCTT	MIR-483-3P: MMU-MIR-483*; RNO-MIR-483.	21	4.8	57.1	4.8	33.3	61.9	0	66.3	63.6	1	1	1	1	1	1	1	1	1	1	1	1	1	1	1	1	1	1	1	1	1	0	1	1	1	1	0	1	1	0	0	1	0	0	0	0	0	0
38565	AATGACATCACATATATGGCAGC	MIR-489: RNO-MIR-489	23	39.1	21.7	17.4	21.7	39.1	0	66.3	59.1	1	1	1	1	1	1	1	1	0	1	1	1	1	0	1	1	1	1	0	0	1	0	1	1	1	1	1	0	1	0	1	1	0	0	0	1	0	0
38845	TGAGTATTACATGGCCAATCTCC	MIR-496_1: HSA-MIR-496; MMU-MIR-496; RNO-MIR-496.	23	26.1	26.1	17.4	30.4	43.5	-0.7	66.3	50	1	1	1	1	1	1	1	1	1	1	1	1	1	1	1	0	1	0	0	0	1	0	0	1	1	1	1	0	0	0	0	0	0	0	0	0	1	0
39401	ATCCTTGCTATCTGGGTGCTA	MIR-502-5P: HSA-MIR-502-5P	21	14.3	23.8	23.8	38.1	47.6	-2.1	66.3	59.1	1	1	1	1	1	1	1	1	1	1	1	1	0	1	1	1	0	0	0	0	1	0	1	1	1	1	1	1	1	0	1	1	0	0	0	0	0	0
38389	TTCTCCAAAAGAAAGCACTTTCTG	MIR-515-5P: HSA-MIR-515-5P	24	33.3	25	12.5	29.2	37.5	-1.8	66.3	65.9	1	1	1	1	1	1	1	1	1	1	1	1	0	0	1	1	1	1	0	0	1	0	1	1	1	1	1	0	1	0	1	1	0	0	0	1	1	0
39431	CTGCAAAGGGAAGCCCTTTCA	MIR-518A-5P-527_1: HSA-MIR-518A-5P; HSA-MIR-527	21	28.6	28.6	23.8	19	52.4	-5.4	66.3	61.4	1	1	1	1	1	1	1	1	1	1	1	1	1	0	0	1	0	0	0	0	1	0	1	1	1	1	0	1	1	1	1	1	0	0	0	1	1	0
39472	GAAGGCGCTTCCCTTTGGAGT	MIR-524-3P: HSA-MIR-524-3P	21	14.3	23.8	33.3	28.6	57.1	-3.1	66.3	68.2	1	1	1	1	1	1	1	1	1	1	1	1	1	1	1	1	1	0	0	0	1	1	1	1	1	1	1	0	0	0	1	1	0	0	0	1	1	1
38464	TAGTACCAGTACCTTGTGTTCA	MIR-624*: HSA-MIR-624*	22	22.7	22.7	18.2	36.4	40.9	0	66.3	59.1	1	1	1	1	1	1	1	1	1	1	1	1	1	0	1	1	1	1	0	0	1	0	1	1	1	1	0	0	1	1	1	1	0	0	0	0	0	0
38893	AAAACCTTCAGAAGGAAAGAA	MIR-703: MMU-MIR-703	21	57.1	14.3	19	9.5	33.3	-1.5	66.3	61.4	1	1	1	1	1	1	1	1	1	1	1	1	1	1	1	1	1	0	0	0	1	0	1	1	1	1	1	0	0	1	1	1	0	0	0	0	0	0
38895	GGTGGGAGGTGGGGTGGGCA	MIR-705: MMU-MIR-705	20	10	5	70	15	75	0	66.3	45.5	1	1	1	1	1	1	1	1	1	1	1	1	1	1	1	1	0	0	0	0	0	0	0	1	1	1	1	0	0	0	0	0	0	0	0	0	0	0
39189	CGCGGGTGCTTACTGACCCTT	MIR-886-3P: HSA-MIR-886-3P	21	9.5	33.3	28.6	28.6	61.9	-6.2	66.3	59.1	1	1	1	1	1	1	1	1	1	1	1	1	1	1	1	1	1	0	0	0	1	0	0	1	1	1	1	0	0	0	1	1	0	0	0	1	1	0
39096	TACCCTACGCTGCCGATTTACA	EBV-MIR-BART14-5P: EBV-MIR-BART14-5P	22	22.7	36.4	13.6	27.3	50	0	65	54.5	1	1	1	1	1	1	1	1	1	1	1	1	1	1	0	0	0	1	1	1	1	0	0	1	1	1	0	1	1	1	0	0	0	0	0	0	0	0
39158	TGGAATGTAAAGAAGTATGTAT	MIR-1: HSA-MIR-1; MMU-MIR-1	22	40.9	0	27.3	31.8	27.3	0	65	52.3	1	1	1	1	1	1	1	1	1	1	1	1	1	0	1	1	1	0	0	0	1	0	1	1	1	1	1	0	0	0	0	1	0	0	0	0	0	0
39249	ACTGCCCTAAGTGCTCCTTCT	MIR-18A*: HSA-MIR-18A*; MMU-MIR-18A*	21	14.3	38.1	14.3	33.3	52.4	-0.6	65	50	1	1	1	1	1	1	1	1	1	1	1	1	1	1	1	0	1	0	0	0	1	0	0	0	1	1	0	1	1	1	0	0	0	0	0	0	0	0
38334	TTGTGCTTGATCTAACCATGT	MIR-218: HSA-MIR-218; MMU-MIR-218; RNO-MIR-218	21	19	19	19	42.9	38.1	0	65	59.1	1	1	1	1	1	1	1	1	1	1	1	1	1	1	1	1	1	0	0	0	1	0	0	0	1	1	0	0	0	0	1	1	0	0	0	1	1	1
39298	AGCAGAAGCAGGGAGGTTCTCCCA	MIR-298: HSA-MIR-298	24	29.2	25	33.3	12.5	58.3	-8	65	56.8	0	0	0	1	1	1	1	1	1	1	1	1	1	1	1	1	1	0	0	0	1	0	1	1	1	1	1	0	0	0	1	1	0	0	0	0	1	0
38524	CCTCTGGGCCCTTCCTCCAGT	MIR-326: HSA-MIR-326; MMU-MIR-326; RNO-MIR-326	21	4.8	47.6	19	28.6	66.7	-3.9	65	52.3	1	1	1	1	1	1	1	1	1	1	1	1	1	1	1	1	0	0	0	0	1	0	0	1	1	1	0	0	1	0	0	0	0	0	0	1	1	0
38804	AGGTTGCCTCATAGTGAGCTTGCA	MIR-453: MMU-MIR-453	24	20.8	20.8	29.2	29.2	50	-2.7	65	61.4	1	1	1	1	1	1	1	1	1	1	1	1	0	0	1	1	1	0	0	0	1	0	0	1	1	1	1	1	1	0	1	1	0	0	0	1	1	0
38860	ATGGTGGCACGGAGTC	MIR-546: MMU-MIR-546	16	18.8	18.8	43.8	18.8	62.5	0	65	61.4	0	0	1	0	0	0	1	1	1	0	1	1	1	1	1	1	1	0	0	0	1	1	1	1	1	1	1	0	0	0	1	1	1	1	1	1	1	0
38401	CAAAAACCACAGTTTCTTTTGC	MIR-548D-3P: HSA-MIR-548D-3P	22	31.8	27.3	9.1	31.8	36.4	0	65	61.4	1	1	1	1	1	1	1	1	1	1	1	1	0	0	0	1	1	1	1	0	1	0	1	1	1	1	0	1	1	0	1	1	0	0	0	1	1	0
38439	TGTGTCACTCGATGACCACTGT	MIR-597: HSA-MIR-597	22	18.2	27.3	22.7	31.8	50	-2.8	65	52.3	1	1	1	1	1	1	1	1	0	1	1	1	1	1	1	1	0	0	0	0	1	0	0	1	1	1	1	0	0	0	0	1	0	0	0	1	1	0
38639	GTGTTGAAACAATCTCTACTG	MIR-653: HSA-MIR-653; MMU-MIR-653	21	28.6	19	19	33.3	38.1	0	65	70.5	1	1	1	1	1	1	1	1	1	1	1	1	1	1	1	1	1	1	1	0	1	1	1	1	1	1	1	0	0	0	1	1	0	0	0	1	1	0
39268	TGCAACTTACCTGAGTCATTGA	MIR-891B: HSA-MIR-891B	22	27.3	22.7	18.2	31.8	40.9	-0.5	65	54.5	1	1	1	1	1	1	0	1	1	1	1	1	0	1	1	1	1	1	0	1	1	0	0	0	1	1	0	1	1	1	0	1	0	0	0	0	0	0
35844	TTATTGCTTAAGAATACGCGTAG	MIR-137: HSA-MIR-137; MMU-MIR-137; RNO-MIR-137	23	30.4	13	21.7	34.8	34.8	0	63.8	61.4	1	1	1	1	1	1	1	1	1	1	1	1	0	0	1	1	1	1	0	0	1	1	1	1	1	1	1	0	0	0	1	1	0	0	0	1	1	0
38970	ACTGCATTACGAGCACTTACA	MIR-20A*: RNO-MIR-20A*	21	33.3	28.6	14.3	23.8	42.9	-1.2	63.8	50	1	1	1	1	1	1	1	1	1	1	1	1	1	1	1	1	1	0	0	0	1	0	0	0	1	1	1	1	0	0	0	0	0	0	0	0	0	0
38740	AAAGTGCTTCCACTTTGTGTGC	MIR-291A-3P: MMU-MIR-291A-3P; RNO-MIR-291A-3P.	22	18.2	22.7	22.7	36.4	45.5	-3.5	63.8	54.5	0	1	1	1	1	1	0	0	1	1	1	1	0	1	1	1	1	0	1	0	1	0	1	1	1	1	1	0	0	0	1	1	0	0	0	1	1	0
38516	AAAGTGCTACTACTTTTGAGTCT	MIR-295-3P: MMU-MIR-295	23	26.1	17.4	17.4	39.1	34.8	-1.3	63.8	54.5	1	1	1	1	1	1	1	0	0	1	1	1	1	1	1	1	1	0	0	0	1	0	0	1	1	1	1	0	0	0	1	1	0	0	0	0	0	0
38982	TGACCGATTTCTCCTGGTGTTC	MIR-29C*: HSA-MIR-29C*; MMU-MIR-29C*; RNO-MIR-29C*	22	9.1	27.3	22.7	40.9	50	-2.6	63.8	52.3	1	1	1	1	1	1	1	1	1	1	1	1	0	0	1	1	1	0	0	0	1	0	0	0	1	1	1	0	0	0	1	1	0	0	0	1	0	0
38773	AACACACCTGTTCAAGGATTCA	MIR-362-3P: MMU-MIR-362-3P; RNO-MIR-362-3P	22	36.4	27.3	13.6	22.7	40.9	-2.3	63.8	45.5	1	1	1	1	1	1	1	1	1	1	1	1	1	1	0	0	1	0	0	0	1	0	0	0	1	1	0	0	1	1	0	0	0	0	0	0	0	0
39395	TGAAACATACACGGGAAACCTC	MIR-494: HSA-MIR-494; MMU-MIR-494; RNO-MIR-494.	22	40.9	27.3	18.2	13.6	45.5	-1.6	63.8	56.8	1	1	1	1	1	1	1	1	1	1	1	1	1	1	1	1	1	1	0	0	1	0	0	1	1	1	1	0	0	0	0	1	0	0	0	1	0	0
39409	TACTGCAGACAGTGGCAATCAA	MIR-509-5P: HSA-MIR-509-5P	22	36.4	22.7	22.7	18.2	45.5	-3.2	63.8	54.5	1	1	1	1	1	1	1	1	1	1	1	1	1	1	1	0	0	0	0	0	1	0	0	0	1	1	1	0	0	1	1	1	1	0	0	0	1	0
39439	CAAAGCGCTTCCCTTTGGAGCG	MIR-518D-3P: HSA-MIR-518D-3P	22	18.2	31.8	27.3	22.7	59.1	-6	63.8	70.5	1	1	1	1	1	1	1	1	1	1	1	1	1	0	1	1	1	0	0	0	1	0	1	1	1	1	1	1	1	0	1	1	0	0	0	1	1	1
39193	TGGTGGTTTACAAAGTAATTCA	MIR-876-3P: HSA-MIR-876-3P	22	31.8	9.1	22.7	36.4	31.8	-1.1	63.8	61.4	1	1	1	1	1	1	1	1	1	1	1	1	1	1	1	1	1	0	0	0	1	0	1	1	1	1	1	0	0	0	1	1	0	0	0	1	0	0
38697	TAACTGCAACAGCTCTCAGTAT	MIR-883A-3P: MMU-MIR-883A-3P	22	31.8	27.3	13.6	27.3	40.9	-0.9	63.8	54.5	1	1	1	1	1	1	1	1	1	1	1	1	1	0	1	1	1	0	0	0	1	0	1	0	1	1	1	0	0	0	1	1	0	0	0	1	0	0
39222	GTCCAGTTTTCCCAGGAATCCCT	MIR-145: HSA-MIR-145; MMU-MIR-145; RNO-MIR-145.	23	17.4	34.8	17.4	30.4	52.2	-1.1	62.5	54.5	1	1	1	1	1	1	0	1	1	1	1	1	1	1	1	1	0	0	0	0	1	0	1	1	1	1	1	0	0	0	1	1	0	0	0	1	0	0
38330	TAAAGTGCTTATAGTGCAGGTAG	MIR-20A: HSA-MIR-20A; MMU-MIR-20A; RNO-MIR-20A	23	30.4	8.7	30.4	30.4	39.1	-2.4	62.5	52.3	0	0	1	1	1	1	1	1	1	1	1	1	0	0	1	1	1	0	0	0	1	0	1	1	1	1	1	0	0	0	1	1	0	0	0	1	1	0
39295	TTCAAGTAATTCAGGATAGGT	MIR-26B: HSA-MIR-26B; MMU-MIR-26B; RNO-MIR-26B.	21	33.3	9.5	23.8	33.3	33.3	0	62.5	45.5	0	0	1	1	1	1	1	1	1	1	1	1	1	1	1	1	0	0	0	0	1	0	0	1	1	1	0	0	0	0	1	1	0	0	0	0	0	0
38859	ATTCTGCATTTTTAGCAAGCTC	MIR-544: MMU-MIR-544; RNO-MIR-544	22	22.7	22.7	13.6	40.9	36.4	-1.5	62.5	54.5	0	1	1	1	1	0	1	1	1	1	1	1	1	1	1	1	0	0	1	0	1	0	1	0	1	1	1	0	0	0	1	1	0	0	0	1	1	0
38410	TAAAGTAAATATGCACCAAAA	MIR-559: HSA-MIR-559	21	57.1	14.3	9.5	19	23.8	0	62.5	50	1	1	1	1	1	1	1	1	1	1	1	1	1	1	1	1	1	0	0	0	1	0	0	1	1	1	0	0	0	0	0	0	0	0	0	0	0	0
38641	ATAATACATGGTTAACCTCTTT	MIR-655: HSA-MIR-655	22	31.8	18.2	9.1	40.9	27.3	0	62.5	59.1	1	1	1	1	1	1	1	1	1	1	1	1	1	0	1	1	1	1	1	0	1	0	0	1	1	1	1	0	0	0	0	1	0	0	0	1	1	0
39027	TATTCATTTACTCCCCAGCCTA	MIR-664-3P: RNO-MIR-664; MMU-MIR-664	22	22.7	36.4	4.5	36.4	40.9	0	62.5	54.5	1	1	1	1	1	1	1	1	1	1	1	1	1	0	1	0	0	1	1	1	1	0	1	0	1	0	0	0	1	0	0	0	0	0	0	1	1	0
38879	CGTCCCCGCTCGGCGGGGTCC	MIR-689: MMU-MIR-689	21	0	47.6	38.1	14.3	85.7	-12	62.5	54.5	1	1	1	1	1	1	1	1	1	1	1	1	1	1	1	1	0	0	0	0	1	0	1	1	1	1	1	0	0	0	1	0	0	0	0	0	1	0
39160	GACTGACACCTCTTTGGGTGAA	MIR-888*: HSA-MIR-888*	22	22.7	22.7	27.3	27.3	50	-5.2	62.5	56.8	1	1	1	1	1	1	1	1	1	1	1	1	0	0	1	1	1	0	0	0	1	0	1	1	1	1	1	0	0	0	1	1	0	0	0	1	1	0
39311	TATTGCACATTACTAAGTTGCA	MIR-32: HSA-MIR-32; MMU-MIR-32; RNO-MIR-32	22	31.8	18.2	13.6	36.4	31.8	-1.7	61.3	61.4	1	1	1	1	1	1	1	1	1	1	1	1	1	1	1	1	1	0	1	0	1	0	1	0	1	1	0	0	1	1	1	0	0	0	0	1	1	0
39354	TTTAAACAATTCCTAGACAATAT	MIR-384-5P: HSA-MIR-384-5P	23	43.5	17.4	4.3	34.8	21.7	0	61.3	43.2	1	1	1	1	1	1	0	1	1	1	1	1	1	1	1	1	1	0	0	0	1	0	0	0	1	1	0	0	0	0	0	0	0	0	0	0	0	0
38532	AAACCGTTACCATTACTGAGTT	MIR-451: HSA-MIR-451; MMU-MIR-451; RNO-MIR-451.	22	31.8	22.7	13.6	31.8	36.4	0	61.3	54.5	1	1	1	1	1	1	1	0	1	1	1	1	1	1	1	0	1	0	0	0	1	0	1	1	1	1	1	1	0	0	1	1	0	0	0	0	0	0
38941	GAAAGCCACCATGTTGGGTAAA	MIR-742: RNO-MIR-742	22	36.4	18.2	27.3	18.2	45.5	-2.1	61.3	54.5	1	1	1	1	1	1	1	0	1	1	1	1	1	0	1	1	1	0	0	0	1	0	1	1	0	1	1	0	0	1	1	1	0	0	0	1	0	0
39109	TCAAGTTCGCACTTCCTATACA	EBV-MIR-BART18-5P: EBV-MIR-BART18-5P	22	27.3	31.8	9.1	31.8	40.9	0	60	47.7	1	1	1	1	1	1	1	1	1	1	1	1	1	1	0	0	0	1	1	0	1	0	0	0	1	1	0	0	0	0	1	0	0	0	0	0	0	0
38571	CTGGCCCTCTCTGCCCTTCCGT	MIR-328-3P: HSA-MIR-328; MMU-MIR-328; RNO-MIR-328	22	0	50	18.2	31.8	68.2	-2.3	60	47.7	1	1	1	1	1	1	0	1	1	1	1	1	0	1	0	1	0	0	0	0	1	0	1	0	1	1	0	1	1	1	0	0	0	0	0	1	0	0
38535	AATGACACCACATATATGGCAGC	MIR-489: MMU-MIR-489	23	39.1	26.1	17.4	17.4	43.5	-1.2	60	56.8	1	1	1	1	1	1	1	1	1	1	1	1	1	1	1	1	1	0	0	0	1	0	1	0	1	1	0	0	0	0	1	1	0	0	0	1	0	0
39164	CCTCCCACACCCAAGGCTTGCA	MIR-532-3P: HSA-MIR-532-3P; MMU-MIR-532-3P; RNO-MIR-532-3P	22	22.7	50	13.6	13.6	63.6	0	60	54.5	1	1	1	1	1	1	1	1	1	1	1	1	0	1	1	1	0	1	1	1	1	0	1	0	1	1	0	1	0	0	1	0	0	0	0	0	0	0
38450	AGGGTGTTTCTCTCATCTCT	MIR-609: HSA-MIR-609	20	10	25	20	45	45	-2.9	60	56.8	0	1	1	1	1	1	1	1	1	1	1	1	1	1	0	1	1	0	0	0	1	0	0	1	1	1	1	0	0	1	1	1	0	0	0	1	0	0
39883	GCAGCTTTCAGATGTGGCTGTAA	MIR-693-3P: MMU-MIR-693-3P	23	21.7	17.4	30.4	30.4	47.8	-6.9	60	56.8	1	1	1	1	1	1	1	1	1	1	1	1	0	1	0	1	1	0	0	0	1	1	1	0	1	1	1	0	0	0	1	1	0	0	0	1	1	0
38702	TAGTGGTTTACAAAGTAATTCA	MIR-876-3P: MMU-MIR-876-3P	22	36.4	9.1	18.2	36.4	27.3	-1.1	60	61.4	1	1	1	1	1	1	1	1	1	1	1	1	1	1	1	1	1	0	0	0	1	0	1	1	1	1	1	0	0	0	1	1	0	0	0	0	1	0
38960	TGGATTTCTCTGTGAATCACCA	MIR-876-5P: RNO-MIR-876	22	22.7	22.7	18.2	36.4	40.9	-1.7	60	54.5	1	1	1	1	1	1	1	1	1	1	1	1	1	0	0	0	0	0	0	0	1	0	1	1	1	1	0	0	0	1	1	0	0	0	0	0	1	0
38978	AGTGCCGCAAAGTTTGCAGTGT	MIR-293-3P: RNO-MIR-293-3P	22	22.7	18.2	31.8	27.3	50	-2.8	58.8	59.1	1	1	1	1	1	1	0	1	1	1	1	1	1	0	1	1	1	0	0	0	1	0	0	1	1	1	1	1	0	0	1	1	0	0	0	1	1	0
39436	CAAAGCGCTTCTCTTTAGAGTGT	MIR-518C: HSA-MIR-518C	23	21.7	21.7	21.7	34.8	43.5	-3.8	58.8	68.2	1	1	1	1	1	1	1	0	1	1	1	1	1	1	1	1	1	1	0	0	1	0	1	1	1	1	1	0	1	0	1	1	0	0	1	1	1	0
38937	GCACATACTTCTTTATGTACCC	MIR-1*: RNO-MIR-1*	22	22.7	31.8	9.1	36.4	40.9	-1.8	57.5	43.2	1	1	1	1	1	1	0	1	0	1	1	0	0	0	0	0	0	0	0	0	1	0	1	0	1	0	1	0	1	0	0	1	0	0	0	1	1	0
38471	CTAATAGTATCTACCACAATAAA	MIR-633: HSA-MIR-633	23	47.8	21.7	4.3	26.1	26.1	0	57.5	54.5	1	1	1	1	1	1	1	1	1	1	1	1	0	1	1	1	0	1	1	1	1	0	0	1	1	1	1	0	0	0	0	0	0	0	0	0	0	0
39026	GTGTTGAAACATTCTCTACTG	MIR-653: RNO-MIR-653	21	23.8	19	19	38.1	38.1	-0.3	57.5	63.6	1	1	1	1	1	1	1	1	1	1	1	1	1	1	1	1	1	0	0	0	1	0	1	1	1	1	1	0	0	0	1	1	0	0	0	1	1	0
38896	AGAGAAACCCTGTCTCAAAAAA	MIR-706: MMU-MIR-706	22	50	22.7	13.6	13.6	36.4	-2.7	57.5	43.2	1	1	1	1	1	1	1	1	1	1	1	1	1	1	1	1	0	0	0	0	1	0	0	0	1	1	0	0	0	0	0	0	0	0	0	0	0	0
39878	GGTGCTCACATGTCCTCCT	MIR-764-5P: MMU-MIR-764-5P; RNO-MIR-764	19	10.5	36.8	21.1	31.6	57.9	-1.4	57.5	40.9	1	1	1	1	1	1	0	0	0	1	1	1	1	1	1	0	0	0	0	0	1	0	1	0	1	1	0	0	0	1	0	0	0	0	0	0	0	0
39888	TCTGCTCATACCCCATGGTTTCT	MIR-767-3P: HSA-MIR-767-3P	23	13	34.8	13	39.1	47.8	-0.7	57.5	54.5	1	1	1	1	1	1	1	1	1	1	1	1	0	0	0	0	1	1	1	1	1	0	1	0	1	1	1	1	1	0	0	0	0	0	0	0	0	0
38930	TAGCACCGCTATCCACTATGTC	EBV-MIR-BART1-3P: EBV-MIR-BART1-3P.	22	22.7	36.4	13.6	27.3	50	-1.5	56.3	54.5	1	1	1	1	1	1	1	1	0	1	1	1	1	1	1	1	1	1	0	0	1	0	0	0	0	1	1	0	1	0	1	0	0	0	0	0	1	0
38321	TGTAGTGTTTCCTACTTTATGGA	MIR-142-3P: HSA-MIR-142-3P; MMU-MIR-142-3P; RNO-MIR-142-3P	23	17.4	13	21.7	47.8	34.8	-2.4	56.3	68.2	1	1	1	1	1	1	1	1	1	1	1	1	0	0	1	1	1	0	0	0	1	1	1	1	1	1	1	1	1	1	1	1	0	0	0	1	1	0
38546	CGCATCCCCTAGGGCATTGGTGT	MIR-324-5P: HSA-MIR-324-5P; MMU-MIR-324-5P; RNO-MIR-324-5P	23	13	30.4	30.4	26.1	60.9	-3.3	56.3	61.4	1	1	1	1	1	1	1	1	1	1	1	1	1	1	0	1	1	0	0	0	1	1	1	1	1	1	1	0	0	0	0	1	0	0	0	1	1	1
39474	GAAGGCGCTTCCCTTTAGAGCG	MIR-525-3P: HSA-MIR-525-3P	22	18.2	27.3	31.8	22.7	59.1	-3.6	56.3	56.8	1	1	1	1	1	1	1	1	1	1	1	1	1	1	0	1	1	0	0	0	1	0	1	1	1	1	1	0	0	1	1	1	0	0	0	0	0	0
38683	GAAAGCCACCATGCTGGGTAAA	MIR-742: MMU-MIR-742	22	36.4	22.7	27.3	13.6	50	-2.1	56.3	45.5	0	0	0	1	1	1	0	1	0	1	1	1	0	0	1	1	1	0	0	0	1	0	1	1	1	1	1	1	0	0	1	1	0	0	0	0	0	0
38256	TCCACGACGTCTCATGTATTTC	CALI_1: CALIBRATION OLIGO 1.	22	18.2	31.8	13.6	36.4	45.5	0	55	40.9	1	1	1	1	1	1	0	1	0	1	0	1	0	0	1	1	1	0	0	0	1	1	1	0	1	1	0	0	0	0	1	0	0	0	0	0	0	0
38289	CAATCCTCCCGGACTAGTACTG	CALI_34: CALIBRATION OLIGO 34.	22	22.7	36.4	18.2	22.7	54.5	-1.6	55	45.5	1	1	1	1	1	1	1	1	1	1	1	1	0	1	0	1	0	0	0	0	1	0	0	0	1	1	1	0	0	1	0	1	0	0	0	0	0	0
38722	AACTGGCCCACAAAGTCCCGCT	MIR-193B: MMU-MIR-193B	22	27.3	40.9	18.2	13.6	59.1	0	55	54.5	1	1	1	1	1	1	0	1	1	1	1	1	1	0	1	0	1	0	0	0	1	0	0	1	1	1	1	1	0	1	0	0	0	0	0	1	1	0
39291	TGTCAGTTTGTCAAATACCCCA	MIR-223: HSA-MIR-223; MMU-MIR-223; RNO-MIR-223	22	27.3	27.3	13.6	31.8	40.9	0	55	54.5	1	1	1	1	1	1	1	1	1	1	1	1	1	1	1	0	1	0	0	0	1	0	1	1	1	1	0	0	0	0	1	0	0	0	0	1	1	0
38549	AACACACCCAGCTAACCTTTTT	MIR-329: MMU-MIR-329; RNO-MIR-329	22	31.8	36.4	4.5	27.3	40.9	0	55	38.6	1	1	1	1	1	1	0	1	1	1	1	1	1	0	0	0	0	1	0	1	0	0	0	1	0	0	0	0	0	0	1	0	0	0	0	0	0	0
38539	CGTCAACACTTGCTGGTTTTCT	MIR-505: MMU-MIR-505	22	13.6	27.3	18.2	40.9	45.5	0	55	56.8	1	1	1	1	1	1	0	1	1	1	1	1	1	0	1	1	0	0	0	0	1	0	0	1	1	1	1	1	1	1	0	1	0	0	0	1	0	0
39414	CACTCAGCCTTGAGGGCACTTTC	MIR-512-5P: HSA-MIR-512-5P	23	17.4	34.8	21.7	26.1	56.5	-4.4	55	40.9	1	1	1	1	1	1	1	1	1	1	1	1	1	0	0	0	1	0	0	0	1	0	0	0	1	1	0	0	0	0	0	0	0	0	0	1	0	0
38326	TGTGCAAATCTATGCAAAACTGA	MIR-19A: HSA-MIR-19A; MMU-MIR-19A; RNO-MIR-19A	23	39.1	17.4	17.4	26.1	34.8	-2.8	53.8	52.3	1	1	1	1	1	1	1	1	0	1	1	1	0	0	1	1	1	0	0	0	1	0	1	0	1	1	1	0	0	0	1	1	0	0	0	1	0	0
38327	TGTGCAAATCCATGCAAAACTGA	MIR-19B: HSA-MIR-19B; MMU-MIR-19B; RNO-MIR-19B	23	39.1	21.7	17.4	21.7	39.1	-2.8	53.8	47.7	1	1	1	1	1	1	1	0	1	1	1	1	0	1	1	1	1	0	0	0	1	0	1	0	1	1	0	0	0	0	0	0	0	0	0	1	0	0
39330	GTGCATTGCTGTTGCATTGC	MIR-33B: HSA-MIR-33B.	20	10	20	30	40	50	-6.3	53.8	59.1	1	1	1	1	1	1	1	1	1	1	1	1	1	1	1	1	1	0	0	0	1	0	1	1	1	1	1	0	1	0	0	1	0	0	0	1	0	0
39467	AAAGTGCTTCCCTTTAGAGTTA	MIR-520H: HSA-MIR-520H	22	27.3	18.2	18.2	36.4	36.4	-0.1	53.8	50	0	1	1	1	1	1	1	1	1	1	1	1	1	1	1	1	0	0	0	0	1	0	0	0	1	1	1	1	0	0	1	1	0	0	0	0	0	0
38275	GATAGTTCGGGATCGCTGTAAC	CALI_20: CALIBRATION OLIGO 20 (MIRCONTROL 3).	22	22.7	18.2	31.8	27.3	50	-2.2	52.5	45.5	1	1	1	1	1	1	1	1	0	1	0	1	0	1	1	1	1	0	0	0	1	0	1	0	1	1	0	0	0	0	1	0	0	0	0	1	0	0
38455	GAACGCCTGTTCTTGCCAGGTGG	MIR-614: HSA-MIR-614	23	13	26.1	34.8	26.1	60.9	-8	52.5	56.8	1	1	1	1	1	1	0	1	1	1	1	1	0	0	1	1	1	0	0	0	1	1	1	1	1	1	0	0	0	0	1	0	0	0	0	1	1	0
38928	CGCACCACTTTTCACTAGGTGT	RLCV-MIR-RL1-5-3P: RLCV-MIR-RL1-5-3P	22	18.2	31.8	18.2	31.8	50	-4.8	52.5	52.3	1	1	1	1	1	1	0	1	0	1	1	1	0	0	1	0	1	0	0	0	1	0	1	0	1	1	1	0	1	1	1	1	0	0	0	1	1	0
39862	CTGTATGCCCTAACCGCTCAGT	MIR-675-3P: MMU-MIR-675-3P (MMU-MIR-675*)	22	18.2	36.4	18.2	27.3	54.5	-1	51.3	50	1	1	1	1	1	1	0	1	1	1	1	1	1	0	1	1	0	1	0	0	1	0	1	0	1	1	0	0	1	0	0	1	0	0	0	0	0	0
39286	CCACCACCGTGTCTGACACTT	MIR-220B: HSA-MIR-220B	21	19	42.9	14.3	23.8	57.1	-2	50	36.4	1	1	1	1	1	1	0	0	1	1	1	1	0	1	0	1	0	0	0	0	1	0	0	0	1	1	0	0	0	0	0	1	0	0	0	0	0	0
39300	TAGCACCATTTGAAATCGGTTA	MIR-29C: HSA-MIR-29C; MMU-MIR-29C; RNO-MIR-29C	22	31.8	18.2	18.2	31.8	36.4	-0.6	50	43.2	1	1	1	1	1	1	1	1	1	1	1	1	1	0	0	0	0	1	0	0	1	0	0	0	1	1	0	0	0	0	1	0	0	0	0	1	0	0
38826	ATATACATACACACACCAACAC	MIR-467B*: MMU-MIR-467B*	22	50	36.4	0	13.6	36.4	0	50	38.6	1	1	1	1	1	1	0	0	0	1	1	1	0	1	0	1	1	1	1	1	1	0	0	1	0	0	0	0	0	0	0	0	0	0	0	0	0	0
38610	CAAAAATCTCAATTACTTTTGC	MIR-548C-3P: HSA-MIR-548C-3P	22	36.4	22.7	4.5	36.4	27.3	0	50	47.7	1	1	1	1	1	1	1	1	1	1	1	1	0	0	0	0	0	1	1	0	1	0	0	0	1	1	0	0	0	0	1	0	0	0	0	1	1	0
38403	GCGACCCACTCTTGGTTTCCA	MIR-551A: HSA-MIR-551A	21	14.3	38.1	19	28.6	57.1	-1.7	50	38.6	1	1	1	1	1	1	1	1	1	1	1	1	1	1	0	0	0	0	0	0	1	0	0	0	1	1	0	0	0	0	0	0	0	0	0	0	0	0
38297	CTGTAAACGAACCGGATAGAGG	CALI_42: CALIBRATION OLIGO 42 (MIRCONTROL 3).	22	36.4	18.2	31.8	13.6	50	-2.3	48.8	50	1	1	1	1	1	1	1	1	1	1	1	1	0	1	1	1	1	0	0	0	1	0	1	0	1	1	0	0	0	0	1	1	0	0	0	0	0	0
38290	TGATACGGATGTTATACGCAGC	CALI_35: CALIBRATION OLIGO 35 (MIRCONTROL 3).	22	27.3	18.2	27.3	27.3	45.5	0	47.5	40.9	1	1	1	1	1	1	0	1	1	1	1	1	0	0	0	1	0	0	0	0	1	0	0	1	1	1	0	0	0	0	1	0	0	0	0	1	0	0
39212	TTTGGTCCCCTTCAACCAGCTA	MIR-133B: HSA-MIR-133B; MMU-MIR-133B; RNO-MIR-133B	22	18.2	36.4	13.6	31.8	50	-3.1	47.5	45.5	1	1	1	1	1	1	1	0	0	1	1	1	1	0	1	0	1	0	0	0	1	0	1	1	1	1	0	0	0	0	1	1	0	0	0	0	0	0
39454	TTCTCCAAAAGGGAGCACTTTC	MIR-519E*: HSA-MIR-519E*	22	27.3	27.3	18.2	27.3	45.5	-4	47.5	34.1	1	1	1	1	1	1	1	1	1	1	1	1	0	0	0	0	0	0	0	0	1	0	0	0	1	1	0	0	0	0	0	0	0	0	0	0	0	0
38698	TAACTGCAACATCTCTCAGTAT	MIR-883B-3P: MMU-MIR-883B-3P; RNO-MIR-883	22	31.8	27.3	9.1	31.8	36.4	-0.9	47.5	50	1	1	1	1	1	1	1	1	1	1	1	1	0	0	0	1	0	0	0	0	1	0	1	1	1	1	1	0	0	0	1	1	0	0	0	1	0	0
38267	TAGCATATCGAGCCTGAGAACA	CALI_12: CALIBRATION OLIGO 12.	22	36.4	22.7	22.7	18.2	45.5	0	46.3	31.8	1	1	1	1	1	0	1	1	1	0	0	0	1	1	1	1	0	0	0	0	0	0	0	0	0	1	1	0	0	0	0	0	0	0	0	0	0	0
35835	AAGCCCTTACCCCAAAAAGCAT	MIR-129-3P: HSA-MIR-129-3P; MMU-MIR-129-3P; RNO-MIR-129*	22	40.9	36.4	9.1	13.6	45.5	0	46.3	38.6	1	1	1	1	1	1	0	0	1	1	1	1	1	0	0	1	0	0	0	0	1	0	0	0	1	1	0	0	0	0	0	0	0	0	0	1	1	0
38561	TTCACAAAGCCCATACACTTTCAC	MIR-350: MMU-MIR-350; RNO-MIR-350	24	33.3	37.5	4.2	25	41.7	0	46.3	36.4	1	1	1	1	1	1	0	0	1	1	1	1	0	0	1	1	0	1	0	0	1	0	0	0	0	1	0	0	0	0	0	1	0	0	0	0	0	0
38271	TCTTAACCCGGACCAGAAACTA	CALI_16: CALIBRATION OLIGO 16.	22	36.4	31.8	13.6	18.2	45.5	0	45	20.5	1	1	1	0	0	0	1	1	1	1	0	0	1	1	0	0	0	0	0	0	0	0	0	0	0	0	0	0	0	0	0	0	0	0	0	0	0	0
38395	AACGCACTTCCCTTTAGAGTGT	MIR-521: HSA-MIR-521	22	22.7	27.3	18.2	31.8	45.5	-4.2	45	45.5	1	1	1	1	1	1	0	0	1	1	1	1	1	0	1	0	1	0	0	0	1	0	0	0	1	1	1	0	0	0	1	1	0	0	0	0	1	0
38349	TAATGCCCCTAAAAATCCTTAT	MIR-365: HSA-MIR-365; MMU-MIR-365; RNO-MIR-365	22	36.4	27.3	4.5	31.8	31.8	0	43.8	34.1	1	1	1	1	1	1	0	1	0	1	1	1	1	1	0	0	0	0	0	0	0	0	1	1	1	0	0	0	0	0	0	0	0	0	0	0	0	0
38281	AGGTTCCGGATAAGTAAGAGCC	CALI_26: CALIBRATION OLIGO 26.	22	31.8	18.2	31.8	18.2	50	-3.4	42.5	38.6	1	1	1	1	1	1	0	1	0	1	0	0	1	1	1	1	0	0	0	0	1	0	0	1	1	1	1	0	0	0	0	0	0	0	0	0	0	0
38614	GCGACCCATACTTGGTTTCAG	MIR-551B: HSA-MIR-551B; MMU-MIR-551B; RNO-MIR-551B	21	19	28.6	23.8	28.6	52.4	-2.1	42.5	45.5	1	1	1	1	1	1	0	0	0	1	1	1	0	1	1	1	1	0	0	0	1	0	0	0	0	1	1	0	1	0	1	1	0	0	0	1	0	0
38570	TGATATGTTTGATATATTAGGT	MIR-190: HSA-MIR-190; MMU-MIR-190; RNO-MIR-190	22	27.3	0	22.7	50	22.7	-2.6	41.3	40.9	0	0	1	1	1	1	1	1	1	1	1	1	1	0	0	0	0	0	0	0	1	0	1	1	1	1	0	0	0	0	1	0	0	0	0	1	0	0
39339	AACACACCTATTCAAGGATTCA	MIR-362-3P: HSA-MIR-362-3P	22	40.9	27.3	9.1	22.7	36.4	-1.3	41.3	31.8	1	1	1	1	1	1	1	1	1	1	1	1	0	0	0	0	0	0	0	0	1	0	0	0	0	1	0	0	0	0	0	0	0	0	0	0	0	0
38607	ATTCTGCATTTTTAGCAAGTTC	MIR-544: HSA-MIR-544	22	22.7	18.2	13.6	45.5	31.8	-1.5	41.3	45.5	0	1	1	1	1	1	1	1	1	1	1	1	1	1	1	0	0	0	0	0	1	0	0	0	1	1	0	0	0	0	0	1	0	0	0	1	1	0
39192	TATACCTCAGTTTTATCAGGTG	MIR-875-5P: HSA-MIR-875-5P; MMU-MIR-875-5P; RNO-MIR-875	22	22.7	18.2	18.2	40.9	36.4	-2.3	41.3	52.3	1	1	1	1	1	1	1	0	1	1	1	1	0	0	1	1	1	0	0	0	1	0	0	1	1	1	1	0	0	0	1	1	0	0	0	1	1	0
38300	AATACGCTTCGGCAGATGTAAT	CALI_45: CALIBRATION OLIGO 45 (MIRCONTROL 3).	22	31.8	18.2	22.7	27.3	40.9	-1.2	40	29.5	0	0	0	1	1	0	0	0	0	0	0	0	1	1	0	1	1	0	0	0	1	0	1	0	1	1	0	0	0	0	1	1	0	0	0	0	1	0
38824	ATATACATACACACACCTACAC	MIR-467A*-467D*: MMU-MIR-467A*; MMU-MIR-467D*	22	45.5	36.4	0	18.2	36.4	0	40	34.1	1	1	1	1	1	1	1	0	0	1	1	1	0	0	0	0	0	1	1	1	1	0	0	0	0	0	0	0	0	0	1	0	0	0	0	0	0	0
38288	CAGATATGTCGATTCGCAATGT	CALI_33: CALIBRATION OLIGO 33.	22	27.3	18.2	22.7	31.8	40.9	0	38.8	38.6	1	1	1	1	1	1	1	1	1	1	1	1	0	0	1	0	1	0	0	0	1	0	0	0	0	1	0	0	0	0	1	0	0	0	0	0	0	0
38770	TTCACAAAGCCCATACACTTTC	MIR-350: MMU-MIR-350; RNO-MIR-350.	22	31.8	36.4	4.5	27.3	40.9	0	38.8	31.8	1	1	1	1	1	1	0	0	1	1	1	1	0	0	1	0	0	0	0	0	1	0	0	0	0	1	0	0	0	0	0	1	0	0	0	0	0	0
38268	GGATGAGATCTCACACGGTGTA	CALI_13: CALIBRATION OLIGO 13.	22	27.3	18.2	31.8	22.7	50	-1.2	36.3	27.3	0	0	0	0	0	0	1	0	1	1	0	0	1	1	1	1	0	0	0	0	1	0	0	0	1	0	1	0	0	0	1	1	0	0	0	0	0	0
38284	CGTCGATTTAGACCGTATAGCC	CALI_29: CALIBRATION OLIGO 29.	22	22.7	27.3	22.7	27.3	50	-2.6	36.3	27.3	1	1	1	1	0	1	0	0	0	0	1	0	1	1	0	0	1	0	0	0	1	0	0	0	1	1	0	0	0	0	0	0	0	0	0	0	0	0
38298	TCTAGTTGCGTGATGGAGAGAA	CALI_43: CALIBRATION OLIGO 43 (MIRCONTROL 3).	22	27.3	9.1	36.4	27.3	45.5	-0.6	36.3	27.3	0	1	1	1	0	1	0	1	0	1	1	1	0	1	0	0	0	0	0	0	1	0	0	0	1	0	0	0	0	0	1	0	0	0	0	0	0	0
38260	CATGGTTGTAAGTCCCGGTAAT	CALI_5: CALIBRATION OLIGO 5 (MIRCONTROL 3).	22	22.7	18.2	27.3	31.8	45.5	-0.2	36.3	31.8	0	0	0	0	0	0	1	0	0	1	1	1	1	1	1	1	1	0	0	0	1	0	1	1	0	1	1	0	0	0	0	0	0	0	0	0	0	0
38266	GATGTAACGAGTTGGAATGCAA	CALI_11: CALIBRATION OLIGO 11.	22	36.4	9.1	31.8	22.7	40.9	0	35	36.4	1	0	1	0	1	1	1	1	1	1	1	1	0	0	1	1	1	0	0	0	1	1	0	0	1	0	0	0	0	0	0	0	0	0	0	0	0	0
35899	TGTAAACATCCTACACTCAGCT	MIR-30B: HSA-MIR-30B; MMU-MIR-30B; RNO-MIR-30B	22	31.8	31.8	9.1	27.3	40.9	-0.1	35	25	1	0	1	1	1	1	0	1	0	1	1	1	0	0	0	0	0	0	0	0	1	0	0	0	0	1	0	0	0	0	0	0	0	0	0	0	0	0
35904	CAGCAGCAATTCATGTTTTGGA	MIR-322-MIR-424: MMU-MIR-322; RNO-MIR-322; (MMU-MIR-424); (RNO-MIR-424)	22	27.3	18.2	22.7	31.8	40.9	-1.3	35	40.9	0	1	1	1	1	1	1	1	1	1	1	1	0	0	1	0	0	1	0	0	1	0	1	0	0	1	1	0	1	0	0	0	0	0	0	0	0	0
38874	AGTTTTCCCTTCAAGTCAA	MIR-684: MMU-MIR-684	19	26.3	26.3	10.5	36.8	36.8	0	35	27.3	1	1	1	1	1	1	0	1	0	1	1	1	0	0	0	0	0	0	0	0	0	0	0	0	0	0	0	0	1	1	0	0	0	0	0	0	0	0
39194	TGGATTTCTTTGTGAATCACCA	MIR-876-5P: HSA-MIR-876-5P	22	22.7	18.2	18.2	40.9	36.4	-1.7	35	31.8	1	1	1	1	1	1	0	1	0	1	1	1	0	0	0	0	0	0	0	0	1	0	0	0	1	1	0	1	0	0	0	0	0	0	0	0	0	0
39275	TTTCCTATGCATATACTTCTTT	MIR-202-5P: HSA-MIR-202*; MMU-MIR-202-5P; RNO-MIR-202	22	18.2	22.7	4.5	54.5	27.3	0	32.5	25	0	1	1	1	1	1	0	1	0	1	1	1	0	0	0	0	0	0	0	0	0	0	0	0	1	1	0	0	0	0	0	0	0	0	0	0	0	0
38955	GAACTTGCTCATAAAAGTACAG	MIR-590-5P: RNO-MIR-590-5P	22	40.9	18.2	18.2	22.7	36.4	-1.7	32.5	43.2	1	1	1	1	1	1	1	1	0	1	1	1	0	1	0	1	1	0	0	0	1	0	0	0	1	1	0	0	0	0	0	1	0	0	0	0	1	0
38461	GGCTAGCAACAGCGCTTACCT	MIR-621: HSA-MIR-621	21	23.8	33.3	23.8	19	57.1	-5.1	32.5	27.3	1	0	1	0	0	1	0	0	0	1	1	1	0	1	0	1	0	0	0	0	1	0	1	0	0	1	0	0	0	0	0	0	0	0	0	0	0	0
35882	ATAAGACGAGCAAAAAGCTTGT	MIR-208A: HSA-MIR-208A; MMU-MIR-208A; RNO-MIR-208	22	45.5	13.6	22.7	18.2	36.4	-6.1	31.3	31.8	0	1	0	1	1	1	0	0	1	1	1	1	1	0	0	1	0	0	0	0	1	0	1	0	1	1	0	0	0	0	0	0	0	0	0	0	0	0
38626	GAGCTTATTCATAAAAGTGCAG	MIR-590-5P: HSA-MIR-590-5P; MMU-MIR-590-5P	22	36.4	13.6	22.7	27.3	36.4	-1.2	30	34.1	0	0	0	1	1	1	0	0	0	1	1	1	0	0	1	0	0	1	0	0	1	0	0	1	1	1	1	0	0	0	0	1	0	0	0	1	0	0
39316	ACTGCCCCAGGTGCTGCTGGT	MIR-324-3P: HSA-MIR-324-3P; MMU-MIR-324-3P; RNO-MIR-324-3P.	21	9.5	33.3	33.3	23.8	66.7	-5.3	28.8	29.5	0	1	1	1	1	1	1	0	0	1	1	1	0	0	0	0	0	0	0	0	1	0	0	1	1	1	0	0	0	0	0	0	0	0	0	0	0	0
38259	GGGTACCATACCGGTTGTCTTA	CALI_4: CALIBRATION OLIGO 4 (MIRCONTROL 3).	22	18.2	22.7	27.3	31.8	50	-2.5	23.8	25	1	0	1	1	1	1	1	0	0	0	1	0	1	1	0	0	0	0	0	0	1	0	0	0	0	0	0	0	0	0	1	0	0	0	0	0	0	0
38335	TGATTGTCCAAACGCAATTCT	MIR-219-5P: HSA-MIR-219-5P; MMU-MIR-219; RNO-MIR-219-5P	21	28.6	23.8	14.3	33.3	38.1	-2.6	23.8	11.4	0	0	0	0	0	0	1	0	0	0	0	0	0	0	0	0	1	0	0	0	1	0	0	0	1	1	0	0	0	0	0	0	0	0	0	0	0	0
38269	CATCGGTCGAACTTATGTGAAA	CALI_14: CALIBRATION OLIGO 14.	22	31.8	18.2	22.7	27.3	40.9	-0.3	22.5	25	1	1	1	1	1	1	1	1	0	1	0	0	0	0	0	0	0	0	0	0	1	0	0	0	0	0	0	1	0	0	0	0	0	0	0	0	0	0
38277	CATTCTCCTATCGCTTCAGCTT	CALI_22: CALIBRATION OLIGO 22.	22	13.6	36.4	9.1	40.9	45.5	-0.2	22.5	25	1	0	0	1	1	1	0	0	0	1	1	1	0	0	1	0	0	0	0	0	1	0	0	0	1	1	0	0	0	0	0	0	0	0	0	0	0	0
38261	TCTCTAAGTCGAATCGGCTAGG	CALI_6: CALIBRATION OLIGO 6 (MIRCONTROL 3).	22	22.7	22.7	27.3	27.3	50	-4.2	21.3	29.5	1	1	0	1	1	1	1	1	0	0	1	1	0	0	0	0	0	0	0	0	1	0	1	0	1	1	0	0	0	0	0	0	0	0	0	0	0	0
38264	TGGATTTCGGTAGACTTGTCCT	CALI_9: CALIBRATION OLIGO 9.	22	13.6	18.2	27.3	40.9	45.5	-3.7	21.3	15.9	1	1	0	0	0	0	0	1	0	0	0	0	0	0	0	0	0	0	0	0	1	0	0	0	1	1	1	0	0	0	0	0	0	0	0	0	0	0
38273	ATCATTTACGATTCGGAGCTGT	CALI_18: CALIBRATION OLIGO 18 (MIRCONTROL 3).	22	22.7	18.2	22.7	36.4	40.9	0	20	20.5	1	0	1	0	1	0	1	1	1	0	1	0	0	0	0	0	0	0	0	0	1	0	0	0	0	0	0	0	0	0	0	0	0	0	0	0	1	0
38299	AGCCGCATTTCGTAGTGATATT	CALI_44: CALIBRATION OLIGO 44 (MIRCONTROL 3).	22	22.7	18.2	22.7	36.4	40.9	-1.4	20	15.9	0	1	0	1	0	1	0	0	0	1	0	0	1	0	0	0	0	0	0	0	1	0	0	0	1	0	0	0	0	0	0	0	0	0	0	0	0	0
38417	ATGTATAAATGTATACACAC	MIR-568: HSA-MIR-568; MMU-MIR-568; RNO-MIR-568	20	45	15	10	30	25	-2.8	20	15.9	0	0	0	0	1	1	0	0	0	1	1	1	0	0	0	0	0	0	0	0	1	0	0	0	0	1	0	0	0	0	0	0	0	0	0	0	0	0
38276	ATGCGTTCAATCGGAACTAGAT	CALI_21: CALIBRATION OLIGO 21.	22	31.8	18.2	22.7	27.3	40.9	-2.6	18.8	13.6	0	0	0	0	0	0	0	1	0	0	0	1	0	1	0	0	1	0	0	0	1	0	0	0	0	1	0	0	0	0	0	0	0	0	0	0	0	0
38296	TGCTAGTCCACGGGAGAAATAT	CALI_41: CALIBRATION OLIGO 41 (MIRCONTROL 3).	22	31.8	18.2	27.3	22.7	45.5	-0.6	17.5	2.3	0	1	0	0	0	0	0	0	0	0	0	0	0	0	0	0	0	0	0	0	0	0	0	0	0	0	0	0	0	0	0	0	0	0	0	0	0	0
38279	TGCTACTCCGATCTTTAGCCTC	CALI_24: CALIBRATION OLIGO 24.	22	13.6	36.4	13.6	36.4	50	-1.3	16.3	18.2	1	1	1	1	1	1	0	0	0	0	0	0	0	0	0	1	0	0	0	0	1	0	0	0	0	0	0	0	0	0	0	0	0	0	0	0	0	0
39258	AACTGGCCCTCAAAGTCCCGCT	MIR-193B: HSA-MIR-193B.	22	22.7	40.9	18.2	18.2	59.1	-0.1	16.3	13.6	1	1	1	1	1	0	0	0	0	0	0	0	0	0	0	0	0	0	0	0	1	0	0	0	0	0	0	0	0	0	0	0	0	0	0	0	0	0
38263	GGATTACTCGGGTTTGAGACAG	CALI_8: CALIBRATION OLIGO 8.	22	22.7	13.6	36.4	27.3	50	-1.9	15	11.4	0	0	0	0	0	0	0	0	0	0	0	0	0	0	0	0	0	0	0	0	1	0	0	0	0	1	0	0	0	0	1	1	0	0	0	0	0	0
38291	CGCTGCACTTATAGTACGAACG	CALI_36: CALIBRATION OLIGO 36 (MIRCONTROL 3).	22	27.3	27.3	22.7	22.7	50	-0.9	11.3	13.6	0	0	0	1	1	1	0	0	0	1	0	1	0	0	0	0	0	0	0	0	1	0	0	0	0	0	0	0	0	0	0	0	0	0	0	0	0	0
39960	ACCCAGCTGCGTAAACCCCGCT	KSHV-MIR-K12-9*: KSHV-MIR-K12-9*	22	22.7	45.5	18.2	13.6	63.6	-2	11.3	6.8	0	0	1	0	0	0	0	0	0	1	1	0	0	0	0	0	0	0	0	0	0	0	0	0	0	0	0	0	0	0	0	0	0	0	0	0	0	0
38294	GGTAATCCAACGTTGATGGTTT	CALI_39: CALIBRATION OLIGO 39 (MIRCONTROL 3).	22	22.7	13.6	27.3	36.4	40.9	-1	10	11.4	0	0	0	0	0	1	0	0	0	0	0	0	0	0	0	0	0	0	0	0	1	0	0	1	1	1	0	0	0	0	0	0	0	0	0	0	0	0
38280	AGGGCCCTTTAGGCACTAATAG	CALI_25: CALIBRATION OLIGO 25.	22	27.3	22.7	27.3	22.7	50	-4.1	7.5	4.5	0	0	0	0	0	0	0	0	0	1	0	0	0	0	0	0	0	0	0	0	1	0	0	0	0	0	0	0	0	0	0	0	0	0	0	0	0	0
38285	ATGATACCCTAAACGAAAGCGA	CALI_30: CALIBRATION OLIGO 30.	22	45.5	22.7	18.2	13.6	40.9	0	7.5	4.5	0	0	0	0	1	1	0	0	0	0	0	0	0	0	0	0	0	0	0	0	0	0	0	0	0	0	0	0	0	0	0	0	0	0	0	0	0	0
38272	TCATGAGTCCGTACCTTGATTG	CALI_17: CALIBRATION OLIGO 17.	22	18.2	22.7	22.7	36.4	45.5	-0.4	6.3	6.8	0	0	0	0	0	0	0	1	0	0	0	1	0	0	0	0	0	0	0	0	1	0	0	0	0	0	0	0	0	0	0	0	0	0	0	0	0	0
39256	AACTGGCCTACAAAGTCCCAGT	MIR-193A-3P: HSA-MIR-193A-3P; MMU-MIR-193; RNO-MIR-193	22	31.8	31.8	18.2	18.2	50	-4.2	6.3	6.8	0	0	0	1	0	0	0	0	0	1	0	0	0	0	0	0	0	0	0	0	0	0	0	0	0	0	0	0	0	0	0	0	0	0	0	0	1	0
38287	GAGCTCTAGTGGCTTGATCGAT	CALI_32: CALIBRATION OLIGO 32.	22	18.2	18.2	31.8	31.8	50	-3.4	5	4.5	0	0	0	0	1	0	0	0	0	0	0	0	0	0	0	0	0	0	0	0	0	0	0	0	1	0	0	0	0	0	0	0	0	0	0	0	0	0
38292	TTCCGCTTTACGGGTTAATAGA	CALI_37: CALIBRATION OLIGO 37 (MIRCONTROL 3).	22	22.7	18.2	22.7	36.4	40.9	-2.7	5	2.3	0	0	0	0	0	1	0	0	0	0	0	0	0	0	0	0	0	0	0	0	0	0	0	0	0	0	0	0	0	0	0	0	0	0	0	0	0	0
38293	GGAGGATACTTAATCCGCTGTG	CALI_38: CALIBRATION OLIGO 38 (MIRCONTROL 3).	22	22.7	18.2	31.8	27.3	50	-4	5	2.3	0	0	0	0	0	0	0	0	0	0	0	0	0	0	0	0	0	0	0	0	1	0	0	0	0	0	0	0	0	0	0	0	0	0	0	0	0	0
38283	TAACTCCTTAAGCGAATCTCGC	CALI_28: CALIBRATION OLIGO 28 (MIRCONTROL 3).	22	27.3	31.8	13.6	27.3	45.5	-2.5	2.5	4.5	1	0	0	0	1	0	0	0	0	0	0	0	0	0	0	0	0	0	0	0	0	0	0	0	0	0	0	0	0	0	0	0	0	0	0	0	0	0
38258	GGGCTACCTATATAGCAGGCCT	CALI_3: CALIBRATION OLIGO 3.	22	22.7	27.3	27.3	22.7	54.5	-5.7	1.3	2.3	0	0	0	0	0	0	0	0	0	0	0	0	0	1	0	0	0	0	0	0	0	0	0	0	0	0	0	0	0	0	0	0	0	0	0	0	0	0
38270	GAAGCACATTCGCACATCATAT	CALI_15: CALIBRATION OLIGO 15.	22	36.4	27.3	13.6	22.7	40.9	-1	0	0	0	0	0	0	0	0	0	0	0	0	0	0	0	0	0	0	0	0	0	0	0	0	0	0	0	0	0	0	0	0	0	0	0	0	0	0	0	0
[truncated: 42 more columns]
