# Supplementary material for: Single-cell microRNA sequencing method comparison and application to cell lines and circulating lung tumor cells
Source: Nat Commun. 2021 Jul 14;12:4316. doi: 10.1038/s41467-021-24611-w (PMC8280203; doi:10.1038/s41467-021-24611-w)
Supplement: Supplementary file 6 — dataset 4 [file 41467_2021_24611_MOESM6_ESM.xlsx]

## Sheet: Table 7
Sample	Protocol	Total reads	Cleaned reads	Uniquely mapped to hg38 (% of total)	Multimapped to hg38 (% of total)	Multimapped to hg38 (% of total mapped reads)	Unmapped to hg38 (% of total)	miRNA (% of total)	miRNA (% of total mapped reads)	protein coding gene (% of total)	intergenic (% of total)	lncRNA (% of total)	snoRNA (% of total)	GtRNAdb (% of total)	rRNA (% of total)	piRBase (% of total)	coding exons (% of total)	other mapped reads (% of total)
4N_1	4N	266601	17645	1.58251	1.94785	55.1742	3.08814	0.24306	0.425509	0.803823	0.480868	1.12378	0.102775	0.347711	0.0960236	0.141035	0.154913	0.036384
4N_2	4N	592362	3697	0.27652	0.173543	38.5596	0.174049	0.00658381	0.0169979	0.202072	0.119184	0.0994324	0.00236342	0.00236342	0.0032075	0.0032075	0.0111418	0.000506447
4N_3	4N	377319	9698	1.089	0.725646	39.9883	0.755594	0.0389591	0.0956897	0.741283	0.458763	0.4259	0.0254427	0.0265028	0.019082	0.0172268	0.0580411	0.00344536
4N_4	4N	1387558	30183	0.967383	0.593777	38.0343	0.6141	0.0213324	0.0552252	0.689268	0.413965	0.339734	0.0127562	0.0139093	0.00374759	0.0111707	0.0474935	0.00778346
4N_5	4N	1247527	55615	1.73591	1.19524	40.7772	1.52686	0.0784753	0.186968	1.17849	0.718942	0.692009	0.0391975	0.0519428	0.0125849	0.0436063	0.086411	0.0294984
4N_6	4N	1222309	68884	2.2716	1.5366	40.3497	1.82736	0.085903	0.205086	1.56221	0.946733	0.890528	0.0446696	0.0647954	0.0145626	0.0461422	0.116419	0.0362429
4N_C3_1	4N_C3	409281	16704	1.12099	1.63677	59.3515	1.32354	0.0190578	0.0312483	0.962175	0.397526	0.605696	0.0136825	0.0263877	0.652608	0.0190578	0.0388486	0.0227228
4N_C3_2	4N_C3	403891	13808	1.24291	1.17433	48.5814	1.00151	0.00817052	0.0164213	1.03592	0.470919	0.686819	0.00643738	0.0131224	0.128005	0.00668497	0.0485279	0.0126272
4N_C3_3	4N_C3	578376	2883	0.205749	0.104603	33.7047	0.188113	0.00743461	0.0219898	0.137281	0.0781499	0.0631077	0.00276637	0.00605143	0.00224767	0.00276637	0.010201	0.000345796
4N_C3_4	4N_C3	1042227	44731	1.26959	1.0088	44.2769	2.01348	0.131545	0.290478	0.670871	0.45019	0.614837	0.0655327	0.154189	0.0195735	0.0726329	0.0593921	0.0396267
4N_C3_5	4N_C3	1147962	27398	0.566831	0.590002	51.0015	1.22983	0.101484	0.196707	0.259765	0.186766	0.33982	0.0406808	0.10523	0.0193386	0.0528763	0.0233457	0.027527
4N_C3_6	4N_C3	1065899	39095	1.0577	0.856835	44.7543	1.75326	0.116521	0.255467	0.586641	0.376584	0.510273	0.0377146	0.12018	0.0155737	0.0599494	0.0491604	0.0419364
4N_CL_1	4N_CL	333283	123491	7.12158	11.1905	61.1099	18.7408	0.639697	0.884776	2.6209	2.52968	6.08672	0.502576	2.70611	1.3001	1.20978	0.605491	0.111017
4N_CL_2	4N_CL	298987	99027	5.91364	14.0708	70.4089	13.1364	1.1462	1.35678	2.62353	1.65191	5.7959	0.598354	4.44534	1.5489	1.36294	0.685649	0.125758
4N_CL_3	4N_CL	270753	109849	6.2256	15.7442	71.663	18.6018	1.11319	1.27357	2.39702	1.77911	6.78367	0.770444	5.33106	1.46222	1.48438	0.752716	0.0960285
4N_CL_4	4N_CL	931056	226883	5.15533	6.25494	54.8185	12.9581	0.47763	0.782058	2.14423	1.34342	3.40667	0.598782	1.93243	0.340366	0.721224	0.216528	0.228987
4N_CL_5	4N_CL	1105128	338765	6.24941	7.7905	55.4882	16.614	0.670511	1.05961	2.46324	1.63863	4.35054	0.726884	2.38371	0.372174	0.913107	0.261599	0.259517
4N_CL_6	4N_CL	921563	242440	6.00469	6.73258	52.8573	13.5702	0.509461	0.854944	2.8736	1.84165	3.68114	0.500997	1.86846	0.293849	0.717368	0.24491	0.205846
CL_1	CL	431151	181257	7.64674	7.97586	51.0533	26.4177	0.0241215	0.0408636	4.26765	3.54493	1.40832	0.0630869	0.179519	5.66368	0.0707409	0.379449	0.0211063
CL_2	CL	294118	99201	6.02445	4.56381	43.1026	23.14	0.0289	0.0606297	3.27828	2.72408	1.24066	0.0503199	0.16728	2.73802	0.0608599	0.28152	0.01836
CL_3	CL	351659	110246	5.40182	5.00371	48.087	20.9447	0.0179151	0.0337443	2.96395	2.43617	1.06694	0.0463517	0.172042	3.35695	0.0651199	0.268442	0.011659
CL_4	CL	889146	168780	4.90909	5.07273	50.8197	9.00043	0.218412	0.390772	2.12788	1.28269	2.79842	0.693025	1.49031	0.453806	0.512627	0.178148	0.226509
CL_5	CL	925708	209256	5.66604	5.9858	51.3721	10.9531	0.273844	0.477431	2.10671	1.21658	3.384	1.00734	1.94802	0.631085	0.624171	0.164415	0.295666
CL_6	CL	1003112	248826	6.34964	6.5239	50.6768	11.9319	0.268165	0.468815	2.46393	1.53423	3.93685	0.952237	1.77597	0.578998	0.811674	0.171267	0.380217
SBN_1	SBN	1070544	19339	0.521884	0.355894	40.5449	0.928687	0.03232	0.0790206	0.267808	0.179161	0.207932	0.0488537	0.0436227	0.0245669	0.025034	0.0273693	0.0211108
SBN_2	SBN	1266655	28142	0.635058	0.491452	43.626	1.09525	0.0529742	0.120075	0.24545	0.182607	0.298819	0.104922	0.0676585	0.0458688	0.0495794	0.0424741	0.0361582
SBN_3	SBN	1184960	24167	0.582129	0.422546	42.058	1.0348	0.041014	0.0965479	0.256971	0.188698	0.268954	0.0710573	0.0492844	0.0338408	0.0416048	0.0310559	0.0221948
SBN_4	SBN	873329	198879	4.70831	6.28686	57.1784	11.7773	0.505422	0.796376	1.50756	1.19062	2.81841	0.660461	1.97451	0.457674	0.593133	0.213665	1.07371
SBN_5	SBN	966957	258560	6.1678	7.29815	54.1971	13.2736	0.540355	0.878694	2.61118	1.86865	3.45455	0.645323	2.02843	0.442729	0.62826	0.273228	0.973259
SBN_6	SBN	873050	208520	4.82401	6.53307	57.5242	12.527	0.541092	0.844699	1.6723	1.25926	3.04587	0.689537	1.9299	0.465953	0.61623	0.205716	0.931218
SBN_CL_1	SBN_CL	623516	353872	16.0262	15.5719	49.281	25.1562	1.95665	3.01705	4.24111	3.37938	10.1667	4.13446	1.97236	1.87501	2.32552	1.11593	0.430943
SBN_CL_2	SBN_CL	562214	302752	14.979	14.5069	49.1995	24.364	1.91262	3.00223	3.98229	3.08939	9.64295	3.76031	1.9971	1.43397	2.18529	1.05351	0.428485
SBN_CL_3	SBN_CL	697097	403236	16.5082	16.6072	50.1495	24.7297	1.9214	2.87821	4.36754	3.36926	11.057	4.32494	2.08206	1.77536	2.63349	1.14073	0.443554
SBN_CL_4	SBN_CL	763617	279680	7.82709	10.0717	56.2702	18.7269	0.677958	1.02192	2.75701	2.03413	4.98352	1.15987	3.22924	0.756662	1.16812	0.283912	0.848331
SBN_CL_5	SBN_CL	841182	314927	8.67363	10.3204	54.3349	18.4446	0.667038	1.03168	3.58246	2.5444	5.0089	1.10749	3.07555	0.883638	1.10404	0.317292	0.703177
SBN_CL_6	SBN_CL	948614	305522	7.98913	9.71112	54.8643	14.507	0.486078	0.752729	3.3531	2.53918	4.39452	1.0255	2.69794	1.21451	0.863997	0.304866	0.820566
SB_1	SB	758727	529984	15.3052	11.554	43.0168	42.9925	0.761407	1.39527	6.07504	4.82861	7.04443	2.04118	1.45454	2.03011	1.70931	0.699197	0.215361
SB_2	SB	896899	608042	17.3687	9.70957	35.8574	40.7155	1.35745	2.97904	5.92218	5.08285	4.95095	3.22645	2.16747	2.39637	0.621586	0.819267	0.533728
SB_3	SB	563997	334464	13.3816	7.84898	36.9701	38.0718	1.10763	2.47134	4.71563	4.17715	4.11208	2.05693	1.79611	1.72536	0.593443	0.63972	0.306562
SB_4	SB	834880	265941	5.96265	9.99581	62.6364	15.8953	0.768494	1.05806	2.2935	2.06437	4.6548	0.579245	2.86472	0.586072	1.31432	0.239675	0.593259
SB_4N_1	SB_4N	231975	10890	1.54801	1.19884	43.6441	1.94762	0.242699	0.54122	0.854402	0.509969	0.618601	0.101304	0.105615	0.133635	0.0672486	0.0944067	0.0189676
SB_4N_2	SB_4N	211019	9909	1.45058	1.11886	43.5448	2.12635	0.0919348	0.205838	0.886176	0.546396	0.626958	0.0862482	0.0905132	0.0668186	0.0834048	0.0834048	0.00758226
SB_4N_3	SB_4N	194789	7765	1.29011	1.03907	44.611	1.65718	0.104215	0.228292	0.764417	0.458958	0.562147	0.107296	0.108836	0.0775198	0.0621185	0.0728994	0.0107809
SB_4N_4	SB_4N	719137	126034	3.65188	4.62485	55.8778	9.249	0.411326	0.679849	1.76378	1.14985	2.72173	0.269351	0.692497	0.261842	0.5419	0.175488	0.288957
SB_4N_5	SB_4N	891787	173742	4.49132	5.18027	53.5617	9.81086	0.422298	0.718903	2.39138	1.52155	3.03682	0.290652	0.697364	0.244341	0.580968	0.209355	0.27686
SB_4N_6	SB_4N	675815	122340	3.60025	4.76477	56.9607	9.73758	0.437398	0.708619	1.75803	1.13922	2.79736	0.261758	0.711585	0.249033	0.55385	0.170461	0.286321
SB_5	SB	723704	232600	6.28185	10.5966	62.7818	15.2618	0.709959	0.967531	2.08386	2.10169	4.82228	0.94873	3.09436	0.846202	1.34088	0.237943	0.692548
SB_6	SB	873887	281792	6.92733	9.94259	58.9368	15.3759	0.683384	0.992145	2.97933	2.61109	4.68573	0.594699	2.71786	0.565748	1.20187	0.295919	0.53428
