# Supplementary material for: Single-cell microRNA sequencing method comparison and application to cell lines and circulating lung tumor cells
Source: Nat Commun. 2021 Jul 14;12:4316. doi: 10.1038/s41467-021-24611-w (PMC8280203; doi:10.1038/s41467-021-24611-w)
Supplement: Supplementary file 7 — dataset 5 [file 41467_2021_24611_MOESM7_ESM.xlsx]

## Sheet: Table 8
Sample	Cell line	Total reads	Cleaned reads	Uniquely mapped to hg38 (% of total)	Multimapped to hg38 (% of total)	All mapped to hg38 (% of total)	Unmapped to hg38 (% of total)	miRNA (% of total)	protein coding gene (% of total)	intergenic (% of total)	lncRNA (% of total)	snoRNA (% of total)	GtRNAdb (% of total)	rRNA (% of total)	piRBase (% of total)	coding exons (% of total)	other mapped reads (% of total)
A549_SC1	A549	1061628	374320	13.5679	12.3303	25.8982	9.36081	1.13722	2.27584	2.17628	5.50419	4.77926	3.45884	3.1706	0.949956	0.443752	2.0023
A549_SC2	A549	946707	350749	14.4857	13.1107	27.5964	9.45298	1.30885	2.69841	2.3137	5.21597	5.23953	4.17267	3.85431	0.546103	0.334739	1.9121
A549_SC3	A549	845208	349154	15.7433	17.0747	32.8181	8.49176	1.40664	2.12445	1.92485	7.14688	6.42765	2.64385	7.05968	1.42273	0.498457	2.1629
A549_SC4	A549	715887	275837	11.3693	8.00475	19.374	19.1568	0.943305	1.53181	1.47062	4.20094	4.85985	1.4019	3.39704	0.722041	0.232998	0.613505
A549_SC5	A549	987101	437978	18.9592	17.3284	36.2876	8.08256	1.51008	2.8294	2.14011	7.80072	7.56599	3.34292	7.49792	1.16655	0.467328	1.96657
A549_SC6	A549	1021365	391850	15.6005	13.4392	29.0397	9.32566	1.12281	3.14452	2.83474	5.81712	5.46308	2.46787	4.92948	0.659901	0.428642	2.17151
BJ_SC1	BJ	734911	312750	16.5379	18.9639	35.5018	7.05432	1.52835	2.17441	2.38369	6.21082	6.48745	7.11379	6.83947	0.881467	0.405899	1.47651
BJ_SC2	BJ	658298	233342	14.8762	12.6993	27.5755	7.87075	2.07353	2.0951	2.43552	5.6397	5.43265	3.17379	4.37963	0.63968	0.323106	1.38281
BJ_SC3	BJ	541385	233394	11.383	10.3695	21.7525	21.358	1.10494	3.4783	3.76608	4.53596	2.35932	2.26752	2.8501	0.648891	0.281685	0.459747
BJ_SC4	BJ	749691	293394	15.5552	13.7279	29.2831	9.85219	1.77847	2.7482	3.60509	5.34794	5.25483	3.61536	5.19734	0.446451	0.228094	1.06137
BJ_SC5	BJ	742103	316797	17.6985	15.2413	32.9398	9.74932	2.03422	2.60921	3.39171	6.73464	6.69341	3.89798	5.80566	0.531193	0.308717	0.933024
BJ_SC6	BJ	516994	200907	8.03975	12.5988	20.6385	18.2221	0.0504841	4.2662	6.2287	2.80487	0.00967129	0.492656	6.16854	0.265767	0.288205	0.0634437
HT29_SC1	HT29	1094337	506725	21.3715	14.7566	36.1281	10.1762	2.01803	2.98601	3.20989	7.96967	8.48377	3.04413	5.02094	0.927411	0.451872	2.01638
HT29_SC2	HT29	974312	420067	16.2496	13.84	30.0896	13.0246	1.78536	3.04287	3.43073	6.62683	5.16282	2.43228	4.69213	1.0785	0.452114	1.386
HT29_SC3	HT29	952479	390988	17.2054	14.7593	31.9647	9.08482	1.72308	3.14401	3.42034	6.73275	5.70658	2.15501	5.53199	0.983644	0.53891	2.02839
HT29_SC4	HT29	1084907	488585	19.6764	15.857	35.5335	9.50128	1.92026	3.03196	3.34932	7.60001	6.78021	3.00026	6.01821	0.793156	0.709923	2.33015
HT29_SC5	HT29	846270	406292	21.1987	15.5462	36.7449	11.2648	1.98435	2.94138	3.53481	7.94853	8.25032	3.14651	6.30024	0.667754	0.291869	1.67913
HT29_SC6	HT29	835465	507256	30.8201	18.607	49.4271	11.2883	4.14536	2.7745	3.19702	11.4749	12.6536	6.95864	5.00452	0.730491	0.351421	2.13665
HepG2_SC1	HepG2	1065120	572065	28.6943	18.8464	47.5407	6.16823	1.184	2.3987	2.30068	9.41603	14.5871	7.06568	4.01589	1.37355	0.262693	4.93644
HepG2_SC2	HepG2	932347	420875	20.2701	15.3742	35.6443	9.49711	1.01303	2.66961	3.19795	7.12417	9.3861	3.13649	5.01283	0.424842	0.279081	3.40024
HepG2_SC3	HepG2	1037161	596342	24.3603	17.4356	41.7959	15.7016	0.719946	4.31437	4.42988	9.56043	10.0704	2.59641	4.29711	1.13936	0.537911	4.13012
HepG2_SC4	HepG2	868836	384305	18.6798	15.5312	34.2111	10.0211	0.944712	2.83966	3.2745	5.92114	8.44947	3.70991	4.82588	0.338384	0.283022	3.62439
HepG2_SC5	HepG2	1043697	444137	17.126	15.121	32.247	10.3072	0.808951	3.19288	3.51146	5.76393	7.0509	2.23408	4.93065	0.445148	0.353647	3.95536
HepG2_SC6	HepG2	943993	440152	22.98	15.9549	38.9349	7.69169	0.793014	2.63816	2.79504	7.69307	11.5507	2.75013	6.04613	0.425427	0.343011	3.90024
Jurkat_SC1	Jurkat	1000842	541170	30.9426	14.952	45.8947	8.17682	2.53287	2.94542	2.19555	10.7555	14.8723	5.35999	3.90122	0.816213	0.367091	2.14849
Jurkat_SC2	Jurkat	1116638	407104	15.2611	10.7864	26.0475	10.4105	1.13573	2.63944	2.41699	5.02956	5.97374	4.32477	2.57828	0.398697	0.298754	1.25152
Jurkat_SC3	Jurkat	916638	337747	11.9411	8.82355	20.7647	16.0816	0.533908	3.27905	3.04733	4.34872	3.58124	2.41731	1.84708	0.591291	0.253972	0.864791
Jurkat_SC4	Jurkat	637450	260261	19.1337	9.90085	29.0346	11.7939	1.57455	3.49329	2.77355	5.97819	7.39838	4.01443	2.37979	0.275943	0.400973	0.74547
Jurkat_SC5	Jurkat	599475	255203	20.4252	12.5748	33	9.57104	1.21807	2.59777	2.50953	6.90588	9.09412	5.35652	2.98995	0.473081	0.327453	1.52767
Jurkat_SC6	Jurkat	912336	363835	15.3028	8.92204	24.2248	15.6546	0.959625	3.36587	3.11004	4.91913	5.36469	3.0138	2.43057	0.295834	0.267774	0.497514
KG1_SC1	KG1	716160	252533	14.2679	10.2432	24.5111	10.7509	0.893376	2.77047	2.94306	5.27759	5.53759	1.61612	3.8032	0.491231	0.298257	0.88025
KG1_SC2	KG1	769991	334905	15.7271	14.3754	30.1024	13.3922	0.727671	3.6568	4.62499	5.32292	5.845	1.68482	6.57202	0.448187	0.339355	0.88066
KG1_SC3	KG1	896123	387785	16.9858	12.9981	29.9839	13.2897	0.802457	3.77883	4.3349	5.51543	6.4894	1.86593	5.46432	0.418581	0.332655	0.98145
KG1_SC4	KG1	853059	419405	19.6063	16.6149	36.2212	12.9437	0.871218	3.68427	4.12691	6.6639	8.1849	2.21169	7.96369	0.676624	0.387312	1.45066
KG1_SC5	KG1	545706	352578	25.5814	15.8497	41.4311	23.1784	0.943365	4.83484	4.30726	10.075	10.7673	1.74123	5.61878	1.34871	0.531788	1.26277
KG1_SC6	KG1	524872	283807	23.9657	20.2059	44.1715	9.90013	0.942516	3.37797	4.5975	8.41824	10.4363	2.96358	10.5369	0.737132	0.443918	1.71756
REH_SC1	REH	833239	283290	14.1366	7.61918	21.7558	12.2428	1.03992	2.89737	2.46748	4.80558	5.12266	2.01083	2.1594	0.242427	0.26355	0.746605
REH_SC2	REH	768733	225338	6.11682	7.03131	13.1481	16.1648	0.300104	3.04878	2.8867	1.92837	0.0660828	2.31537	1.74079	0.227127	0.267843	0.366967
REH_SC3	REH	702753	285576	18.4419	10.1827	28.6246	12.0122	1.36691	2.40895	2.16648	7.12669	7.79705	1.9203	2.05805	0.37965	0.199643	3.20084
REH_SC4	REH	852527	423705	12.3736	9.38915	21.7627	27.9372	0.38075	5.08265	4.37851	5.08477	1.65273	2.51429	1.18413	0.685374	0.385325	0.41418
REH_SC5	REH	808546	585981	13.1477	17.8592	31.0069	41.4665	0.0447717	7.89009	6.09736	13.6258	0.216809	0.615178	0.124421	1.80719	0.344074	0.241174
REH_SC6	REH	654694	219959	10.6656	8.94876	19.6144	13.9829	0.755467	3.00629	2.73639	3.74037	2.89631	3.22945	2.13413	0.261496	0.259052	0.595393
THP-1_SC1	THP-1	535490	237276	18.5365	17.4657	36.0022	8.3079	2.20676	2.38081	1.87735	8.67056	7.53329	8.6715	2.96588	0.369008	0.244262	1.08275
THP-1_SC2	THP-1	570677	246835	24.8824	11.8948	36.7772	6.47582	2.82209	2.1096	1.39606	9.11216	11.3442	5.47735	3.01186	0.43685	0.233933	0.833046
THP-1_SC3	THP-1	321225	126437	18.2999	10.9577	29.2577	10.1032	2.11721	2.44813	1.92606	6.44128	7.6476	3.86925	2.72675	0.349599	0.253716	1.47809
THP-1_SC4	THP-1	537892	182356	14.6948	10.9953	25.6901	8.21187	1.66539	2.28559	1.87324	5.40778	5.63701	4.13075	2.89779	0.271244	0.206175	1.31513
THP-1_SC5	THP-1	687193	170791	4.79967	6.20131	11.001	13.8524	0.0536967	2.57497	2.64162	1.67871	0.0272122	0.375295	3.17058	0.161672	0.240544	0.0766888
THP-1_SC6	THP-1	725852	216531	9.56944	7.52743	17.0969	12.7344	0.723426	2.81063	2.54818	3.4018	2.49955	1.56437	2.65123	0.22415	0.247984	0.425569
