# Supplementary material for: Single-cell microRNA sequencing method comparison and application to cell lines and circulating lung tumor cells
Source: Nat Commun. 2021 Jul 14;12:4316. doi: 10.1038/s41467-021-24611-w (PMC8280203; doi:10.1038/s41467-021-24611-w)
Supplement: Supplementary file 8 — dataset 6 [file 41467_2021_24611_MOESM8_ESM.xlsx]

## Sheet: Table 9
Sample	Patient	Total reads	Cleaned reads	Uniquely mapped to hg38 (% of total)	Multimapped to hg38 (% of total)	Unmapped to hg38 (% of total)	miRNA (% of total)	protein coding gene (% of total)	intergenic (% of total)	lncRNA (% of total)	snoRNA (% of total)	GtRNAdb (% of total)	Mt tRNA (% of total)	rRNA (% of total)	piRBase (% of total)	coding exons (% of total)	other mapped reads (% of total)
18-043_SC10_S9_L001_R1_001	P2	484673	192348	9.87594	4.17828	25.6319	0.382526	3.59562	3.17823	2.54563	2.2184	0.948475	0.0687061	0.521176	0.178471	0.32785	0.0891323
18-043_SC11_S10_L001_R1_001	P2	507490	135591	7.03245	4.14274	15.5428	0.179117	3.49189	3.06568	1.83077	0.863465	0.428383	0.028769	0.880806	0.0809868	0.292025	0.0333011
18-043_SC12_S11_L001_R1_001	P2	547163	126230	2.66502	3.524	16.8809	0.0643318	1.28773	1.24789	2.24979	0.038197	0.211089	0.00347246	0.0681698	0.823338	0.184954	0.0100518
18-043_SC14_S12_L001_R1_001	P2	494264	131404	7.67282	4.236	14.677	0.0493663	3.45969	3.57683	2.5972	0.511468	0.354871	0.00182089	1.00048	0.0513895	0.286689	0.0190182
18-043_SC15_S13_L001_R1_001	P2	433930	133659	7.10115	9.26255	14.4383	0.0661397	3.38764	4.51432	6.03093	0.043325	0.166156	0.00391768	1.15687	0.651488	0.318485	0.0244279
18-043_SC16_S14_L001_R1_001	P2	477420	118216	6.60111	4.24762	13.9127	0.0224121	3.84546	3.85572	1.51083	0.00774999	0.113108	0	1.12773	0.0645134	0.291567	0.00963512
18-043_SC18_S15_L001_R1_001	P2	456901	126132	7.29436	4.40993	15.9017	0.0892972	3.77084	3.85029	2.09717	0.17181	0.262858	0.00569051	1.08032	0.0816369	0.26439	0.0299846
18-043_SC19_S16_L001_R1_001	P2	477261	148833	8.06812	5.41507	17.7016	0.0616015	4.88391	4.54594	2.16276	0.0425344	0.308846	0.000209529	0.982691	0.0995263	0.362695	0.032477
18-043_SC1_S1_L001_R1_001	P2	450415	190129	9.67508	4.36242	28.1745	0.319705	4.04116	3.82181	2.21818	1.32211	1.14206	0.0579466	0.495099	0.124996	0.40718	0.0872529
18-043_SC20_S17_L001_R1_001	P2	384706	115787	8.19665	5.86006	16.0408	0.0431498	3.90194	4.0067	2.52842	0.280474	1.49543	0.00571865	1.29346	0.089159	0.365214	0.0470489
18-043_SC21_S18_L001_R1_001	P2	456290	148055	8.11852	4.29661	20.0324	0.00832804	4.26154	4.47742	2.06207	0.00898551	0.159328	0.000438318	1.01449	0.0580771	0.353942	0.0105196
18-043_SC22_S19_L001_R1_001	P2	498506	140910	6.80353	4.62542	16.8375	0.0224671	3.35322	3.8822	2.45494	0.0212635	0.191773	0.00441319	1.09868	0.0475421	0.344229	0.00822458
18-043_SC23_S20_L001_R1_001	P2	437464	111808	5.96255	3.41857	16.1771	0.018973	3.09946	3.3221	1.58756	0.0141726	0.208474	0.00045718	0.847841	0.0347457	0.243449	0.00388603
18-043_SC2_S2_L001_R1_001	P2	615048	258059	10.5151	3.62004	27.8224	0.277214	3.96213	3.68866	2.54679	2.07789	0.570037	0.0307293	0.431999	0.146167	0.362736	0.0408098
18-043_SC3_S3_L001_R1_001	P2	572372	212380	7.71963	3.13922	26.2464	0.0740777	3.88768	3.99862	1.67059	0.0833374	0.297883	0.0061149	0.40306	0.082988	0.337892	0.0165976
18-043_SC4_S4_L001_R1_001	P2	615927	294734	9.11553	4.25326	34.4833	0.148719	3.69151	3.46811	2.41246	1.37305	1.15144	0.0248406	0.481388	0.152615	0.391767	0.0728982
18-043_SC6_S5_L001_R1_001	P2	504721	199595	9.05688	3.72443	26.7643	0.167023	3.71056	3.81597	2.04687	1.25337	0.791923	0.0241718	0.41409	0.144436	0.35901	0.0538912
18-043_SC7_S6_L001_R1_001	P2	581041	227167	8.99489	4.02639	26.0753	0.197404	3.71265	3.60233	2.0675	1.30335	1.07101	0.0318394	0.514422	0.117031	0.349889	0.0538688
18-043_SC8_S7_L001_R1_001	P2	542855	220870	9.7422	3.81262	27.1319	0.158974	4.18565	3.95631	2.22306	1.28708	0.705161	0.0449475	0.446712	0.132632	0.379107	0.0351843
18-043_SC9_S8_L001_R1_001	P2	544926	203696	7.53001	3.68307	26.1674	0.209203	3.65132	3.45276	1.72574	0.502087	0.730374	0.0222048	0.418956	0.132128	0.336743	0.0315639
19-020_SC2_S21_L001_R1_001	P6	424197	171245	9.45834	4.86991	26.041	0.257428	4.59315	4.22068	2.35928	0.652291	0.475015	0.0457335	1.19944	0.0719006	0.424567	0.0287602
19-020_SC6_S22_L001_R1_001	P6	372832	149663	8.41827	4.42934	27.2946	0.0708094	4.28236	4.44731	1.99983	0.0305768	0.649622	0.006169	0.878948	0.0823427	0.369603	0.0300403
19-032_SC10_S31_L001_R1_001	P1	471034	177905	9.15836	4.04578	24.5649	0.161135	4.30436	3.89229	2.36395	1.14663	0.302101	0.0233529	0.578302	0.078126	0.324393	0.0295095
19-032_SC11_S32_L001_R1_001	P1	504833	198698	7.85507	3.36131	28.1428	0.0431826	4.05481	4.02331	1.84833	0.0103004	0.274546	0.0144602	0.539782	0.0752724	0.321889	0.0104985
19-032_SC12_S33_L001_R1_001	P1	641983	266776	10.1105	5.21213	26.2323	0.682573	4.27457	4.79545	2.94587	0.696436	0.374621	0.23957	0.740518	0.10343	0.391443	0.0781952
19-032_SC13_S1_L001_R1_001	P1	453898	197500	10.7899	5.61029	27.1118	0.138577	5.39086	5.19963	2.39922	0.448559	0.281781	0.317032	1.48514	0.0984803	0.520161	0.120732
19-032_SC14_S2_L001_R1_001	P1	564495	243937	10.5119	6.2741	26.4273	0.985305	4.99526	4.87303	2.52633	0.227991	0.370242	0.345973	1.59842	0.179452	0.522414	0.16156
19-032_SC15_S3_L001_R1_001	P1	512315	207969	10.5433	5.63969	24.411	0.146199	4.32195	4.58897	3.19159	0.921113	0.221543	0.98865	0.937704	0.185628	0.479393	0.200267
19-032_SC16_S4_L001_R1_001	P1	574867	269774	13.0915	6.4481	27.3884	0.205613	5.29096	4.90896	3.24701	2.44857	0.93152	0.066972	1.61011	0.160037	0.563783	0.106112
19-032_SC17_S5_L001_R1_001	P1	558341	215793	8.53797	5.93293	24.1781	0.339757	4.40824	4.36669	2.22391	0.0182684	0.947808	0.00841779	1.42529	0.15761	0.477486	0.0974315
19-032_SC19_S6_L001_R1_001	P1	629708	275072	12.7497	6.5983	24.3345	1.3862	4.8875	4.67026	3.09175	1.84403	0.444174	0.407014	1.78305	0.160709	0.486416	0.186912
19-032_SC1_S23_L001_R1_001	P1	485060	208165	9.74292	7.09479	26.0776	1.44972	4.03682	4.18505	2.16571	0.0020616	3.08993	0.254814	0.603224	0.25234	0.506329	0.291716
19-032_SC20_S7_L001_R1_001	P1	596632	266660	11.3112	5.76939	27.6137	0.10576	5.59289	5.03577	2.49785	0.821277	0.286609	0.603219	1.34723	0.101403	0.566513	0.122018
19-032_SC21_S8_L001_R1_001	P1	633145	342296	13.3088	12.0107	28.7433	0.715476	6.10761	5.81747	3.0099	0.0582805	5.17243	1.20699	1.63328	0.309882	1.00609	0.282084
19-032_SC22_S9_L001_R1_001	P1	480498	223603	11.2564	5.23249	30.0467	0.126744	5.65184	5.22729	2.44059	0.572739	0.475132	0.165661	1.08179	0.0988558	0.534862	0.113424
19-032_SC24_S10_L001_R1_001	P1	527998	231890	9.80098	5.16631	28.9514	0.259281	5.23165	4.88468	2.19395	0.0407199	0.440532	0.0708336	1.20512	0.0839018	0.503411	0.0532199
19-032_SC25_S11_L001_R1_001	P1	614325	294071	12.8561	6.05526	28.9576	0.174989	6.46254	7.04171	2.84507	0.0441135	0.362349	0.0323933	1.04538	0.165059	0.624262	0.113458
19-032_SC26_S12_L001_R1_001	P1	576214	241167	11.3664	5.69563	24.7917	0.101872	4.98148	4.65174	2.65075	1.64765	0.610537	0.0301971	1.69	0.0890294	0.520813	0.0879881
19-032_SC27_S13_L001_R1_001	P1	598815	221146	8.28002	4.5064	24.1442	0.049431	3.99172	4.35427	1.76165	0.0096858	0.34084	0.504496	1.24646	0.0709735	0.393277	0.0636257
19-032_SC28_S14_L001_R1_001	P1	523429	184163	7.8513	4.49497	22.8377	0.00936135	4.29781	4.20783	1.98117	0.00152838	0.143859	0.000191048	1.21335	0.0821506	0.385535	0.0234989
19-032_SC29_S15_L001_R1_001	P1	521089	178675	7.55898	4.99665	21.7331	0.194401	4.05113	3.72182	1.73118	0.00364621	1.00693	0.0650561	1.22474	0.0942257	0.394942	0.0675508
19-032_SC2_S24_L001_R1_001	P1	536913	221464	8.30209	4.94736	27.9982	0.426326	3.98891	4.14108	1.6241	0.0040975	1.82804	0.084185	0.604567	0.0817637	0.381626	0.0847437
19-032_SC30_S16_L001_R1_001	P1	578835	212494	8.44178	4.34407	23.9248	0.0253958	4.93699	4.36878	1.96688	0.00293693	0.181053	0.00138209	0.789171	0.0597752	0.432248	0.0212496
19-032_SC31_S17_L001_R1_001	P1	417815	147565	7.64022	3.9855	23.6925	0.0160358	4.14107	3.96419	1.82018	0.0023934	0.160119	0.00215406	1.07129	0.0509795	0.383184	0.0141211
19-032_SC3_S25_L001_R1_001	P1	513333	203239	8.54845	6.20611	24.8375	1.15792	3.93916	3.93526	1.79162	0.223442	2.49565	0.121364	0.583832	0.104805	0.33565	0.0658442
19-032_SC4_S26_L001_R1_001	P1	483497	188798	8.26686	3.84925	26.9323	0.0663913	4.36714	4.23084	1.86495	0.0134437	0.294935	0.213652	0.544367	0.0856262	0.392143	0.0426063
19-032_SC5_S27_L001_R1_001	P1	611610	252646	8.59126	8.28616	24.4309	1.53219	3.50468	3.55439	2.06439	0.0277955	4.39806	0.454211	0.585831	0.230703	0.413989	0.111182
19-032_SC6_S28_L001_R1_001	P1	590822	223473	7.73668	5.59678	24.4906	0.243728	4.00916	3.85446	1.66581	0.00964758	2.19626	0.0629631	0.508106	0.0913981	0.354421	0.337496
19-032_SC7_S29_L001_R1_001	P1	453786	189177	9.12941	8.87621	23.683	1.27042	3.82052	4.01775	1.92888	0.0257831	4.96512	0.206485	0.723028	0.200535	0.407902	0.439194
19-032_SC9_S30_L001_R1_001	P1	451476	155661	6.9831	3.82567	23.6695	0.0434132	3.85358	3.61525	1.50816	0.00952432	0.694389	0.0305664	0.611771	0.0673347	0.334016	0.0407552
19-135_SC1_S18_L001_R1_001	P5	505072	235861	10.2144	7.46626	29.0178	0.876113	4.66191	4.4661	2.56854	0.325696	3.19915	0.0861263	0.848394	0.0873143	0.496563	0.0647432
19-135_SC2_S19_L001_R1_001	P5	425515	172224	8.92871	5.48394	26.0616	0.664371	4.14744	4.28798	2.63563	0.227019	0.834753	0.0695628	1.02394	0.0770831	0.405626	0.0392466
19-135_SC4_S20_L001_R1_001	P5	437021	167043	8.64398	5.31599	24.2631	0.563131	4.28721	3.9394	2.32666	0.290833	0.898126	0.108462	0.943433	0.129742	0.396091	0.0768842
19-231_SC10_S28_L001_R1_001	P3	410928	125400	7.42174	6.00275	17.0918	1.09922	3.60039	3.19813	1.7295	0.0897968	0.697689	0.0438033	2.40018	0.116565	0.345073	0.104154
19-231_SC11_S29_L001_R1_001	P3	613604	205899	5.77294	15.8964	11.8863	0.395532	2.60592	2.4933	10.5977	0.580342	0.181061	0.331484	2.77345	1.03145	0.525909	0.153193
19-231_SC12_S30_L001_R1_001	P3	538369	157020	7.05353	5.9567	16.1556	0.304252	3.26022	2.93052	2.07553	0.649926	0.485726	0.0345488	2.77189	0.0876722	0.360162	0.04978
19-231_SC13_S31_L001_R1_001	P3	669672	229906	8.22821	5.86481	20.2381	0.448578	3.9712	3.73496	2.22631	0.511594	0.565202	0.023743	2.00113	0.154852	0.381231	0.0742154
19-231_SC2_S24_L001_R1_001	P3	461077	187822	7.93967	3.85662	28.9392	0.0370871	4.41054	3.80218	1.32082	0.000216884	0.168518	0.0013013	1.59973	0.0294962	0.409259	0.0171338
19-231_SC3_S25_L001_R1_001	P3	631703	216838	6.59044	4.22335	23.5122	0.112711	3.60407	3.16826	1.40256	0.0118727	0.162735	0.00269114	1.89076	0.0561973	0.360296	0.0416335
19-231_SC6_S26_L001_R1_001	P3	503002	141014	6.25445	5.43934	16.3407	0.342742	3.19025	2.83041	1.71311	0.473159	0.422662	0.0381708	2.21212	0.0876736	0.335386	0.0481111
19-231_SC9_S27_L001_R1_001	P3	486190	128373	6.99603	6.28047	13.1274	1.55947	3.28267	2.58726	1.57552	0.252988	0.601617	0.0392851	2.87028	0.0925564	0.344721	0.0701372
19-295_SC1_S32_L001_R1_001	P4	696824	280504	7.96557	4.60647	27.6826	0.0276971	4.60418	3.82406	1.51487	0.00114807	0.290891	0.00186561	1.8359	0.0330069	0.407563	0.0308543
19-295_SC3_S33_L001_R1_001	P4	455176	155711	7.11637	4.8902	22.2024	0.2019	3.46767	3.02059	1.79293	0.466413	0.233316	0.0573405	2.25693	0.0698631	0.383368	0.056242
19-295_SC4_S34_L001_R1_001	P4	639660	214386	7.46881	5.64909	20.3977	0.303442	3.4276	3.30519	2.1477	0.559203	0.329081	0.108182	2.32592	0.109277	0.378795	0.123503
19-295_SC5_S35_L001_R1_001	P4	650541	220614	7.94923	5.88818	20.075	0.217665	4.10981	3.46266	2.12439	0.525255	0.301595	0.0644079	2.4329	0.120361	0.415808	0.0625633
19-315_SC1_S21_L001_R1_001	P7	438760	211294	11.4509	4.30418	32.402	0.0216519	5.62426	5.16911	2.8209	0.421871	0.3421	0.00045583	0.789954	0.0779469	0.469277	0.0175495
19-315_SC3_S22_L001_R1_001	P7	450749	127198	6.30795	3.40345	18.5079	0.0186356	3.40322	3.3664	1.34576	0.00133112	0.23228	0.00643374	0.921133	0.0448143	0.368941	0.00244038
negative_S23_L001_R1_001	N	465050	152098	7.15859	4.25653	21.2906	0.00989141	4.1331	3.61079	1.94151	0.00107515	0.123213	0.0027954	1.15536	0.056123	0.374153	0.00709601
negative_S34_L001_R1_001	N	448949	171003	7.6071	3.54717	26.9354	0.0089097	4.17464	4.14969	1.72247	0.000445485	0.110703	0.000222742	0.53525	0.0623679	0.38824	0.00133645
