# Supplementary material for: Single-cell microRNA sequencing method comparison and application to cell lines and circulating lung tumor cells
Source: Nat Commun. 2021 Jul 14;12:4316. doi: 10.1038/s41467-021-24611-w (PMC8280203; doi:10.1038/s41467-021-24611-w)
Supplement: Supplementary file 9 — dataset 7 [file 41467_2021_24611_MOESM9_ESM.xlsx]

## Sheet: Table 10
miRNA	Mean expression (%)	Standard deviation (%)	Median expression (%)	#Expressed cells
hsa-miR-375-3p	15.8631	18.0829	4.72441	43
hsa-miR-26a-5p	12.9063	7.54514	11.7739	53
hsa-let-7a-5p	9.73473	3.10659	9.15305	53
hsa-let-7f-5p	7.54693	3.41615	6.78925	53
hsa-miR-148a-3p	5.93473	4.53796	4.62919	53
hsa-let-7i-5p	3.31855	2.27988	2.72727	52
hsa-miR-92a-3p	3.13252	2.96342	2.01511	50
hsa-let-7b-5p	2.80651	1.30457	2.77778	51
hsa-let-7g-5p	2.13159	1.97375	1.38889	50
hsa-miR-26b-5p	1.95951	1.44869	1.9544	51
hsa-miR-423-5p	1.47236	1.62547	1.17647	50
hsa-miR-320a-3p	1.24568	0.954147	1.08271	47
hsa-miR-10a-5p	1.16209	1.24523	0.837599	35
hsa-let-7d-5p	1.15629	0.886595	1.03921	45
hsa-miR-182-5p	1.09641	1.34723	0.543478	28
hsa-miR-423-3p	1.04441	0.931225	0.841086	42
hsa-let-7e-5p	0.932341	0.84913	0.746578	42
hsa-miR-200b-3p	0.889395	1.40529	0.17301	27
hsa-miR-191-5p	0.854632	1.25204	0.334448	39
hsa-miR-25-3p	0.84805	0.781158	0.772201	41
hsa-miR-30d-5p	0.841834	0.657335	0.690846	44
hsa-miR-181a-5p	0.826548	1.07024	0.294551	33
hsa-miR-142-5p	0.789602	1.03981	0.340909	35
hsa-miR-151a-5p	0.749071	0.739761	0.516796	43
hsa-miR-21-5p	0.719196	0.729761	0.539084	44
hsa-miR-183-5p	0.694824	0.927356	0	24
hsa-miR-200c-3p	0.650583	0.903013	0	25
hsa-miR-185-5p	0.64995	1.45507	0.280505	39
hsa-miR-146b-5p	0.644916	1.34149	0.248859	34
hsa-miR-151a-3p	0.544606	0.772862	0.356612	36
hsa-miR-23a-3p	0.533181	0.589242	0.418702	41
hsa-miR-16-5p	0.476432	0.661643	0.211929	31
hsa-miR-155-5p	0.450986	0.827174	0	25
hsa-miR-320b	0.438694	0.505159	0.294551	37
hsa-miR-27b-3p	0.434772	0.463072	0.356612	32
hsa-miR-146a-5p	0.413724	0.526396	0.198741	31
hsa-miR-28-3p	0.381098	0.572293	0.130039	33
hsa-miR-30e-5p	0.372497	0.535871	0.0944733	29
hsa-miR-126-3p	0.367015	0.710166	0	19
hsa-miR-148b-3p	0.356999	0.520108	0.152925	31
hsa-miR-221-3p	0.336116	0.67534	0	24
hsa-miR-151b	0.333136	0.523918	0.180451	31
hsa-miR-199a-5p	0.32912	0.46531	0.168011	29
hsa-miR-103a-3p	0.297618	0.510019	0.0742207	27
hsa-miR-12136	0.285596	1.03594	0	15
hsa-miR-140-3p	0.274097	0.386295	0.0382312	27
hsa-miR-99b-5p	0.270614	0.409059	0	23
hsa-miR-222-3p	0.263624	0.688404	0	18
hsa-miR-22-3p	0.259782	0.528417	0	25
hsa-miR-98-5p	0.246809	0.356091	0.0902256	27
hsa-miR-652-3p	0.245761	0.486857	0	25
hsa-miR-378a-3p	0.245603	0.44542	0	19
hsa-miR-101-3p	0.237018	0.311879	0.0672043	27
hsa-miR-27a-3p	0.209243	0.293176	0.0898473	29
hsa-miR-144-3p	0.20571	0.896658	0	7
hsa-miR-340-5p	0.19178	0.340328	0	23
hsa-miR-23b-3p	0.189851	0.318371	0	23
hsa-miR-181b-5p	0.186631	0.364972	0	18
hsa-miR-363-3p	0.171931	0.391686	0	13
hsa-miR-93-5p	0.166174	0.274213	0	25
hsa-miR-302d-3p	0.162284	0.84644	0	8
hsa-miR-223-3p	0.158338	0.563413	0	13
hsa-miR-361-3p	0.15682	0.378185	0	12
hsa-miR-100-5p	0.136326	0.527968	0	8
hsa-miR-24-3p	0.132926	0.314679	0	17
hsa-miR-335-3p	0.12795	0.385958	0	12
hsa-miR-320c	0.126758	0.212901	0	20
hsa-miR-7-5p	0.124893	0.450248	0	10
hsa-miR-186-5p	0.121027	0.212598	0	16
hsa-miR-143-3p	0.116948	0.327885	0	13
hsa-miR-486-3p	0.113341	0.313244	0	9
hsa-miR-128-3p	0.111707	0.194337	0	19
hsa-let-7c-5p	0.108167	0.276971	0	19
hsa-miR-425-3p	0.105501	0.203313	0	18
hsa-miR-638	0.102101	0.259136	0	13
hsa-miR-342-5p	0.10087	0.23506	0	11
hsa-miR-30a-5p	0.0993304	0.25783	0	16
hsa-miR-484	0.0931456	0.384135	0	7
hsa-miR-744-5p	0.0921939	0.254349	0	14
hsa-miR-127-3p	0.0909998	0.292058	0	8
hsa-miR-92b-3p	0.0887259	0.172674	0	17
hsa-miR-126-5p	0.0874188	0.245406	0	10
hsa-miR-124-3p	0.0868208	0.294218	0	10
hsa-miR-7704	0.0868151	0.439875	0	6
hsa-miR-3960	0.0816408	0.38326	0	4
hsa-miR-320d	0.0808402	0.195053	0	13
hsa-miR-10b-5p	0.0802813	0.242658	0	8
hsa-miR-152-3p	0.0798941	0.305376	0	6
hsa-miR-125a-5p	0.0786807	0.131488	0	19
hsa-miR-150-5p	0.0763012	0.291834	0	4
hsa-miR-1246	0.0719719	0.234315	0	8
hsa-miR-486-5p	0.0710496	0.161511	0	11
hsa-miR-199a-3p	0.0709664	0.21905	0	9
hsa-miR-199b-3p	0.0709664	0.21905	0	9
hsa-miR-361-5p	0.0706859	0.17193	0	15
hsa-miR-199b-5p	0.0700934	0.251676	0	7
hsa-miR-574-5p	0.0683294	0.15741	0	13
hsa-miR-99a-5p	0.0658226	0.142878	0	13
hsa-miR-29a-3p	0.0649872	0.197579	0	8
hsa-miR-150-3p	0.0649225	0.183925	0	7
hsa-let-7d-3p	0.0648767	0.26303	0	7
hsa-miR-122-5p	0.0622225	0.232501	0	6
hsa-miR-4488	0.058936	0.404839	0	2
hsa-miR-769-5p	0.0572252	0.19901	0	13
hsa-miR-500a-3p	0.0564557	0.229455	0	8
hsa-miR-501-3p	0.0541141	0.225428	0	7
hsa-miR-30e-3p	0.0534933	0.14107	0	9
hsa-miR-584-5p	0.0534417	0.211229	0	8
hsa-miR-4741	0.0524109	0.381557	0	1
hsa-miR-106b-3p	0.0516036	0.132582	0	10
hsa-miR-532-5p	0.0510153	0.113462	0	12
hsa-miR-1-3p	0.0491641	0.259268	0	4
hsa-miR-1307-3p	0.0485999	0.192506	0	8
hsa-miR-625-5p	0.0483048	0.128716	0	9
hsa-miR-141-3p	0.0473911	0.133864	0	10
hsa-miR-140-5p	0.0469518	0.141402	0	8
hsa-miR-18a-5p	0.0458611	0.137963	0	9
hsa-miR-4433b-3p	0.044807	0.21207	0	4
hsa-miR-30c-5p	0.0440168	0.133578	0	7
hsa-miR-181a-3p	0.0439204	0.140565	0	6
hsa-miR-629-5p	0.0409329	0.171794	0	5
hsa-miR-130b-3p	0.040874	0.110719	0	11
hsa-miR-107	0.0405317	0.108681	0	9
hsa-miR-1268b	0.0396364	0.129304	0	6
hsa-miR-877-5p	0.0396252	0.0999118	0	10
hsa-miR-1290	0.0386152	0.163988	0	3
hsa-miR-4516	0.0383863	0.20151	0	2
hsa-miR-1268a	0.0383168	0.129346	0	5
hsa-miR-941	0.0375088	0.204609	0	4
hsa-miR-195-5p	0.0366345	0.100235	0	10
hsa-miR-181d-5p	0.0365981	0.102045	0	11
hsa-miR-130a-3p	0.0362152	0.115965	0	6
hsa-miR-1301-3p	0.0356224	0.0815452	0	11
hsa-miR-196b-5p	0.0352935	0.130245	0	6
hsa-miR-362-5p	0.0352217	0.107426	0	8
hsa-miR-10a-3p	0.0349757	0.195012	0	5
hsa-miR-590-3p	0.0349119	0.115553	0	7
hsa-miR-124-5p	0.0347262	0.252811	0	1
hsa-miR-6529-5p	0.0343865	0.151656	0	3
hsa-miR-200a-3p	0.0331525	0.0934528	0	8
hsa-miR-24-2-5p	0.0327874	0.188739	0	2
hsa-miR-454-3p	0.0317512	0.0873004	0	9
hsa-miR-92a-1-5p	0.0315612	0.0995545	0	7
hsa-miR-224-5p	0.0303663	0.1815	0	4
hsa-miR-23c	0.029609	0.136072	0	3
hsa-miR-95-3p	0.0292747	0.0817932	0	10
hsa-miR-192-5p	0.0291337	0.0813799	0	7
hsa-miR-17-5p	0.0283571	0.0726503	0	8
hsa-miR-425-5p	0.0277466	0.0878376	0	7
hsa-miR-1224-5p	0.0276026	0.1085	0	5
hsa-miR-190b-5p	0.0270858	0.126931	0	7
hsa-miR-628-3p	0.0268766	0.100585	0	6
hsa-miR-330-3p	0.0268664	0.0897181	0	6
hsa-miR-223-5p	0.0268591	0.0988326	0	5
hsa-miR-20a-5p	0.0265968	0.0790332	0	7
hsa-miR-193b-5p	0.0265745	0.193466	0	1
hsa-miR-8485	0.0265745	0.193466	0	1
hsa-miR-2110	0.0264598	0.109348	0	5
hsa-miR-4421	0.0262055	0.190779	0	1
hsa-miR-200a-5p	0.0257265	0.11291	0	7
hsa-miR-9-5p	0.0255269	0.098812	0	5
hsa-miR-342-3p	0.0251388	0.0897281	0	5
hsa-miR-130b-5p	0.0249138	0.0816055	0	5
hsa-miR-328-3p	0.0248262	0.180738	0	1
hsa-miR-1180-3p	0.0243316	0.0689477	0	8
hsa-miR-1321	0.0242402	0.0697045	0	6
hsa-miR-17-3p	0.0231409	0.0950236	0	5
hsa-miR-184	0.0221976	0.161601	0	1
hsa-miR-149-5p	0.0212576	0.0662568	0	7
hsa-miR-28-5p	0.0210021	0.11512	0	2
hsa-miR-369-3p	0.0209439	0.127368	0	2
hsa-miR-1843	0.0208527	0.0962324	0	4
hsa-miR-181c-5p	0.0202118	0.109862	0	2
hsa-miR-664a-5p	0.0201671	0.0770299	0	5
hsa-miR-15a-5p	0.0199125	0.0839859	0	4
hsa-miR-29c-3p	0.0197989	0.125984	0	2
hsa-miR-1260a	0.0195066	0.0676346	0	5
hsa-miR-1260b	0.0195066	0.0676346	0	5
hsa-miR-23a-5p	0.0187156	0.0708527	0	4
hsa-miR-451a	0.0186043	0.0733872	0	4
hsa-miR-16-2-3p	0.0177717	0.065977	0	4
hsa-miR-873-5p	0.0171723	0.0595539	0	6
hsa-miR-345-5p	0.0171	0.0785008	0	4
hsa-miR-30b-3p	0.0169593	0.0823694	0	4
hsa-miR-376a-3p	0.0160405	0.0719817	0	3
hsa-miR-221-5p	0.0159375	0.0828053	0	2
hsa-miR-370-3p	0.015729	0.0572002	0	5
hsa-miR-450a-5p	0.0156653	0.0512811	0	5
hsa-miR-7977	0.0153783	0.0607424	0	4
hsa-miR-181c-3p	0.0152536	0.0858292	0	3
hsa-miR-374a-5p	0.0147085	0.0520815	0	5
hsa-miR-32-3p	0.0143396	0.0734974	0	2
hsa-miR-339-3p	0.0142618	0.0635077	0	4
hsa-miR-4448	0.013959	0.101623	0	1
hsa-miR-181a-2-3p	0.0139056	0.0489757	0	5
hsa-miR-30a-3p	0.0134055	0.0482564	0	5
hsa-miR-671-3p	0.0131515	0.0753658	0	2
hsa-miR-4454	0.0128717	0.0685585	0	3
hsa-miR-502-3p	0.0127061	0.0844348	0	2
hsa-miR-539-5p	0.0124393	0.0734929	0	2
hsa-miR-135a-5p	0.0120621	0.0484649	0	4
hsa-miR-1908-5p	0.0119471	0.0447092	0	4
hsa-miR-1249-5p	0.0116541	0.0728758	0	2
hsa-miR-215-5p	0.0115754	0.0842703	0	1
hsa-miR-939-5p	0.0115754	0.0842703	0	1
hsa-miR-3615	0.0115636	0.0841842	0	1
hsa-miR-7854-3p	0.0115636	0.0841842	0	1
hsa-miR-203a-3p	0.0111513	0.0715214	0	2
hsa-miR-409-3p	0.0110945	0.0436041	0	4
hsa-miR-200b-5p	0.0108477	0.043369	0	4
hsa-miR-122-3p	0.0107817	0.0784918	0	1
hsa-miR-3667-5p	0.0107817	0.0784918	0	1
hsa-miR-376c-3p	0.0107492	0.0493264	0	3
hsa-miR-25-5p	0.0105967	0.0383555	0	5
hsa-miR-125a-3p	0.00975142	0.0328713	0	5
hsa-miR-381-3p	0.00952026	0.0426477	0	3
hsa-miR-335-5p	0.00946097	0.0396127	0	3
hsa-miR-31-5p	0.00931985	0.0422351	0	3
hsa-miR-769-3p	0.00911185	0.0313849	0	5
hsa-miR-1468-5p	0.00901775	0.0466453	0	2
hsa-miR-3688-3p	0.00888599	0.064691	0	1
hsa-miR-509-3p	0.00888599	0.064691	0	1
hsa-miR-29b-1-5p	0.00874644	0.0521742	0	2
hsa-miR-30c-1-3p	0.00872818	0.0449526	0	2
hsa-miR-1275	0.00855358	0.0449789	0	2
hsa-miR-503-5p	0.00855269	0.0418635	0	3
hsa-miR-331-5p	0.00851801	0.0569023	0	2
hsa-miR-374b-3p	0.00848404	0.0445474	0	2
hsa-miR-671-5p	0.00841306	0.0491583	0	2
hsa-miR-27b-5p	0.00829993	0.0489488	0	2
hsa-miR-450b-5p	0.00828134	0.0432988	0	2
hsa-miR-766-5p	0.00823927	0.0599828	0	1
hsa-miR-206	0.00796115	0.057958	0	1
hsa-miR-4723-5p	0.00796115	0.057958	0	1
hsa-miR-3065-3p	0.00779822	0.0373026	0	3
hsa-miR-429	0.00741831	0.032941	0	3
hsa-miR-92b-5p	0.0072626	0.0371292	0	2
hsa-miR-340-3p	0.0071403	0.0364497	0	2
hsa-miR-873-3p	0.00679965	0.0294575	0	3
hsa-miR-96-5p	0.00678015	0.0400563	0	2
hsa-miR-30b-5p	0.00663196	0.0306136	0	3
hsa-miR-1292-5p	0.00660547	0.0397657	0	2
hsa-miR-1271-5p	0.00652869	0.0475296	0	1
hsa-miR-3605-3p	0.00651742	0.0474475	0	1
hsa-miR-6508-3p	0.00651742	0.0474475	0	1
hsa-miR-504-5p	0.00645526	0.0290211	0	3
hsa-miR-574-3p	0.00643956	0.0468807	0	1
hsa-miR-615-3p	0.00643956	0.0468807	0	1
hsa-miR-548o-3p	0.00642103	0.0375395	0	2
hsa-miR-138-5p	0.00631034	0.04594	0	1
hsa-miR-4433b-5p	0.00631034	0.04594	0	1
hsa-miR-4745-5p	0.00631034	0.04594	0	1
hsa-miR-501-5p	0.00631034	0.04594	0	1
hsa-miR-577	0.00630881	0.0306223	0	3
hsa-miR-874-3p	0.0058624	0.0300333	0	2
hsa-miR-548d-5p	0.00586239	0.0328993	0	2
hsa-miR-106b-5p	0.00575213	0.0295371	0	2
hsa-miR-1294	0.00555756	0.0404597	0	1
hsa-miR-500a-5p	0.00544507	0.0297422	0	2
hsa-miR-548c-5p	0.00533746	0.0388573	0	1
hsa-miR-548o-5p	0.00533746	0.0388573	0	1
hsa-miR-6734-5p	0.00533746	0.0388573	0	1
hsa-miR-12135	0.00506521	0.0368753	0	1
hsa-miR-424-3p	0.00506521	0.0368753	0	1
hsa-miR-5701	0.00506521	0.0368753	0	1
hsa-miR-145-5p	0.00497834	0.0362429	0	1
hsa-miR-148b-5p	0.00497834	0.0362429	0	1
hsa-miR-132-5p	0.00491849	0.02628	0	2
hsa-miR-660-5p	0.00458394	0.0254612	0	2
hsa-miR-378c	0.00425432	0.0309719	0	1
hsa-miR-378d	0.00425432	0.0309719	0	1
hsa-miR-196a-5p	0.00405612	0.0181397	0	3
hsa-miR-216a-5p	0.00395877	0.0288203	0	1
hsa-miR-21-3p	0.00378874	0.0208365	0	2
hsa-miR-450a-2-3p	0.00374984	0.0272992	0	1
hsa-miR-500b-5p	0.00374984	0.0272992	0	1
hsa-miR-148a-5p	0.00359604	0.0195582	0	2
hsa-miR-3679-5p	0.00359604	0.0195582	0	2
hsa-miR-132-3p	0.0034693	0.01769	0	2
hsa-miR-105-5p	0.00339046	0.0246829	0	1
hsa-miR-99b-3p	0.00334425	0.0170521	0	2
hsa-miR-942-5p	0.00326435	0.0237648	0	1
hsa-miR-15b-3p	0.00321612	0.0234137	0	1
hsa-miR-15b-5p	0.00321612	0.0234137	0	1
hsa-miR-4521	0.00321612	0.0234137	0	1
hsa-miR-324-5p	0.00318291	0.0163478	0	2
hsa-miR-454-5p	0.00317491	0.0185211	0	2
hsa-miR-10400-5p	0.00264627	0.0192652	0	1
hsa-miR-4464	0.00264627	0.0192652	0	1
hsa-miR-217-5p	0.00263918	0.0192135	0	1
hsa-miR-487b-3p	0.00261698	0.0146712	0	2
hsa-miR-598-3p	0.00253601	0.0184624	0	1
hsa-miR-1273h-3p	0.00245357	0.0178622	0	1
hsa-miR-889-3p	0.00245357	0.0178622	0	1
hsa-miR-1185-1-3p	0.00189564	0.0138005	0	1
hsa-miR-153-3p	0.00189564	0.0138005	0	1
hsa-miR-210-3p	0.00189564	0.0138005	0	1
hsa-miR-216b-5p	0.00189564	0.0138005	0	1
hsa-miR-299-5p	0.00189564	0.0138005	0	1
hsa-miR-323a-3p	0.00189564	0.0138005	0	1
hsa-miR-323b-3p	0.00189564	0.0138005	0	1
hsa-miR-432-5p	0.00189564	0.0138005	0	1
hsa-miR-485-3p	0.00189564	0.0138005	0	1
hsa-miR-487a-3p	0.00189564	0.0138005	0	1
hsa-miR-505-5p	0.00189564	0.0138005	0	1
hsa-miR-6763-5p	0.00189564	0.0138005	0	1
hsa-miR-10399-3p	0.00178252	0.0129769	0	1
hsa-miR-183-3p	0.00178252	0.0129769	0	1
hsa-miR-383-5p	0.00178252	0.0129769	0	1
hsa-miR-6124	0.00178252	0.0129769	0	1
hsa-miR-615-5p	0.00178252	0.0129769	0	1
hsa-miR-6724-5p	0.00178252	0.0129769	0	1
hsa-miR-589-5p	0.00176694	0.0128635	0	1
hsa-miR-185-3p	0.00170237	0.0123934	0	1
hsa-miR-411-3p	0.00169523	0.0123415	0	1
hsa-miR-664b-5p	0.00169523	0.0123415	0	1
hsa-miR-767-5p	0.00169523	0.0123415	0	1
hsa-miR-338-5p	0.00164188	0.0119531	0	1
hsa-miR-372-3p	0.00144269	0.0105029	0	1
hsa-miR-29b-2-5p	0.00140039	0.010195	0	1
hsa-miR-301a-3p	0.00140039	0.010195	0	1
hsa-miR-374b-5p	0.00140039	0.010195	0	1
hsa-miR-4753-5p	0.00140039	0.010195	0	1
hsa-miR-9985	0.00140039	0.010195	0	1
hsa-miR-125b-2-3p	0.00131959	0.00960675	0	1
hsa-miR-125b-5p	0.00131959	0.00960675	0	1
hsa-miR-135a-2-3p	0.00131959	0.00960675	0	1
hsa-miR-216a-3p	0.00131959	0.00960675	0	1
hsa-miR-216b-3p	0.00131959	0.00960675	0	1
hsa-miR-296-3p	0.00131959	0.00960675	0	1
hsa-miR-331-3p	0.00131959	0.00960675	0	1
hsa-miR-505-3p	0.00131959	0.00960675	0	1
hsa-miR-3187-3p	0.00126801	0.00923122	0	1
hsa-miR-1287-5p	0.00114247	0.00831732	0	1
hsa-miR-1323	0.00114247	0.00831732	0	1
hsa-miR-19a-3p	0.00114247	0.00831732	0	1
hsa-miR-29b-3p	0.00114247	0.00831732	0	1
hsa-miR-338-3p	0.00114247	0.00831732	0	1
hsa-miR-651-5p	0.00114247	0.00831732	0	1
hsa-miR-1304-3p	0.000721343	0.00525146	0	1
hsa-miR-136-3p	0.000721343	0.00525146	0	1
hsa-miR-142-3p	0.000721343	0.00525146	0	1
hsa-miR-193a-5p	0.000721343	0.00525146	0	1
hsa-miR-329-3p	0.000721343	0.00525146	0	1
hsa-miR-373-3p	0.000721343	0.00525146	0	1
hsa-miR-548b-5p	0.000721343	0.00525146	0	1
hsa-miR-548e-3p	0.000721343	0.00525146	0	1
hsa-miR-550a-5p	0.000721343	0.00525146	0	1
hsa-miR-576-3p	0.000721343	0.00525146	0	1
hsa-miR-641	0.000721343	0.00525146	0	1
hsa-miR-675-5p	0.000721343	0.00525146	0	1
hsa-miR-876-3p	0.000721343	0.00525146	0	1
hsa-let-7a-2-3p	0	0	0	0
hsa-let-7a-3p	0	0	0	0
hsa-let-7b-3p	0	0	0	0
hsa-let-7c-3p	0	0	0	0
hsa-let-7e-3p	0	0	0	0
hsa-let-7f-1-3p	0	0	0	0
hsa-let-7f-2-3p	0	0	0	0
hsa-let-7g-3p	0	0	0	0
hsa-let-7i-3p	0	0	0	0
hsa-miR-1-5p	0	0	0	0
hsa-miR-100-3p	0	0	0	0
hsa-miR-101-2-5p	0	0	0	0
hsa-miR-101-5p	0	0	0	0
hsa-miR-10226	0	0	0	0
hsa-miR-10392-3p	0	0	0	0
hsa-miR-10392-5p	0	0	0	0
hsa-miR-10393-3p	0	0	0	0
hsa-miR-10393-5p	0	0	0	0
hsa-miR-10394-3p	0	0	0	0
hsa-miR-10394-5p	0	0	0	0
hsa-miR-10395-3p	0	0	0	0
hsa-miR-10395-5p	0	0	0	0
hsa-miR-10396a-3p	0	0	0	0
hsa-miR-10396a-5p	0	0	0	0
hsa-miR-10396b-3p	0	0	0	0
hsa-miR-10396b-5p	0	0	0	0
hsa-miR-10397-3p	0	0	0	0
hsa-miR-10397-5p	0	0	0	0
hsa-miR-10398-3p	0	0	0	0
hsa-miR-10398-5p	0	0	0	0
hsa-miR-10399-5p	0	0	0	0
hsa-miR-103a-1-5p	0	0	0	0
hsa-miR-103a-2-5p	0	0	0	0
hsa-miR-103b	0	0	0	0
hsa-miR-10400-3p	0	0	0	0
hsa-miR-10401-3p	0	0	0	0
hsa-miR-10401-5p	0	0	0	0
hsa-miR-105-3p	0	0	0	0
hsa-miR-10522-5p	0	0	0	0
hsa-miR-10523-5p	0	0	0	0
hsa-miR-10524-5p	0	0	0	0
hsa-miR-10525-3p	0	0	0	0
hsa-miR-10526-3p	0	0	0	0
hsa-miR-10527-5p	0	0	0	0
hsa-miR-106a-3p	0	0	0	0
hsa-miR-106a-5p	0	0	0	0
hsa-miR-10b-3p	0	0	0	0
hsa-miR-11181-3p	0	0	0	0
hsa-miR-11181-5p	0	0	0	0
hsa-miR-11399	0	0	0	0
hsa-miR-11400	0	0	0	0
hsa-miR-11401	0	0	0	0
hsa-miR-1178-3p	0	0	0	0
hsa-miR-1178-5p	0	0	0	0
hsa-miR-1179	0	0	0	0
hsa-miR-1180-5p	0	0	0	0
hsa-miR-1181	0	0	0	0
hsa-miR-1182	0	0	0	0
hsa-miR-1183	0	0	0	0
hsa-miR-1184	0	0	0	0
hsa-miR-1185-2-3p	0	0	0	0
hsa-miR-1185-5p	0	0	0	0
hsa-miR-1193	0	0	0	0
hsa-miR-1197	0	0	0	0
hsa-miR-1199-3p	0	0	0	0
hsa-miR-1199-5p	0	0	0	0
hsa-miR-1200	0	0	0	0
hsa-miR-1202	0	0	0	0
hsa-miR-1203	0	0	0	0
hsa-miR-1204	0	0	0	0
hsa-miR-1205	0	0	0	0
hsa-miR-1206	0	0	0	0
hsa-miR-1207-3p	0	0	0	0
hsa-miR-1207-5p	0	0	0	0
hsa-miR-1208	0	0	0	0
hsa-miR-12113	0	0	0	0
hsa-miR-12114	0	0	0	0
hsa-miR-12115	0	0	0	0
hsa-miR-12116	0	0	0	0
hsa-miR-12117	0	0	0	0
hsa-miR-12118	0	0	0	0
hsa-miR-12119	0	0	0	0
hsa-miR-12120	0	0	0	0
hsa-miR-12121	0	0	0	0
hsa-miR-12122	0	0	0	0
hsa-miR-12123	0	0	0	0
hsa-miR-12124	0	0	0	0
hsa-miR-12125	0	0	0	0
hsa-miR-12126	0	0	0	0
hsa-miR-12127	0	0	0	0
hsa-miR-12128	0	0	0	0
hsa-miR-12129	0	0	0	0
hsa-miR-12130	0	0	0	0
hsa-miR-12131	0	0	0	0
hsa-miR-12132	0	0	0	0
hsa-miR-12133	0	0	0	0
hsa-miR-1224-3p	0	0	0	0
hsa-miR-1225-3p	0	0	0	0
hsa-miR-1225-5p	0	0	0	0
hsa-miR-1226-3p	0	0	0	0
hsa-miR-1226-5p	0	0	0	0
hsa-miR-1227-3p	0	0	0	0
hsa-miR-1227-5p	0	0	0	0
hsa-miR-1228-3p	0	0	0	0
hsa-miR-1228-5p	0	0	0	0
hsa-miR-1229-3p	0	0	0	0
hsa-miR-1229-5p	0	0	0	0
hsa-miR-122b-3p	0	0	0	0
hsa-miR-122b-5p	0	0	0	0
hsa-miR-1231	0	0	0	0
hsa-miR-1233-3p	0	0	0	0
hsa-miR-1233-5p	0	0	0	0
hsa-miR-1234-3p	0	0	0	0
hsa-miR-1236-3p	0	0	0	0
hsa-miR-1236-5p	0	0	0	0
hsa-miR-1237-3p	0	0	0	0
hsa-miR-1237-5p	0	0	0	0
hsa-miR-1238-3p	0	0	0	0
hsa-miR-1238-5p	0	0	0	0
hsa-miR-1243	0	0	0	0
hsa-miR-1244	0	0	0	0
hsa-miR-1245a	0	0	0	0
hsa-miR-1245b-3p	0	0	0	0
hsa-miR-1245b-5p	0	0	0	0
hsa-miR-1247-3p	0	0	0	0
hsa-miR-1247-5p	0	0	0	0
hsa-miR-1248	0	0	0	0
hsa-miR-1249-3p	0	0	0	0
hsa-miR-1250-3p	0	0	0	0
hsa-miR-1250-5p	0	0	0	0
hsa-miR-1251-3p	0	0	0	0
hsa-miR-1251-5p	0	0	0	0
hsa-miR-1252-3p	0	0	0	0
hsa-miR-1252-5p	0	0	0	0
hsa-miR-1253	0	0	0	0
hsa-miR-1255a	0	0	0	0
hsa-miR-1255b-2-3p	0	0	0	0
hsa-miR-1255b-5p	0	0	0	0
hsa-miR-1256	0	0	0	0
hsa-miR-1257	0	0	0	0
hsa-miR-1258	0	0	0	0
hsa-miR-125b-1-3p	0	0	0	0
hsa-miR-1261	0	0	0	0
hsa-miR-1262	0	0	0	0
hsa-miR-1263	0	0	0	0
hsa-miR-1264	0	0	0	0
hsa-miR-1265	0	0	0	0
hsa-miR-1266-3p	0	0	0	0
hsa-miR-1266-5p	0	0	0	0
hsa-miR-1267	0	0	0	0
hsa-miR-1269a	0	0	0	0
hsa-miR-1269b	0	0	0	0
hsa-miR-127-5p	0	0	0	0
hsa-miR-1270	0	0	0	0
hsa-miR-1271-3p	0	0	0	0
hsa-miR-1272	0	0	0	0
hsa-miR-1273c	0	0	0	0
hsa-miR-1273h-5p	0	0	0	0
hsa-miR-1276	0	0	0	0
hsa-miR-1277-3p	0	0	0	0
hsa-miR-1277-5p	0	0	0	0
hsa-miR-1278	0	0	0	0
hsa-miR-1279	0	0	0	0
hsa-miR-128-1-5p	0	0	0	0
hsa-miR-128-2-5p	0	0	0	0
hsa-miR-1281	0	0	0	0
hsa-miR-1282	0	0	0	0
hsa-miR-1283	0	0	0	0
hsa-miR-1284	0	0	0	0
hsa-miR-1285-3p	0	0	0	0
hsa-miR-1285-5p	0	0	0	0
hsa-miR-1286	0	0	0	0
hsa-miR-1287-3p	0	0	0	0
hsa-miR-1288-3p	0	0	0	0
hsa-miR-1288-5p	0	0	0	0
hsa-miR-1289	0	0	0	0
hsa-miR-129-1-3p	0	0	0	0
hsa-miR-129-2-3p	0	0	0	0
hsa-miR-129-5p	0	0	0	0
hsa-miR-1291	0	0	0	0
hsa-miR-1292-3p	0	0	0	0
hsa-miR-1293	0	0	0	0
hsa-miR-1295a	0	0	0	0
hsa-miR-1295b-3p	0	0	0	0
hsa-miR-1295b-5p	0	0	0	0
hsa-miR-1296-3p	0	0	0	0
hsa-miR-1296-5p	0	0	0	0
hsa-miR-1297	0	0	0	0
hsa-miR-1298-3p	0	0	0	0
hsa-miR-1298-5p	0	0	0	0
hsa-miR-1299	0	0	0	0
hsa-miR-1301-5p	0	0	0	0
hsa-miR-1302	0	0	0	0
hsa-miR-1303	0	0	0	0
hsa-miR-1304-5p	0	0	0	0
hsa-miR-1305	0	0	0	0
hsa-miR-1306-3p	0	0	0	0
hsa-miR-1306-5p	0	0	0	0
hsa-miR-1307-5p	0	0	0	0
hsa-miR-130a-5p	0	0	0	0
hsa-miR-1322	0	0	0	0
hsa-miR-1324	0	0	0	0
hsa-miR-133a-3p	0	0	0	0
hsa-miR-133a-5p	0	0	0	0
hsa-miR-133b	0	0	0	0
hsa-miR-134-3p	0	0	0	0
hsa-miR-134-5p	0	0	0	0
hsa-miR-1343-3p	0	0	0	0
hsa-miR-1343-5p	0	0	0	0
hsa-miR-135a-3p	0	0	0	0
hsa-miR-135b-3p	0	0	0	0
hsa-miR-135b-5p	0	0	0	0
hsa-miR-136-5p	0	0	0	0
hsa-miR-137-3p	0	0	0	0
hsa-miR-137-5p	0	0	0	0
hsa-miR-138-1-3p	0	0	0	0
hsa-miR-138-2-3p	0	0	0	0
hsa-miR-139-3p	0	0	0	0
hsa-miR-139-5p	0	0	0	0
hsa-miR-141-5p	0	0	0	0
hsa-miR-143-5p	0	0	0	0
hsa-miR-144-5p	0	0	0	0
hsa-miR-145-3p	0	0	0	0
hsa-miR-1468-3p	0	0	0	0
hsa-miR-1469	0	0	0	0
hsa-miR-146a-3p	0	0	0	0
hsa-miR-146b-3p	0	0	0	0
hsa-miR-1470	0	0	0	0
hsa-miR-1471	0	0	0	0
hsa-miR-147a	0	0	0	0
hsa-miR-147b-3p	0	0	0	0
hsa-miR-147b-5p	0	0	0	0
hsa-miR-149-3p	0	0	0	0
hsa-miR-152-5p	0	0	0	0
hsa-miR-153-5p	0	0	0	0
hsa-miR-1537-3p	0	0	0	0
hsa-miR-1537-5p	0	0	0	0
hsa-miR-1538	0	0	0	0
hsa-miR-1539	0	0	0	0
hsa-miR-154-3p	0	0	0	0
hsa-miR-154-5p	0	0	0	0
hsa-miR-155-3p	0	0	0	0
hsa-miR-1587	0	0	0	0
hsa-miR-15a-3p	0	0	0	0
hsa-miR-16-1-3p	0	0	0	0
hsa-miR-181b-2-3p	0	0	0	0
hsa-miR-181b-3p	0	0	0	0
hsa-miR-181d-3p	0	0	0	0
hsa-miR-182-3p	0	0	0	0
hsa-miR-1825	0	0	0	0
hsa-miR-1827	0	0	0	0
hsa-miR-186-3p	0	0	0	0
hsa-miR-187-3p	0	0	0	0
hsa-miR-187-5p	0	0	0	0
hsa-miR-188-3p	0	0	0	0
hsa-miR-188-5p	0	0	0	0
hsa-miR-18a-3p	0	0	0	0
hsa-miR-18b-3p	0	0	0	0
hsa-miR-18b-5p	0	0	0	0
hsa-miR-1908-3p	0	0	0	0
hsa-miR-1909-3p	0	0	0	0
hsa-miR-1909-5p	0	0	0	0
hsa-miR-190a-3p	0	0	0	0
hsa-miR-190a-5p	0	0	0	0
hsa-miR-190b-3p	0	0	0	0
hsa-miR-191-3p	0	0	0	0
hsa-miR-1910-3p	0	0	0	0
hsa-miR-1910-5p	0	0	0	0
hsa-miR-1911-3p	0	0	0	0
hsa-miR-1911-5p	0	0	0	0
hsa-miR-1912-3p	0	0	0	0
hsa-miR-1912-5p	0	0	0	0
hsa-miR-1913	0	0	0	0
hsa-miR-1914-3p	0	0	0	0
hsa-miR-1914-5p	0	0	0	0
hsa-miR-1915-3p	0	0	0	0
hsa-miR-1915-5p	0	0	0	0
hsa-miR-192-3p	0	0	0	0
hsa-miR-193a-3p	0	0	0	0
hsa-miR-193b-3p	0	0	0	0
hsa-miR-194-3p	0	0	0	0
hsa-miR-194-5p	0	0	0	0
hsa-miR-195-3p	0	0	0	0
hsa-miR-196a-1-3p	0	0	0	0
hsa-miR-196a-3p	0	0	0	0
hsa-miR-196b-3p	0	0	0	0
hsa-miR-197-3p	0	0	0	0
hsa-miR-197-5p	0	0	0	0
hsa-miR-1972	0	0	0	0
hsa-miR-1973	0	0	0	0
hsa-miR-1976	0	0	0	0
hsa-miR-198	0	0	0	0
hsa-miR-19a-5p	0	0	0	0
hsa-miR-19b-1-5p	0	0	0	0
hsa-miR-19b-2-5p	0	0	0	0
hsa-miR-19b-3p	0	0	0	0
hsa-miR-200c-5p	0	0	0	0
hsa-miR-202-3p	0	0	0	0
hsa-miR-202-5p	0	0	0	0
hsa-miR-203a-5p	0	0	0	0
hsa-miR-203b-3p	0	0	0	0
hsa-miR-203b-5p	0	0	0	0
hsa-miR-204-3p	0	0	0	0
hsa-miR-204-5p	0	0	0	0
hsa-miR-205-3p	0	0	0	0
hsa-miR-205-5p	0	0	0	0
hsa-miR-2052	0	0	0	0
hsa-miR-2053	0	0	0	0
hsa-miR-2054	0	0	0	0
hsa-miR-208a-3p	0	0	0	0
hsa-miR-208a-5p	0	0	0	0
hsa-miR-208b-3p	0	0	0	0
hsa-miR-208b-5p	0	0	0	0
hsa-miR-20a-3p	0	0	0	0
hsa-miR-20b-3p	0	0	0	0
hsa-miR-20b-5p	0	0	0	0
hsa-miR-210-5p	0	0	0	0
hsa-miR-211-3p	0	0	0	0
hsa-miR-211-5p	0	0	0	0
hsa-miR-2113	0	0	0	0
hsa-miR-2114-3p	0	0	0	0
hsa-miR-2114-5p	0	0	0	0
hsa-miR-2115-3p	0	0	0	0
hsa-miR-2115-5p	0	0	0	0
hsa-miR-2116-3p	0	0	0	0
hsa-miR-2116-5p	0	0	0	0
hsa-miR-2117	0	0	0	0
hsa-miR-212-3p	0	0	0	0
hsa-miR-212-5p	0	0	0	0
hsa-miR-214-3p	0	0	0	0
hsa-miR-214-5p	0	0	0	0
hsa-miR-215-3p	0	0	0	0
hsa-miR-217-3p	0	0	0	0
hsa-miR-218-1-3p	0	0	0	0
hsa-miR-218-2-3p	0	0	0	0
hsa-miR-218-5p	0	0	0	0
hsa-miR-219a-1-3p	0	0	0	0
hsa-miR-219a-2-3p	0	0	0	0
hsa-miR-219a-5p	0	0	0	0
hsa-miR-219b-3p	0	0	0	0
hsa-miR-219b-5p	0	0	0	0
hsa-miR-22-5p	0	0	0	0
hsa-miR-222-5p	0	0	0	0
hsa-miR-224-3p	0	0	0	0
hsa-miR-2276-3p	0	0	0	0
hsa-miR-2276-5p	0	0	0	0
hsa-miR-2277-3p	0	0	0	0
hsa-miR-2277-5p	0	0	0	0
hsa-miR-2278	0	0	0	0
hsa-miR-2355-3p	0	0	0	0
hsa-miR-2355-5p	0	0	0	0
hsa-miR-2392	0	0	0	0
hsa-miR-23b-5p	0	0	0	0
hsa-miR-24-1-5p	0	0	0	0
hsa-miR-2467-3p	0	0	0	0
hsa-miR-2467-5p	0	0	0	0
hsa-miR-2681-3p	0	0	0	0
hsa-miR-2681-5p	0	0	0	0
hsa-miR-2682-3p	0	0	0	0
hsa-miR-2682-5p	0	0	0	0
hsa-miR-26a-1-3p	0	0	0	0
hsa-miR-26a-2-3p	0	0	0	0
hsa-miR-26b-3p	0	0	0	0
hsa-miR-27a-5p	0	0	0	0
hsa-miR-2861	0	0	0	0
hsa-miR-2909	0	0	0	0
hsa-miR-296-5p	0	0	0	0
hsa-miR-297	0	0	0	0
hsa-miR-298	0	0	0	0
hsa-miR-299-3p	0	0	0	0
hsa-miR-29a-5p	0	0	0	0
hsa-miR-29c-5p	0	0	0	0
hsa-miR-300	0	0	0	0
hsa-miR-301a-5p	0	0	0	0
hsa-miR-301b-3p	0	0	0	0
hsa-miR-301b-5p	0	0	0	0
hsa-miR-302a-3p	0	0	0	0
hsa-miR-302a-5p	0	0	0	0
hsa-miR-302b-3p	0	0	0	0
hsa-miR-302b-5p	0	0	0	0
hsa-miR-302c-3p	0	0	0	0
hsa-miR-302c-5p	0	0	0	0
hsa-miR-302d-5p	0	0	0	0
hsa-miR-302e	0	0	0	0
hsa-miR-302f	0	0	0	0
hsa-miR-3059-3p	0	0	0	0
hsa-miR-3059-5p	0	0	0	0
hsa-miR-3064-3p	0	0	0	0
hsa-miR-3064-5p	0	0	0	0
hsa-miR-3065-5p	0	0	0	0
hsa-miR-3074-3p	0	0	0	0
hsa-miR-3074-5p	0	0	0	0
hsa-miR-3085-3p	0	0	0	0
hsa-miR-3085-5p	0	0	0	0
hsa-miR-30c-2-3p	0	0	0	0
hsa-miR-30d-3p	0	0	0	0
hsa-miR-31-3p	0	0	0	0
hsa-miR-3115	0	0	0	0
hsa-miR-3116	0	0	0	0
hsa-miR-3117-3p	0	0	0	0
hsa-miR-3117-5p	0	0	0	0
hsa-miR-3118	0	0	0	0
hsa-miR-3119	0	0	0	0
hsa-miR-3120-3p	0	0	0	0
hsa-miR-3120-5p	0	0	0	0
hsa-miR-3121-3p	0	0	0	0
hsa-miR-3121-5p	0	0	0	0
hsa-miR-3122	0	0	0	0
hsa-miR-3123	0	0	0	0
hsa-miR-3124-3p	0	0	0	0
hsa-miR-3124-5p	0	0	0	0
hsa-miR-3125	0	0	0	0
hsa-miR-3126-3p	0	0	0	0
hsa-miR-3126-5p	0	0	0	0
hsa-miR-3127-3p	0	0	0	0
hsa-miR-3127-5p	0	0	0	0
hsa-miR-3128	0	0	0	0
hsa-miR-3129-3p	0	0	0	0
hsa-miR-3129-5p	0	0	0	0
hsa-miR-3130-3p	0	0	0	0
hsa-miR-3130-5p	0	0	0	0
hsa-miR-3131	0	0	0	0
hsa-miR-3132	0	0	0	0
hsa-miR-3133	0	0	0	0
hsa-miR-3134	0	0	0	0
hsa-miR-3135a	0	0	0	0
hsa-miR-3135b	0	0	0	0
hsa-miR-3136-3p	0	0	0	0
hsa-miR-3136-5p	0	0	0	0
hsa-miR-3137	0	0	0	0
hsa-miR-3138	0	0	0	0
hsa-miR-3139	0	0	0	0
hsa-miR-3140-3p	0	0	0	0
hsa-miR-3140-5p	0	0	0	0
hsa-miR-3141	0	0	0	0
hsa-miR-3142	0	0	0	0
hsa-miR-3143	0	0	0	0
hsa-miR-3144-3p	0	0	0	0
hsa-miR-3144-5p	0	0	0	0
hsa-miR-3145-3p	0	0	0	0
hsa-miR-3145-5p	0	0	0	0
hsa-miR-3146	0	0	0	0
hsa-miR-3147	0	0	0	0
hsa-miR-3148	0	0	0	0
hsa-miR-3149	0	0	0	0
hsa-miR-3150a-3p	0	0	0	0
hsa-miR-3150a-5p	0	0	0	0
hsa-miR-3150b-3p	0	0	0	0
hsa-miR-3150b-5p	0	0	0	0
hsa-miR-3151-3p	0	0	0	0
hsa-miR-3151-5p	0	0	0	0
hsa-miR-3152-3p	0	0	0	0
hsa-miR-3152-5p	0	0	0	0
hsa-miR-3153	0	0	0	0
hsa-miR-3154	0	0	0	0
hsa-miR-3155a	0	0	0	0
hsa-miR-3155b	0	0	0	0
hsa-miR-3156-3p	0	0	0	0
hsa-miR-3156-5p	0	0	0	0
hsa-miR-3157-3p	0	0	0	0
hsa-miR-3157-5p	0	0	0	0
hsa-miR-3158-3p	0	0	0	0
hsa-miR-3158-5p	0	0	0	0
hsa-miR-3159	0	0	0	0
hsa-miR-3160-3p	0	0	0	0
hsa-miR-3160-5p	0	0	0	0
hsa-miR-3161	0	0	0	0
hsa-miR-3162-3p	0	0	0	0
hsa-miR-3162-5p	0	0	0	0
hsa-miR-3163	0	0	0	0
hsa-miR-3164	0	0	0	0
hsa-miR-3165	0	0	0	0
hsa-miR-3166	0	0	0	0
hsa-miR-3167	0	0	0	0
hsa-miR-3168	0	0	0	0
hsa-miR-3169	0	0	0	0
hsa-miR-3170	0	0	0	0
hsa-miR-3171	0	0	0	0
hsa-miR-3173-3p	0	0	0	0
hsa-miR-3173-5p	0	0	0	0
hsa-miR-3174	0	0	0	0
hsa-miR-3175	0	0	0	0
hsa-miR-3176	0	0	0	0
hsa-miR-3177-3p	0	0	0	0
hsa-miR-3177-5p	0	0	0	0
hsa-miR-3178	0	0	0	0
hsa-miR-3179	0	0	0	0
hsa-miR-3180	0	0	0	0
hsa-miR-3180-3p	0	0	0	0
hsa-miR-3180-5p	0	0	0	0
hsa-miR-3181	0	0	0	0
hsa-miR-3182	0	0	0	0
hsa-miR-3183	0	0	0	0
hsa-miR-3184-3p	0	0	0	0
hsa-miR-3184-5p	0	0	0	0
hsa-miR-3185	0	0	0	0
hsa-miR-3186-3p	0	0	0	0
hsa-miR-3186-5p	0	0	0	0
hsa-miR-3187-5p	0	0	0	0
hsa-miR-3188	0	0	0	0
hsa-miR-3189-3p	0	0	0	0
hsa-miR-3189-5p	0	0	0	0
hsa-miR-3190-3p	0	0	0	0
hsa-miR-3190-5p	0	0	0	0
hsa-miR-3191-3p	0	0	0	0
hsa-miR-3191-5p	0	0	0	0
hsa-miR-3192-3p	0	0	0	0
hsa-miR-3192-5p	0	0	0	0
hsa-miR-3193	0	0	0	0
hsa-miR-3194-3p	0	0	0	0
hsa-miR-3194-5p	0	0	0	0
hsa-miR-3195	0	0	0	0
hsa-miR-3196	0	0	0	0
hsa-miR-3197	0	0	0	0
hsa-miR-3198	0	0	0	0
hsa-miR-3199	0	0	0	0
hsa-miR-32-5p	0	0	0	0
hsa-miR-3200-3p	0	0	0	0
hsa-miR-3200-5p	0	0	0	0
hsa-miR-3201	0	0	0	0
hsa-miR-3202	0	0	0	0
hsa-miR-320a-5p	0	0	0	0
hsa-miR-320e	0	0	0	0
hsa-miR-323a-5p	0	0	0	0
hsa-miR-323b-5p	0	0	0	0
hsa-miR-324-3p	0	0	0	0
hsa-miR-325	0	0	0	0
hsa-miR-326	0	0	0	0
hsa-miR-328-5p	0	0	0	0
hsa-miR-329-5p	0	0	0	0
hsa-miR-330-5p	0	0	0	0
hsa-miR-337-3p	0	0	0	0
hsa-miR-337-5p	0	0	0	0
hsa-miR-339-5p	0	0	0	0
hsa-miR-33a-3p	0	0	0	0
hsa-miR-33a-5p	0	0	0	0
hsa-miR-33b-3p	0	0	0	0
hsa-miR-33b-5p	0	0	0	0
hsa-miR-345-3p	0	0	0	0
hsa-miR-346	0	0	0	0
hsa-miR-34a-3p	0	0	0	0
hsa-miR-34a-5p	0	0	0	0
hsa-miR-34b-3p	0	0	0	0
hsa-miR-34b-5p	0	0	0	0
hsa-miR-34c-3p	0	0	0	0
hsa-miR-34c-5p	0	0	0	0
hsa-miR-3529-3p	0	0	0	0
hsa-miR-3529-5p	0	0	0	0
hsa-miR-3605-5p	0	0	0	0
hsa-miR-3606-3p	0	0	0	0
hsa-miR-3606-5p	0	0	0	0
hsa-miR-3609	0	0	0	0
hsa-miR-3610	0	0	0	0
hsa-miR-3611	0	0	0	0
hsa-miR-3612	0	0	0	0
hsa-miR-3613-3p	0	0	0	0
hsa-miR-3613-5p	0	0	0	0
hsa-miR-3614-3p	0	0	0	0
hsa-miR-3614-5p	0	0	0	0
hsa-miR-3616-3p	0	0	0	0
hsa-miR-3616-5p	0	0	0	0
hsa-miR-3617-3p	0	0	0	0
hsa-miR-3617-5p	0	0	0	0
hsa-miR-3618	0	0	0	0
hsa-miR-3619-3p	0	0	0	0
hsa-miR-3619-5p	0	0	0	0
hsa-miR-362-3p	0	0	0	0
hsa-miR-3620-3p	0	0	0	0
hsa-miR-3620-5p	0	0	0	0
hsa-miR-3621	0	0	0	0
hsa-miR-3622a-3p	0	0	0	0
hsa-miR-3622a-5p	0	0	0	0
hsa-miR-3622b-3p	0	0	0	0
hsa-miR-3622b-5p	0	0	0	0
hsa-miR-363-5p	0	0	0	0
hsa-miR-3646	0	0	0	0
hsa-miR-3648	0	0	0	0
hsa-miR-3649	0	0	0	0
hsa-miR-3650	0	0	0	0
hsa-miR-3651	0	0	0	0
hsa-miR-3652	0	0	0	0
hsa-miR-3654	0	0	0	0
hsa-miR-3655	0	0	0	0
hsa-miR-3657	0	0	0	0
hsa-miR-3658	0	0	0	0
hsa-miR-3659	0	0	0	0
hsa-miR-365a-3p	0	0	0	0
hsa-miR-365a-5p	0	0	0	0
hsa-miR-365b-3p	0	0	0	0
hsa-miR-365b-5p	0	0	0	0
hsa-miR-3660	0	0	0	0
hsa-miR-3661	0	0	0	0
hsa-miR-3662	0	0	0	0
hsa-miR-3663-3p	0	0	0	0
hsa-miR-3663-5p	0	0	0	0
hsa-miR-3664-3p	0	0	0	0
hsa-miR-3664-5p	0	0	0	0
hsa-miR-3665	0	0	0	0
hsa-miR-3666	0	0	0	0
hsa-miR-3667-3p	0	0	0	0
hsa-miR-3668	0	0	0	0
hsa-miR-367-3p	0	0	0	0
hsa-miR-367-5p	0	0	0	0
hsa-miR-3670	0	0	0	0
hsa-miR-3671	0	0	0	0
hsa-miR-3672	0	0	0	0
hsa-miR-3674	0	0	0	0
hsa-miR-3675-3p	0	0	0	0
hsa-miR-3675-5p	0	0	0	0
hsa-miR-3677-3p	0	0	0	0
hsa-miR-3677-5p	0	0	0	0
hsa-miR-3678-3p	0	0	0	0
hsa-miR-3678-5p	0	0	0	0
hsa-miR-3679-3p	0	0	0	0
hsa-miR-3680-3p	0	0	0	0
hsa-miR-3680-5p	0	0	0	0
hsa-miR-3681-3p	0	0	0	0
hsa-miR-3681-5p	0	0	0	0
hsa-miR-3682-3p	0	0	0	0
hsa-miR-3682-5p	0	0	0	0
hsa-miR-3683	0	0	0	0
hsa-miR-3684	0	0	0	0
hsa-miR-3685	0	0	0	0
hsa-miR-3686	0	0	0	0
hsa-miR-3688-5p	0	0	0	0
hsa-miR-3689a-3p	0	0	0	0
hsa-miR-3689a-5p	0	0	0	0
hsa-miR-3689b-3p	0	0	0	0
hsa-miR-3689b-5p	0	0	0	0
hsa-miR-3689c	0	0	0	0
hsa-miR-3689d	0	0	0	0
hsa-miR-3689e	0	0	0	0
hsa-miR-3689f	0	0	0	0
hsa-miR-369-5p	0	0	0	0
hsa-miR-3690	0	0	0	0
hsa-miR-3691-3p	0	0	0	0
hsa-miR-3691-5p	0	0	0	0
hsa-miR-3692-3p	0	0	0	0
hsa-miR-3692-5p	0	0	0	0
hsa-miR-370-5p	0	0	0	0
hsa-miR-3713	0	0	0	0
hsa-miR-3714	0	0	0	0
hsa-miR-371a-3p	0	0	0	0
hsa-miR-371a-5p	0	0	0	0
hsa-miR-371b-3p	0	0	0	0
hsa-miR-371b-5p	0	0	0	0
hsa-miR-372-5p	0	0	0	0
hsa-miR-373-5p	0	0	0	0
hsa-miR-374a-3p	0	0	0	0
hsa-miR-374c-3p	0	0	0	0
hsa-miR-374c-5p	0	0	0	0
hsa-miR-375-5p	0	0	0	0
hsa-miR-376a-2-5p	0	0	0	0
hsa-miR-376a-5p	0	0	0	0
hsa-miR-376b-3p	0	0	0	0
hsa-miR-376b-5p	0	0	0	0
hsa-miR-376c-5p	0	0	0	0
hsa-miR-377-3p	0	0	0	0
hsa-miR-377-5p	0	0	0	0
hsa-miR-378a-5p	0	0	0	0
hsa-miR-378b	0	0	0	0
hsa-miR-378e	0	0	0	0
hsa-miR-378f	0	0	0	0
hsa-miR-378g	0	0	0	0
hsa-miR-378h	0	0	0	0
hsa-miR-378i	0	0	0	0
hsa-miR-378j	0	0	0	0
hsa-miR-379-3p	0	0	0	0
hsa-miR-379-5p	0	0	0	0
hsa-miR-380-3p	0	0	0	0
hsa-miR-380-5p	0	0	0	0
hsa-miR-381-5p	0	0	0	0
hsa-miR-382-3p	0	0	0	0
hsa-miR-382-5p	0	0	0	0
hsa-miR-383-3p	0	0	0	0
hsa-miR-384	0	0	0	0
hsa-miR-3907	0	0	0	0
hsa-miR-3908	0	0	0	0
hsa-miR-3909	0	0	0	0
hsa-miR-3910	0	0	0	0
hsa-miR-3911	0	0	0	0
hsa-miR-3912-3p	0	0	0	0
hsa-miR-3912-5p	0	0	0	0
hsa-miR-3913-3p	0	0	0	0
hsa-miR-3913-5p	0	0	0	0
hsa-miR-3914	0	0	0	0
hsa-miR-3915	0	0	0	0
hsa-miR-3916	0	0	0	0
hsa-miR-3917	0	0	0	0
hsa-miR-3918	0	0	0	0
hsa-miR-3919	0	0	0	0
hsa-miR-3920	0	0	0	0
hsa-miR-3921	0	0	0	0
hsa-miR-3922-3p	0	0	0	0
hsa-miR-3922-5p	0	0	0	0
hsa-miR-3923	0	0	0	0
hsa-miR-3924	0	0	0	0
hsa-miR-3925-3p	0	0	0	0
hsa-miR-3925-5p	0	0	0	0
hsa-miR-3926	0	0	0	0
hsa-miR-3927-3p	0	0	0	0
hsa-miR-3927-5p	0	0	0	0
hsa-miR-3928-3p	0	0	0	0
hsa-miR-3928-5p	0	0	0	0
hsa-miR-3929	0	0	0	0
hsa-miR-3934-3p	0	0	0	0
hsa-miR-3934-5p	0	0	0	0
hsa-miR-3935	0	0	0	0
hsa-miR-3936	0	0	0	0
hsa-miR-3937	0	0	0	0
hsa-miR-3938	0	0	0	0
hsa-miR-3939	0	0	0	0
hsa-miR-3940-3p	0	0	0	0
hsa-miR-3940-5p	0	0	0	0
hsa-miR-3941	0	0	0	0
hsa-miR-3942-3p	0	0	0	0
hsa-miR-3942-5p	0	0	0	0
hsa-miR-3943	0	0	0	0
hsa-miR-3944-3p	0	0	0	0
hsa-miR-3944-5p	0	0	0	0
hsa-miR-3945	0	0	0	0
hsa-miR-3972	0	0	0	0
hsa-miR-3973	0	0	0	0
hsa-miR-3974	0	0	0	0
hsa-miR-3975	0	0	0	0
hsa-miR-3976	0	0	0	0
hsa-miR-3977	0	0	0	0
hsa-miR-3978	0	0	0	0
hsa-miR-409-5p	0	0	0	0
hsa-miR-410-3p	0	0	0	0
hsa-miR-410-5p	0	0	0	0
hsa-miR-411-5p	0	0	0	0
hsa-miR-412-3p	0	0	0	0
hsa-miR-412-5p	0	0	0	0
hsa-miR-421	0	0	0	0
hsa-miR-422a	0	0	0	0
hsa-miR-424-5p	0	0	0	0
hsa-miR-4251	0	0	0	0
hsa-miR-4252	0	0	0	0
hsa-miR-4253	0	0	0	0
hsa-miR-4254	0	0	0	0
hsa-miR-4255	0	0	0	0
hsa-miR-4256	0	0	0	0
hsa-miR-4257	0	0	0	0
hsa-miR-4258	0	0	0	0
hsa-miR-4259	0	0	0	0
hsa-miR-4260	0	0	0	0
hsa-miR-4261	0	0	0	0
hsa-miR-4262	0	0	0	0
hsa-miR-4263	0	0	0	0
hsa-miR-4264	0	0	0	0
hsa-miR-4265	0	0	0	0
hsa-miR-4266	0	0	0	0
hsa-miR-4267	0	0	0	0
hsa-miR-4268	0	0	0	0
hsa-miR-4269	0	0	0	0
hsa-miR-4270	0	0	0	0
hsa-miR-4271	0	0	0	0
hsa-miR-4272	0	0	0	0
hsa-miR-4273	0	0	0	0
hsa-miR-4274	0	0	0	0
hsa-miR-4275	0	0	0	0
hsa-miR-4276	0	0	0	0
hsa-miR-4277	0	0	0	0
hsa-miR-4278	0	0	0	0
hsa-miR-4279	0	0	0	0
hsa-miR-4280	0	0	0	0
hsa-miR-4281	0	0	0	0
hsa-miR-4282	0	0	0	0
hsa-miR-4283	0	0	0	0
hsa-miR-4284	0	0	0	0
hsa-miR-4285	0	0	0	0
hsa-miR-4286	0	0	0	0
hsa-miR-4287	0	0	0	0
hsa-miR-4288	0	0	0	0
hsa-miR-4289	0	0	0	0
hsa-miR-4290	0	0	0	0
hsa-miR-4291	0	0	0	0
hsa-miR-4292	0	0	0	0
hsa-miR-4293	0	0	0	0
hsa-miR-4294	0	0	0	0
hsa-miR-4295	0	0	0	0
hsa-miR-4296	0	0	0	0
hsa-miR-4297	0	0	0	0
hsa-miR-4298	0	0	0	0
hsa-miR-4299	0	0	0	0
hsa-miR-4300	0	0	0	0
hsa-miR-4301	0	0	0	0
hsa-miR-4302	0	0	0	0
hsa-miR-4303	0	0	0	0
hsa-miR-4304	0	0	0	0
hsa-miR-4305	0	0	0	0
hsa-miR-4306	0	0	0	0
hsa-miR-4307	0	0	0	0
hsa-miR-4308	0	0	0	0
hsa-miR-4309	0	0	0	0
hsa-miR-431-3p	0	0	0	0
hsa-miR-431-5p	0	0	0	0
hsa-miR-4310	0	0	0	0
hsa-miR-4311	0	0	0	0
hsa-miR-4312	0	0	0	0
hsa-miR-4313	0	0	0	0
hsa-miR-4314	0	0	0	0
hsa-miR-4315	0	0	0	0
hsa-miR-4316	0	0	0	0
hsa-miR-4317	0	0	0	0
hsa-miR-4318	0	0	0	0
hsa-miR-4319	0	0	0	0
hsa-miR-432-3p	0	0	0	0
hsa-miR-4320	0	0	0	0
hsa-miR-4321	0	0	0	0
hsa-miR-4322	0	0	0	0
hsa-miR-4323	0	0	0	0
hsa-miR-4324	0	0	0	0
hsa-miR-4325	0	0	0	0
hsa-miR-4326	0	0	0	0
hsa-miR-4327	0	0	0	0
hsa-miR-4328	0	0	0	0
hsa-miR-4329	0	0	0	0
hsa-miR-433-3p	0	0	0	0
hsa-miR-433-5p	0	0	0	0
hsa-miR-4330	0	0	0	0
hsa-miR-4418	0	0	0	0
hsa-miR-4420	0	0	0	0
hsa-miR-4422	0	0	0	0
hsa-miR-4423-3p	0	0	0	0
hsa-miR-4423-5p	0	0	0	0
hsa-miR-4424	0	0	0	0
hsa-miR-4425	0	0	0	0
hsa-miR-4426	0	0	0	0
hsa-miR-4427	0	0	0	0
hsa-miR-4428	0	0	0	0
hsa-miR-4429	0	0	0	0
hsa-miR-4430	0	0	0	0
hsa-miR-4431	0	0	0	0
hsa-miR-4432	0	0	0	0
hsa-miR-4433a-3p	0	0	0	0
hsa-miR-4433a-5p	0	0	0	0
hsa-miR-4434	0	0	0	0
hsa-miR-4435	0	0	0	0
hsa-miR-4436a	0	0	0	0
hsa-miR-4436b-3p	0	0	0	0
hsa-miR-4436b-5p	0	0	0	0
hsa-miR-4437	0	0	0	0
hsa-miR-4438	0	0	0	0
hsa-miR-4439	0	0	0	0
hsa-miR-4440	0	0	0	0
hsa-miR-4441	0	0	0	0
hsa-miR-4442	0	0	0	0
hsa-miR-4443	0	0	0	0
hsa-miR-4444	0	0	0	0
hsa-miR-4445-3p	0	0	0	0
hsa-miR-4445-5p	0	0	0	0
hsa-miR-4446-3p	0	0	0	0
hsa-miR-4446-5p	0	0	0	0
hsa-miR-4447	0	0	0	0
hsa-miR-4449	0	0	0	0
hsa-miR-4450	0	0	0	0
hsa-miR-4451	0	0	0	0
hsa-miR-4452	0	0	0	0
hsa-miR-4453	0	0	0	0
hsa-miR-4455	0	0	0	0
hsa-miR-4456	0	0	0	0
hsa-miR-4457	0	0	0	0
hsa-miR-4458	0	0	0	0
hsa-miR-4460	0	0	0	0
hsa-miR-4462	0	0	0	0
hsa-miR-4463	0	0	0	0
hsa-miR-4465	0	0	0	0
hsa-miR-4466	0	0	0	0
hsa-miR-4467	0	0	0	0
hsa-miR-4468	0	0	0	0
hsa-miR-4469	0	0	0	0
hsa-miR-4470	0	0	0	0
hsa-miR-4471	0	0	0	0
hsa-miR-4472	0	0	0	0
hsa-miR-4473	0	0	0	0
hsa-miR-4474-3p	0	0	0	0
hsa-miR-4474-5p	0	0	0	0
hsa-miR-4475	0	0	0	0
hsa-miR-4476	0	0	0	0
hsa-miR-4477a	0	0	0	0
hsa-miR-4477b	0	0	0	0
hsa-miR-4478	0	0	0	0
hsa-miR-4479	0	0	0	0
hsa-miR-448	0	0	0	0
hsa-miR-4480	0	0	0	0
hsa-miR-4481	0	0	0	0
hsa-miR-4482-3p	0	0	0	0
hsa-miR-4482-5p	0	0	0	0
hsa-miR-4483	0	0	0	0
hsa-miR-4484	0	0	0	0
hsa-miR-4485-3p	0	0	0	0
hsa-miR-4485-5p	0	0	0	0
hsa-miR-4486	0	0	0	0
hsa-miR-4487	0	0	0	0
hsa-miR-4489	0	0	0	0
hsa-miR-4490	0	0	0	0
hsa-miR-4491	0	0	0	0
hsa-miR-4492	0	0	0	0
hsa-miR-4493	0	0	0	0
hsa-miR-4494	0	0	0	0
hsa-miR-4495	0	0	0	0
hsa-miR-4496	0	0	0	0
hsa-miR-4497	0	0	0	0
hsa-miR-4498	0	0	0	0
hsa-miR-4499	0	0	0	0
hsa-miR-449a	0	0	0	0
hsa-miR-449b-3p	0	0	0	0
hsa-miR-449b-5p	0	0	0	0
hsa-miR-449c-3p	0	0	0	0
hsa-miR-449c-5p	0	0	0	0
hsa-miR-4500	0	0	0	0
hsa-miR-4501	0	0	0	0
hsa-miR-4502	0	0	0	0
hsa-miR-4503	0	0	0	0
hsa-miR-4504	0	0	0	0
hsa-miR-4505	0	0	0	0
hsa-miR-4506	0	0	0	0
hsa-miR-4507	0	0	0	0
hsa-miR-4508	0	0	0	0
hsa-miR-4509	0	0	0	0
hsa-miR-450a-1-3p	0	0	0	0
hsa-miR-450b-3p	0	0	0	0
hsa-miR-4510	0	0	0	0
hsa-miR-4511	0	0	0	0
hsa-miR-4512	0	0	0	0
hsa-miR-4513	0	0	0	0
hsa-miR-4514	0	0	0	0
hsa-miR-4515	0	0	0	0
hsa-miR-4517	0	0	0	0
hsa-miR-4518	0	0	0	0
hsa-miR-4519	0	0	0	0
hsa-miR-451b	0	0	0	0
hsa-miR-452-3p	0	0	0	0
hsa-miR-452-5p	0	0	0	0
hsa-miR-4520-2-3p	0	0	0	0
hsa-miR-4520-3p	0	0	0	0
hsa-miR-4520-5p	0	0	0	0
hsa-miR-4522	0	0	0	0
hsa-miR-4523	0	0	0	0
hsa-miR-4524a-3p	0	0	0	0
hsa-miR-4524a-5p	0	0	0	0
hsa-miR-4524b-3p	0	0	0	0
hsa-miR-4524b-5p	0	0	0	0
hsa-miR-4525	0	0	0	0
hsa-miR-4526	0	0	0	0
hsa-miR-4527	0	0	0	0
hsa-miR-4528	0	0	0	0
hsa-miR-4529-3p	0	0	0	0
hsa-miR-4529-5p	0	0	0	0
hsa-miR-4530	0	0	0	0
hsa-miR-4531	0	0	0	0
hsa-miR-4533	0	0	0	0
hsa-miR-4534	0	0	0	0
hsa-miR-4535	0	0	0	0
hsa-miR-4536-3p	0	0	0	0
hsa-miR-4536-5p	0	0	0	0
hsa-miR-4537	0	0	0	0
hsa-miR-4538	0	0	0	0
hsa-miR-4539	0	0	0	0
hsa-miR-4540	0	0	0	0
hsa-miR-455-3p	0	0	0	0
hsa-miR-455-5p	0	0	0	0
hsa-miR-4632-3p	0	0	0	0
hsa-miR-4632-5p	0	0	0	0
hsa-miR-4633-3p	0	0	0	0
hsa-miR-4633-5p	0	0	0	0
hsa-miR-4634	0	0	0	0
hsa-miR-4635	0	0	0	0
hsa-miR-4636	0	0	0	0
hsa-miR-4637	0	0	0	0
hsa-miR-4638-3p	0	0	0	0
hsa-miR-4638-5p	0	0	0	0
hsa-miR-4639-3p	0	0	0	0
hsa-miR-4639-5p	0	0	0	0
hsa-miR-4640-3p	0	0	0	0
hsa-miR-4640-5p	0	0	0	0
hsa-miR-4641	0	0	0	0
hsa-miR-4642	0	0	0	0
hsa-miR-4643	0	0	0	0
hsa-miR-4644	0	0	0	0
hsa-miR-4645-3p	0	0	0	0
hsa-miR-4645-5p	0	0	0	0
hsa-miR-4646-3p	0	0	0	0
hsa-miR-4646-5p	0	0	0	0
hsa-miR-4647	0	0	0	0
hsa-miR-4648	0	0	0	0
hsa-miR-4649-3p	0	0	0	0
hsa-miR-4649-5p	0	0	0	0
hsa-miR-4650-3p	0	0	0	0
hsa-miR-4650-5p	0	0	0	0
hsa-miR-4651	0	0	0	0
hsa-miR-4652-3p	0	0	0	0
hsa-miR-4652-5p	0	0	0	0
hsa-miR-4653-3p	0	0	0	0
hsa-miR-4653-5p	0	0	0	0
hsa-miR-4654	0	0	0	0
hsa-miR-4655-3p	0	0	0	0
hsa-miR-4655-5p	0	0	0	0
hsa-miR-4656	0	0	0	0
hsa-miR-4657	0	0	0	0
hsa-miR-4658	0	0	0	0
hsa-miR-4659a-3p	0	0	0	0
hsa-miR-4659a-5p	0	0	0	0
hsa-miR-4659b-3p	0	0	0	0
hsa-miR-4659b-5p	0	0	0	0
hsa-miR-466	0	0	0	0
hsa-miR-4660	0	0	0	0
hsa-miR-4661-3p	0	0	0	0
hsa-miR-4661-5p	0	0	0	0
hsa-miR-4662a-3p	0	0	0	0
hsa-miR-4662a-5p	0	0	0	0
hsa-miR-4662b	0	0	0	0
hsa-miR-4663	0	0	0	0
hsa-miR-4664-3p	0	0	0	0
hsa-miR-4664-5p	0	0	0	0
hsa-miR-4665-3p	0	0	0	0
hsa-miR-4665-5p	0	0	0	0
hsa-miR-4666a-3p	0	0	0	0
hsa-miR-4666a-5p	0	0	0	0
hsa-miR-4666b	0	0	0	0
hsa-miR-4667-3p	0	0	0	0
hsa-miR-4667-5p	0	0	0	0
hsa-miR-4668-3p	0	0	0	0
hsa-miR-4668-5p	0	0	0	0
hsa-miR-4669	0	0	0	0
hsa-miR-4670-3p	0	0	0	0
hsa-miR-4670-5p	0	0	0	0
hsa-miR-4671-3p	0	0	0	0
hsa-miR-4671-5p	0	0	0	0
hsa-miR-4672	0	0	0	0
hsa-miR-4673	0	0	0	0
hsa-miR-4674	0	0	0	0
hsa-miR-4675	0	0	0	0
hsa-miR-4676-3p	0	0	0	0
hsa-miR-4676-5p	0	0	0	0
hsa-miR-4677-3p	0	0	0	0
hsa-miR-4677-5p	0	0	0	0
hsa-miR-4678	0	0	0	0
hsa-miR-4679	0	0	0	0
hsa-miR-4680-3p	0	0	0	0
hsa-miR-4680-5p	0	0	0	0
hsa-miR-4681	0	0	0	0
hsa-miR-4682	0	0	0	0
hsa-miR-4683	0	0	0	0
hsa-miR-4684-3p	0	0	0	0
hsa-miR-4684-5p	0	0	0	0
hsa-miR-4685-3p	0	0	0	0
hsa-miR-4685-5p	0	0	0	0
hsa-miR-4686	0	0	0	0
hsa-miR-4687-3p	0	0	0	0
hsa-miR-4687-5p	0	0	0	0
hsa-miR-4688	0	0	0	0
hsa-miR-4689	0	0	0	0
hsa-miR-4690-3p	0	0	0	0
hsa-miR-4690-5p	0	0	0	0
hsa-miR-4691-3p	0	0	0	0
hsa-miR-4691-5p	0	0	0	0
hsa-miR-4692	0	0	0	0
hsa-miR-4693-3p	0	0	0	0
hsa-miR-4693-5p	0	0	0	0
hsa-miR-4694-3p	0	0	0	0
hsa-miR-4694-5p	0	0	0	0
hsa-miR-4695-3p	0	0	0	0
hsa-miR-4695-5p	0	0	0	0
hsa-miR-4696	0	0	0	0
hsa-miR-4697-3p	0	0	0	0
hsa-miR-4697-5p	0	0	0	0
hsa-miR-4698	0	0	0	0
hsa-miR-4699-3p	0	0	0	0
hsa-miR-4699-5p	0	0	0	0
hsa-miR-4700-3p	0	0	0	0
hsa-miR-4700-5p	0	0	0	0
hsa-miR-4701-3p	0	0	0	0
hsa-miR-4701-5p	0	0	0	0
hsa-miR-4703-3p	0	0	0	0
hsa-miR-4703-5p	0	0	0	0
hsa-miR-4704-3p	0	0	0	0
hsa-miR-4704-5p	0	0	0	0
hsa-miR-4705	0	0	0	0
hsa-miR-4706	0	0	0	0
hsa-miR-4707-3p	0	0	0	0
hsa-miR-4707-5p	0	0	0	0
hsa-miR-4708-3p	0	0	0	0
hsa-miR-4708-5p	0	0	0	0
hsa-miR-4709-3p	0	0	0	0
hsa-miR-4709-5p	0	0	0	0
hsa-miR-4710	0	0	0	0
hsa-miR-4711-3p	0	0	0	0
hsa-miR-4711-5p	0	0	0	0
hsa-miR-4712-3p	0	0	0	0
hsa-miR-4712-5p	0	0	0	0
hsa-miR-4713-3p	0	0	0	0
hsa-miR-4713-5p	0	0	0	0
hsa-miR-4714-3p	0	0	0	0
hsa-miR-4714-5p	0	0	0	0
hsa-miR-4715-3p	0	0	0	0
hsa-miR-4715-5p	0	0	0	0
hsa-miR-4716-3p	0	0	0	0
hsa-miR-4716-5p	0	0	0	0
hsa-miR-4717-3p	0	0	0	0
hsa-miR-4717-5p	0	0	0	0
hsa-miR-4718	0	0	0	0
hsa-miR-4719	0	0	0	0
hsa-miR-4720-3p	0	0	0	0
hsa-miR-4720-5p	0	0	0	0
hsa-miR-4721	0	0	0	0
hsa-miR-4722-3p	0	0	0	0
hsa-miR-4722-5p	0	0	0	0
hsa-miR-4723-3p	0	0	0	0
hsa-miR-4724-3p	0	0	0	0
hsa-miR-4724-5p	0	0	0	0
hsa-miR-4725-3p	0	0	0	0
hsa-miR-4725-5p	0	0	0	0
hsa-miR-4726-3p	0	0	0	0
hsa-miR-4726-5p	0	0	0	0
hsa-miR-4727-3p	0	0	0	0
hsa-miR-4727-5p	0	0	0	0
hsa-miR-4728-3p	0	0	0	0
hsa-miR-4728-5p	0	0	0	0
hsa-miR-4729	0	0	0	0
hsa-miR-4730	0	0	0	0
hsa-miR-4731-3p	0	0	0	0
hsa-miR-4731-5p	0	0	0	0
hsa-miR-4732-3p	0	0	0	0
hsa-miR-4732-5p	0	0	0	0
hsa-miR-4733-3p	0	0	0	0
hsa-miR-4733-5p	0	0	0	0
hsa-miR-4734	0	0	0	0
hsa-miR-4735-3p	0	0	0	0
hsa-miR-4735-5p	0	0	0	0
hsa-miR-4736	0	0	0	0
hsa-miR-4737	0	0	0	0
hsa-miR-4738-3p	0	0	0	0
hsa-miR-4738-5p	0	0	0	0
hsa-miR-4739	0	0	0	0
hsa-miR-4740-3p	0	0	0	0
hsa-miR-4740-5p	0	0	0	0
hsa-miR-4742-3p	0	0	0	0
hsa-miR-4742-5p	0	0	0	0
hsa-miR-4743-3p	0	0	0	0
hsa-miR-4743-5p	0	0	0	0
hsa-miR-4744	0	0	0	0
hsa-miR-4745-3p	0	0	0	0
hsa-miR-4746-3p	0	0	0	0
hsa-miR-4746-5p	0	0	0	0
hsa-miR-4747-3p	0	0	0	0
hsa-miR-4747-5p	0	0	0	0
hsa-miR-4748	0	0	0	0
hsa-miR-4749-3p	0	0	0	0
hsa-miR-4749-5p	0	0	0	0
hsa-miR-4750-3p	0	0	0	0
hsa-miR-4750-5p	0	0	0	0
hsa-miR-4751	0	0	0	0
hsa-miR-4752	0	0	0	0
hsa-miR-4753-3p	0	0	0	0
hsa-miR-4754	0	0	0	0
hsa-miR-4755-3p	0	0	0	0
hsa-miR-4755-5p	0	0	0	0
hsa-miR-4756-3p	0	0	0	0
hsa-miR-4756-5p	0	0	0	0
hsa-miR-4757-3p	0	0	0	0
hsa-miR-4757-5p	0	0	0	0
hsa-miR-4758-3p	0	0	0	0
hsa-miR-4758-5p	0	0	0	0
hsa-miR-4759	0	0	0	0
hsa-miR-4760-3p	0	0	0	0
hsa-miR-4760-5p	0	0	0	0
hsa-miR-4761-3p	0	0	0	0
hsa-miR-4761-5p	0	0	0	0
hsa-miR-4762-3p	0	0	0	0
hsa-miR-4762-5p	0	0	0	0
hsa-miR-4763-3p	0	0	0	0
hsa-miR-4763-5p	0	0	0	0
hsa-miR-4764-3p	0	0	0	0
hsa-miR-4764-5p	0	0	0	0
hsa-miR-4765	0	0	0	0
hsa-miR-4766-3p	0	0	0	0
hsa-miR-4766-5p	0	0	0	0
hsa-miR-4767	0	0	0	0
hsa-miR-4768-3p	0	0	0	0
hsa-miR-4768-5p	0	0	0	0
hsa-miR-4769-3p	0	0	0	0
hsa-miR-4769-5p	0	0	0	0
hsa-miR-4770	0	0	0	0
hsa-miR-4771	0	0	0	0
hsa-miR-4772-3p	0	0	0	0
hsa-miR-4772-5p	0	0	0	0
hsa-miR-4773	0	0	0	0
hsa-miR-4774-3p	0	0	0	0
hsa-miR-4774-5p	0	0	0	0
hsa-miR-4775	0	0	0	0
hsa-miR-4776-3p	0	0	0	0
hsa-miR-4776-5p	0	0	0	0
hsa-miR-4777-3p	0	0	0	0
hsa-miR-4777-5p	0	0	0	0
hsa-miR-4778-3p	0	0	0	0
hsa-miR-4778-5p	0	0	0	0
hsa-miR-4779	0	0	0	0
hsa-miR-4780	0	0	0	0
hsa-miR-4781-3p	0	0	0	0
hsa-miR-4781-5p	0	0	0	0
hsa-miR-4782-3p	0	0	0	0
hsa-miR-4782-5p	0	0	0	0
hsa-miR-4783-3p	0	0	0	0
hsa-miR-4783-5p	0	0	0	0
hsa-miR-4784	0	0	0	0
hsa-miR-4785	0	0	0	0
hsa-miR-4786-3p	0	0	0	0
hsa-miR-4786-5p	0	0	0	0
hsa-miR-4787-3p	0	0	0	0
hsa-miR-4787-5p	0	0	0	0
hsa-miR-4788	0	0	0	0
hsa-miR-4789-3p	0	0	0	0
hsa-miR-4789-5p	0	0	0	0
hsa-miR-4790-3p	0	0	0	0
hsa-miR-4790-5p	0	0	0	0
hsa-miR-4791	0	0	0	0
hsa-miR-4793-3p	0	0	0	0
hsa-miR-4793-5p	0	0	0	0
hsa-miR-4794	0	0	0	0
hsa-miR-4795-3p	0	0	0	0
hsa-miR-4795-5p	0	0	0	0
hsa-miR-4796-3p	0	0	0	0
hsa-miR-4796-5p	0	0	0	0
hsa-miR-4797-3p	0	0	0	0
hsa-miR-4797-5p	0	0	0	0
hsa-miR-4798-3p	0	0	0	0
hsa-miR-4798-5p	0	0	0	0
hsa-miR-4799-3p	0	0	0	0
hsa-miR-4799-5p	0	0	0	0
hsa-miR-4800-3p	0	0	0	0
hsa-miR-4800-5p	0	0	0	0
hsa-miR-4801	0	0	0	0
hsa-miR-4802-3p	0	0	0	0
hsa-miR-4802-5p	0	0	0	0
hsa-miR-4803	0	0	0	0
hsa-miR-4804-3p	0	0	0	0
hsa-miR-4804-5p	0	0	0	0
hsa-miR-483-3p	0	0	0	0
hsa-miR-483-5p	0	0	0	0
hsa-miR-485-5p	0	0	0	0
hsa-miR-487a-5p	0	0	0	0
hsa-miR-487b-5p	0	0	0	0
hsa-miR-488-3p	0	0	0	0
hsa-miR-488-5p	0	0	0	0
hsa-miR-489-3p	0	0	0	0
hsa-miR-489-5p	0	0	0	0
hsa-miR-490-3p	0	0	0	0
hsa-miR-490-5p	0	0	0	0
hsa-miR-491-3p	0	0	0	0
hsa-miR-491-5p	0	0	0	0
hsa-miR-492	0	0	0	0
hsa-miR-493-3p	0	0	0	0
hsa-miR-493-5p	0	0	0	0
hsa-miR-494-3p	0	0	0	0
hsa-miR-494-5p	0	0	0	0
hsa-miR-495-3p	0	0	0	0
hsa-miR-495-5p	0	0	0	0
hsa-miR-496	0	0	0	0
hsa-miR-497-3p	0	0	0	0
hsa-miR-497-5p	0	0	0	0
hsa-miR-498-3p	0	0	0	0
hsa-miR-498-5p	0	0	0	0
hsa-miR-4999-3p	0	0	0	0
hsa-miR-4999-5p	0	0	0	0
hsa-miR-499a-3p	0	0	0	0
hsa-miR-499a-5p	0	0	0	0
hsa-miR-499b-3p	0	0	0	0
hsa-miR-499b-5p	0	0	0	0
hsa-miR-5000-3p	0	0	0	0
hsa-miR-5000-5p	0	0	0	0
hsa-miR-5001-3p	0	0	0	0
hsa-miR-5001-5p	0	0	0	0
hsa-miR-5002-3p	0	0	0	0
hsa-miR-5002-5p	0	0	0	0
hsa-miR-5003-3p	0	0	0	0
hsa-miR-5003-5p	0	0	0	0
hsa-miR-5004-3p	0	0	0	0
hsa-miR-5004-5p	0	0	0	0
hsa-miR-5006-3p	0	0	0	0
hsa-miR-5006-5p	0	0	0	0
hsa-miR-5007-3p	0	0	0	0
hsa-miR-5007-5p	0	0	0	0
hsa-miR-5008-3p	0	0	0	0
hsa-miR-5008-5p	0	0	0	0
hsa-miR-5009-3p	0	0	0	0
hsa-miR-5009-5p	0	0	0	0
hsa-miR-500b-3p	0	0	0	0
hsa-miR-5010-3p	0	0	0	0
hsa-miR-5010-5p	0	0	0	0
hsa-miR-5011-3p	0	0	0	0
hsa-miR-5011-5p	0	0	0	0
hsa-miR-502-5p	0	0	0	0
hsa-miR-503-3p	0	0	0	0
hsa-miR-504-3p	0	0	0	0
hsa-miR-5047	0	0	0	0
hsa-miR-506-3p	0	0	0	0
hsa-miR-506-5p	0	0	0	0
hsa-miR-507	0	0	0	0
hsa-miR-508-3p	0	0	0	0
hsa-miR-508-5p	0	0	0	0
hsa-miR-5087	0	0	0	0
hsa-miR-5088-3p	0	0	0	0
hsa-miR-5088-5p	0	0	0	0
hsa-miR-5089-3p	0	0	0	0
hsa-miR-5089-5p	0	0	0	0
hsa-miR-509-3-5p	0	0	0	0
hsa-miR-509-5p	0	0	0	0
hsa-miR-5090	0	0	0	0
hsa-miR-5091	0	0	0	0
hsa-miR-5092	0	0	0	0
hsa-miR-5093	0	0	0	0
hsa-miR-5094	0	0	0	0
hsa-miR-510-3p	0	0	0	0
hsa-miR-510-5p	0	0	0	0
hsa-miR-5100	0	0	0	0
hsa-miR-511-3p	0	0	0	0
hsa-miR-511-5p	0	0	0	0
hsa-miR-512-3p	0	0	0	0
hsa-miR-512-5p	0	0	0	0
hsa-miR-513a-3p	0	0	0	0
hsa-miR-513a-5p	0	0	0	0
hsa-miR-513b-3p	0	0	0	0
hsa-miR-513b-5p	0	0	0	0
hsa-miR-513c-3p	0	0	0	0
hsa-miR-513c-5p	0	0	0	0
hsa-miR-514a-3p	0	0	0	0
hsa-miR-514a-5p	0	0	0	0
hsa-miR-514b-3p	0	0	0	0
hsa-miR-514b-5p	0	0	0	0
hsa-miR-515-3p	0	0	0	0
hsa-miR-515-5p	0	0	0	0
hsa-miR-516a-3p	0	0	0	0
hsa-miR-516a-5p	0	0	0	0
hsa-miR-516b-3p	0	0	0	0
hsa-miR-516b-5p	0	0	0	0
hsa-miR-517-5p	0	0	0	0
hsa-miR-517a-3p	0	0	0	0
hsa-miR-517b-3p	0	0	0	0
hsa-miR-517c-3p	0	0	0	0
hsa-miR-5186	0	0	0	0
hsa-miR-5187-3p	0	0	0	0
hsa-miR-5187-5p	0	0	0	0
hsa-miR-5188	0	0	0	0
hsa-miR-5189-3p	0	0	0	0
hsa-miR-5189-5p	0	0	0	0
hsa-miR-518a-3p	0	0	0	0
hsa-miR-518a-5p	0	0	0	0
hsa-miR-518b	0	0	0	0
hsa-miR-518c-3p	0	0	0	0
hsa-miR-518c-5p	0	0	0	0
hsa-miR-518d-3p	0	0	0	0
hsa-miR-518d-5p	0	0	0	0
hsa-miR-518e-3p	0	0	0	0
hsa-miR-518e-5p	0	0	0	0
hsa-miR-518f-3p	0	0	0	0
hsa-miR-518f-5p	0	0	0	0
hsa-miR-5190	0	0	0	0
hsa-miR-5191	0	0	0	0
hsa-miR-5192	0	0	0	0
hsa-miR-5193	0	0	0	0
hsa-miR-5194	0	0	0	0
hsa-miR-5195-3p	0	0	0	0
hsa-miR-5195-5p	0	0	0	0
hsa-miR-5196-3p	0	0	0	0
hsa-miR-5196-5p	0	0	0	0
hsa-miR-5197-3p	0	0	0	0
hsa-miR-5197-5p	0	0	0	0
hsa-miR-519a-2-5p	0	0	0	0
hsa-miR-519a-3p	0	0	0	0
hsa-miR-519a-5p	0	0	0	0
hsa-miR-519b-3p	0	0	0	0
hsa-miR-519b-5p	0	0	0	0
hsa-miR-519c-3p	0	0	0	0
hsa-miR-519c-5p	0	0	0	0
hsa-miR-519d-3p	0	0	0	0
hsa-miR-519d-5p	0	0	0	0
hsa-miR-519e-3p	0	0	0	0
hsa-miR-519e-5p	0	0	0	0
hsa-miR-520a-3p	0	0	0	0
hsa-miR-520a-5p	0	0	0	0
hsa-miR-520b-3p	0	0	0	0
hsa-miR-520b-5p	0	0	0	0
hsa-miR-520c-3p	0	0	0	0
hsa-miR-520c-5p	0	0	0	0
hsa-miR-520d-3p	0	0	0	0
hsa-miR-520d-5p	0	0	0	0
hsa-miR-520e-3p	0	0	0	0
hsa-miR-520e-5p	0	0	0	0
hsa-miR-520f-3p	0	0	0	0
hsa-miR-520f-5p	0	0	0	0
hsa-miR-520g-3p	0	0	0	0
hsa-miR-520g-5p	0	0	0	0
hsa-miR-520h	0	0	0	0
hsa-miR-521	0	0	0	0
hsa-miR-522-3p	0	0	0	0
hsa-miR-522-5p	0	0	0	0
hsa-miR-523-3p	0	0	0	0
hsa-miR-523-5p	0	0	0	0
hsa-miR-524-3p	0	0	0	0
hsa-miR-524-5p	0	0	0	0
hsa-miR-525-3p	0	0	0	0
hsa-miR-525-5p	0	0	0	0
hsa-miR-526a-3p	0	0	0	0
hsa-miR-526a-5p	0	0	0	0
hsa-miR-526b-3p	0	0	0	0
hsa-miR-526b-5p	0	0	0	0
hsa-miR-527	0	0	0	0
hsa-miR-532-3p	0	0	0	0
hsa-miR-539-3p	0	0	0	0
hsa-miR-541-3p	0	0	0	0
hsa-miR-541-5p	0	0	0	0
hsa-miR-542-3p	0	0	0	0
hsa-miR-542-5p	0	0	0	0
hsa-miR-543	0	0	0	0
hsa-miR-544a	0	0	0	0
hsa-miR-544b	0	0	0	0
hsa-miR-545-3p	0	0	0	0
hsa-miR-545-5p	0	0	0	0
hsa-miR-548a-3p	0	0	0	0
hsa-miR-548a-5p	0	0	0	0
hsa-miR-548aa	0	0	0	0
hsa-miR-548ab	0	0	0	0
hsa-miR-548ac	0	0	0	0
hsa-miR-548ad-3p	0	0	0	0
hsa-miR-548ad-5p	0	0	0	0
hsa-miR-548ae-3p	0	0	0	0
hsa-miR-548ae-5p	0	0	0	0
hsa-miR-548ag	0	0	0	0
hsa-miR-548ah-3p	0	0	0	0
hsa-miR-548ah-5p	0	0	0	0
hsa-miR-548ai	0	0	0	0
hsa-miR-548aj-3p	0	0	0	0
hsa-miR-548aj-5p	0	0	0	0
hsa-miR-548ak	0	0	0	0
hsa-miR-548al	0	0	0	0
hsa-miR-548am-3p	0	0	0	0
hsa-miR-548am-5p	0	0	0	0
hsa-miR-548an	0	0	0	0
hsa-miR-548ao-3p	0	0	0	0
hsa-miR-548ao-5p	0	0	0	0
hsa-miR-548ap-3p	0	0	0	0
hsa-miR-548ap-5p	0	0	0	0
hsa-miR-548aq-3p	0	0	0	0
hsa-miR-548aq-5p	0	0	0	0
hsa-miR-548ar-3p	0	0	0	0
hsa-miR-548ar-5p	0	0	0	0
hsa-miR-548as-3p	0	0	0	0
hsa-miR-548as-5p	0	0	0	0
hsa-miR-548at-3p	0	0	0	0
hsa-miR-548at-5p	0	0	0	0
hsa-miR-548au-3p	0	0	0	0
hsa-miR-548au-5p	0	0	0	0
hsa-miR-548av-3p	0	0	0	0
hsa-miR-548av-5p	0	0	0	0
hsa-miR-548aw	0	0	0	0
hsa-miR-548ax	0	0	0	0
hsa-miR-548ay-3p	0	0	0	0
hsa-miR-548ay-5p	0	0	0	0
hsa-miR-548az-3p	0	0	0	0
hsa-miR-548az-5p	0	0	0	0
hsa-miR-548b-3p	0	0	0	0
hsa-miR-548ba	0	0	0	0
hsa-miR-548bb-3p	0	0	0	0
hsa-miR-548bb-5p	0	0	0	0
hsa-miR-548bc	0	0	0	0
hsa-miR-548c-3p	0	0	0	0
hsa-miR-548d-3p	0	0	0	0
hsa-miR-548e-5p	0	0	0	0
hsa-miR-548f-3p	0	0	0	0
hsa-miR-548f-5p	0	0	0	0
hsa-miR-548g-3p	0	0	0	0
hsa-miR-548g-5p	0	0	0	0
hsa-miR-548h-3p	0	0	0	0
hsa-miR-548h-5p	0	0	0	0
hsa-miR-548i	0	0	0	0
hsa-miR-548j-3p	0	0	0	0
hsa-miR-548j-5p	0	0	0	0
hsa-miR-548k	0	0	0	0
hsa-miR-548l	0	0	0	0
hsa-miR-548m	0	0	0	0
hsa-miR-548n	0	0	0	0
hsa-miR-548p	0	0	0	0
hsa-miR-548q	0	0	0	0
hsa-miR-548s	0	0	0	0
hsa-miR-548t-3p	0	0	0	0
hsa-miR-548t-5p	0	0	0	0
hsa-miR-548u	0	0	0	0
hsa-miR-548v	0	0	0	0
hsa-miR-548w	0	0	0	0
hsa-miR-548x-3p	0	0	0	0
hsa-miR-548x-5p	0	0	0	0
hsa-miR-548y	0	0	0	0
hsa-miR-548z	0	0	0	0
hsa-miR-549a-3p	0	0	0	0
hsa-miR-549a-5p	0	0	0	0
hsa-miR-550a-3-5p	0	0	0	0
hsa-miR-550a-3p	0	0	0	0
hsa-miR-550b-2-5p	0	0	0	0
hsa-miR-550b-3p	0	0	0	0
hsa-miR-551a	0	0	0	0
hsa-miR-551b-3p	0	0	0	0
hsa-miR-551b-5p	0	0	0	0
hsa-miR-552-3p	0	0	0	0
hsa-miR-552-5p	0	0	0	0
hsa-miR-553	0	0	0	0
hsa-miR-554	0	0	0	0
hsa-miR-555	0	0	0	0
hsa-miR-556-3p	0	0	0	0
hsa-miR-556-5p	0	0	0	0
hsa-miR-557	0	0	0	0
hsa-miR-5571-3p	0	0	0	0
hsa-miR-5571-5p	0	0	0	0
hsa-miR-5572	0	0	0	0
hsa-miR-5579-3p	0	0	0	0
hsa-miR-5579-5p	0	0	0	0
hsa-miR-558	0	0	0	0
hsa-miR-5580-3p	0	0	0	0
hsa-miR-5580-5p	0	0	0	0
hsa-miR-5581-3p	0	0	0	0
hsa-miR-5581-5p	0	0	0	0
hsa-miR-5582-3p	0	0	0	0
hsa-miR-5582-5p	0	0	0	0
hsa-miR-5583-3p	0	0	0	0
hsa-miR-5583-5p	0	0	0	0
hsa-miR-5584-3p	0	0	0	0
hsa-miR-5584-5p	0	0	0	0
hsa-miR-5585-3p	0	0	0	0
hsa-miR-5585-5p	0	0	0	0
hsa-miR-5586-3p	0	0	0	0
hsa-miR-5586-5p	0	0	0	0
hsa-miR-5587-3p	0	0	0	0
hsa-miR-5587-5p	0	0	0	0
hsa-miR-5588-3p	0	0	0	0
hsa-miR-5588-5p	0	0	0	0
hsa-miR-5589-3p	0	0	0	0
hsa-miR-5589-5p	0	0	0	0
hsa-miR-559	0	0	0	0
hsa-miR-5590-3p	0	0	0	0
hsa-miR-5590-5p	0	0	0	0
hsa-miR-5591-3p	0	0	0	0
hsa-miR-5591-5p	0	0	0	0
hsa-miR-561-3p	0	0	0	0
hsa-miR-561-5p	0	0	0	0
hsa-miR-562	0	0	0	0
hsa-miR-563	0	0	0	0
hsa-miR-564	0	0	0	0
hsa-miR-567	0	0	0	0
hsa-miR-568	0	0	0	0
hsa-miR-5680	0	0	0	0
hsa-miR-5681a	0	0	0	0
hsa-miR-5681b	0	0	0	0
hsa-miR-5682	0	0	0	0
hsa-miR-5683	0	0	0	0
hsa-miR-5684	0	0	0	0
hsa-miR-5685	0	0	0	0
hsa-miR-5687	0	0	0	0
hsa-miR-5688	0	0	0	0
hsa-miR-5689	0	0	0	0
hsa-miR-569	0	0	0	0
hsa-miR-5690	0	0	0	0
hsa-miR-5691	0	0	0	0
hsa-miR-5692a	0	0	0	0
hsa-miR-5692b	0	0	0	0
hsa-miR-5692c	0	0	0	0
hsa-miR-5693	0	0	0	0
hsa-miR-5694	0	0	0	0
hsa-miR-5695	0	0	0	0
hsa-miR-5696	0	0	0	0
hsa-miR-5697	0	0	0	0
hsa-miR-5698	0	0	0	0
hsa-miR-5699-3p	0	0	0	0
hsa-miR-5699-5p	0	0	0	0
hsa-miR-570-3p	0	0	0	0
hsa-miR-570-5p	0	0	0	0
hsa-miR-5700	0	0	0	0
hsa-miR-5702	0	0	0	0
hsa-miR-5703	0	0	0	0
hsa-miR-5704	0	0	0	0
hsa-miR-5705	0	0	0	0
hsa-miR-5706	0	0	0	0
hsa-miR-5707	0	0	0	0
hsa-miR-5708	0	0	0	0
hsa-miR-571	0	0	0	0
hsa-miR-572	0	0	0	0
hsa-miR-573	0	0	0	0
hsa-miR-5739	0	0	0	0
hsa-miR-575	0	0	0	0
hsa-miR-576-5p	0	0	0	0
hsa-miR-578	0	0	0	0
hsa-miR-5787	0	0	0	0
hsa-miR-579-3p	0	0	0	0
hsa-miR-579-5p	0	0	0	0
hsa-miR-580-3p	0	0	0	0
hsa-miR-580-5p	0	0	0	0
hsa-miR-581	0	0	0	0
hsa-miR-582-3p	0	0	0	0
hsa-miR-582-5p	0	0	0	0
hsa-miR-583	0	0	0	0
hsa-miR-584-3p	0	0	0	0
hsa-miR-585-3p	0	0	0	0
hsa-miR-585-5p	0	0	0	0
hsa-miR-586	0	0	0	0
hsa-miR-587	0	0	0	0
hsa-miR-588	0	0	0	0
hsa-miR-589-3p	0	0	0	0
hsa-miR-590-5p	0	0	0	0
hsa-miR-591	0	0	0	0
hsa-miR-592	0	0	0	0
hsa-miR-593-3p	0	0	0	0
hsa-miR-593-5p	0	0	0	0
hsa-miR-595	0	0	0	0
hsa-miR-596	0	0	0	0
hsa-miR-597-3p	0	0	0	0
hsa-miR-597-5p	0	0	0	0
hsa-miR-598-5p	0	0	0	0
hsa-miR-599	0	0	0	0
hsa-miR-600	0	0	0	0
hsa-miR-601	0	0	0	0
hsa-miR-602	0	0	0	0
hsa-miR-603	0	0	0	0
hsa-miR-604	0	0	0	0
hsa-miR-605-3p	0	0	0	0
hsa-miR-605-5p	0	0	0	0
hsa-miR-606	0	0	0	0
hsa-miR-6068	0	0	0	0
hsa-miR-6069	0	0	0	0
hsa-miR-607	0	0	0	0
hsa-miR-6070	0	0	0	0
hsa-miR-6071	0	0	0	0
hsa-miR-6072	0	0	0	0
hsa-miR-6073	0	0	0	0
hsa-miR-6074	0	0	0	0
hsa-miR-6075	0	0	0	0
hsa-miR-6076	0	0	0	0
hsa-miR-6077	0	0	0	0
hsa-miR-6078	0	0	0	0
hsa-miR-6079	0	0	0	0
hsa-miR-608	0	0	0	0
hsa-miR-6080	0	0	0	0
hsa-miR-6081	0	0	0	0
hsa-miR-6082	0	0	0	0
hsa-miR-6083	0	0	0	0
hsa-miR-6084	0	0	0	0
hsa-miR-6085	0	0	0	0
[truncated: 657 more rows]
