# Supplementary material for: Single-cell microRNA sequencing method comparison and application to cell lines and circulating lung tumor cells
Source: Nat Commun. 2021 Jul 14;12:4316. doi: 10.1038/s41467-021-24611-w (PMC8280203; doi:10.1038/s41467-021-24611-w)
Supplement: Supplementary file 10 — dataset 8 [file 41467_2021_24611_MOESM10_ESM.xlsx]

## Sheet: Table 11
Category	Subcategory	Enrichment	P-value	P-adjusted	Observed	miRNAs/precursors
Localization (RNALocate)	Cytoplasm	enriched	1.49e-16	1.64e-15	159	hsa-miR-375-3p; hsa-miR-26a-5p; hsa-let-7a-5p; hsa-let-7f-5p; hsa-miR-148a-3p; hsa-let-7i-5p; hsa-miR-92a-3p; hsa-let-7b-5p; hsa-let-7g-5p; hsa-miR-26b-5p; hsa-miR-423-5p; hsa-miR-320a-3p; hsa-miR-10a-5p; hsa-let-7d-5p; hsa-miR-182-5p; hsa-miR-423-3p; hsa-let-7e-5p; hsa-miR-200b-3p; hsa-miR-191-5p; hsa-miR-25-3p; hsa-miR-30d-5p; hsa-miR-181a-5p; hsa-miR-151a-5p; hsa-miR-21-5p; hsa-miR-183-5p; hsa…
Immune cells	CD14 expressed	enriched	2.80e-16	1.68e-15	146	hsa-miR-26a-5p; hsa-let-7a-5p; hsa-let-7f-5p; hsa-miR-148a-3p; hsa-let-7i-5p; hsa-miR-92a-3p; hsa-let-7b-5p; hsa-let-7g-5p; hsa-miR-26b-5p; hsa-miR-423-5p; hsa-miR-320a-3p; hsa-let-7d-5p; hsa-miR-423-3p; hsa-let-7e-5p; hsa-miR-191-5p; hsa-miR-25-3p; hsa-miR-30d-5p; hsa-miR-181a-5p; hsa-miR-142-5p; hsa-miR-151a-5p; hsa-miR-21-5p; hsa-miR-200c-3p; hsa-miR-185-5p; hsa-miR-146b-5p; hsa-miR-151a-3p; h…
Immune cells	CD56 expressed	enriched	8.92e-16	2.68e-15	153	hsa-miR-26a-5p; hsa-let-7a-5p; hsa-let-7f-5p; hsa-miR-148a-3p; hsa-let-7i-5p; hsa-miR-92a-3p; hsa-let-7b-5p; hsa-let-7g-5p; hsa-miR-26b-5p; hsa-miR-423-5p; hsa-miR-320a-3p; hsa-miR-10a-5p; hsa-let-7d-5p; hsa-miR-423-3p; hsa-let-7e-5p; hsa-miR-191-5p; hsa-miR-25-3p; hsa-miR-30d-5p; hsa-miR-181a-5p; hsa-miR-142-5p; hsa-miR-151a-5p; hsa-miR-21-5p; hsa-miR-200c-3p; hsa-miR-185-5p; hsa-miR-146b-5p; hs…
Localization (RNALocate)	exosome	enriched	1.06e-15	5.86e-15	181	hsa-miR-375-3p; hsa-miR-26a-5p; hsa-let-7a-5p; hsa-let-7f-5p; hsa-miR-148a-3p; hsa-let-7i-5p; hsa-miR-92a-3p; hsa-let-7b-5p; hsa-let-7g-5p; hsa-miR-26b-5p; hsa-miR-423-5p; hsa-miR-320a-3p; hsa-miR-10a-5p; hsa-let-7d-5p; hsa-miR-182-5p; hsa-miR-423-3p; hsa-let-7e-5p; hsa-miR-200b-3p; hsa-miR-191-5p; hsa-miR-25-3p; hsa-miR-30d-5p; hsa-miR-181a-5p; hsa-miR-142-5p; hsa-miR-151a-5p; hsa-miR-21-5p; hsa…
Immune cells	CD19 expressed	enriched	4.51e-15	9.01e-15	118	hsa-miR-26a-5p; hsa-let-7a-5p; hsa-let-7f-5p; hsa-miR-148a-3p; hsa-let-7i-5p; hsa-miR-92a-3p; hsa-let-7b-5p; hsa-let-7g-5p; hsa-miR-26b-5p; hsa-miR-423-5p; hsa-miR-320a-3p; hsa-let-7d-5p; hsa-miR-25-3p; hsa-miR-30d-5p; hsa-miR-181a-5p; hsa-miR-142-5p; hsa-miR-151a-5p; hsa-miR-21-5p; hsa-miR-185-5p; hsa-miR-146b-5p; hsa-miR-151a-3p; hsa-miR-23a-3p; hsa-miR-16-5p; hsa-miR-155-5p; hsa-miR-320b; hsa-…
Localization (RNALocate)	Mitochondrion	enriched	2.88e-15	1.06e-14	189	hsa-miR-375-3p; hsa-miR-26a-5p; hsa-let-7a-5p; hsa-let-7f-5p; hsa-miR-148a-3p; hsa-let-7i-5p; hsa-miR-92a-3p; hsa-let-7b-5p; hsa-let-7g-5p; hsa-miR-26b-5p; hsa-miR-423-5p; hsa-miR-320a-3p; hsa-miR-10a-5p; hsa-let-7d-5p; hsa-miR-182-5p; hsa-miR-423-3p; hsa-let-7e-5p; hsa-miR-191-5p; hsa-miR-25-3p; hsa-miR-30d-5p; hsa-miR-181a-5p; hsa-miR-151a-5p; hsa-miR-21-5p; hsa-miR-200c-3p; hsa-miR-185-5p; hsa…
Immune cells	CD15 expressed	enriched	9.54e-15	1.15e-14	177	hsa-miR-26a-5p; hsa-let-7a-5p; hsa-let-7f-5p; hsa-miR-148a-3p; hsa-let-7i-5p; hsa-miR-92a-3p; hsa-let-7b-5p; hsa-let-7g-5p; hsa-miR-26b-5p; hsa-miR-423-5p; hsa-miR-320a-3p; hsa-let-7d-5p; hsa-miR-423-3p; hsa-let-7e-5p; hsa-miR-200b-3p; hsa-miR-191-5p; hsa-miR-25-3p; hsa-miR-30d-5p; hsa-miR-181a-5p; hsa-miR-142-5p; hsa-miR-21-5p; hsa-miR-200c-3p; hsa-miR-185-5p; hsa-miR-146b-5p; hsa-miR-23a-3p; hs…
Immune cells	CD3 expressed	enriched	9.28e-15	1.15e-14	130	hsa-miR-26a-5p; hsa-let-7a-5p; hsa-let-7f-5p; hsa-miR-148a-3p; hsa-let-7i-5p; hsa-miR-92a-3p; hsa-let-7b-5p; hsa-let-7g-5p; hsa-miR-26b-5p; hsa-miR-423-5p; hsa-miR-320a-3p; hsa-let-7d-5p; hsa-miR-423-3p; hsa-let-7e-5p; hsa-miR-25-3p; hsa-miR-30d-5p; hsa-miR-181a-5p; hsa-miR-142-5p; hsa-miR-151a-5p; hsa-miR-21-5p; hsa-miR-200c-3p; hsa-miR-185-5p; hsa-miR-146b-5p; hsa-miR-23a-3p; hsa-miR-16-5p; hsa…
exRNA forms (miRandola)	circulating	enriched	1.03e-14	6.17e-14	205	hsa-miR-375-3p; hsa-miR-26a-5p; hsa-let-7a-5p; hsa-let-7f-5p; hsa-miR-148a-3p; hsa-let-7i-5p; hsa-miR-92a-3p; hsa-let-7b-5p; hsa-let-7g-5p; hsa-miR-26b-5p; hsa-miR-423-5p; hsa-miR-320a-3p; hsa-miR-10a-5p; hsa-let-7d-5p; hsa-miR-182-5p; hsa-miR-423-3p; hsa-let-7e-5p; hsa-miR-200b-3p; hsa-miR-191-5p; hsa-miR-25-3p; hsa-miR-30d-5p; hsa-miR-181a-5p; hsa-miR-142-5p; hsa-miR-151a-5p; hsa-miR-21-5p; hsa…
Pathways (miRWalk)	P00034 Integrin signalling pathway	enriched	5.77e-16	1.82e-13	132	hsa-miR-375-3p; hsa-miR-26a-5p; hsa-let-7a-5p; hsa-miR-148a-3p; hsa-let-7i-5p; hsa-miR-92a-3p; hsa-let-7b-5p; hsa-let-7g-5p; hsa-miR-26b-5p; hsa-miR-423-5p; hsa-miR-320a-3p; hsa-miR-10a-5p; hsa-miR-182-5p; hsa-miR-423-3p; hsa-let-7e-5p; hsa-miR-200b-3p; hsa-miR-191-5p; hsa-miR-25-3p; hsa-miR-181a-5p; hsa-miR-21-5p; hsa-miR-183-5p; hsa-miR-200c-3p; hsa-miR-185-5p; hsa-miR-146b-5p; hsa-miR-23a-3p; …
Pathways (miRWalk)	hsa04062 Chemokine signaling pathway	enriched	7.40e-16	1.82e-13	131	hsa-miR-375-3p; hsa-miR-26a-5p; hsa-let-7a-5p; hsa-miR-148a-3p; hsa-miR-92a-3p; hsa-let-7b-5p; hsa-let-7g-5p; hsa-miR-26b-5p; hsa-miR-423-5p; hsa-miR-320a-3p; hsa-miR-10a-5p; hsa-let-7d-5p; hsa-miR-182-5p; hsa-miR-423-3p; hsa-let-7e-5p; hsa-miR-200b-3p; hsa-miR-191-5p; hsa-miR-25-3p; hsa-miR-30d-5p; hsa-miR-181a-5p; hsa-miR-21-5p; hsa-miR-200c-3p; hsa-miR-185-5p; hsa-miR-146b-5p; hsa-miR-151a-3p;…
exRNA forms (miRandola)	exosome	enriched	7.48e-14	2.24e-13	218	hsa-miR-375-3p; hsa-miR-26a-5p; hsa-let-7a-5p; hsa-let-7f-5p; hsa-miR-148a-3p; hsa-let-7i-5p; hsa-miR-92a-3p; hsa-let-7b-5p; hsa-let-7g-5p; hsa-miR-26b-5p; hsa-miR-423-5p; hsa-miR-320a-3p; hsa-miR-10a-5p; hsa-let-7d-5p; hsa-miR-182-5p; hsa-miR-423-3p; hsa-let-7e-5p; hsa-miR-200b-3p; hsa-miR-191-5p; hsa-miR-25-3p; hsa-miR-30d-5p; hsa-miR-181a-5p; hsa-miR-142-5p; hsa-miR-151a-5p; hsa-miR-21-5p; hsa…
Pathways (miRWalk)	WP1544 MicroRNAs in cardiomyocyte hypertrophy	enriched	3.27e-15	5.36e-13	108	hsa-miR-375-3p; hsa-miR-26a-5p; hsa-let-7a-5p; hsa-miR-92a-3p; hsa-let-7b-5p; hsa-miR-26b-5p; hsa-miR-423-5p; hsa-miR-320a-3p; hsa-miR-10a-5p; hsa-let-7d-5p; hsa-miR-182-5p; hsa-miR-423-3p; hsa-let-7e-5p; hsa-miR-200b-3p; hsa-miR-25-3p; hsa-miR-30d-5p; hsa-miR-181a-5p; hsa-miR-21-5p; hsa-miR-183-5p; hsa-miR-200c-3p; hsa-miR-185-5p; hsa-miR-146b-5p; hsa-miR-151a-3p; hsa-miR-16-5p; hsa-miR-155-5p; …
Pathways (miRWalk)	P00031 Inflammation mediated by chemokine and cytokine signaling pathway	enriched	1.14e-14	6.82e-13	130	hsa-miR-375-3p; hsa-miR-26a-5p; hsa-let-7a-5p; hsa-miR-148a-3p; hsa-miR-92a-3p; hsa-let-7b-5p; hsa-let-7g-5p; hsa-miR-26b-5p; hsa-miR-423-5p; hsa-miR-320a-3p; hsa-miR-10a-5p; hsa-miR-182-5p; hsa-miR-423-3p; hsa-let-7e-5p; hsa-miR-200b-3p; hsa-miR-191-5p; hsa-miR-25-3p; hsa-miR-181a-5p; hsa-miR-21-5p; hsa-miR-200c-3p; hsa-miR-185-5p; hsa-miR-146b-5p; hsa-miR-151a-3p; hsa-miR-23a-3p; hsa-miR-16-5p;…
Pathways (miRWalk)	WP306 Focal Adhesion	enriched	1.22e-14	6.82e-13	148	hsa-miR-375-3p; hsa-miR-26a-5p; hsa-let-7a-5p; hsa-let-7f-5p; hsa-miR-148a-3p; hsa-miR-92a-3p; hsa-let-7b-5p; hsa-let-7g-5p; hsa-miR-26b-5p; hsa-miR-423-5p; hsa-miR-320a-3p; hsa-miR-10a-5p; hsa-let-7d-5p; hsa-miR-182-5p; hsa-miR-423-3p; hsa-let-7e-5p; hsa-miR-200b-3p; hsa-miR-191-5p; hsa-miR-25-3p; hsa-miR-181a-5p; hsa-miR-21-5p; hsa-miR-183-5p; hsa-miR-200c-3p; hsa-miR-185-5p; hsa-miR-146b-5p; h…
Pathways (miRWalk)	hsa04150 mTOR signaling pathway	enriched	1.49e-14	6.82e-13	99	hsa-miR-375-3p; hsa-let-7a-5p; hsa-miR-92a-3p; hsa-let-7b-5p; hsa-miR-26b-5p; hsa-miR-423-5p; hsa-miR-320a-3p; hsa-miR-10a-5p; hsa-let-7d-5p; hsa-miR-182-5p; hsa-miR-423-3p; hsa-miR-200b-3p; hsa-miR-191-5p; hsa-miR-25-3p; hsa-miR-181a-5p; hsa-miR-21-5p; hsa-miR-200c-3p; hsa-miR-185-5p; hsa-miR-146b-5p; hsa-miR-16-5p; hsa-miR-155-5p; hsa-miR-320b; hsa-miR-27b-3p; hsa-miR-30e-5p; hsa-miR-126-3p; hs…
Pathways (miRWalk)	hsa04510 Focal adhesion	enriched	9.75e-15	6.82e-13	157	hsa-miR-375-3p; hsa-miR-26a-5p; hsa-let-7a-5p; hsa-let-7f-5p; hsa-miR-148a-3p; hsa-miR-92a-3p; hsa-let-7b-5p; hsa-let-7g-5p; hsa-miR-26b-5p; hsa-miR-423-5p; hsa-miR-320a-3p; hsa-miR-10a-5p; hsa-let-7d-5p; hsa-miR-182-5p; hsa-miR-423-3p; hsa-let-7e-5p; hsa-miR-200b-3p; hsa-miR-191-5p; hsa-miR-25-3p; hsa-miR-181a-5p; hsa-miR-21-5p; hsa-miR-183-5p; hsa-miR-200c-3p; hsa-miR-185-5p; hsa-miR-146b-5p; h…
Pathways (miRWalk)	hsa04810 Regulation of actin cytoskeleton	enriched	1.53e-14	6.82e-13	128	hsa-miR-375-3p; hsa-miR-26a-5p; hsa-let-7a-5p; hsa-miR-148a-3p; hsa-let-7i-5p; hsa-miR-92a-3p; hsa-let-7b-5p; hsa-let-7g-5p; hsa-miR-26b-5p; hsa-miR-423-5p; hsa-miR-320a-3p; hsa-miR-10a-5p; hsa-let-7d-5p; hsa-miR-182-5p; hsa-miR-423-3p; hsa-let-7e-5p; hsa-miR-200b-3p; hsa-miR-191-5p; hsa-miR-25-3p; hsa-miR-181a-5p; hsa-miR-21-5p; hsa-miR-183-5p; hsa-miR-200c-3p; hsa-miR-185-5p; hsa-miR-146b-5p; h…
Pathways (miRWalk)	hsa04910 Insulin signaling pathway	enriched	6.51e-15	6.82e-13	133	hsa-miR-375-3p; hsa-miR-26a-5p; hsa-let-7a-5p; hsa-miR-148a-3p; hsa-let-7i-5p; hsa-miR-92a-3p; hsa-let-7b-5p; hsa-let-7g-5p; hsa-miR-26b-5p; hsa-miR-423-5p; hsa-miR-320a-3p; hsa-miR-10a-5p; hsa-let-7d-5p; hsa-miR-182-5p; hsa-miR-423-3p; hsa-let-7e-5p; hsa-miR-200b-3p; hsa-miR-191-5p; hsa-miR-25-3p; hsa-miR-181a-5p; hsa-miR-21-5p; hsa-miR-183-5p; hsa-miR-200c-3p; hsa-miR-185-5p; hsa-miR-146b-5p; h…
Pathways (miRWalk)	hsa04914 Progesterone mediated oocyte maturation	enriched	1.48e-14	6.82e-13	113	hsa-miR-375-3p; hsa-let-7a-5p; hsa-let-7f-5p; hsa-miR-148a-3p; hsa-let-7i-5p; hsa-miR-92a-3p; hsa-let-7b-5p; hsa-let-7g-5p; hsa-miR-26b-5p; hsa-miR-320a-3p; hsa-miR-10a-5p; hsa-let-7d-5p; hsa-miR-182-5p; hsa-miR-423-3p; hsa-let-7e-5p; hsa-miR-191-5p; hsa-miR-25-3p; hsa-miR-30d-5p; hsa-miR-181a-5p; hsa-miR-21-5p; hsa-miR-183-5p; hsa-miR-185-5p; hsa-miR-146b-5p; hsa-miR-16-5p; hsa-miR-155-5p; hsa-m…
Pathways (miRWalk)	hsa04920 Adipocytokine signaling pathway	enriched	1.16e-14	6.82e-13	99	hsa-miR-375-3p; hsa-let-7a-5p; hsa-miR-148a-3p; hsa-miR-92a-3p; hsa-let-7b-5p; hsa-miR-26b-5p; hsa-miR-320a-3p; hsa-miR-10a-5p; hsa-miR-182-5p; hsa-miR-423-3p; hsa-let-7e-5p; hsa-miR-191-5p; hsa-miR-181a-5p; hsa-miR-21-5p; hsa-miR-183-5p; hsa-miR-200c-3p; hsa-miR-185-5p; hsa-miR-146b-5p; hsa-miR-151a-3p; hsa-miR-23a-3p; hsa-miR-16-5p; hsa-miR-155-5p; hsa-miR-27b-3p; hsa-miR-146a-5p; hsa-miR-30e-5…
Localization (RNALocate)	Circulating	enriched	4.13e-13	1.14e-12	240	hsa-miR-375-3p; hsa-miR-26a-5p; hsa-let-7a-5p; hsa-let-7f-5p; hsa-miR-148a-3p; hsa-let-7i-5p; hsa-miR-92a-3p; hsa-let-7b-5p; hsa-let-7g-5p; hsa-miR-26b-5p; hsa-miR-423-5p; hsa-miR-320a-3p; hsa-miR-10a-5p; hsa-let-7d-5p; hsa-miR-182-5p; hsa-miR-423-3p; hsa-let-7e-5p; hsa-miR-200b-3p; hsa-miR-191-5p; hsa-miR-25-3p; hsa-miR-30d-5p; hsa-miR-181a-5p; hsa-miR-142-5p; hsa-miR-151a-5p; hsa-miR-21-5p; hsa…
Pathways (miRWalk)	WP366 TGF beta Signaling Pathway1	enriched	4.21e-14	1.72e-12	144	hsa-miR-375-3p; hsa-miR-26a-5p; hsa-let-7a-5p; hsa-let-7f-5p; hsa-miR-92a-3p; hsa-let-7b-5p; hsa-let-7g-5p; hsa-miR-26b-5p; hsa-miR-423-5p; hsa-miR-320a-3p; hsa-miR-10a-5p; hsa-let-7d-5p; hsa-miR-182-5p; hsa-miR-423-3p; hsa-let-7e-5p; hsa-miR-200b-3p; hsa-miR-25-3p; hsa-miR-30d-5p; hsa-miR-181a-5p; hsa-miR-151a-5p; hsa-miR-21-5p; hsa-miR-183-5p; hsa-miR-200c-3p; hsa-miR-185-5p; hsa-miR-146b-5p; h…
Pathways (miRWalk)	P00049 Parkinson disease	enriched	7.71e-14	2.59e-12	112	hsa-miR-375-3p; hsa-miR-26a-5p; hsa-let-7a-5p; hsa-let-7f-5p; hsa-miR-92a-3p; hsa-let-7b-5p; hsa-miR-26b-5p; hsa-miR-423-5p; hsa-miR-320a-3p; hsa-miR-10a-5p; hsa-miR-423-3p; hsa-let-7e-5p; hsa-miR-200b-3p; hsa-miR-191-5p; hsa-miR-25-3p; hsa-miR-30d-5p; hsa-miR-181a-5p; hsa-miR-151a-5p; hsa-miR-21-5p; hsa-miR-183-5p; hsa-miR-200c-3p; hsa-miR-185-5p; hsa-miR-146b-5p; hsa-miR-151a-3p; hsa-miR-23a-3p…
Pathways (miRWalk)	WP437 EGF EGFR Signaling Pathway	enriched	7.91e-14	2.59e-12	139	hsa-miR-375-3p; hsa-miR-26a-5p; hsa-let-7a-5p; hsa-let-7f-5p; hsa-miR-148a-3p; hsa-miR-92a-3p; hsa-let-7b-5p; hsa-let-7g-5p; hsa-miR-26b-5p; hsa-miR-423-5p; hsa-miR-320a-3p; hsa-miR-10a-5p; hsa-miR-182-5p; hsa-miR-423-3p; hsa-let-7e-5p; hsa-miR-200b-3p; hsa-miR-191-5p; hsa-miR-25-3p; hsa-miR-181a-5p; hsa-miR-21-5p; hsa-miR-183-5p; hsa-miR-200c-3p; hsa-miR-185-5p; hsa-miR-23a-3p; hsa-miR-16-5p; hs…
Pathways (miRWalk)	hsa04621 NOD like receptor signaling pathway	enriched	7.41e-14	2.59e-12	89	hsa-miR-375-3p; hsa-miR-26a-5p; hsa-let-7a-5p; hsa-let-7f-5p; hsa-miR-148a-3p; hsa-miR-92a-3p; hsa-let-7b-5p; hsa-miR-26b-5p; hsa-miR-320a-3p; hsa-miR-10a-5p; hsa-miR-423-3p; hsa-let-7e-5p; hsa-miR-200b-3p; hsa-miR-25-3p; hsa-miR-30d-5p; hsa-miR-181a-5p; hsa-miR-21-5p; hsa-miR-183-5p; hsa-miR-200c-3p; hsa-miR-185-5p; hsa-miR-146b-5p; hsa-miR-151a-3p; hsa-miR-23a-3p; hsa-miR-16-5p; hsa-miR-155-5p;…
Pathways (miRWalk)	WP286 IL 3 Signaling Pathway	enriched	9.00e-14	2.65e-12	95	hsa-miR-375-3p; hsa-let-7a-5p; hsa-let-7f-5p; hsa-miR-148a-3p; hsa-miR-92a-3p; hsa-let-7b-5p; hsa-let-7g-5p; hsa-miR-26b-5p; hsa-miR-320a-3p; hsa-miR-10a-5p; hsa-miR-182-5p; hsa-miR-423-3p; hsa-let-7e-5p; hsa-miR-200b-3p; hsa-miR-25-3p; hsa-miR-181a-5p; hsa-miR-21-5p; hsa-miR-183-5p; hsa-miR-200c-3p; hsa-miR-185-5p; hsa-miR-23a-3p; hsa-miR-16-5p; hsa-miR-155-5p; hsa-miR-320b; hsa-miR-27b-3p; hsa-…
Pathways (miRWalk)	hsa04530 Tight junction	enriched	9.19e-14	2.65e-12	124	hsa-miR-375-3p; hsa-miR-26a-5p; hsa-let-7a-5p; hsa-miR-148a-3p; hsa-miR-92a-3p; hsa-let-7b-5p; hsa-let-7g-5p; hsa-miR-26b-5p; hsa-miR-423-5p; hsa-miR-320a-3p; hsa-miR-10a-5p; hsa-miR-182-5p; hsa-miR-423-3p; hsa-let-7e-5p; hsa-miR-25-3p; hsa-miR-30d-5p; hsa-miR-181a-5p; hsa-miR-21-5p; hsa-miR-183-5p; hsa-miR-200c-3p; hsa-miR-185-5p; hsa-miR-146b-5p; hsa-miR-23a-3p; hsa-miR-16-5p; hsa-miR-155-5p; h…
Pathways (miRWalk)	WP2037 Prolactin Signaling Pathway	enriched	1.15e-13	3.12e-12	127	hsa-miR-375-3p; hsa-miR-26a-5p; hsa-let-7a-5p; hsa-let-7f-5p; hsa-miR-148a-3p; hsa-let-7i-5p; hsa-miR-92a-3p; hsa-let-7b-5p; hsa-let-7g-5p; hsa-miR-26b-5p; hsa-miR-423-5p; hsa-miR-320a-3p; hsa-miR-10a-5p; hsa-let-7d-5p; hsa-miR-423-3p; hsa-let-7e-5p; hsa-miR-200b-3p; hsa-miR-25-3p; hsa-miR-30d-5p; hsa-miR-181a-5p; hsa-miR-21-5p; hsa-miR-183-5p; hsa-miR-200c-3p; hsa-miR-185-5p; hsa-miR-146b-5p; hs…
Pathways (miRWalk)	WP35 G Protein Signaling Pathways	enriched	1.21e-13	3.12e-12	90	hsa-miR-375-3p; hsa-miR-26a-5p; hsa-let-7a-5p; hsa-miR-148a-3p; hsa-miR-92a-3p; hsa-let-7b-5p; hsa-let-7g-5p; hsa-miR-26b-5p; hsa-miR-423-5p; hsa-miR-320a-3p; hsa-miR-10a-5p; hsa-let-7d-5p; hsa-miR-182-5p; hsa-miR-423-3p; hsa-let-7e-5p; hsa-miR-25-3p; hsa-miR-30d-5p; hsa-miR-181a-5p; hsa-miR-21-5p; hsa-miR-183-5p; hsa-miR-200c-3p; hsa-miR-185-5p; hsa-miR-146b-5p; hsa-miR-23a-3p; hsa-miR-16-5p; hs…
Pathways (miRWalk)	hsa04060 Cytokine cytokine receptor interaction	enriched	1.30e-13	3.19e-12	115	hsa-miR-375-3p; hsa-miR-26a-5p; hsa-let-7a-5p; hsa-let-7f-5p; hsa-miR-148a-3p; hsa-let-7i-5p; hsa-miR-92a-3p; hsa-let-7b-5p; hsa-let-7g-5p; hsa-miR-26b-5p; hsa-miR-320a-3p; hsa-miR-10a-5p; hsa-let-7d-5p; hsa-miR-182-5p; hsa-let-7e-5p; hsa-miR-200b-3p; hsa-miR-191-5p; hsa-miR-25-3p; hsa-miR-181a-5p; hsa-miR-151a-5p; hsa-miR-21-5p; hsa-miR-200c-3p; hsa-miR-185-5p; hsa-miR-146b-5p; hsa-miR-23a-3p; h…
Pathways (miRWalk)	P00005 Angiogenesis	enriched	1.41e-13	3.29e-12	136	hsa-miR-375-3p; hsa-miR-26a-5p; hsa-let-7a-5p; hsa-miR-148a-3p; hsa-let-7i-5p; hsa-miR-92a-3p; hsa-let-7b-5p; hsa-let-7g-5p; hsa-miR-26b-5p; hsa-miR-423-5p; hsa-miR-320a-3p; hsa-miR-10a-5p; hsa-let-7d-5p; hsa-miR-182-5p; hsa-miR-423-3p; hsa-let-7e-5p; hsa-miR-200b-3p; hsa-miR-191-5p; hsa-miR-25-3p; hsa-miR-181a-5p; hsa-miR-21-5p; hsa-miR-183-5p; hsa-miR-200c-3p; hsa-miR-185-5p; hsa-miR-146b-5p; h…
Pathways (miRWalk)	WP51 Regulation of Actin Cytoskeleton	enriched	1.53e-13	3.41e-12	125	hsa-miR-375-3p; hsa-miR-26a-5p; hsa-let-7a-5p; hsa-miR-148a-3p; hsa-let-7i-5p; hsa-miR-92a-3p; hsa-let-7b-5p; hsa-let-7g-5p; hsa-miR-26b-5p; hsa-miR-423-5p; hsa-miR-320a-3p; hsa-miR-10a-5p; hsa-let-7d-5p; hsa-miR-182-5p; hsa-miR-423-3p; hsa-let-7e-5p; hsa-miR-200b-3p; hsa-miR-191-5p; hsa-miR-25-3p; hsa-miR-181a-5p; hsa-miR-21-5p; hsa-miR-183-5p; hsa-miR-200c-3p; hsa-miR-185-5p; hsa-miR-146b-5p; h…
Gene Ontology (miRWalk)	GO0005794 golgi apparatus	enriched	6.76e-16	3.70e-12	161	hsa-miR-375-3p; hsa-miR-26a-5p; hsa-let-7a-5p; hsa-let-7f-5p; hsa-miR-148a-3p; hsa-let-7i-5p; hsa-miR-92a-3p; hsa-let-7b-5p; hsa-miR-26b-5p; hsa-miR-423-5p; hsa-miR-320a-3p; hsa-miR-10a-5p; hsa-let-7d-5p; hsa-miR-182-5p; hsa-miR-423-3p; hsa-let-7e-5p; hsa-miR-200b-3p; hsa-miR-191-5p; hsa-miR-25-3p; hsa-miR-30d-5p; hsa-miR-181a-5p; hsa-miR-151a-5p; hsa-miR-21-5p; hsa-miR-183-5p; hsa-miR-200c-3p; h…
Gene Ontology (miRWalk)	GO0000166 nucleotide binding	enriched	2.25e-15	3.75e-12	146	hsa-miR-375-3p; hsa-miR-26a-5p; hsa-let-7a-5p; hsa-let-7f-5p; hsa-miR-148a-3p; hsa-miR-92a-3p; hsa-let-7b-5p; hsa-let-7g-5p; hsa-miR-26b-5p; hsa-miR-423-5p; hsa-miR-320a-3p; hsa-miR-10a-5p; hsa-let-7d-5p; hsa-miR-182-5p; hsa-miR-423-3p; hsa-let-7e-5p; hsa-miR-200b-3p; hsa-miR-191-5p; hsa-miR-25-3p; hsa-miR-30d-5p; hsa-miR-181a-5p; hsa-miR-151a-5p; hsa-miR-21-5p; hsa-miR-183-5p; hsa-miR-185-5p; hs…
Gene Ontology (miRWalk)	GO0003700 sequence specific dna binding transcription factor activity	enriched	1.50e-15	3.75e-12	182	hsa-miR-375-3p; hsa-miR-26a-5p; hsa-let-7a-5p; hsa-let-7f-5p; hsa-miR-148a-3p; hsa-let-7i-5p; hsa-miR-92a-3p; hsa-let-7b-5p; hsa-let-7g-5p; hsa-miR-26b-5p; hsa-miR-423-5p; hsa-miR-320a-3p; hsa-miR-10a-5p; hsa-let-7d-5p; hsa-miR-182-5p; hsa-miR-423-3p; hsa-let-7e-5p; hsa-miR-200b-3p; hsa-miR-191-5p; hsa-miR-25-3p; hsa-miR-30d-5p; hsa-miR-181a-5p; hsa-miR-142-5p; hsa-miR-151a-5p; hsa-miR-21-5p; hsa…
Gene Ontology (miRWalk)	GO0048011 nerve growth factor receptor signaling pathway	enriched	2.74e-15	3.75e-12	152	hsa-miR-375-3p; hsa-miR-26a-5p; hsa-let-7a-5p; hsa-miR-148a-3p; hsa-miR-92a-3p; hsa-let-7b-5p; hsa-let-7g-5p; hsa-miR-26b-5p; hsa-miR-423-5p; hsa-miR-320a-3p; hsa-miR-10a-5p; hsa-let-7d-5p; hsa-miR-182-5p; hsa-miR-423-3p; hsa-let-7e-5p; hsa-miR-200b-3p; hsa-miR-191-5p; hsa-miR-25-3p; hsa-miR-30d-5p; hsa-miR-181a-5p; hsa-miR-151a-5p; hsa-miR-21-5p; hsa-miR-183-5p; hsa-miR-200c-3p; hsa-miR-185-5p; …
Pathways (miRWalk)	hsa05212 Pancreatic cancer	enriched	1.92e-13	4.09e-12	132	hsa-miR-375-3p; hsa-miR-26a-5p; hsa-let-7a-5p; hsa-let-7f-5p; hsa-miR-92a-3p; hsa-let-7b-5p; hsa-let-7g-5p; hsa-miR-26b-5p; hsa-miR-423-5p; hsa-miR-320a-3p; hsa-miR-10a-5p; hsa-let-7d-5p; hsa-miR-182-5p; hsa-miR-423-3p; hsa-let-7e-5p; hsa-miR-200b-3p; hsa-miR-191-5p; hsa-miR-25-3p; hsa-miR-30d-5p; hsa-miR-181a-5p; hsa-miR-21-5p; hsa-miR-183-5p; hsa-miR-200c-3p; hsa-miR-185-5p; hsa-miR-146b-5p; hs…
Pathways (miRWalk)	hsa04010 MAPK signaling pathway	enriched	2.28e-13	4.49e-12	151	hsa-miR-375-3p; hsa-miR-26a-5p; hsa-let-7a-5p; hsa-let-7f-5p; hsa-miR-148a-3p; hsa-miR-92a-3p; hsa-let-7b-5p; hsa-let-7g-5p; hsa-miR-26b-5p; hsa-miR-423-5p; hsa-miR-320a-3p; hsa-miR-10a-5p; hsa-let-7d-5p; hsa-miR-182-5p; hsa-miR-423-3p; hsa-let-7e-5p; hsa-miR-191-5p; hsa-miR-25-3p; hsa-miR-30d-5p; hsa-miR-181a-5p; hsa-miR-151a-5p; hsa-miR-21-5p; hsa-miR-183-5p; hsa-miR-200c-3p; hsa-miR-185-5p; hs…
Pathways (miRWalk)	hsa04320 Dorso ventral axis formation	enriched	2.25e-13	4.49e-12	65	hsa-let-7a-5p; hsa-miR-92a-3p; hsa-let-7b-5p; hsa-let-7g-5p; hsa-miR-320a-3p; hsa-miR-10a-5p; hsa-miR-423-3p; hsa-miR-200b-3p; hsa-miR-25-3p; hsa-miR-181a-5p; hsa-miR-151a-5p; hsa-miR-21-5p; hsa-miR-183-5p; hsa-miR-16-5p; hsa-miR-155-5p; hsa-miR-320b; hsa-miR-27b-3p; hsa-miR-146a-5p; hsa-miR-126-3p; hsa-miR-199a-5p; hsa-miR-99b-5p; hsa-miR-222-3p; hsa-miR-378a-3p; hsa-miR-101-3p; hsa-miR-27a-3p; …
Pathways (miRWalk)	hsa00620 Pyruvate metabolism	enriched	2.57e-13	4.85e-12	67	hsa-miR-375-3p; hsa-let-7a-5p; hsa-let-7f-5p; hsa-miR-92a-3p; hsa-let-7b-5p; hsa-miR-26b-5p; hsa-miR-423-5p; hsa-miR-320a-3p; hsa-miR-423-3p; hsa-miR-191-5p; hsa-miR-25-3p; hsa-miR-30d-5p; hsa-miR-181a-5p; hsa-miR-21-5p; hsa-miR-183-5p; hsa-miR-185-5p; hsa-miR-23a-3p; hsa-miR-16-5p; hsa-miR-155-5p; hsa-miR-27b-3p; hsa-miR-148b-3p; hsa-miR-221-3p; hsa-miR-99b-5p; hsa-miR-222-3p; hsa-miR-22-3p; hsa…
Gene Ontology (miRWalk)	GO0004674 protein serine threonine kinase activity	enriched	7.48e-15	5.01e-12	144	hsa-miR-375-3p; hsa-miR-26a-5p; hsa-let-7a-5p; hsa-let-7f-5p; hsa-miR-148a-3p; hsa-miR-92a-3p; hsa-let-7b-5p; hsa-miR-26b-5p; hsa-miR-423-5p; hsa-miR-320a-3p; hsa-miR-10a-5p; hsa-let-7d-5p; hsa-miR-182-5p; hsa-miR-423-3p; hsa-let-7e-5p; hsa-miR-191-5p; hsa-miR-25-3p; hsa-miR-181a-5p; hsa-miR-21-5p; hsa-miR-183-5p; hsa-miR-200c-3p; hsa-miR-185-5p; hsa-miR-146b-5p; hsa-miR-151a-3p; hsa-miR-16-5p; h…
Gene Ontology (miRWalk)	GO0016887 atpase activity	enriched	7.44e-15	5.01e-12	93	hsa-miR-375-3p; hsa-miR-26a-5p; hsa-let-7a-5p; hsa-let-7f-5p; hsa-miR-92a-3p; hsa-let-7b-5p; hsa-miR-26b-5p; hsa-miR-423-5p; hsa-miR-320a-3p; hsa-miR-10a-5p; hsa-miR-182-5p; hsa-miR-423-3p; hsa-let-7e-5p; hsa-miR-25-3p; hsa-miR-30d-5p; hsa-miR-181a-5p; hsa-miR-151a-5p; hsa-miR-21-5p; hsa-miR-183-5p; hsa-miR-185-5p; hsa-miR-146b-5p; hsa-miR-151a-3p; hsa-miR-23a-3p; hsa-miR-16-5p; hsa-miR-155-5p; h…
Gene Ontology (miRWalk)	GO0042127 regulation of cell proliferation	enriched	8.24e-15	5.01e-12	118	hsa-miR-375-3p; hsa-miR-26a-5p; hsa-let-7a-5p; hsa-miR-148a-3p; hsa-let-7i-5p; hsa-miR-92a-3p; hsa-let-7b-5p; hsa-miR-26b-5p; hsa-miR-423-5p; hsa-miR-320a-3p; hsa-miR-10a-5p; hsa-let-7d-5p; hsa-miR-182-5p; hsa-miR-423-3p; hsa-let-7e-5p; hsa-miR-200b-3p; hsa-miR-25-3p; hsa-miR-30d-5p; hsa-miR-181a-5p; hsa-miR-21-5p; hsa-miR-183-5p; hsa-miR-200c-3p; hsa-miR-185-5p; hsa-miR-146b-5p; hsa-miR-23a-3p; …
Gene Ontology (miRWalk)	GO0043565 sequence specific dna binding	enriched	6.86e-15	5.01e-12	169	hsa-miR-375-3p; hsa-miR-26a-5p; hsa-let-7a-5p; hsa-let-7f-5p; hsa-miR-148a-3p; hsa-miR-92a-3p; hsa-let-7b-5p; hsa-let-7g-5p; hsa-miR-26b-5p; hsa-miR-423-5p; hsa-miR-320a-3p; hsa-miR-10a-5p; hsa-let-7d-5p; hsa-miR-182-5p; hsa-miR-423-3p; hsa-let-7e-5p; hsa-miR-200b-3p; hsa-miR-191-5p; hsa-miR-25-3p; hsa-miR-30d-5p; hsa-miR-181a-5p; hsa-miR-142-5p; hsa-miR-151a-5p; hsa-miR-21-5p; hsa-miR-183-5p; hs…
Gene Ontology (miRWalk)	GO0045892 negative regulation of transcription dna dependent	enriched	7.06e-15	5.01e-12	163	hsa-miR-375-3p; hsa-miR-26a-5p; hsa-let-7a-5p; hsa-let-7f-5p; hsa-miR-148a-3p; hsa-let-7i-5p; hsa-miR-92a-3p; hsa-let-7b-5p; hsa-let-7g-5p; hsa-miR-26b-5p; hsa-miR-423-5p; hsa-miR-320a-3p; hsa-miR-10a-5p; hsa-let-7d-5p; hsa-miR-182-5p; hsa-miR-423-3p; hsa-let-7e-5p; hsa-miR-200b-3p; hsa-miR-191-5p; hsa-miR-25-3p; hsa-miR-30d-5p; hsa-miR-181a-5p; hsa-miR-151a-5p; hsa-miR-21-5p; hsa-miR-183-5p; hsa…
Pathways (miRWalk)	hsa04960 Aldosterone regulated sodium reabsorption	enriched	2.76e-13	5.02e-12	76	hsa-miR-375-3p; hsa-miR-26a-5p; hsa-let-7a-5p; hsa-miR-148a-3p; hsa-miR-92a-3p; hsa-let-7b-5p; hsa-let-7g-5p; hsa-miR-26b-5p; hsa-miR-423-5p; hsa-miR-320a-3p; hsa-miR-10a-5p; hsa-miR-423-3p; hsa-let-7e-5p; hsa-miR-191-5p; hsa-miR-30d-5p; hsa-miR-181a-5p; hsa-miR-21-5p; hsa-miR-185-5p; hsa-miR-16-5p; hsa-miR-155-5p; hsa-miR-320b; hsa-miR-126-3p; hsa-miR-148b-3p; hsa-miR-221-3p; hsa-miR-222-3p; hsa…
Diseases (MNDR)	neuroblastoma	enriched	4.47e-15	5.05e-12	97	hsa-miR-375-3p; hsa-miR-26a-5p; hsa-let-7a-5p; hsa-let-7f-5p; hsa-miR-148a-3p; hsa-let-7i-5p; hsa-miR-92a-3p; hsa-let-7b-5p; hsa-let-7g-5p; hsa-miR-26b-5p; hsa-miR-320a-3p; hsa-miR-10a-5p; hsa-let-7d-5p; hsa-miR-182-5p; hsa-let-7e-5p; hsa-miR-200b-3p; hsa-miR-181a-5p; hsa-miR-142-5p; hsa-miR-21-5p; hsa-miR-183-5p; hsa-miR-200c-3p; hsa-miR-185-5p; hsa-miR-146b-5p; hsa-miR-151a-3p; hsa-miR-23a-3p; …
Pathways (miRWalk)	P00036 Interleukin signaling pathway	enriched	3.16e-13	5.36e-12	116	hsa-miR-26a-5p; hsa-let-7a-5p; hsa-let-7f-5p; hsa-miR-148a-3p; hsa-let-7i-5p; hsa-miR-92a-3p; hsa-let-7b-5p; hsa-let-7g-5p; hsa-miR-26b-5p; hsa-miR-423-5p; hsa-miR-320a-3p; hsa-miR-10a-5p; hsa-let-7d-5p; hsa-miR-182-5p; hsa-miR-423-3p; hsa-let-7e-5p; hsa-miR-200b-3p; hsa-miR-191-5p; hsa-miR-181a-5p; hsa-miR-21-5p; hsa-miR-200c-3p; hsa-miR-185-5p; hsa-miR-146b-5p; hsa-miR-151a-3p; hsa-miR-23a-3p; …
Pathways (miRWalk)	WP2034 Leptin signaling pathway	enriched	3.15e-13	5.36e-12	129	hsa-miR-375-3p; hsa-miR-26a-5p; hsa-let-7a-5p; hsa-let-7f-5p; hsa-miR-148a-3p; hsa-miR-92a-3p; hsa-let-7b-5p; hsa-let-7g-5p; hsa-miR-26b-5p; hsa-miR-320a-3p; hsa-miR-10a-5p; hsa-let-7d-5p; hsa-miR-182-5p; hsa-miR-423-3p; hsa-let-7e-5p; hsa-miR-200b-3p; hsa-miR-181a-5p; hsa-miR-21-5p; hsa-miR-183-5p; hsa-miR-200c-3p; hsa-miR-185-5p; hsa-miR-146b-5p; hsa-miR-151a-3p; hsa-miR-23a-3p; hsa-miR-16-5p; …
Pathways (miRWalk)	WP244 Alpha 6 Beta 4 signaling pathway	enriched	3.37e-13	5.52e-12	85	hsa-miR-375-3p; hsa-let-7a-5p; hsa-miR-148a-3p; hsa-miR-92a-3p; hsa-let-7b-5p; hsa-miR-26b-5p; hsa-miR-320a-3p; hsa-miR-10a-5p; hsa-miR-423-3p; hsa-let-7e-5p; hsa-miR-200b-3p; hsa-miR-181a-5p; hsa-miR-21-5p; hsa-miR-183-5p; hsa-miR-200c-3p; hsa-miR-185-5p; hsa-miR-146b-5p; hsa-miR-23a-3p; hsa-miR-16-5p; hsa-miR-155-5p; hsa-miR-320b; hsa-miR-126-3p; hsa-miR-148b-3p; hsa-miR-221-3p; hsa-miR-99b-5p;…
Gene Ontology (miRWalk)	GO0005102 receptor binding	enriched	1.60e-14	5.78e-12	132	hsa-miR-375-3p; hsa-miR-26a-5p; hsa-let-7a-5p; hsa-let-7f-5p; hsa-miR-148a-3p; hsa-miR-92a-3p; hsa-let-7b-5p; hsa-miR-26b-5p; hsa-miR-423-5p; hsa-miR-320a-3p; hsa-miR-10a-5p; hsa-let-7d-5p; hsa-miR-182-5p; hsa-miR-423-3p; hsa-let-7e-5p; hsa-miR-200b-3p; hsa-miR-191-5p; hsa-miR-25-3p; hsa-miR-181a-5p; hsa-miR-151a-5p; hsa-miR-21-5p; hsa-miR-183-5p; hsa-miR-200c-3p; hsa-miR-185-5p; hsa-miR-23a-3p; …
Gene Ontology (miRWalk)	GO0005768 endosome	enriched	1.71e-14	5.78e-12	97	hsa-miR-375-3p; hsa-let-7a-5p; hsa-let-7f-5p; hsa-miR-148a-3p; hsa-miR-92a-3p; hsa-let-7b-5p; hsa-let-7g-5p; hsa-miR-26b-5p; hsa-miR-423-5p; hsa-miR-320a-3p; hsa-miR-10a-5p; hsa-miR-182-5p; hsa-miR-423-3p; hsa-let-7e-5p; hsa-miR-200b-3p; hsa-miR-191-5p; hsa-miR-25-3p; hsa-miR-30d-5p; hsa-miR-181a-5p; hsa-miR-21-5p; hsa-miR-183-5p; hsa-miR-200c-3p; hsa-miR-16-5p; hsa-miR-155-5p; hsa-miR-320b; hsa-…
Gene Ontology (miRWalk)	GO0006915 apoptotic process	enriched	1.74e-14	5.78e-12	169	hsa-miR-375-3p; hsa-miR-26a-5p; hsa-let-7a-5p; hsa-let-7f-5p; hsa-miR-148a-3p; hsa-let-7i-5p; hsa-miR-92a-3p; hsa-let-7b-5p; hsa-let-7g-5p; hsa-miR-26b-5p; hsa-miR-423-5p; hsa-miR-320a-3p; hsa-miR-10a-5p; hsa-let-7d-5p; hsa-miR-182-5p; hsa-miR-423-3p; hsa-let-7e-5p; hsa-miR-200b-3p; hsa-miR-191-5p; hsa-miR-25-3p; hsa-miR-30d-5p; hsa-miR-181a-5p; hsa-miR-21-5p; hsa-miR-183-5p; hsa-miR-200c-3p; hsa…
Gene Ontology (miRWalk)	GO0006954 inflammatory response	enriched	1.28e-14	5.78e-12	114	hsa-miR-375-3p; hsa-miR-26a-5p; hsa-let-7a-5p; hsa-let-7f-5p; hsa-miR-148a-3p; hsa-let-7i-5p; hsa-miR-92a-3p; hsa-let-7b-5p; hsa-let-7g-5p; hsa-miR-26b-5p; hsa-miR-423-5p; hsa-miR-320a-3p; hsa-miR-10a-5p; hsa-let-7d-5p; hsa-miR-423-3p; hsa-let-7e-5p; hsa-miR-191-5p; hsa-miR-25-3p; hsa-miR-30d-5p; hsa-miR-181a-5p; hsa-miR-21-5p; hsa-miR-183-5p; hsa-miR-200c-3p; hsa-miR-185-5p; hsa-miR-146b-5p; hsa…
Gene Ontology (miRWalk)	GO0008134 transcription factor binding	enriched	1.06e-14	5.78e-12	159	hsa-miR-375-3p; hsa-miR-26a-5p; hsa-let-7a-5p; hsa-let-7f-5p; hsa-miR-148a-3p; hsa-miR-92a-3p; hsa-let-7b-5p; hsa-let-7g-5p; hsa-miR-26b-5p; hsa-miR-423-5p; hsa-miR-320a-3p; hsa-miR-10a-5p; hsa-let-7d-5p; hsa-miR-182-5p; hsa-miR-423-3p; hsa-let-7e-5p; hsa-miR-200b-3p; hsa-miR-191-5p; hsa-miR-25-3p; hsa-miR-30d-5p; hsa-miR-181a-5p; hsa-miR-21-5p; hsa-miR-183-5p; hsa-miR-200c-3p; hsa-miR-185-5p; hs…
Gene Ontology (miRWalk)	GO0008284 positive regulation of cell proliferation	enriched	1.62e-14	5.78e-12	154	hsa-miR-375-3p; hsa-miR-26a-5p; hsa-let-7a-5p; hsa-let-7f-5p; hsa-miR-148a-3p; hsa-let-7i-5p; hsa-miR-92a-3p; hsa-let-7b-5p; hsa-let-7g-5p; hsa-miR-26b-5p; hsa-miR-423-5p; hsa-miR-320a-3p; hsa-miR-10a-5p; hsa-let-7d-5p; hsa-miR-182-5p; hsa-miR-423-3p; hsa-let-7e-5p; hsa-miR-200b-3p; hsa-miR-191-5p; hsa-miR-25-3p; hsa-miR-30d-5p; hsa-miR-181a-5p; hsa-miR-151a-5p; hsa-miR-21-5p; hsa-miR-183-5p; hsa…
Gene Ontology (miRWalk)	GO0030027 lamellipodium	enriched	1.79e-14	5.78e-12	96	hsa-miR-375-3p; hsa-miR-26a-5p; hsa-let-7a-5p; hsa-let-7f-5p; hsa-miR-148a-3p; hsa-miR-92a-3p; hsa-let-7b-5p; hsa-let-7g-5p; hsa-miR-26b-5p; hsa-miR-423-5p; hsa-miR-320a-3p; hsa-miR-10a-5p; hsa-let-7d-5p; hsa-miR-182-5p; hsa-miR-423-3p; hsa-let-7e-5p; hsa-miR-191-5p; hsa-miR-25-3p; hsa-miR-181a-5p; hsa-miR-21-5p; hsa-miR-183-5p; hsa-miR-200c-3p; hsa-miR-185-5p; hsa-miR-146b-5p; hsa-miR-16-5p; hsa…
Gene Ontology (miRWalk)	GO0030036 actin cytoskeleton organization	enriched	1.49e-14	5.78e-12	107	hsa-miR-375-3p; hsa-miR-26a-5p; hsa-let-7a-5p; hsa-let-7f-5p; hsa-let-7i-5p; hsa-miR-92a-3p; hsa-let-7b-5p; hsa-let-7g-5p; hsa-miR-26b-5p; hsa-miR-423-5p; hsa-miR-320a-3p; hsa-miR-10a-5p; hsa-let-7d-5p; hsa-miR-182-5p; hsa-let-7e-5p; hsa-miR-200b-3p; hsa-miR-191-5p; hsa-miR-181a-5p; hsa-miR-21-5p; hsa-miR-200c-3p; hsa-miR-185-5p; hsa-miR-146b-5p; hsa-miR-16-5p; hsa-miR-155-5p; hsa-miR-320b; hsa-m…
Pathways (miRWalk)	P00006 Apoptosis signaling pathway	enriched	4.08e-13	6.32e-12	128	hsa-miR-375-3p; hsa-miR-26a-5p; hsa-let-7a-5p; hsa-miR-148a-3p; hsa-miR-92a-3p; hsa-let-7b-5p; hsa-let-7g-5p; hsa-miR-26b-5p; hsa-miR-423-5p; hsa-miR-320a-3p; hsa-miR-10a-5p; hsa-miR-182-5p; hsa-miR-423-3p; hsa-let-7e-5p; hsa-miR-200b-3p; hsa-miR-191-5p; hsa-miR-25-3p; hsa-miR-30d-5p; hsa-miR-181a-5p; hsa-miR-151a-5p; hsa-miR-21-5p; hsa-miR-183-5p; hsa-miR-200c-3p; hsa-miR-185-5p; hsa-miR-146b-5p…
Pathways (miRWalk)	hsa04722 Neurotrophin signaling pathway	enriched	4.12e-13	6.32e-12	148	hsa-miR-375-3p; hsa-miR-26a-5p; hsa-let-7a-5p; hsa-let-7f-5p; hsa-miR-148a-3p; hsa-miR-92a-3p; hsa-let-7b-5p; hsa-let-7g-5p; hsa-miR-26b-5p; hsa-miR-423-5p; hsa-miR-320a-3p; hsa-miR-10a-5p; hsa-miR-182-5p; hsa-miR-423-3p; hsa-let-7e-5p; hsa-miR-200b-3p; hsa-miR-191-5p; hsa-miR-25-3p; hsa-miR-30d-5p; hsa-miR-181a-5p; hsa-miR-151a-5p; hsa-miR-21-5p; hsa-miR-183-5p; hsa-miR-200c-3p; hsa-miR-185-5p; …
Gene Ontology (miRWalk)	GO0006366 transcription from rna polymerase ii promoter	enriched	2.23e-14	6.74e-12	149	hsa-miR-375-3p; hsa-miR-26a-5p; hsa-let-7a-5p; hsa-let-7f-5p; hsa-miR-148a-3p; hsa-miR-92a-3p; hsa-let-7b-5p; hsa-miR-26b-5p; hsa-miR-423-5p; hsa-miR-320a-3p; hsa-miR-10a-5p; hsa-let-7d-5p; hsa-miR-423-3p; hsa-let-7e-5p; hsa-miR-200b-3p; hsa-miR-25-3p; hsa-miR-30d-5p; hsa-miR-181a-5p; hsa-miR-142-5p; hsa-miR-21-5p; hsa-miR-183-5p; hsa-miR-200c-3p; hsa-miR-185-5p; hsa-miR-146b-5p; hsa-miR-23a-3p; …
Gene Ontology (miRWalk)	GO0030529 ribonucleoprotein complex	enriched	2.34e-14	6.74e-12	129	hsa-miR-375-3p; hsa-miR-26a-5p; hsa-let-7a-5p; hsa-let-7f-5p; hsa-miR-148a-3p; hsa-miR-92a-3p; hsa-let-7b-5p; hsa-let-7g-5p; hsa-miR-26b-5p; hsa-miR-423-5p; hsa-miR-320a-3p; hsa-miR-10a-5p; hsa-let-7d-5p; hsa-miR-182-5p; hsa-miR-423-3p; hsa-let-7e-5p; hsa-miR-191-5p; hsa-miR-25-3p; hsa-miR-30d-5p; hsa-miR-181a-5p; hsa-miR-151a-5p; hsa-miR-21-5p; hsa-miR-183-5p; hsa-miR-200c-3p; hsa-miR-185-5p; hs…
Pathways (miRWalk)	WP2064 Neural Crest Differentiation	enriched	5.83e-13	8.42e-12	100	hsa-miR-375-3p; hsa-miR-26a-5p; hsa-let-7a-5p; hsa-let-7f-5p; hsa-miR-92a-3p; hsa-let-7b-5p; hsa-let-7g-5p; hsa-miR-26b-5p; hsa-miR-423-5p; hsa-miR-320a-3p; hsa-miR-10a-5p; hsa-let-7d-5p; hsa-miR-182-5p; hsa-miR-423-3p; hsa-let-7e-5p; hsa-miR-200b-3p; hsa-miR-25-3p; hsa-miR-30d-5p; hsa-miR-181a-5p; hsa-miR-21-5p; hsa-miR-183-5p; hsa-miR-200c-3p; hsa-miR-146b-5p; hsa-miR-23a-3p; hsa-miR-16-5p; hsa…
Pathways (miRWalk)	WP382 MAPK signaling pathway	enriched	5.82e-13	8.42e-12	141	hsa-miR-375-3p; hsa-miR-26a-5p; hsa-let-7a-5p; hsa-let-7f-5p; hsa-miR-148a-3p; hsa-miR-92a-3p; hsa-let-7b-5p; hsa-let-7g-5p; hsa-miR-26b-5p; hsa-miR-423-5p; hsa-miR-320a-3p; hsa-miR-10a-5p; hsa-let-7d-5p; hsa-miR-182-5p; hsa-miR-423-3p; hsa-let-7e-5p; hsa-miR-191-5p; hsa-miR-25-3p; hsa-miR-30d-5p; hsa-miR-181a-5p; hsa-miR-151a-5p; hsa-miR-21-5p; hsa-miR-183-5p; hsa-miR-200c-3p; hsa-miR-185-5p; hs…
Localization (RNALocate)	Extracellular vesicle	enriched	3.93e-12	8.65e-12	75	hsa-miR-148a-3p; hsa-let-7b-5p; hsa-let-7g-5p; hsa-miR-26b-5p; hsa-miR-320a-3p; hsa-miR-10a-5p; hsa-miR-182-5p; hsa-miR-423-3p; hsa-let-7e-5p; hsa-miR-191-5p; hsa-miR-25-3p; hsa-miR-30d-5p; hsa-miR-21-5p; hsa-miR-183-5p; hsa-miR-185-5p; hsa-miR-146b-5p; hsa-miR-151a-3p; hsa-miR-23a-3p; hsa-miR-27b-3p; hsa-miR-146a-5p; hsa-miR-30e-5p; hsa-miR-126-3p; hsa-miR-148b-3p; hsa-miR-221-3p; hsa-miR-99b-5p…
Pathways (miRWalk)	hsa03040 Spliceosome	enriched	6.24e-13	8.75e-12	110	hsa-miR-375-3p; hsa-miR-26a-5p; hsa-let-7a-5p; hsa-let-7f-5p; hsa-miR-92a-3p; hsa-let-7b-5p; hsa-miR-26b-5p; hsa-miR-423-5p; hsa-miR-320a-3p; hsa-miR-10a-5p; hsa-miR-182-5p; hsa-miR-423-3p; hsa-let-7e-5p; hsa-miR-191-5p; hsa-miR-25-3p; hsa-miR-30d-5p; hsa-miR-181a-5p; hsa-miR-151a-5p; hsa-miR-21-5p; hsa-miR-183-5p; hsa-miR-146b-5p; hsa-miR-23a-3p; hsa-miR-16-5p; hsa-miR-155-5p; hsa-miR-27b-3p; hs…
Pathways (miRWalk)	WP23 B Cell Receptor Signaling Pathway	enriched	6.88e-13	9.39e-12	127	hsa-miR-375-3p; hsa-miR-26a-5p; hsa-let-7a-5p; hsa-let-7f-5p; hsa-miR-92a-3p; hsa-let-7b-5p; hsa-let-7g-5p; hsa-miR-26b-5p; hsa-miR-423-5p; hsa-miR-320a-3p; hsa-miR-10a-5p; hsa-miR-182-5p; hsa-let-7e-5p; hsa-miR-200b-3p; hsa-miR-191-5p; hsa-miR-25-3p; hsa-miR-181a-5p; hsa-miR-21-5p; hsa-miR-183-5p; hsa-miR-200c-3p; hsa-miR-185-5p; hsa-miR-146b-5p; hsa-miR-151a-3p; hsa-miR-23a-3p; hsa-miR-16-5p; h…
Gene Ontology (miRWalk)	GO0005096 gtpase activator activity	enriched	3.52e-14	9.45e-12	81	hsa-miR-375-3p; hsa-miR-26a-5p; hsa-let-7a-5p; hsa-let-7f-5p; hsa-miR-92a-3p; hsa-let-7b-5p; hsa-miR-26b-5p; hsa-miR-423-5p; hsa-miR-320a-3p; hsa-miR-10a-5p; hsa-miR-423-3p; hsa-let-7e-5p; hsa-miR-200b-3p; hsa-miR-25-3p; hsa-miR-30d-5p; hsa-miR-181a-5p; hsa-miR-151a-5p; hsa-miR-21-5p; hsa-miR-183-5p; hsa-miR-200c-3p; hsa-miR-16-5p; hsa-miR-155-5p; hsa-miR-146a-5p; hsa-miR-126-3p; hsa-miR-221-3p; …
Gene Ontology (miRWalk)	GO0016607 nuclear speck	enriched	3.85e-14	9.45e-12	121	hsa-miR-375-3p; hsa-miR-26a-5p; hsa-let-7a-5p; hsa-let-7f-5p; hsa-miR-148a-3p; hsa-let-7i-5p; hsa-miR-92a-3p; hsa-let-7b-5p; hsa-let-7g-5p; hsa-miR-26b-5p; hsa-miR-423-5p; hsa-miR-320a-3p; hsa-miR-10a-5p; hsa-miR-182-5p; hsa-miR-423-3p; hsa-let-7e-5p; hsa-miR-25-3p; hsa-miR-30d-5p; hsa-miR-181a-5p; hsa-miR-151a-5p; hsa-miR-21-5p; hsa-miR-183-5p; hsa-miR-185-5p; hsa-miR-146b-5p; hsa-miR-23a-3p; hs…
Gene Ontology (miRWalk)	GO0043231 intracellular membrane bounded organelle	enriched	3.86e-14	9.45e-12	164	hsa-miR-375-3p; hsa-miR-26a-5p; hsa-let-7a-5p; hsa-let-7f-5p; hsa-miR-148a-3p; hsa-let-7i-5p; hsa-miR-92a-3p; hsa-let-7b-5p; hsa-let-7g-5p; hsa-miR-26b-5p; hsa-miR-423-5p; hsa-miR-320a-3p; hsa-miR-10a-5p; hsa-let-7d-5p; hsa-miR-182-5p; hsa-miR-423-3p; hsa-let-7e-5p; hsa-miR-200b-3p; hsa-miR-191-5p; hsa-miR-25-3p; hsa-miR-30d-5p; hsa-miR-181a-5p; hsa-miR-151a-5p; hsa-miR-21-5p; hsa-miR-183-5p; hsa…
Gene Ontology (miRWalk)	GO0046777 protein autophosphorylation	enriched	3.97e-14	9.45e-12	127	hsa-miR-375-3p; hsa-miR-26a-5p; hsa-let-7a-5p; hsa-let-7f-5p; hsa-miR-148a-3p; hsa-miR-92a-3p; hsa-let-7b-5p; hsa-let-7g-5p; hsa-miR-26b-5p; hsa-miR-423-5p; hsa-miR-320a-3p; hsa-miR-10a-5p; hsa-let-7d-5p; hsa-miR-182-5p; hsa-miR-423-3p; hsa-let-7e-5p; hsa-miR-200b-3p; hsa-miR-25-3p; hsa-miR-181a-5p; hsa-miR-21-5p; hsa-miR-183-5p; hsa-miR-200c-3p; hsa-miR-185-5p; hsa-miR-146b-5p; hsa-miR-23a-3p; h…
Gene Ontology (miRWalk)	GO0006357 regulation of transcription from rna polymerase ii promoter	enriched	4.28e-14	9.50e-12	138	hsa-miR-375-3p; hsa-miR-26a-5p; hsa-let-7a-5p; hsa-let-7f-5p; hsa-miR-148a-3p; hsa-miR-92a-3p; hsa-let-7b-5p; hsa-let-7g-5p; hsa-miR-26b-5p; hsa-miR-320a-3p; hsa-miR-10a-5p; hsa-let-7d-5p; hsa-miR-182-5p; hsa-miR-423-3p; hsa-let-7e-5p; hsa-miR-200b-3p; hsa-miR-191-5p; hsa-miR-25-3p; hsa-miR-181a-5p; hsa-miR-21-5p; hsa-miR-183-5p; hsa-miR-200c-3p; hsa-miR-185-5p; hsa-miR-146b-5p; hsa-miR-23a-3p; h…
Gene Ontology (miRWalk)	GO0042803 protein homodimerization activity	enriched	4.34e-14	9.50e-12	157	hsa-miR-375-3p; hsa-miR-26a-5p; hsa-let-7a-5p; hsa-let-7f-5p; hsa-miR-148a-3p; hsa-miR-92a-3p; hsa-let-7b-5p; hsa-miR-26b-5p; hsa-miR-423-5p; hsa-miR-320a-3p; hsa-miR-10a-5p; hsa-let-7d-5p; hsa-miR-182-5p; hsa-miR-423-3p; hsa-let-7e-5p; hsa-miR-200b-3p; hsa-miR-191-5p; hsa-miR-25-3p; hsa-miR-30d-5p; hsa-miR-181a-5p; hsa-miR-21-5p; hsa-miR-183-5p; hsa-miR-200c-3p; hsa-miR-185-5p; hsa-miR-146b-5p; …
Pathways (miRWalk)	hsa05210 Colorectal cancer	enriched	7.43e-13	9.85e-12	138	hsa-miR-375-3p; hsa-miR-26a-5p; hsa-let-7a-5p; hsa-let-7f-5p; hsa-miR-148a-3p; hsa-miR-92a-3p; hsa-let-7b-5p; hsa-let-7g-5p; hsa-miR-26b-5p; hsa-miR-423-5p; hsa-miR-320a-3p; hsa-miR-10a-5p; hsa-let-7d-5p; hsa-miR-182-5p; hsa-miR-423-3p; hsa-let-7e-5p; hsa-miR-200b-3p; hsa-miR-191-5p; hsa-miR-25-3p; hsa-miR-30d-5p; hsa-miR-181a-5p; hsa-miR-21-5p; hsa-miR-183-5p; hsa-miR-200c-3p; hsa-miR-185-5p; hs…
Gene Ontology (miRWalk)	GO0007173 epidermal growth factor receptor signaling pathway	enriched	5.11e-14	1.05e-11	135	hsa-miR-375-3p; hsa-miR-26a-5p; hsa-let-7a-5p; hsa-miR-148a-3p; hsa-let-7i-5p; hsa-miR-92a-3p; hsa-let-7b-5p; hsa-let-7g-5p; hsa-miR-26b-5p; hsa-miR-423-5p; hsa-miR-320a-3p; hsa-miR-10a-5p; hsa-let-7d-5p; hsa-miR-182-5p; hsa-miR-423-3p; hsa-let-7e-5p; hsa-miR-200b-3p; hsa-miR-25-3p; hsa-miR-181a-5p; hsa-miR-21-5p; hsa-miR-183-5p; hsa-miR-200c-3p; hsa-miR-185-5p; hsa-miR-23a-3p; hsa-miR-16-5p; hsa…
Gene Ontology (miRWalk)	GO0048471 perinuclear region of cytoplasm	enriched	5.17e-14	1.05e-11	161	hsa-miR-375-3p; hsa-miR-26a-5p; hsa-let-7a-5p; hsa-let-7f-5p; hsa-miR-148a-3p; hsa-let-7i-5p; hsa-miR-92a-3p; hsa-let-7b-5p; hsa-miR-26b-5p; hsa-miR-423-5p; hsa-miR-320a-3p; hsa-miR-10a-5p; hsa-let-7d-5p; hsa-miR-182-5p; hsa-miR-423-3p; hsa-let-7e-5p; hsa-miR-200b-3p; hsa-miR-191-5p; hsa-miR-25-3p; hsa-miR-30d-5p; hsa-miR-181a-5p; hsa-miR-151a-5p; hsa-miR-21-5p; hsa-miR-183-5p; hsa-miR-200c-3p; h…
Pathways (miRWalk)	P00029 Huntington disease	enriched	8.30e-13	1.07e-11	129	hsa-miR-375-3p; hsa-miR-26a-5p; hsa-let-7a-5p; hsa-let-7f-5p; hsa-miR-148a-3p; hsa-miR-92a-3p; hsa-let-7b-5p; hsa-miR-26b-5p; hsa-miR-423-5p; hsa-miR-320a-3p; hsa-miR-10a-5p; hsa-miR-182-5p; hsa-miR-423-3p; hsa-let-7e-5p; hsa-miR-200b-3p; hsa-miR-25-3p; hsa-miR-30d-5p; hsa-miR-181a-5p; hsa-miR-21-5p; hsa-miR-183-5p; hsa-miR-200c-3p; hsa-miR-185-5p; hsa-miR-146b-5p; hsa-miR-16-5p; hsa-miR-155-5p; …
Gene Ontology (miRWalk)	GO0004672 protein kinase activity	enriched	5.60e-14	1.09e-11	137	hsa-miR-375-3p; hsa-miR-26a-5p; hsa-let-7a-5p; hsa-let-7f-5p; hsa-miR-148a-3p; hsa-miR-92a-3p; hsa-let-7b-5p; hsa-let-7g-5p; hsa-miR-26b-5p; hsa-miR-423-5p; hsa-miR-320a-3p; hsa-miR-10a-5p; hsa-let-7d-5p; hsa-miR-182-5p; hsa-miR-423-3p; hsa-let-7e-5p; hsa-miR-191-5p; hsa-miR-25-3p; hsa-miR-181a-5p; hsa-miR-21-5p; hsa-miR-183-5p; hsa-miR-200c-3p; hsa-miR-185-5p; hsa-miR-146b-5p; hsa-miR-151a-3p; h…
Pathways (miRWalk)	hsa04012 ErbB signaling pathway	enriched	8.70e-13	1.09e-11	122	hsa-miR-375-3p; hsa-miR-26a-5p; hsa-let-7a-5p; hsa-let-7f-5p; hsa-miR-148a-3p; hsa-miR-92a-3p; hsa-let-7b-5p; hsa-let-7g-5p; hsa-miR-26b-5p; hsa-miR-423-5p; hsa-miR-320a-3p; hsa-miR-10a-5p; hsa-miR-182-5p; hsa-miR-423-3p; hsa-let-7e-5p; hsa-miR-200b-3p; hsa-miR-191-5p; hsa-miR-25-3p; hsa-miR-181a-5p; hsa-miR-21-5p; hsa-miR-200c-3p; hsa-miR-185-5p; hsa-miR-146b-5p; hsa-miR-16-5p; hsa-miR-155-5p; h…
Pathways (miRWalk)	WP254 Apoptosis	enriched	9.48e-13	1.13e-11	122	hsa-miR-375-3p; hsa-miR-26a-5p; hsa-let-7a-5p; hsa-let-7f-5p; hsa-miR-148a-3p; hsa-miR-92a-3p; hsa-let-7b-5p; hsa-let-7g-5p; hsa-miR-26b-5p; hsa-miR-423-5p; hsa-miR-320a-3p; hsa-miR-10a-5p; hsa-let-7d-5p; hsa-miR-182-5p; hsa-miR-423-3p; hsa-let-7e-5p; hsa-miR-200b-3p; hsa-miR-25-3p; hsa-miR-30d-5p; hsa-miR-181a-5p; hsa-miR-21-5p; hsa-miR-183-5p; hsa-miR-200c-3p; hsa-miR-185-5p; hsa-miR-146b-5p; h…
Pathways (miRWalk)	hsa04310 Wnt signaling pathway	enriched	9.62e-13	1.13e-11	138	hsa-miR-375-3p; hsa-miR-26a-5p; hsa-let-7a-5p; hsa-let-7f-5p; hsa-miR-148a-3p; hsa-miR-92a-3p; hsa-let-7b-5p; hsa-let-7g-5p; hsa-miR-26b-5p; hsa-miR-423-5p; hsa-miR-320a-3p; hsa-miR-10a-5p; hsa-miR-182-5p; hsa-miR-423-3p; hsa-let-7e-5p; hsa-miR-200b-3p; hsa-miR-25-3p; hsa-miR-30d-5p; hsa-miR-181a-5p; hsa-miR-151a-5p; hsa-miR-21-5p; hsa-miR-183-5p; hsa-miR-200c-3p; hsa-miR-185-5p; hsa-miR-146b-5p;…
Pathways (miRWalk)	hsa05200 Pathways in cancer	enriched	9.27e-13	1.13e-11	176	hsa-miR-375-3p; hsa-miR-26a-5p; hsa-let-7a-5p; hsa-let-7f-5p; hsa-miR-148a-3p; hsa-let-7i-5p; hsa-miR-92a-3p; hsa-let-7b-5p; hsa-let-7g-5p; hsa-miR-26b-5p; hsa-miR-423-5p; hsa-miR-320a-3p; hsa-miR-10a-5p; hsa-let-7d-5p; hsa-miR-182-5p; hsa-miR-423-3p; hsa-let-7e-5p; hsa-miR-200b-3p; hsa-miR-191-5p; hsa-miR-25-3p; hsa-miR-30d-5p; hsa-miR-181a-5p; hsa-miR-21-5p; hsa-miR-183-5p; hsa-miR-200c-3p; hsa…
Pathways (miRWalk)	hsa05016 Huntingtons disease	enriched	1.03e-12	1.17e-11	120	hsa-miR-375-3p; hsa-miR-26a-5p; hsa-let-7a-5p; hsa-let-7f-5p; hsa-miR-148a-3p; hsa-miR-92a-3p; hsa-let-7b-5p; hsa-miR-26b-5p; hsa-miR-423-5p; hsa-miR-320a-3p; hsa-miR-10a-5p; hsa-let-7d-5p; hsa-miR-182-5p; hsa-miR-423-3p; hsa-let-7e-5p; hsa-miR-200b-3p; hsa-miR-25-3p; hsa-miR-30d-5p; hsa-miR-151a-5p; hsa-miR-21-5p; hsa-miR-183-5p; hsa-miR-200c-3p; hsa-miR-185-5p; hsa-miR-23a-3p; hsa-miR-16-5p; hs…
Gene Ontology (miRWalk)	GO0005622 intracellular	enriched	6.87e-14	1.30e-11	131	hsa-miR-375-3p; hsa-miR-26a-5p; hsa-let-7a-5p; hsa-let-7f-5p; hsa-miR-148a-3p; hsa-miR-92a-3p; hsa-let-7b-5p; hsa-let-7g-5p; hsa-miR-26b-5p; hsa-miR-423-5p; hsa-miR-320a-3p; hsa-miR-10a-5p; hsa-let-7d-5p; hsa-miR-423-3p; hsa-let-7e-5p; hsa-miR-191-5p; hsa-miR-25-3p; hsa-miR-30d-5p; hsa-miR-181a-5p; hsa-miR-151a-5p; hsa-miR-21-5p; hsa-miR-183-5p; hsa-miR-185-5p; hsa-miR-151a-3p; hsa-miR-23a-3p; hs…
Gene Ontology (miRWalk)	GO0007596 blood coagulation	enriched	7.16e-14	1.31e-11	161	hsa-miR-375-3p; hsa-miR-26a-5p; hsa-let-7a-5p; hsa-let-7f-5p; hsa-miR-92a-3p; hsa-let-7b-5p; hsa-let-7g-5p; hsa-miR-26b-5p; hsa-miR-423-5p; hsa-miR-320a-3p; hsa-miR-10a-5p; hsa-let-7d-5p; hsa-miR-182-5p; hsa-miR-423-3p; hsa-let-7e-5p; hsa-miR-200b-3p; hsa-miR-191-5p; hsa-miR-25-3p; hsa-miR-30d-5p; hsa-miR-181a-5p; hsa-miR-151a-5p; hsa-miR-21-5p; hsa-miR-183-5p; hsa-miR-200c-3p; hsa-miR-185-5p; hs…
Pathways (miRWalk)	hsa04350 TGF beta signaling pathway	enriched	1.22e-12	1.36e-11	126	hsa-miR-375-3p; hsa-miR-26a-5p; hsa-let-7a-5p; hsa-let-7f-5p; hsa-miR-148a-3p; hsa-miR-92a-3p; hsa-let-7b-5p; hsa-let-7g-5p; hsa-miR-26b-5p; hsa-miR-423-5p; hsa-miR-320a-3p; hsa-miR-10a-5p; hsa-let-7d-5p; hsa-miR-182-5p; hsa-miR-423-3p; hsa-let-7e-5p; hsa-miR-200b-3p; hsa-miR-25-3p; hsa-miR-30d-5p; hsa-miR-151a-5p; hsa-miR-21-5p; hsa-miR-200c-3p; hsa-miR-185-5p; hsa-miR-146b-5p; hsa-miR-16-5p; hs…
Pathways (miRWalk)	WP179 Cell cycle	enriched	1.32e-12	1.44e-11	152	hsa-miR-375-3p; hsa-miR-26a-5p; hsa-let-7a-5p; hsa-let-7f-5p; hsa-miR-148a-3p; hsa-let-7i-5p; hsa-miR-92a-3p; hsa-let-7b-5p; hsa-let-7g-5p; hsa-miR-26b-5p; hsa-miR-423-5p; hsa-miR-320a-3p; hsa-miR-10a-5p; hsa-let-7d-5p; hsa-miR-182-5p; hsa-miR-423-3p; hsa-let-7e-5p; hsa-miR-200b-3p; hsa-miR-191-5p; hsa-miR-25-3p; hsa-miR-30d-5p; hsa-miR-181a-5p; hsa-miR-151a-5p; hsa-miR-21-5p; hsa-miR-183-5p; hsa…
Expressed in tissue (Tissue Atlas)	lung	enriched	4.69e-13	1.45e-11	226	hsa-miR-375-3p; hsa-miR-26a-5p; hsa-let-7a-5p; hsa-let-7f-5p; hsa-miR-148a-3p; hsa-let-7i-5p; hsa-miR-92a-3p; hsa-let-7b-5p; hsa-let-7g-5p; hsa-miR-26b-5p; hsa-miR-423-5p; hsa-miR-320a-3p; hsa-miR-10a-5p; hsa-let-7d-5p; hsa-miR-423-3p; hsa-let-7e-5p; hsa-miR-200b-3p; hsa-miR-25-3p; hsa-miR-30d-5p; hsa-miR-181a-5p; hsa-miR-142-5p; hsa-miR-151a-5p; hsa-miR-21-5p; hsa-miR-183-5p; hsa-miR-200c-3p; hs…
Localization (RNALocate)	Microvesicle	enriched	8.20e-12	1.50e-11	196	hsa-miR-375-3p; hsa-miR-26a-5p; hsa-let-7a-5p; hsa-let-7f-5p; hsa-miR-148a-3p; hsa-let-7i-5p; hsa-miR-92a-3p; hsa-let-7b-5p; hsa-let-7g-5p; hsa-miR-26b-5p; hsa-miR-423-5p; hsa-miR-320a-3p; hsa-miR-10a-5p; hsa-let-7d-5p; hsa-miR-182-5p; hsa-miR-423-3p; hsa-let-7e-5p; hsa-miR-200b-3p; hsa-miR-191-5p; hsa-miR-25-3p; hsa-miR-30d-5p; hsa-miR-181a-5p; hsa-miR-142-5p; hsa-miR-21-5p; hsa-miR-183-5p; hsa-…
Pathways (miRWalk)	hsa05222 Small cell lung cancer	enriched	1.45e-12	1.54e-11	137	hsa-miR-375-3p; hsa-miR-26a-5p; hsa-let-7a-5p; hsa-let-7f-5p; hsa-miR-148a-3p; hsa-miR-92a-3p; hsa-let-7b-5p; hsa-let-7g-5p; hsa-miR-26b-5p; hsa-miR-423-5p; hsa-miR-320a-3p; hsa-miR-10a-5p; hsa-miR-182-5p; hsa-miR-423-3p; hsa-let-7e-5p; hsa-miR-200b-3p; hsa-miR-191-5p; hsa-miR-25-3p; hsa-miR-30d-5p; hsa-miR-181a-5p; hsa-miR-21-5p; hsa-miR-183-5p; hsa-miR-200c-3p; hsa-miR-185-5p; hsa-miR-146b-5p; …
Pathways (miRWalk)	hsa04114 Oocyte meiosis	enriched	1.52e-12	1.59e-11	116	hsa-miR-375-3p; hsa-miR-26a-5p; hsa-let-7a-5p; hsa-let-7f-5p; hsa-miR-92a-3p; hsa-let-7b-5p; hsa-miR-26b-5p; hsa-miR-423-5p; hsa-miR-320a-3p; hsa-miR-10a-5p; hsa-let-7d-5p; hsa-miR-182-5p; hsa-miR-423-3p; hsa-let-7e-5p; hsa-miR-200b-3p; hsa-miR-25-3p; hsa-miR-181a-5p; hsa-miR-151a-5p; hsa-miR-21-5p; hsa-miR-183-5p; hsa-miR-200c-3p; hsa-miR-185-5p; hsa-miR-151a-3p; hsa-miR-16-5p; hsa-miR-155-5p; h…
Pathways (miRWalk)	P00021 FGF signaling pathway	enriched	1.74e-12	1.78e-11	118	hsa-miR-375-3p; hsa-miR-26a-5p; hsa-let-7a-5p; hsa-let-7f-5p; hsa-miR-148a-3p; hsa-let-7i-5p; hsa-miR-92a-3p; hsa-let-7b-5p; hsa-let-7g-5p; hsa-miR-26b-5p; hsa-miR-423-5p; hsa-miR-320a-3p; hsa-miR-10a-5p; hsa-miR-182-5p; hsa-miR-423-3p; hsa-let-7e-5p; hsa-miR-200b-3p; hsa-miR-25-3p; hsa-miR-181a-5p; hsa-miR-21-5p; hsa-miR-183-5p; hsa-miR-200c-3p; hsa-miR-185-5p; hsa-miR-146b-5p; hsa-miR-23a-3p; h…
Gene Ontology (miRWalk)	GO0030168 platelet activation	enriched	1.05e-13	1.85e-11	143	hsa-miR-375-3p; hsa-miR-26a-5p; hsa-let-7a-5p; hsa-let-7f-5p; hsa-miR-92a-3p; hsa-let-7b-5p; hsa-let-7g-5p; hsa-miR-26b-5p; hsa-miR-423-5p; hsa-miR-320a-3p; hsa-miR-10a-5p; hsa-let-7d-5p; hsa-miR-182-5p; hsa-miR-423-3p; hsa-let-7e-5p; hsa-miR-200b-3p; hsa-miR-191-5p; hsa-miR-25-3p; hsa-miR-30d-5p; hsa-miR-181a-5p; hsa-miR-151a-5p; hsa-miR-21-5p; hsa-miR-200c-3p; hsa-miR-185-5p; hsa-miR-146b-5p; h…
Gene Ontology (miRWalk)	GO0000075 cell cycle checkpoint	enriched	1.22e-13	2.08e-11	135	hsa-miR-375-3p; hsa-miR-26a-5p; hsa-let-7a-5p; hsa-let-7f-5p; hsa-miR-148a-3p; hsa-let-7i-5p; hsa-miR-92a-3p; hsa-let-7b-5p; hsa-let-7g-5p; hsa-miR-26b-5p; hsa-miR-423-5p; hsa-miR-320a-3p; hsa-miR-10a-5p; hsa-let-7d-5p; hsa-miR-182-5p; hsa-miR-423-3p; hsa-let-7e-5p; hsa-miR-200b-3p; hsa-miR-191-5p; hsa-miR-25-3p; hsa-miR-30d-5p; hsa-miR-181a-5p; hsa-miR-21-5p; hsa-miR-183-5p; hsa-miR-200c-3p; hsa…
Gene Ontology (miRWalk)	GO0006468 protein phosphorylation	enriched	1.27e-13	2.11e-11	156	hsa-miR-375-3p; hsa-miR-26a-5p; hsa-let-7a-5p; hsa-miR-148a-3p; hsa-miR-92a-3p; hsa-let-7b-5p; hsa-let-7g-5p; hsa-miR-26b-5p; hsa-miR-423-5p; hsa-miR-320a-3p; hsa-miR-10a-5p; hsa-let-7d-5p; hsa-miR-182-5p; hsa-miR-423-3p; hsa-let-7e-5p; hsa-miR-200b-3p; hsa-miR-191-5p; hsa-miR-25-3p; hsa-miR-30d-5p; hsa-miR-181a-5p; hsa-miR-21-5p; hsa-miR-183-5p; hsa-miR-200c-3p; hsa-miR-185-5p; hsa-miR-146b-5p; …
Gene Ontology (miRWalk)	GO0009986 cell surface	enriched	1.31e-13	2.11e-11	137	hsa-miR-375-3p; hsa-miR-26a-5p; hsa-let-7a-5p; hsa-let-7f-5p; hsa-miR-148a-3p; hsa-miR-92a-3p; hsa-let-7b-5p; hsa-let-7g-5p; hsa-miR-26b-5p; hsa-miR-423-5p; hsa-miR-320a-3p; hsa-miR-10a-5p; hsa-let-7d-5p; hsa-miR-182-5p; hsa-miR-423-3p; hsa-let-7e-5p; hsa-miR-200b-3p; hsa-miR-191-5p; hsa-miR-25-3p; hsa-miR-181a-5p; hsa-miR-151a-5p; hsa-miR-21-5p; hsa-miR-183-5p; hsa-miR-200c-3p; hsa-miR-185-5p; h…
Gene Ontology (miRWalk)	GO0001666 response to hypoxia	enriched	1.47e-13	2.29e-11	136	hsa-miR-375-3p; hsa-miR-26a-5p; hsa-let-7a-5p; hsa-miR-148a-3p; hsa-let-7i-5p; hsa-miR-92a-3p; hsa-let-7b-5p; hsa-miR-26b-5p; hsa-miR-423-5p; hsa-miR-320a-3p; hsa-miR-10a-5p; hsa-let-7d-5p; hsa-miR-182-5p; hsa-miR-423-3p; hsa-let-7e-5p; hsa-miR-200b-3p; hsa-miR-191-5p; hsa-miR-25-3p; hsa-miR-181a-5p; hsa-miR-21-5p; hsa-miR-183-5p; hsa-miR-200c-3p; hsa-miR-185-5p; hsa-miR-23a-3p; hsa-miR-16-5p; hs…
Gene Ontology (miRWalk)	GO0015031 protein transport	enriched	1.50e-13	2.29e-11	129	hsa-miR-375-3p; hsa-miR-26a-5p; hsa-let-7a-5p; hsa-let-7f-5p; hsa-miR-148a-3p; hsa-miR-92a-3p; hsa-let-7b-5p; hsa-let-7g-5p; hsa-miR-26b-5p; hsa-miR-423-5p; hsa-miR-320a-3p; hsa-miR-10a-5p; hsa-let-7d-5p; hsa-miR-182-5p; hsa-miR-423-3p; hsa-let-7e-5p; hsa-miR-191-5p; hsa-miR-25-3p; hsa-miR-30d-5p; hsa-miR-181a-5p; hsa-miR-151a-5p; hsa-miR-21-5p; hsa-miR-183-5p; hsa-miR-185-5p; hsa-miR-146b-5p; hs…
Pathways (miRWalk)	WP673 ErbB signaling pathway	enriched	2.38e-12	2.32e-11	103	hsa-miR-375-3p; hsa-miR-26a-5p; hsa-let-7a-5p; hsa-let-7f-5p; hsa-miR-148a-3p; hsa-miR-92a-3p; hsa-let-7b-5p; hsa-let-7g-5p; hsa-miR-26b-5p; hsa-miR-423-5p; hsa-miR-320a-3p; hsa-miR-10a-5p; hsa-miR-182-5p; hsa-miR-423-3p; hsa-let-7e-5p; hsa-miR-181a-5p; hsa-miR-21-5p; hsa-miR-146b-5p; hsa-miR-16-5p; hsa-miR-155-5p; hsa-miR-320b; hsa-miR-146a-5p; hsa-miR-126-3p; hsa-miR-221-3p; hsa-miR-199a-5p; hs…
Pathways (miRWalk)	hsa05211 Renal cell carcinoma	enriched	2.33e-12	2.32e-11	123	hsa-miR-375-3p; hsa-let-7a-5p; hsa-let-7i-5p; hsa-miR-92a-3p; hsa-let-7b-5p; hsa-let-7g-5p; hsa-miR-26b-5p; hsa-miR-423-5p; hsa-miR-320a-3p; hsa-miR-10a-5p; hsa-miR-182-5p; hsa-miR-423-3p; hsa-let-7e-5p; hsa-miR-200b-3p; hsa-miR-191-5p; hsa-miR-25-3p; hsa-miR-181a-5p; hsa-miR-21-5p; hsa-miR-183-5p; hsa-miR-200c-3p; hsa-miR-185-5p; hsa-miR-146b-5p; hsa-miR-23a-3p; hsa-miR-16-5p; hsa-miR-155-5p; hs…
Pathways (miRWalk)	hsa05213 Endometrial cancer	enriched	2.41e-12	2.32e-11	114	hsa-miR-26a-5p; hsa-let-7a-5p; hsa-let-7f-5p; hsa-miR-148a-3p; hsa-miR-92a-3p; hsa-let-7b-5p; hsa-let-7g-5p; hsa-miR-26b-5p; hsa-miR-423-5p; hsa-miR-320a-3p; hsa-miR-10a-5p; hsa-miR-182-5p; hsa-miR-423-3p; hsa-miR-200b-3p; hsa-miR-191-5p; hsa-miR-25-3p; hsa-miR-30d-5p; hsa-miR-181a-5p; hsa-miR-21-5p; hsa-miR-183-5p; hsa-miR-200c-3p; hsa-miR-185-5p; hsa-miR-146b-5p; hsa-miR-23a-3p; hsa-miR-16-5p; …
Pathways (miRWalk)	P00052 TGF beta signaling pathway	enriched	2.58e-12	2.39e-11	115	hsa-miR-375-3p; hsa-miR-26a-5p; hsa-let-7a-5p; hsa-miR-148a-3p; hsa-miR-92a-3p; hsa-let-7b-5p; hsa-let-7g-5p; hsa-miR-26b-5p; hsa-miR-423-5p; hsa-miR-320a-3p; hsa-miR-10a-5p; hsa-let-7d-5p; hsa-miR-182-5p; hsa-miR-423-3p; hsa-let-7e-5p; hsa-miR-200b-3p; hsa-miR-25-3p; hsa-miR-30d-5p; hsa-miR-181a-5p; hsa-miR-21-5p; hsa-miR-200c-3p; hsa-miR-16-5p; hsa-miR-155-5p; hsa-miR-320b; hsa-miR-27b-3p; hsa-…
Pathways (miRWalk)	hsa04144 Endocytosis	enriched	2.53e-12	2.39e-11	132	hsa-miR-375-3p; hsa-miR-26a-5p; hsa-let-7a-5p; hsa-let-7f-5p; hsa-miR-148a-3p; hsa-miR-92a-3p; hsa-let-7b-5p; hsa-miR-26b-5p; hsa-miR-423-5p; hsa-miR-320a-3p; hsa-miR-10a-5p; hsa-let-7d-5p; hsa-miR-182-5p; hsa-miR-423-3p; hsa-let-7e-5p; hsa-miR-200b-3p; hsa-miR-25-3p; hsa-miR-30d-5p; hsa-miR-181a-5p; hsa-miR-151a-5p; hsa-miR-21-5p; hsa-miR-183-5p; hsa-miR-200c-3p; hsa-miR-185-5p; hsa-miR-146b-5p;…
Expressed in tissue (Tissue Atlas)	colon	enriched	1.58e-12	2.45e-11	234	hsa-miR-375-3p; hsa-miR-26a-5p; hsa-let-7a-5p; hsa-let-7f-5p; hsa-miR-148a-3p; hsa-let-7i-5p; hsa-miR-92a-3p; hsa-let-7b-5p; hsa-let-7g-5p; hsa-miR-26b-5p; hsa-miR-423-5p; hsa-miR-320a-3p; hsa-miR-10a-5p; hsa-let-7d-5p; hsa-miR-423-3p; hsa-let-7e-5p; hsa-miR-200b-3p; hsa-miR-25-3p; hsa-miR-30d-5p; hsa-miR-181a-5p; hsa-miR-142-5p; hsa-miR-151a-5p; hsa-miR-21-5p; hsa-miR-200c-3p; hsa-miR-185-5p; hs…
Pathways (miRWalk)	P00053 T cell activation	enriched	2.84e-12	2.53e-11	98	hsa-miR-375-3p; hsa-let-7a-5p; hsa-miR-92a-3p; hsa-let-7b-5p; hsa-let-7g-5p; hsa-miR-26b-5p; hsa-miR-423-5p; hsa-miR-320a-3p; hsa-miR-10a-5p; hsa-miR-423-3p; hsa-miR-191-5p; hsa-miR-181a-5p; hsa-miR-21-5p; hsa-miR-200c-3p; hsa-miR-185-5p; hsa-miR-146b-5p; hsa-miR-151a-3p; hsa-miR-16-5p; hsa-miR-155-5p; hsa-miR-320b; hsa-miR-27b-3p; hsa-miR-146a-5p; hsa-miR-126-3p; hsa-miR-148b-3p; hsa-miR-221-3p;…
Pathways (miRWalk)	WP1591 Heart Development	enriched	2.84e-12	2.53e-11	98	hsa-miR-375-3p; hsa-miR-26a-5p; hsa-miR-92a-3p; hsa-let-7b-5p; hsa-miR-26b-5p; hsa-miR-320a-3p; hsa-let-7d-5p; hsa-miR-182-5p; hsa-miR-200b-3p; hsa-miR-30d-5p; hsa-miR-181a-5p; hsa-miR-151a-5p; hsa-miR-21-5p; hsa-miR-183-5p; hsa-miR-200c-3p; hsa-miR-23a-3p; hsa-miR-16-5p; hsa-miR-155-5p; hsa-miR-27b-3p; hsa-miR-146a-5p; hsa-miR-126-3p; hsa-miR-148b-3p; hsa-miR-221-3p; hsa-miR-199a-5p; hsa-miR-22-…
Pathways (miRWalk)	P00018 EGF receptor signaling pathway	enriched	2.96e-12	2.59e-11	117	hsa-miR-375-3p; hsa-miR-26a-5p; hsa-let-7a-5p; hsa-let-7f-5p; hsa-miR-148a-3p; hsa-let-7i-5p; hsa-miR-92a-3p; hsa-let-7b-5p; hsa-let-7g-5p; hsa-miR-26b-5p; hsa-miR-423-5p; hsa-miR-320a-3p; hsa-miR-10a-5p; hsa-miR-182-5p; hsa-miR-423-3p; hsa-let-7e-5p; hsa-miR-200b-3p; hsa-miR-191-5p; hsa-miR-25-3p; hsa-miR-181a-5p; hsa-miR-21-5p; hsa-miR-200c-3p; hsa-miR-185-5p; hsa-miR-146b-5p; hsa-miR-16-5p; hs…
Gene Ontology (miRWalk)	GO0010628 positive regulation of gene expression	enriched	1.96e-13	2.82e-11	120	hsa-miR-375-3p; hsa-miR-26a-5p; hsa-let-7a-5p; hsa-let-7f-5p; hsa-miR-148a-3p; hsa-miR-92a-3p; hsa-let-7b-5p; hsa-let-7g-5p; hsa-miR-26b-5p; hsa-miR-320a-3p; hsa-miR-10a-5p; hsa-let-7d-5p; hsa-miR-423-3p; hsa-let-7e-5p; hsa-miR-200b-3p; hsa-miR-191-5p; hsa-miR-30d-5p; hsa-miR-181a-5p; hsa-miR-21-5p; hsa-miR-183-5p; hsa-miR-200c-3p; hsa-miR-185-5p; hsa-miR-146b-5p; hsa-miR-23a-3p; hsa-miR-16-5p; h…
Gene Ontology (miRWalk)	GO0031965 nuclear membrane	enriched	1.94e-13	2.82e-11	131	hsa-miR-375-3p; hsa-miR-26a-5p; hsa-let-7a-5p; hsa-let-7f-5p; hsa-miR-148a-3p; hsa-miR-92a-3p; hsa-let-7b-5p; hsa-let-7g-5p; hsa-miR-26b-5p; hsa-miR-423-5p; hsa-miR-320a-3p; hsa-miR-10a-5p; hsa-let-7d-5p; hsa-miR-182-5p; hsa-miR-423-3p; hsa-let-7e-5p; hsa-miR-200b-3p; hsa-miR-25-3p; hsa-miR-30d-5p; hsa-miR-181a-5p; hsa-miR-21-5p; hsa-miR-183-5p; hsa-miR-200c-3p; hsa-miR-146b-5p; hsa-miR-23a-3p; h…
Gene Ontology (miRWalk)	GO0003779 actin binding	enriched	2.03e-13	2.85e-11	125	hsa-miR-375-3p; hsa-miR-26a-5p; hsa-let-7a-5p; hsa-let-7f-5p; hsa-let-7i-5p; hsa-miR-92a-3p; hsa-let-7b-5p; hsa-miR-26b-5p; hsa-miR-423-5p; hsa-miR-320a-3p; hsa-miR-10a-5p; hsa-miR-182-5p; hsa-miR-423-3p; hsa-let-7e-5p; hsa-miR-200b-3p; hsa-miR-191-5p; hsa-miR-25-3p; hsa-miR-30d-5p; hsa-miR-181a-5p; hsa-miR-151a-5p; hsa-miR-21-5p; hsa-miR-183-5p; hsa-miR-200c-3p; hsa-miR-185-5p; hsa-miR-23a-3p; h…
Gene Ontology (miRWalk)	GO0005509 calcium ion binding	enriched	2.10e-13	2.87e-11	136	hsa-miR-375-3p; hsa-miR-26a-5p; hsa-let-7a-5p; hsa-let-7f-5p; hsa-miR-148a-3p; hsa-miR-92a-3p; hsa-let-7b-5p; hsa-let-7g-5p; hsa-miR-26b-5p; hsa-miR-423-5p; hsa-miR-320a-3p; hsa-miR-10a-5p; hsa-let-7d-5p; hsa-miR-182-5p; hsa-miR-423-3p; hsa-let-7e-5p; hsa-miR-191-5p; hsa-miR-25-3p; hsa-miR-30d-5p; hsa-miR-181a-5p; hsa-miR-21-5p; hsa-miR-183-5p; hsa-miR-200c-3p; hsa-miR-185-5p; hsa-miR-146b-5p; hs…
Gene Ontology (miRWalk)	GO0003723 rna binding	enriched	2.18e-13	2.91e-11	172	hsa-miR-375-3p; hsa-miR-26a-5p; hsa-let-7a-5p; hsa-let-7f-5p; hsa-miR-148a-3p; hsa-miR-92a-3p; hsa-let-7b-5p; hsa-let-7g-5p; hsa-miR-26b-5p; hsa-miR-423-5p; hsa-miR-320a-3p; hsa-miR-10a-5p; hsa-let-7d-5p; hsa-miR-182-5p; hsa-miR-423-3p; hsa-let-7e-5p; hsa-miR-200b-3p; hsa-miR-191-5p; hsa-miR-25-3p; hsa-miR-30d-5p; hsa-miR-181a-5p; hsa-miR-151a-5p; hsa-miR-21-5p; hsa-miR-183-5p; hsa-miR-200c-3p; h…
Gene Ontology (miRWalk)	GO0031625 ubiquitin protein ligase binding	enriched	2.44e-13	3.12e-11	133	hsa-miR-375-3p; hsa-miR-26a-5p; hsa-let-7a-5p; hsa-let-7f-5p; hsa-miR-148a-3p; hsa-miR-92a-3p; hsa-let-7b-5p; hsa-miR-26b-5p; hsa-miR-423-5p; hsa-miR-320a-3p; hsa-miR-10a-5p; hsa-let-7d-5p; hsa-miR-182-5p; hsa-miR-423-3p; hsa-let-7e-5p; hsa-miR-200b-3p; hsa-miR-25-3p; hsa-miR-30d-5p; hsa-miR-181a-5p; hsa-miR-21-5p; hsa-miR-183-5p; hsa-miR-200c-3p; hsa-miR-146b-5p; hsa-miR-23a-3p; hsa-miR-16-5p; h…
Gene Ontology (miRWalk)	GO0044281 small molecule metabolic process	enriched	2.45e-13	3.12e-11	180	hsa-miR-375-3p; hsa-miR-26a-5p; hsa-let-7a-5p; hsa-let-7f-5p; hsa-miR-148a-3p; hsa-let-7i-5p; hsa-miR-92a-3p; hsa-let-7b-5p; hsa-let-7g-5p; hsa-miR-26b-5p; hsa-miR-423-5p; hsa-miR-320a-3p; hsa-miR-10a-5p; hsa-let-7d-5p; hsa-miR-182-5p; hsa-miR-423-3p; hsa-let-7e-5p; hsa-miR-200b-3p; hsa-miR-191-5p; hsa-miR-25-3p; hsa-miR-30d-5p; hsa-miR-181a-5p; hsa-miR-151a-5p; hsa-miR-21-5p; hsa-miR-183-5p; hsa…
Gene Ontology (miRWalk)	GO0007411 axon guidance	enriched	2.57e-13	3.19e-11	145	hsa-miR-375-3p; hsa-miR-26a-5p; hsa-let-7a-5p; hsa-let-7f-5p; hsa-miR-148a-3p; hsa-miR-92a-3p; hsa-let-7b-5p; hsa-let-7g-5p; hsa-miR-26b-5p; hsa-miR-423-5p; hsa-miR-320a-3p; hsa-miR-10a-5p; hsa-miR-182-5p; hsa-miR-423-3p; hsa-let-7e-5p; hsa-miR-200b-3p; hsa-miR-191-5p; hsa-miR-25-3p; hsa-miR-181a-5p; hsa-miR-21-5p; hsa-miR-183-5p; hsa-miR-200c-3p; hsa-miR-185-5p; hsa-miR-146b-5p; hsa-miR-23a-3p; …
Pathways (miRWalk)	hsa05020 Prion diseases	enriched	3.96e-12	3.41e-11	57	hsa-miR-375-3p; hsa-miR-26a-5p; hsa-let-7a-5p; hsa-miR-148a-3p; hsa-miR-92a-3p; hsa-let-7b-5p; hsa-miR-26b-5p; hsa-miR-320a-3p; hsa-miR-10a-5p; hsa-miR-423-3p; hsa-miR-191-5p; hsa-miR-181a-5p; hsa-miR-21-5p; hsa-miR-183-5p; hsa-miR-16-5p; hsa-miR-155-5p; hsa-miR-320b; hsa-miR-27b-3p; hsa-miR-146a-5p; hsa-miR-148b-3p; hsa-miR-22-3p; hsa-miR-98-5p; hsa-miR-378a-3p; hsa-miR-101-3p; hsa-miR-144-3p; h…
Pathways (miRWalk)	WP707 DNA damage response	enriched	4.12e-12	3.48e-11	136	hsa-miR-375-3p; hsa-miR-26a-5p; hsa-let-7a-5p; hsa-let-7f-5p; hsa-miR-148a-3p; hsa-let-7i-5p; hsa-miR-92a-3p; hsa-let-7b-5p; hsa-let-7g-5p; hsa-miR-26b-5p; hsa-miR-423-5p; hsa-miR-320a-3p; hsa-miR-10a-5p; hsa-let-7d-5p; hsa-miR-182-5p; hsa-miR-423-3p; hsa-let-7e-5p; hsa-miR-200b-3p; hsa-miR-191-5p; hsa-miR-25-3p; hsa-miR-30d-5p; hsa-miR-181a-5p; hsa-miR-21-5p; hsa-miR-183-5p; hsa-miR-200c-3p; hsa…
Pathways (miRWalk)	hsa05215 Prostate cancer	enriched	4.24e-12	3.53e-11	149	hsa-miR-375-3p; hsa-miR-26a-5p; hsa-let-7a-5p; hsa-let-7f-5p; hsa-miR-148a-3p; hsa-miR-92a-3p; hsa-let-7b-5p; hsa-let-7g-5p; hsa-miR-26b-5p; hsa-miR-423-5p; hsa-miR-320a-3p; hsa-miR-10a-5p; hsa-let-7d-5p; hsa-miR-182-5p; hsa-miR-423-3p; hsa-let-7e-5p; hsa-miR-200b-3p; hsa-miR-191-5p; hsa-miR-25-3p; hsa-miR-30d-5p; hsa-miR-181a-5p; hsa-miR-21-5p; hsa-miR-183-5p; hsa-miR-200c-3p; hsa-miR-185-5p; hs…
Pathways (miRWalk)	WP231 TNF alpha Signaling Pathway	enriched	4.64e-12	3.80e-11	112	hsa-miR-375-3p; hsa-miR-26a-5p; hsa-let-7a-5p; hsa-let-7f-5p; hsa-miR-92a-3p; hsa-let-7b-5p; hsa-let-7g-5p; hsa-miR-26b-5p; hsa-miR-423-5p; hsa-miR-320a-3p; hsa-miR-10a-5p; hsa-miR-423-3p; hsa-let-7e-5p; hsa-miR-25-3p; hsa-miR-30d-5p; hsa-miR-181a-5p; hsa-miR-151a-5p; hsa-miR-21-5p; hsa-miR-183-5p; hsa-miR-200c-3p; hsa-miR-185-5p; hsa-miR-146b-5p; hsa-miR-151a-3p; hsa-miR-16-5p; hsa-miR-155-5p; h…
Gene Ontology (miRWalk)	GO0007166 cell surface receptor signaling pathway	enriched	3.31e-13	4.03e-11	92	hsa-miR-375-3p; hsa-miR-26a-5p; hsa-let-7a-5p; hsa-let-7f-5p; hsa-miR-148a-3p; hsa-miR-92a-3p; hsa-let-7b-5p; hsa-miR-26b-5p; hsa-miR-423-5p; hsa-miR-320a-3p; hsa-miR-10a-5p; hsa-let-7d-5p; hsa-miR-182-5p; hsa-let-7e-5p; hsa-miR-25-3p; hsa-miR-181a-5p; hsa-miR-151a-5p; hsa-miR-21-5p; hsa-miR-183-5p; hsa-miR-151a-3p; hsa-miR-16-5p; hsa-miR-155-5p; hsa-miR-27b-3p; hsa-miR-146a-5p; hsa-miR-126-3p; h…
Gene Ontology (miRWalk)	GO0008283 cell proliferation	enriched	3.50e-13	4.16e-11	162	hsa-miR-375-3p; hsa-miR-26a-5p; hsa-let-7a-5p; hsa-let-7f-5p; hsa-miR-148a-3p; hsa-let-7i-5p; hsa-miR-92a-3p; hsa-let-7b-5p; hsa-let-7g-5p; hsa-miR-26b-5p; hsa-miR-423-5p; hsa-miR-320a-3p; hsa-miR-10a-5p; hsa-let-7d-5p; hsa-miR-182-5p; hsa-miR-423-3p; hsa-let-7e-5p; hsa-miR-200b-3p; hsa-miR-191-5p; hsa-miR-25-3p; hsa-miR-30d-5p; hsa-miR-181a-5p; hsa-miR-151a-5p; hsa-miR-21-5p; hsa-miR-183-5p; hsa…
Pathways (miRWalk)	WP481 Insulin Signaling	enriched	5.24e-12	4.21e-11	137	hsa-miR-375-3p; hsa-miR-26a-5p; hsa-let-7a-5p; hsa-miR-148a-3p; hsa-let-7i-5p; hsa-miR-92a-3p; hsa-let-7b-5p; hsa-let-7g-5p; hsa-miR-26b-5p; hsa-miR-423-5p; hsa-miR-320a-3p; hsa-miR-10a-5p; hsa-let-7d-5p; hsa-miR-182-5p; hsa-miR-423-3p; hsa-let-7e-5p; hsa-miR-200b-3p; hsa-miR-191-5p; hsa-miR-25-3p; hsa-miR-181a-5p; hsa-miR-21-5p; hsa-miR-183-5p; hsa-miR-200c-3p; hsa-miR-185-5p; hsa-miR-151a-3p; h…
Gene Ontology (miRWalk)	GO0007179 transforming growth factor beta receptor signaling pathway	enriched	3.77e-13	4.39e-11	137	hsa-miR-375-3p; hsa-miR-26a-5p; hsa-let-7a-5p; hsa-let-7f-5p; hsa-miR-148a-3p; hsa-miR-92a-3p; hsa-let-7b-5p; hsa-let-7g-5p; hsa-miR-26b-5p; hsa-miR-423-5p; hsa-miR-320a-3p; hsa-miR-10a-5p; hsa-let-7d-5p; hsa-miR-182-5p; hsa-miR-423-3p; hsa-miR-200b-3p; hsa-miR-25-3p; hsa-miR-30d-5p; hsa-miR-181a-5p; hsa-miR-21-5p; hsa-miR-200c-3p; hsa-miR-185-5p; hsa-miR-146b-5p; hsa-miR-23a-3p; hsa-miR-16-5p; h…
Gene Ontology (miRWalk)	GO0005813 centrosome	enriched	3.92e-13	4.47e-11	148	hsa-miR-375-3p; hsa-miR-26a-5p; hsa-let-7a-5p; hsa-let-7f-5p; hsa-miR-148a-3p; hsa-miR-92a-3p; hsa-let-7b-5p; hsa-let-7g-5p; hsa-miR-26b-5p; hsa-miR-423-5p; hsa-miR-320a-3p; hsa-miR-10a-5p; hsa-let-7d-5p; hsa-miR-182-5p; hsa-miR-423-3p; hsa-let-7e-5p; hsa-miR-191-5p; hsa-miR-25-3p; hsa-miR-30d-5p; hsa-miR-181a-5p; hsa-miR-142-5p; hsa-miR-151a-5p; hsa-miR-21-5p; hsa-miR-183-5p; hsa-miR-185-5p; hsa…
Gene Ontology (miRWalk)	GO0008270 zinc ion binding	enriched	4.00e-13	4.47e-11	190	hsa-miR-375-3p; hsa-miR-26a-5p; hsa-let-7a-5p; hsa-let-7f-5p; hsa-miR-148a-3p; hsa-let-7i-5p; hsa-miR-92a-3p; hsa-let-7b-5p; hsa-let-7g-5p; hsa-miR-26b-5p; hsa-miR-423-5p; hsa-miR-320a-3p; hsa-miR-10a-5p; hsa-let-7d-5p; hsa-miR-182-5p; hsa-miR-423-3p; hsa-let-7e-5p; hsa-miR-200b-3p; hsa-miR-191-5p; hsa-miR-25-3p; hsa-miR-30d-5p; hsa-miR-181a-5p; hsa-miR-151a-5p; hsa-miR-21-5p; hsa-miR-183-5p; hsa…
Gene Ontology (miRWalk)	GO0003714 transcription corepressor activity	enriched	4.22e-13	4.61e-11	126	hsa-miR-375-3p; hsa-miR-26a-5p; hsa-let-7a-5p; hsa-let-7f-5p; hsa-miR-148a-3p; hsa-let-7i-5p; hsa-miR-92a-3p; hsa-let-7b-5p; hsa-miR-26b-5p; hsa-miR-423-5p; hsa-miR-320a-3p; hsa-miR-10a-5p; hsa-miR-182-5p; hsa-let-7e-5p; hsa-miR-200b-3p; hsa-miR-191-5p; hsa-miR-25-3p; hsa-miR-181a-5p; hsa-miR-151a-5p; hsa-miR-21-5p; hsa-miR-183-5p; hsa-miR-200c-3p; hsa-miR-185-5p; hsa-miR-23a-3p; hsa-miR-16-5p; h…
Expressed in tissue (Tissue Atlas)	epididymis	enriched	4.70e-12	4.86e-11	229	hsa-miR-375-3p; hsa-miR-26a-5p; hsa-let-7a-5p; hsa-let-7f-5p; hsa-miR-148a-3p; hsa-let-7i-5p; hsa-miR-92a-3p; hsa-let-7b-5p; hsa-let-7g-5p; hsa-miR-26b-5p; hsa-miR-423-5p; hsa-miR-320a-3p; hsa-miR-10a-5p; hsa-let-7d-5p; hsa-miR-182-5p; hsa-miR-423-3p; hsa-let-7e-5p; hsa-miR-200b-3p; hsa-miR-25-3p; hsa-miR-30d-5p; hsa-miR-181a-5p; hsa-miR-142-5p; hsa-miR-151a-5p; hsa-miR-21-5p; hsa-miR-183-5p; hsa…
Pathways (miRWalk)	hsa04110 Cell cycle	enriched	6.22e-12	4.93e-11	158	hsa-miR-375-3p; hsa-miR-26a-5p; hsa-let-7a-5p; hsa-let-7f-5p; hsa-miR-148a-3p; hsa-let-7i-5p; hsa-miR-92a-3p; hsa-let-7b-5p; hsa-let-7g-5p; hsa-miR-26b-5p; hsa-miR-423-5p; hsa-miR-320a-3p; hsa-miR-10a-5p; hsa-let-7d-5p; hsa-miR-182-5p; hsa-miR-423-3p; hsa-let-7e-5p; hsa-miR-200b-3p; hsa-miR-191-5p; hsa-miR-25-3p; hsa-miR-30d-5p; hsa-miR-181a-5p; hsa-miR-151a-5p; hsa-miR-21-5p; hsa-miR-183-5p; hsa…
Gene Ontology (miRWalk)	GO0008380 rna splicing	enriched	4.67e-13	5.01e-11	134	hsa-miR-375-3p; hsa-miR-26a-5p; hsa-let-7a-5p; hsa-let-7f-5p; hsa-miR-148a-3p; hsa-miR-92a-3p; hsa-let-7b-5p; hsa-miR-26b-5p; hsa-miR-423-5p; hsa-miR-320a-3p; hsa-miR-10a-5p; hsa-let-7d-5p; hsa-miR-182-5p; hsa-miR-423-3p; hsa-let-7e-5p; hsa-miR-191-5p; hsa-miR-25-3p; hsa-miR-30d-5p; hsa-miR-181a-5p; hsa-miR-151a-5p; hsa-miR-21-5p; hsa-miR-183-5p; hsa-miR-200c-3p; hsa-miR-185-5p; hsa-miR-151a-3p; …
Pathways (miRWalk)	hsa04630 Jak STAT signaling pathway	enriched	6.43e-12	5.01e-11	120	hsa-miR-375-3p; hsa-miR-26a-5p; hsa-let-7a-5p; hsa-let-7f-5p; hsa-miR-148a-3p; hsa-let-7i-5p; hsa-miR-92a-3p; hsa-let-7b-5p; hsa-let-7g-5p; hsa-miR-26b-5p; hsa-miR-423-5p; hsa-miR-320a-3p; hsa-miR-10a-5p; hsa-let-7d-5p; hsa-miR-182-5p; hsa-miR-423-3p; hsa-let-7e-5p; hsa-miR-200b-3p; hsa-miR-25-3p; hsa-miR-181a-5p; hsa-miR-151a-5p; hsa-miR-21-5p; hsa-miR-183-5p; hsa-miR-200c-3p; hsa-miR-185-5p; hs…
Gene Ontology (miRWalk)	GO0009615 response to virus	enriched	4.99e-13	5.19e-11	107	hsa-miR-375-3p; hsa-miR-26a-5p; hsa-let-7a-5p; hsa-let-7f-5p; hsa-miR-92a-3p; hsa-let-7b-5p; hsa-let-7g-5p; hsa-miR-26b-5p; hsa-miR-423-5p; hsa-miR-320a-3p; hsa-miR-10a-5p; hsa-let-7d-5p; hsa-miR-423-3p; hsa-let-7e-5p; hsa-miR-191-5p; hsa-miR-25-3p; hsa-miR-30d-5p; hsa-miR-181a-5p; hsa-miR-151a-5p; hsa-miR-21-5p; hsa-miR-200c-3p; hsa-miR-185-5p; hsa-miR-151a-3p; hsa-miR-23a-3p; hsa-miR-16-5p; hsa…
Gene Ontology (miRWalk)	GO0010467 gene expression	enriched	5.03e-13	5.19e-11	196	hsa-miR-375-3p; hsa-miR-26a-5p; hsa-let-7a-5p; hsa-let-7f-5p; hsa-miR-148a-3p; hsa-let-7i-5p; hsa-miR-92a-3p; hsa-let-7b-5p; hsa-let-7g-5p; hsa-miR-26b-5p; hsa-miR-423-5p; hsa-miR-320a-3p; hsa-miR-10a-5p; hsa-let-7d-5p; hsa-miR-182-5p; hsa-miR-423-3p; hsa-let-7e-5p; hsa-miR-200b-3p; hsa-miR-191-5p; hsa-miR-25-3p; hsa-miR-30d-5p; hsa-miR-181a-5p; hsa-miR-151a-5p; hsa-miR-21-5p; hsa-miR-183-5p; hsa…
Gene Ontology (miRWalk)	GO0010008 endosome membrane	enriched	5.37e-13	5.44e-11	104	hsa-miR-375-3p; hsa-miR-26a-5p; hsa-let-7a-5p; hsa-let-7f-5p; hsa-miR-148a-3p; hsa-let-7i-5p; hsa-miR-92a-3p; hsa-let-7b-5p; hsa-miR-26b-5p; hsa-miR-423-5p; hsa-miR-320a-3p; hsa-miR-10a-5p; hsa-miR-423-3p; hsa-let-7e-5p; hsa-miR-200b-3p; hsa-miR-25-3p; hsa-miR-30d-5p; hsa-miR-181a-5p; hsa-miR-21-5p; hsa-miR-183-5p; hsa-miR-200c-3p; hsa-miR-185-5p; hsa-miR-146b-5p; hsa-miR-23a-3p; hsa-miR-16-5p; h…
Gene Ontology (miRWalk)	GO0005694 chromosome	enriched	5.58e-13	5.55e-11	68	hsa-miR-375-3p; hsa-miR-26a-5p; hsa-let-7a-5p; hsa-miR-92a-3p; hsa-let-7b-5p; hsa-miR-26b-5p; hsa-miR-423-5p; hsa-miR-320a-3p; hsa-miR-182-5p; hsa-miR-423-3p; hsa-let-7e-5p; hsa-miR-25-3p; hsa-miR-151a-5p; hsa-miR-21-5p; hsa-miR-183-5p; hsa-miR-185-5p; hsa-miR-146b-5p; hsa-miR-151a-3p; hsa-miR-23a-3p; hsa-miR-16-5p; hsa-miR-155-5p; hsa-miR-320b; hsa-miR-27b-3p; hsa-miR-30e-5p; hsa-miR-148b-3p; hs…
Pathways (miRWalk)	hsa04115 p53 signaling pathway	enriched	7.28e-12	5.58e-11	130	hsa-miR-375-3p; hsa-miR-26a-5p; hsa-let-7a-5p; hsa-let-7f-5p; hsa-miR-148a-3p; hsa-miR-92a-3p; hsa-let-7b-5p; hsa-let-7g-5p; hsa-miR-26b-5p; hsa-miR-423-5p; hsa-miR-320a-3p; hsa-let-7d-5p; hsa-miR-182-5p; hsa-miR-423-3p; hsa-let-7e-5p; hsa-miR-200b-3p; hsa-miR-191-5p; hsa-miR-25-3p; hsa-miR-30d-5p; hsa-miR-181a-5p; hsa-miR-21-5p; hsa-miR-183-5p; hsa-miR-200c-3p; hsa-miR-185-5p; hsa-miR-146b-5p; h…
Gene Ontology (miRWalk)	GO0001701 in utero embryonic development	enriched	5.98e-13	5.84e-11	129	hsa-miR-375-3p; hsa-miR-26a-5p; hsa-let-7a-5p; hsa-let-7f-5p; hsa-miR-148a-3p; hsa-miR-92a-3p; hsa-let-7b-5p; hsa-let-7g-5p; hsa-miR-26b-5p; hsa-miR-423-5p; hsa-miR-320a-3p; hsa-miR-10a-5p; hsa-let-7d-5p; hsa-miR-182-5p; hsa-miR-423-3p; hsa-let-7e-5p; hsa-miR-200b-3p; hsa-miR-191-5p; hsa-miR-25-3p; hsa-miR-30d-5p; hsa-miR-181a-5p; hsa-miR-21-5p; hsa-miR-183-5p; hsa-miR-200c-3p; hsa-miR-185-5p; hs…
Pathways (miRWalk)	P04393 Ras Pathway	enriched	8.00e-12	5.86e-11	104	hsa-miR-375-3p; hsa-miR-26a-5p; hsa-let-7a-5p; hsa-miR-148a-3p; hsa-miR-92a-3p; hsa-let-7b-5p; hsa-let-7g-5p; hsa-miR-26b-5p; hsa-miR-423-5p; hsa-miR-320a-3p; hsa-miR-10a-5p; hsa-miR-423-3p; hsa-let-7e-5p; hsa-miR-200b-3p; hsa-miR-191-5p; hsa-miR-25-3p; hsa-miR-30d-5p; hsa-miR-181a-5p; hsa-miR-21-5p; hsa-miR-183-5p; hsa-miR-200c-3p; hsa-miR-185-5p; hsa-miR-146b-5p; hsa-miR-16-5p; hsa-miR-155-5p; …
Pathways (miRWalk)	WP411 mRNA processing	enriched	7.92e-12	5.86e-11	115	hsa-miR-375-3p; hsa-miR-26a-5p; hsa-let-7a-5p; hsa-let-7f-5p; hsa-miR-148a-3p; hsa-miR-92a-3p; hsa-let-7b-5p; hsa-miR-26b-5p; hsa-miR-423-5p; hsa-miR-320a-3p; hsa-miR-10a-5p; hsa-let-7d-5p; hsa-miR-182-5p; hsa-miR-423-3p; hsa-let-7e-5p; hsa-miR-191-5p; hsa-miR-25-3p; hsa-miR-30d-5p; hsa-miR-181a-5p; hsa-miR-21-5p; hsa-miR-183-5p; hsa-miR-185-5p; hsa-miR-23a-3p; hsa-miR-16-5p; hsa-miR-155-5p; hsa-…
Pathways (miRWalk)	hsa04540 Gap junction	enriched	7.93e-12	5.86e-11	97	hsa-miR-375-3p; hsa-miR-26a-5p; hsa-let-7a-5p; hsa-miR-92a-3p; hsa-let-7b-5p; hsa-let-7g-5p; hsa-miR-26b-5p; hsa-miR-423-5p; hsa-miR-320a-3p; hsa-miR-10a-5p; hsa-let-7d-5p; hsa-miR-182-5p; hsa-miR-423-3p; hsa-let-7e-5p; hsa-miR-25-3p; hsa-miR-30d-5p; hsa-miR-181a-5p; hsa-miR-21-5p; hsa-miR-183-5p; hsa-miR-200c-3p; hsa-miR-185-5p; hsa-miR-16-5p; hsa-miR-155-5p; hsa-miR-320b; hsa-miR-146a-5p; hsa-m…
Pathways (miRWalk)	hsa04916 Melanogenesis	enriched	8.40e-12	6.06e-11	99	hsa-miR-375-3p; hsa-miR-26a-5p; hsa-let-7a-5p; hsa-miR-92a-3p; hsa-let-7b-5p; hsa-let-7g-5p; hsa-miR-26b-5p; hsa-miR-423-5p; hsa-miR-320a-3p; hsa-miR-10a-5p; hsa-let-7d-5p; hsa-miR-182-5p; hsa-miR-423-3p; hsa-let-7e-5p; hsa-miR-200b-3p; hsa-miR-25-3p; hsa-miR-30d-5p; hsa-miR-181a-5p; hsa-miR-21-5p; hsa-miR-200c-3p; hsa-miR-185-5p; hsa-miR-146b-5p; hsa-miR-16-5p; hsa-miR-155-5p; hsa-miR-320b; hsa-…
Pathways (miRWalk)	hsa05221 Acute myeloid leukemia	enriched	9.02e-12	6.42e-11	105	hsa-miR-26a-5p; hsa-let-7a-5p; hsa-let-7f-5p; hsa-miR-92a-3p; hsa-let-7b-5p; hsa-let-7g-5p; hsa-miR-26b-5p; hsa-miR-423-5p; hsa-miR-320a-3p; hsa-miR-423-3p; hsa-let-7e-5p; hsa-miR-200b-3p; hsa-miR-191-5p; hsa-miR-181a-5p; hsa-miR-21-5p; hsa-miR-183-5p; hsa-miR-200c-3p; hsa-miR-185-5p; hsa-miR-146b-5p; hsa-miR-151a-3p; hsa-miR-16-5p; hsa-miR-155-5p; hsa-miR-320b; hsa-miR-146a-5p; hsa-miR-30e-5p; h…
Gene Ontology (miRWalk)	GO0000186 activation of mapkk activity	enriched	6.75e-13	6.47e-11	84	hsa-miR-375-3p; hsa-let-7a-5p; hsa-miR-148a-3p; hsa-miR-92a-3p; hsa-let-7b-5p; hsa-let-7g-5p; hsa-miR-26b-5p; hsa-miR-320a-3p; hsa-miR-10a-5p; hsa-let-7d-5p; hsa-miR-423-3p; hsa-let-7e-5p; hsa-miR-200b-3p; hsa-miR-191-5p; hsa-miR-25-3p; hsa-miR-30d-5p; hsa-miR-181a-5p; hsa-miR-21-5p; hsa-miR-183-5p; hsa-miR-200c-3p; hsa-miR-23a-3p; hsa-miR-16-5p; hsa-miR-155-5p; hsa-miR-320b; hsa-miR-27b-3p; hsa-…
Pathways (miRWalk)	P00059 p53 pathway	enriched	9.87e-12	6.92e-11	137	hsa-miR-375-3p; hsa-miR-26a-5p; hsa-let-7a-5p; hsa-let-7f-5p; hsa-miR-148a-3p; hsa-let-7i-5p; hsa-miR-92a-3p; hsa-let-7b-5p; hsa-let-7g-5p; hsa-miR-26b-5p; hsa-miR-423-5p; hsa-miR-10a-5p; hsa-let-7d-5p; hsa-miR-182-5p; hsa-miR-423-3p; hsa-let-7e-5p; hsa-miR-200b-3p; hsa-miR-191-5p; hsa-miR-25-3p; hsa-miR-30d-5p; hsa-miR-181a-5p; hsa-miR-21-5p; hsa-miR-183-5p; hsa-miR-200c-3p; hsa-miR-185-5p; hsa-…
Pathways (miRWalk)	WP185 Integrin mediated cell adhesion	enriched	1.01e-11	7.02e-11	104	hsa-miR-375-3p; hsa-miR-26a-5p; hsa-let-7a-5p; hsa-miR-92a-3p; hsa-let-7b-5p; hsa-miR-26b-5p; hsa-miR-423-5p; hsa-miR-320a-3p; hsa-miR-10a-5p; hsa-miR-423-3p; hsa-let-7e-5p; hsa-miR-200b-3p; hsa-miR-191-5p; hsa-miR-25-3p; hsa-miR-181a-5p; hsa-miR-21-5p; hsa-miR-183-5p; hsa-miR-200c-3p; hsa-miR-185-5p; hsa-miR-146b-5p; hsa-miR-16-5p; hsa-miR-155-5p; hsa-miR-320b; hsa-miR-27b-3p; hsa-miR-146a-5p; h…
Gene Ontology (miRWalk)	GO0045944 positive regulation of transcription from rna polymerase ii promoter	enriched	7.51e-13	7.08e-11	186	hsa-miR-375-3p; hsa-miR-26a-5p; hsa-let-7a-5p; hsa-let-7f-5p; hsa-miR-148a-3p; hsa-let-7i-5p; hsa-miR-92a-3p; hsa-let-7b-5p; hsa-let-7g-5p; hsa-miR-26b-5p; hsa-miR-423-5p; hsa-miR-320a-3p; hsa-miR-10a-5p; hsa-let-7d-5p; hsa-miR-182-5p; hsa-miR-423-3p; hsa-let-7e-5p; hsa-miR-200b-3p; hsa-miR-191-5p; hsa-miR-25-3p; hsa-miR-30d-5p; hsa-miR-181a-5p; hsa-miR-142-5p; hsa-miR-151a-5p; hsa-miR-21-5p; hsa…
Gene Ontology (miRWalk)	GO0005525 gtp binding	enriched	7.77e-13	7.14e-11	145	hsa-miR-375-3p; hsa-miR-26a-5p; hsa-let-7a-5p; hsa-let-7f-5p; hsa-miR-148a-3p; hsa-miR-92a-3p; hsa-let-7b-5p; hsa-let-7g-5p; hsa-miR-26b-5p; hsa-miR-423-5p; hsa-miR-320a-3p; hsa-miR-10a-5p; hsa-miR-182-5p; hsa-miR-423-3p; hsa-let-7e-5p; hsa-miR-200b-3p; hsa-miR-191-5p; hsa-miR-25-3p; hsa-miR-30d-5p; hsa-miR-181a-5p; hsa-miR-151a-5p; hsa-miR-21-5p; hsa-miR-183-5p; hsa-miR-200c-3p; hsa-miR-185-5p; …
Gene Ontology (miRWalk)	GO0045121 membrane raft	enriched	7.83e-13	7.14e-11	104	hsa-miR-375-3p; hsa-miR-26a-5p; hsa-let-7a-5p; hsa-miR-148a-3p; hsa-let-7i-5p; hsa-miR-92a-3p; hsa-let-7b-5p; hsa-let-7g-5p; hsa-miR-26b-5p; hsa-miR-423-5p; hsa-miR-320a-3p; hsa-miR-10a-5p; hsa-let-7d-5p; hsa-miR-182-5p; hsa-let-7e-5p; hsa-miR-25-3p; hsa-miR-30d-5p; hsa-miR-181a-5p; hsa-miR-21-5p; hsa-miR-183-5p; hsa-miR-200c-3p; hsa-miR-146b-5p; hsa-miR-151a-3p; hsa-miR-16-5p; hsa-miR-155-5p; hs…
Gene Ontology (miRWalk)	GO0003924 gtpase activity	enriched	7.98e-13	7.16e-11	136	hsa-miR-375-3p; hsa-miR-26a-5p; hsa-let-7a-5p; hsa-let-7f-5p; hsa-miR-148a-3p; hsa-miR-92a-3p; hsa-let-7b-5p; hsa-let-7g-5p; hsa-miR-26b-5p; hsa-miR-423-5p; hsa-miR-320a-3p; hsa-miR-10a-5p; hsa-miR-182-5p; hsa-miR-423-3p; hsa-let-7e-5p; hsa-miR-200b-3p; hsa-miR-25-3p; hsa-miR-30d-5p; hsa-miR-181a-5p; hsa-miR-151a-5p; hsa-miR-21-5p; hsa-miR-183-5p; hsa-miR-200c-3p; hsa-miR-185-5p; hsa-miR-146b-5p;…
Gene Ontology (miRWalk)	GO0000932 cytoplasmic mrna processing body	enriched	8.14e-13	7.18e-11	91	hsa-miR-26a-5p; hsa-let-7a-5p; hsa-miR-148a-3p; hsa-miR-92a-3p; hsa-let-7b-5p; hsa-let-7g-5p; hsa-miR-26b-5p; hsa-miR-423-5p; hsa-miR-320a-3p; hsa-miR-10a-5p; hsa-let-7d-5p; hsa-miR-182-5p; hsa-miR-423-3p; hsa-let-7e-5p; hsa-miR-25-3p; hsa-miR-30d-5p; hsa-miR-151a-5p; hsa-miR-21-5p; hsa-miR-183-5p; hsa-miR-185-5p; hsa-miR-146b-5p; hsa-miR-23a-3p; hsa-miR-16-5p; hsa-miR-155-5p; hsa-miR-148b-3p; hs…
Pathways (miRWalk)	hsa04520 Adherens junction	enriched	1.08e-11	7.37e-11	133	hsa-miR-375-3p; hsa-miR-26a-5p; hsa-let-7a-5p; hsa-miR-92a-3p; hsa-let-7b-5p; hsa-miR-26b-5p; hsa-miR-423-5p; hsa-miR-320a-3p; hsa-miR-10a-5p; hsa-let-7d-5p; hsa-miR-182-5p; hsa-miR-423-3p; hsa-let-7e-5p; hsa-miR-200b-3p; hsa-miR-25-3p; hsa-miR-181a-5p; hsa-miR-21-5p; hsa-miR-183-5p; hsa-miR-200c-3p; hsa-miR-185-5p; hsa-miR-146b-5p; hsa-miR-151a-3p; hsa-miR-23a-3p; hsa-miR-16-5p; hsa-miR-155-5p; …
Pathways (miRWalk)	WP69 TCR Signaling Pathway	enriched	1.12e-11	7.56e-11	116	hsa-miR-375-3p; hsa-miR-26a-5p; hsa-let-7a-5p; hsa-let-7f-5p; hsa-miR-92a-3p; hsa-let-7b-5p; hsa-miR-26b-5p; hsa-miR-423-5p; hsa-miR-320a-3p; hsa-miR-10a-5p; hsa-miR-182-5p; hsa-miR-423-3p; hsa-let-7e-5p; hsa-miR-200b-3p; hsa-miR-191-5p; hsa-miR-181a-5p; hsa-miR-21-5p; hsa-miR-183-5p; hsa-miR-200c-3p; hsa-miR-185-5p; hsa-miR-146b-5p; hsa-miR-151a-3p; hsa-miR-23a-3p; hsa-miR-16-5p; hsa-miR-155-5p;…
Gene Ontology (miRWalk)	GO0005887 integral to plasma membrane	enriched	9.31e-13	8.09e-11	158	hsa-miR-375-3p; hsa-miR-26a-5p; hsa-let-7a-5p; hsa-let-7f-5p; hsa-miR-148a-3p; hsa-let-7i-5p; hsa-miR-92a-3p; hsa-let-7b-5p; hsa-miR-26b-5p; hsa-miR-423-5p; hsa-miR-320a-3p; hsa-miR-10a-5p; hsa-let-7d-5p; hsa-miR-182-5p; hsa-miR-423-3p; hsa-let-7e-5p; hsa-miR-200b-3p; hsa-miR-191-5p; hsa-miR-25-3p; hsa-miR-30d-5p; hsa-miR-181a-5p; hsa-miR-151a-5p; hsa-miR-21-5p; hsa-miR-183-5p; hsa-miR-200c-3p; h…
Gene Ontology (miRWalk)	GO0008022 protein c terminus binding	enriched	9.68e-13	8.28e-11	127	hsa-miR-375-3p; hsa-miR-26a-5p; hsa-let-7a-5p; hsa-let-7f-5p; hsa-miR-148a-3p; hsa-miR-92a-3p; hsa-let-7b-5p; hsa-miR-26b-5p; hsa-miR-423-5p; hsa-miR-320a-3p; hsa-miR-10a-5p; hsa-let-7d-5p; hsa-miR-423-3p; hsa-let-7e-5p; hsa-miR-25-3p; hsa-miR-181a-5p; hsa-miR-21-5p; hsa-miR-183-5p; hsa-miR-200c-3p; hsa-miR-151a-3p; hsa-miR-23a-3p; hsa-miR-16-5p; hsa-miR-155-5p; hsa-miR-146a-5p; hsa-miR-28-3p; hs…
Gene Ontology (miRWalk)	GO0007283 spermatogenesis	enriched	1.01e-12	8.49e-11	121	hsa-miR-375-3p; hsa-miR-26a-5p; hsa-let-7a-5p; hsa-miR-148a-3p; hsa-miR-92a-3p; hsa-let-7b-5p; hsa-let-7g-5p; hsa-miR-26b-5p; hsa-miR-423-5p; hsa-miR-320a-3p; hsa-miR-10a-5p; hsa-let-7d-5p; hsa-miR-182-5p; hsa-miR-423-3p; hsa-let-7e-5p; hsa-miR-200b-3p; hsa-miR-25-3p; hsa-miR-30d-5p; hsa-miR-181a-5p; hsa-miR-151a-5p; hsa-miR-21-5p; hsa-miR-183-5p; hsa-miR-185-5p; hsa-miR-146b-5p; hsa-miR-151a-3p;…
Gene Ontology (miRWalk)	GO0030324 lung development	enriched	1.07e-12	8.84e-11	114	hsa-miR-375-3p; hsa-miR-26a-5p; hsa-let-7a-5p; hsa-let-7f-5p; hsa-miR-148a-3p; hsa-miR-92a-3p; hsa-let-7b-5p; hsa-let-7g-5p; hsa-miR-26b-5p; hsa-miR-320a-3p; hsa-miR-10a-5p; hsa-let-7d-5p; hsa-miR-182-5p; hsa-let-7e-5p; hsa-miR-200b-3p; hsa-miR-25-3p; hsa-miR-181a-5p; hsa-miR-21-5p; hsa-miR-183-5p; hsa-miR-200c-3p; hsa-miR-185-5p; hsa-miR-23a-3p; hsa-miR-16-5p; hsa-miR-155-5p; hsa-miR-320b; hsa-m…
Pathways (miRWalk)	WP236 Adipogenesis	enriched	1.38e-11	9.15e-11	131	hsa-miR-26a-5p; hsa-let-7a-5p; hsa-let-7f-5p; hsa-miR-148a-3p; hsa-let-7i-5p; hsa-miR-92a-3p; hsa-let-7b-5p; hsa-miR-26b-5p; hsa-miR-423-5p; hsa-miR-320a-3p; hsa-miR-10a-5p; hsa-let-7d-5p; hsa-miR-182-5p; hsa-miR-423-3p; hsa-let-7e-5p; hsa-miR-200b-3p; hsa-miR-191-5p; hsa-miR-25-3p; hsa-miR-181a-5p; hsa-miR-21-5p; hsa-miR-183-5p; hsa-miR-185-5p; hsa-miR-146b-5p; hsa-miR-23a-3p; hsa-miR-16-5p; hsa…
Gene Ontology (miRWalk)	GO0005730 nucleolus	enriched	1.17e-12	9.25e-11	201	hsa-miR-375-3p; hsa-miR-26a-5p; hsa-let-7a-5p; hsa-let-7f-5p; hsa-miR-148a-3p; hsa-let-7i-5p; hsa-miR-92a-3p; hsa-let-7b-5p; hsa-let-7g-5p; hsa-miR-26b-5p; hsa-miR-423-5p; hsa-miR-320a-3p; hsa-miR-10a-5p; hsa-let-7d-5p; hsa-miR-182-5p; hsa-miR-423-3p; hsa-let-7e-5p; hsa-miR-200b-3p; hsa-miR-191-5p; hsa-miR-25-3p; hsa-miR-30d-5p; hsa-miR-181a-5p; hsa-miR-151a-5p; hsa-miR-21-5p; hsa-miR-183-5p; hsa…
Gene Ontology (miRWalk)	GO0006184 gtp catabolic process	enriched	1.18e-12	9.25e-11	95	hsa-miR-375-3p; hsa-miR-26a-5p; hsa-let-7a-5p; hsa-miR-148a-3p; hsa-miR-92a-3p; hsa-let-7b-5p; hsa-let-7g-5p; hsa-miR-26b-5p; hsa-miR-423-5p; hsa-miR-320a-3p; hsa-miR-10a-5p; hsa-miR-182-5p; hsa-let-7e-5p; hsa-miR-200b-3p; hsa-miR-30d-5p; hsa-miR-181a-5p; hsa-miR-151a-5p; hsa-miR-21-5p; hsa-miR-183-5p; hsa-miR-185-5p; hsa-miR-23a-3p; hsa-miR-16-5p; hsa-miR-155-5p; hsa-miR-320b; hsa-miR-27b-3p; hs…
Gene Ontology (miRWalk)	GO0007186 g protein coupled receptor signaling pathway	enriched	1.18e-12	9.25e-11	88	hsa-miR-375-3p; hsa-miR-26a-5p; hsa-let-7a-5p; hsa-miR-148a-3p; hsa-let-7i-5p; hsa-miR-92a-3p; hsa-let-7b-5p; hsa-miR-26b-5p; hsa-miR-423-5p; hsa-miR-320a-3p; hsa-miR-10a-5p; hsa-let-7e-5p; hsa-miR-30d-5p; hsa-miR-181a-5p; hsa-miR-21-5p; hsa-miR-183-5p; hsa-miR-200c-3p; hsa-miR-185-5p; hsa-miR-23a-3p; hsa-miR-16-5p; hsa-miR-155-5p; hsa-miR-320b; hsa-miR-27b-3p; hsa-miR-146a-5p; hsa-miR-30e-5p; hs…
Gene Ontology (miRWalk)	GO0008063 toll signaling pathway	enriched	1.17e-12	9.25e-11	113	hsa-miR-375-3p; hsa-miR-26a-5p; hsa-let-7a-5p; hsa-let-7f-5p; hsa-miR-148a-3p; hsa-let-7i-5p; hsa-miR-92a-3p; hsa-let-7b-5p; hsa-let-7g-5p; hsa-miR-26b-5p; hsa-miR-423-5p; hsa-miR-320a-3p; hsa-miR-10a-5p; hsa-miR-182-5p; hsa-miR-423-3p; hsa-miR-200b-3p; hsa-miR-25-3p; hsa-miR-30d-5p; hsa-miR-181a-5p; hsa-miR-151a-5p; hsa-miR-21-5p; hsa-miR-200c-3p; hsa-miR-185-5p; hsa-miR-146b-5p; hsa-miR-151a-3p…
Gene Ontology (miRWalk)	GO0007264 small gtpase mediated signal transduction	enriched	1.23e-12	9.47e-11	128	hsa-miR-375-3p; hsa-miR-26a-5p; hsa-let-7a-5p; hsa-let-7f-5p; hsa-miR-148a-3p; hsa-miR-92a-3p; hsa-let-7b-5p; hsa-let-7g-5p; hsa-miR-26b-5p; hsa-miR-423-5p; hsa-miR-320a-3p; hsa-miR-10a-5p; hsa-let-7d-5p; hsa-miR-423-3p; hsa-let-7e-5p; hsa-miR-200b-3p; hsa-miR-191-5p; hsa-miR-25-3p; hsa-miR-30d-5p; hsa-miR-181a-5p; hsa-miR-151a-5p; hsa-miR-21-5p; hsa-miR-183-5p; hsa-miR-200c-3p; hsa-miR-185-5p; h…
Gene Ontology (miRWalk)	GO0005741 mitochondrial outer membrane	enriched	1.30e-12	9.71e-11	112	hsa-miR-375-3p; hsa-miR-26a-5p; hsa-let-7a-5p; hsa-let-7f-5p; hsa-miR-148a-3p; hsa-miR-92a-3p; hsa-let-7b-5p; hsa-let-7g-5p; hsa-miR-26b-5p; hsa-miR-320a-3p; hsa-miR-10a-5p; hsa-let-7d-5p; hsa-miR-182-5p; hsa-miR-423-3p; hsa-let-7e-5p; hsa-miR-200b-3p; hsa-miR-191-5p; hsa-miR-25-3p; hsa-miR-30d-5p; hsa-miR-181a-5p; hsa-miR-21-5p; hsa-miR-200c-3p; hsa-miR-185-5p; hsa-miR-151a-3p; hsa-miR-16-5p; hs…
Gene Ontology (miRWalk)	GO0006955 immune response	enriched	1.28e-12	9.71e-11	107	hsa-miR-375-3p; hsa-miR-26a-5p; hsa-let-7a-5p; hsa-let-7f-5p; hsa-let-7i-5p; hsa-miR-92a-3p; hsa-let-7b-5p; hsa-let-7g-5p; hsa-miR-26b-5p; hsa-miR-423-5p; hsa-miR-320a-3p; hsa-miR-10a-5p; hsa-let-7d-5p; hsa-miR-182-5p; hsa-miR-423-3p; hsa-let-7e-5p; hsa-miR-200b-3p; hsa-miR-191-5p; hsa-miR-25-3p; hsa-miR-181a-5p; hsa-miR-21-5p; hsa-miR-183-5p; hsa-miR-200c-3p; hsa-miR-23a-3p; hsa-miR-16-5p; hsa-m…
Gene Ontology (miRWalk)	GO0003690 double stranded dna binding	enriched	1.35e-12	9.84e-11	122	hsa-miR-375-3p; hsa-miR-26a-5p; hsa-let-7a-5p; hsa-let-7f-5p; hsa-miR-148a-3p; hsa-miR-92a-3p; hsa-let-7b-5p; hsa-let-7g-5p; hsa-miR-26b-5p; hsa-miR-423-5p; hsa-miR-320a-3p; hsa-let-7d-5p; hsa-miR-182-5p; hsa-miR-423-3p; hsa-let-7e-5p; hsa-miR-200b-3p; hsa-miR-191-5p; hsa-miR-25-3p; hsa-miR-181a-5p; hsa-miR-21-5p; hsa-miR-183-5p; hsa-miR-200c-3p; hsa-miR-146b-5p; hsa-miR-23a-3p; hsa-miR-16-5p; hs…
Gene Ontology (miRWalk)	GO0019899 enzyme binding	enriched	1.34e-12	9.84e-11	154	hsa-miR-375-3p; hsa-miR-26a-5p; hsa-let-7a-5p; hsa-let-7f-5p; hsa-miR-148a-3p; hsa-miR-92a-3p; hsa-let-7b-5p; hsa-miR-26b-5p; hsa-miR-423-5p; hsa-miR-320a-3p; hsa-miR-10a-5p; hsa-let-7d-5p; hsa-miR-182-5p; hsa-miR-423-3p; hsa-let-7e-5p; hsa-miR-191-5p; hsa-miR-25-3p; hsa-miR-30d-5p; hsa-miR-181a-5p; hsa-miR-21-5p; hsa-miR-183-5p; hsa-miR-200c-3p; hsa-miR-185-5p; hsa-miR-151a-3p; hsa-miR-23a-3p; h…
Gene Ontology (miRWalk)	GO0000139 golgi membrane	enriched	1.39e-12	9.97e-11	142	hsa-miR-375-3p; hsa-miR-26a-5p; hsa-let-7a-5p; hsa-let-7f-5p; hsa-miR-148a-3p; hsa-miR-92a-3p; hsa-let-7b-5p; hsa-let-7g-5p; hsa-miR-26b-5p; hsa-miR-423-5p; hsa-miR-320a-3p; hsa-miR-10a-5p; hsa-let-7d-5p; hsa-miR-423-3p; hsa-let-7e-5p; hsa-miR-200b-3p; hsa-miR-191-5p; hsa-miR-25-3p; hsa-miR-30d-5p; hsa-miR-181a-5p; hsa-miR-151a-5p; hsa-miR-21-5p; hsa-miR-183-5p; hsa-miR-200c-3p; hsa-miR-185-5p; h…
Pathways (miRWalk)	WP2018 RANKL RANK Signaling Pathway	enriched	1.55e-11	1.02e-10	103	hsa-miR-375-3p; hsa-let-7a-5p; hsa-let-7f-5p; hsa-miR-92a-3p; hsa-let-7b-5p; hsa-miR-26b-5p; hsa-miR-423-5p; hsa-miR-320a-3p; hsa-miR-10a-5p; hsa-miR-182-5p; hsa-miR-423-3p; hsa-let-7e-5p; hsa-miR-30d-5p; hsa-miR-181a-5p; hsa-miR-21-5p; hsa-miR-200c-3p; hsa-miR-185-5p; hsa-miR-146b-5p; hsa-miR-151a-3p; hsa-miR-16-5p; hsa-miR-155-5p; hsa-miR-320b; hsa-miR-27b-3p; hsa-miR-146a-5p; hsa-miR-30e-5p; h…
Gene Ontology (miRWalk)	GO0016021 integral to membrane	enriched	1.51e-12	1.07e-10	180	hsa-miR-375-3p; hsa-miR-26a-5p; hsa-let-7a-5p; hsa-let-7f-5p; hsa-miR-148a-3p; hsa-let-7i-5p; hsa-miR-92a-3p; hsa-let-7b-5p; hsa-let-7g-5p; hsa-miR-26b-5p; hsa-miR-423-5p; hsa-miR-320a-3p; hsa-miR-10a-5p; hsa-let-7d-5p; hsa-miR-182-5p; hsa-miR-423-3p; hsa-let-7e-5p; hsa-miR-191-5p; hsa-miR-25-3p; hsa-miR-30d-5p; hsa-miR-181a-5p; hsa-miR-151a-5p; hsa-miR-21-5p; hsa-miR-183-5p; hsa-miR-200c-3p; hsa…
Pathways (miRWalk)	WP474 Endochondral Ossification	enriched	1.66e-11	1.07e-10	108	hsa-miR-375-3p; hsa-let-7a-5p; hsa-miR-92a-3p; hsa-let-7b-5p; hsa-miR-26b-5p; hsa-miR-423-5p; hsa-miR-320a-3p; hsa-miR-10a-5p; hsa-let-7d-5p; hsa-miR-182-5p; hsa-let-7e-5p; hsa-miR-200b-3p; hsa-miR-25-3p; hsa-miR-30d-5p; hsa-miR-181a-5p; hsa-miR-21-5p; hsa-miR-183-5p; hsa-miR-200c-3p; hsa-miR-185-5p; hsa-miR-16-5p; hsa-miR-155-5p; hsa-miR-27b-3p; hsa-miR-146a-5p; hsa-miR-126-3p; hsa-miR-148b-3p; …
Pathways (miRWalk)	WP710 DNA damage response only ATM dependent	enriched	1.71e-11	1.09e-10	145	hsa-miR-375-3p; hsa-miR-26a-5p; hsa-let-7a-5p; hsa-let-7f-5p; hsa-miR-148a-3p; hsa-miR-92a-3p; hsa-let-7b-5p; hsa-let-7g-5p; hsa-miR-26b-5p; hsa-miR-423-5p; hsa-miR-320a-3p; hsa-miR-10a-5p; hsa-miR-182-5p; hsa-miR-423-3p; hsa-let-7e-5p; hsa-miR-200b-3p; hsa-miR-25-3p; hsa-miR-30d-5p; hsa-miR-181a-5p; hsa-miR-21-5p; hsa-miR-183-5p; hsa-miR-200c-3p; hsa-miR-185-5p; hsa-miR-146b-5p; hsa-miR-23a-3p; …
Gene Ontology (miRWalk)	GO0007267 cell cell signaling	enriched	1.56e-12	1.09e-10	85	hsa-miR-375-3p; hsa-miR-26a-5p; hsa-let-7a-5p; hsa-let-7f-5p; hsa-let-7i-5p; hsa-miR-92a-3p; hsa-let-7b-5p; hsa-let-7g-5p; hsa-miR-26b-5p; hsa-miR-423-5p; hsa-miR-320a-3p; hsa-miR-10a-5p; hsa-let-7d-5p; hsa-let-7e-5p; hsa-miR-200b-3p; hsa-miR-25-3p; hsa-miR-181a-5p; hsa-miR-21-5p; hsa-miR-200c-3p; hsa-miR-185-5p; hsa-miR-23a-3p; hsa-miR-16-5p; hsa-miR-155-5p; hsa-miR-146a-5p; hsa-miR-126-3p; hsa-…
Gene Ontology (miRWalk)	GO0000792 heterochromatin	enriched	1.59e-12	1.09e-10	47	hsa-miR-375-3p; hsa-let-7a-5p; hsa-miR-92a-3p; hsa-let-7b-5p; hsa-miR-26b-5p; hsa-miR-423-5p; hsa-miR-320a-3p; hsa-miR-10a-5p; hsa-let-7d-5p; hsa-miR-182-5p; hsa-let-7e-5p; hsa-miR-191-5p; hsa-miR-25-3p; hsa-miR-21-5p; hsa-miR-16-5p; hsa-miR-155-5p; hsa-miR-146a-5p; hsa-miR-148b-3p; hsa-miR-221-3p; hsa-miR-199a-5p; hsa-miR-103a-3p; hsa-miR-222-3p; hsa-miR-98-5p; hsa-miR-181b-5p; hsa-miR-100-5p; h…
Gene Ontology (miRWalk)	GO0051092 positive regulation of nf kappab transcription factor activity	enriched	1.60e-12	1.09e-10	109	hsa-miR-375-3p; hsa-miR-26a-5p; hsa-let-7a-5p; hsa-let-7f-5p; hsa-miR-148a-3p; hsa-let-7i-5p; hsa-miR-92a-3p; hsa-let-7b-5p; hsa-let-7g-5p; hsa-miR-26b-5p; hsa-miR-423-5p; hsa-miR-320a-3p; hsa-miR-10a-5p; hsa-let-7d-5p; hsa-miR-423-3p; hsa-let-7e-5p; hsa-miR-25-3p; hsa-miR-30d-5p; hsa-miR-181a-5p; hsa-miR-21-5p; hsa-miR-183-5p; hsa-miR-200c-3p; hsa-miR-185-5p; hsa-miR-146b-5p; hsa-miR-151a-3p; hs…
Pathways (miRWalk)	hsa04146 Peroxisome	enriched	1.80e-11	1.14e-10	57	hsa-miR-375-3p; hsa-miR-26a-5p; hsa-let-7a-5p; hsa-let-7b-5p; hsa-miR-26b-5p; hsa-miR-320a-3p; hsa-miR-10a-5p; hsa-miR-191-5p; hsa-miR-25-3p; hsa-miR-181a-5p; hsa-miR-21-5p; hsa-miR-183-5p; hsa-miR-185-5p; hsa-miR-23a-3p; hsa-miR-16-5p; hsa-miR-155-5p; hsa-miR-146a-5p; hsa-miR-221-3p; hsa-miR-222-3p; hsa-miR-22-3p; hsa-miR-98-5p; hsa-miR-378a-3p; hsa-miR-101-3p; hsa-miR-27a-3p; hsa-miR-340-5p; hs…
Gene Ontology (miRWalk)	GO0016055 wnt receptor signaling pathway	enriched	1.71e-12	1.14e-10	110	hsa-miR-375-3p; hsa-miR-26a-5p; hsa-let-7a-5p; hsa-miR-92a-3p; hsa-let-7b-5p; hsa-miR-26b-5p; hsa-miR-423-5p; hsa-miR-320a-3p; hsa-miR-10a-5p; hsa-let-7d-5p; hsa-miR-182-5p; hsa-miR-423-3p; hsa-let-7e-5p; hsa-miR-200b-3p; hsa-miR-191-5p; hsa-miR-25-3p; hsa-miR-30d-5p; hsa-miR-181a-5p; hsa-miR-21-5p; hsa-miR-183-5p; hsa-miR-200c-3p; hsa-miR-185-5p; hsa-miR-151a-3p; hsa-miR-23a-3p; hsa-miR-16-5p; h…
Gene Ontology (miRWalk)	GO0042493 response to drug	enriched	1.71e-12	1.14e-10	157	hsa-miR-375-3p; hsa-miR-26a-5p; hsa-let-7a-5p; hsa-let-7f-5p; hsa-miR-148a-3p; hsa-let-7i-5p; hsa-miR-92a-3p; hsa-let-7b-5p; hsa-let-7g-5p; hsa-miR-26b-5p; hsa-miR-423-5p; hsa-miR-320a-3p; hsa-miR-10a-5p; hsa-let-7d-5p; hsa-miR-182-5p; hsa-miR-423-3p; hsa-let-7e-5p; hsa-miR-200b-3p; hsa-miR-191-5p; hsa-miR-25-3p; hsa-miR-30d-5p; hsa-miR-181a-5p; hsa-miR-21-5p; hsa-miR-183-5p; hsa-miR-200c-3p; hsa…
Diseases (MNDR)	acute myeloid leukemia	enriched	2.04e-13	1.15e-10	141	hsa-miR-375-3p; hsa-miR-26a-5p; hsa-let-7a-5p; hsa-let-7f-5p; hsa-miR-148a-3p; hsa-let-7i-5p; hsa-miR-92a-3p; hsa-let-7g-5p; hsa-miR-26b-5p; hsa-miR-320a-3p; hsa-miR-10a-5p; hsa-let-7d-5p; hsa-miR-182-5p; hsa-let-7e-5p; hsa-miR-200b-3p; hsa-miR-25-3p; hsa-miR-30d-5p; hsa-miR-181a-5p; hsa-miR-142-5p; hsa-miR-21-5p; hsa-miR-183-5p; hsa-miR-200c-3p; hsa-miR-185-5p; hsa-miR-146b-5p; hsa-miR-151a-3p; …
Gene Ontology (miRWalk)	GO0000165 mapk cascade	enriched	1.79e-12	1.18e-10	95	hsa-miR-375-3p; hsa-miR-26a-5p; hsa-let-7a-5p; hsa-let-7f-5p; hsa-miR-92a-3p; hsa-let-7b-5p; hsa-let-7g-5p; hsa-miR-26b-5p; hsa-miR-423-5p; hsa-miR-320a-3p; hsa-miR-10a-5p; hsa-miR-423-3p; hsa-let-7e-5p; hsa-miR-200b-3p; hsa-miR-30d-5p; hsa-miR-181a-5p; hsa-miR-21-5p; hsa-miR-183-5p; hsa-miR-200c-3p; hsa-miR-185-5p; hsa-miR-23a-3p; hsa-miR-16-5p; hsa-miR-155-5p; hsa-miR-320b; hsa-miR-146a-5p; hsa…
Gene Ontology (miRWalk)	GO0006367 transcription initiation from rna polymerase ii promoter	enriched	1.81e-12	1.18e-10	147	hsa-miR-375-3p; hsa-miR-26a-5p; hsa-let-7a-5p; hsa-let-7f-5p; hsa-miR-148a-3p; hsa-miR-92a-3p; hsa-let-7b-5p; hsa-let-7g-5p; hsa-miR-26b-5p; hsa-miR-423-5p; hsa-miR-320a-3p; hsa-miR-10a-5p; hsa-let-7d-5p; hsa-miR-182-5p; hsa-miR-423-3p; hsa-let-7e-5p; hsa-miR-200b-3p; hsa-miR-25-3p; hsa-miR-30d-5p; hsa-miR-181a-5p; hsa-miR-21-5p; hsa-miR-183-5p; hsa-miR-185-5p; hsa-miR-151a-3p; hsa-miR-23a-3p; hs…
Pathways (miRWalk)	WP1984 Integrated Breast Cancer Pathway	enriched	1.95e-11	1.20e-10	121	hsa-miR-375-3p; hsa-miR-26a-5p; hsa-let-7a-5p; hsa-let-7f-5p; hsa-miR-148a-3p; hsa-let-7i-5p; hsa-miR-92a-3p; hsa-let-7b-5p; hsa-let-7g-5p; hsa-miR-26b-5p; hsa-miR-423-5p; hsa-miR-320a-3p; hsa-miR-10a-5p; hsa-miR-182-5p; hsa-miR-423-3p; hsa-let-7e-5p; hsa-miR-200b-3p; hsa-miR-25-3p; hsa-miR-30d-5p; hsa-miR-181a-5p; hsa-miR-21-5p; hsa-miR-183-5p; hsa-miR-200c-3p; hsa-miR-185-5p; hsa-miR-23a-3p; hs…
Pathways (miRWalk)	WP2256 Integrated Pancreatic Cancer Pathway	enriched	1.93e-11	1.20e-10	159	hsa-miR-375-3p; hsa-miR-26a-5p; hsa-let-7a-5p; hsa-let-7f-5p; hsa-miR-148a-3p; hsa-let-7i-5p; hsa-miR-92a-3p; hsa-let-7b-5p; hsa-let-7g-5p; hsa-miR-26b-5p; hsa-miR-423-5p; hsa-miR-320a-3p; hsa-miR-10a-5p; hsa-let-7d-5p; hsa-miR-182-5p; hsa-miR-423-3p; hsa-let-7e-5p; hsa-miR-200b-3p; hsa-miR-25-3p; hsa-miR-30d-5p; hsa-miR-181a-5p; hsa-miR-21-5p; hsa-miR-183-5p; hsa-miR-200c-3p; hsa-miR-185-5p; hsa…
Pathways (miRWalk)	WP195 IL 1 signaling pathway	enriched	2.01e-11	1.20e-10	95	hsa-miR-375-3p; hsa-miR-26a-5p; hsa-let-7a-5p; hsa-let-7f-5p; hsa-miR-92a-3p; hsa-let-7b-5p; hsa-let-7g-5p; hsa-miR-26b-5p; hsa-miR-423-5p; hsa-miR-320a-3p; hsa-miR-10a-5p; hsa-miR-423-3p; hsa-miR-191-5p; hsa-miR-25-3p; hsa-miR-30d-5p; hsa-miR-181a-5p; hsa-miR-21-5p; hsa-miR-183-5p; hsa-miR-200c-3p; hsa-miR-185-5p; hsa-miR-146b-5p; hsa-miR-151a-3p; hsa-miR-23a-3p; hsa-miR-16-5p; hsa-miR-155-5p; h…
Pathways (miRWalk)	hsa01100 Metabolic pathways	enriched	2.00e-11	1.20e-10	165	hsa-miR-375-3p; hsa-miR-26a-5p; hsa-let-7a-5p; hsa-let-7f-5p; hsa-miR-148a-3p; hsa-let-7i-5p; hsa-miR-92a-3p; hsa-let-7b-5p; hsa-let-7g-5p; hsa-miR-26b-5p; hsa-miR-423-5p; hsa-miR-320a-3p; hsa-miR-10a-5p; hsa-let-7d-5p; hsa-miR-182-5p; hsa-miR-423-3p; hsa-let-7e-5p; hsa-miR-191-5p; hsa-miR-25-3p; hsa-miR-30d-5p; hsa-miR-181a-5p; hsa-miR-151a-5p; hsa-miR-21-5p; hsa-miR-183-5p; hsa-miR-185-5p; hsa-…
Gene Ontology (miRWalk)	GO0045087 innate immune response	enriched	1.91e-12	1.23e-10	146	hsa-miR-375-3p; hsa-miR-26a-5p; hsa-let-7a-5p; hsa-let-7f-5p; hsa-miR-148a-3p; hsa-let-7i-5p; hsa-miR-92a-3p; hsa-let-7b-5p; hsa-let-7g-5p; hsa-miR-26b-5p; hsa-miR-423-5p; hsa-miR-320a-3p; hsa-miR-10a-5p; hsa-let-7d-5p; hsa-miR-182-5p; hsa-miR-423-3p; hsa-let-7e-5p; hsa-miR-200b-3p; hsa-miR-25-3p; hsa-miR-30d-5p; hsa-miR-181a-5p; hsa-miR-151a-5p; hsa-miR-21-5p; hsa-miR-183-5p; hsa-miR-200c-3p; hs…
Gene Ontology (miRWalk)	GO0005739 mitochondrion	enriched	1.98e-12	1.26e-10	180	hsa-miR-375-3p; hsa-miR-26a-5p; hsa-let-7a-5p; hsa-let-7f-5p; hsa-miR-148a-3p; hsa-miR-92a-3p; hsa-let-7b-5p; hsa-let-7g-5p; hsa-miR-26b-5p; hsa-miR-423-5p; hsa-miR-320a-3p; hsa-miR-10a-5p; hsa-let-7d-5p; hsa-miR-182-5p; hsa-miR-423-3p; hsa-let-7e-5p; hsa-miR-200b-3p; hsa-miR-191-5p; hsa-miR-25-3p; hsa-miR-30d-5p; hsa-miR-181a-5p; hsa-miR-151a-5p; hsa-miR-21-5p; hsa-miR-183-5p; hsa-miR-200c-3p; h…
Gene Ontology (miRWalk)	GO0006950 response to stress	enriched	2.01e-12	1.27e-10	94	hsa-miR-375-3p; hsa-miR-26a-5p; hsa-let-7a-5p; hsa-let-7f-5p; hsa-miR-148a-3p; hsa-miR-92a-3p; hsa-let-7b-5p; hsa-miR-26b-5p; hsa-miR-423-5p; hsa-miR-320a-3p; hsa-miR-10a-5p; hsa-miR-182-5p; hsa-miR-200b-3p; hsa-miR-191-5p; hsa-miR-25-3p; hsa-miR-181a-5p; hsa-miR-21-5p; hsa-miR-183-5p; hsa-miR-200c-3p; hsa-miR-23a-3p; hsa-miR-16-5p; hsa-miR-155-5p; hsa-miR-27b-3p; hsa-miR-146a-5p; hsa-miR-30e-5p;…
Pathways (miRWalk)	hsa04210 Apoptosis	enriched	2.15e-11	1.27e-10	107	hsa-miR-375-3p; hsa-miR-26a-5p; hsa-let-7a-5p; hsa-miR-148a-3p; hsa-miR-92a-3p; hsa-let-7b-5p; hsa-let-7g-5p; hsa-miR-26b-5p; hsa-miR-320a-3p; hsa-miR-182-5p; hsa-miR-423-3p; hsa-let-7e-5p; hsa-miR-200b-3p; hsa-miR-191-5p; hsa-miR-25-3p; hsa-miR-30d-5p; hsa-miR-181a-5p; hsa-miR-21-5p; hsa-miR-183-5p; hsa-miR-200c-3p; hsa-miR-185-5p; hsa-miR-146b-5p; hsa-miR-151a-3p; hsa-miR-16-5p; hsa-miR-155-5p;…
Gene Ontology (miRWalk)	GO0007254 jnk cascade	enriched	2.05e-12	1.28e-10	79	hsa-miR-375-3p; hsa-miR-26a-5p; hsa-let-7a-5p; hsa-let-7f-5p; hsa-miR-148a-3p; hsa-let-7i-5p; hsa-miR-92a-3p; hsa-let-7b-5p; hsa-miR-26b-5p; hsa-miR-320a-3p; hsa-miR-10a-5p; hsa-miR-423-3p; hsa-miR-25-3p; hsa-miR-30d-5p; hsa-miR-181a-5p; hsa-miR-21-5p; hsa-miR-185-5p; hsa-miR-146b-5p; hsa-miR-16-5p; hsa-miR-155-5p; hsa-miR-320b; hsa-miR-27b-3p; hsa-miR-146a-5p; hsa-miR-126-3p; hsa-miR-221-3p; hsa…
Pathways (miRWalk)	hsa05223 Non small cell lung cancer	enriched	2.35e-11	1.37e-10	117	hsa-miR-375-3p; hsa-miR-26a-5p; hsa-let-7a-5p; hsa-let-7f-5p; hsa-miR-92a-3p; hsa-let-7b-5p; hsa-let-7g-5p; hsa-miR-26b-5p; hsa-miR-423-5p; hsa-miR-320a-3p; hsa-miR-10a-5p; hsa-miR-182-5p; hsa-miR-423-3p; hsa-miR-200b-3p; hsa-miR-191-5p; hsa-miR-25-3p; hsa-miR-30d-5p; hsa-miR-181a-5p; hsa-miR-21-5p; hsa-miR-183-5p; hsa-miR-185-5p; hsa-miR-146b-5p; hsa-miR-23a-3p; hsa-miR-16-5p; hsa-miR-155-5p; hs…
Gene Ontology (miRWalk)	GO0005576 extracellular region	enriched	2.24e-12	1.38e-10	157	hsa-miR-375-3p; hsa-miR-26a-5p; hsa-let-7a-5p; hsa-let-7f-5p; hsa-miR-148a-3p; hsa-let-7i-5p; hsa-miR-92a-3p; hsa-let-7b-5p; hsa-let-7g-5p; hsa-miR-26b-5p; hsa-miR-423-5p; hsa-miR-320a-3p; hsa-miR-10a-5p; hsa-let-7d-5p; hsa-miR-182-5p; hsa-miR-423-3p; hsa-let-7e-5p; hsa-miR-200b-3p; hsa-miR-191-5p; hsa-miR-25-3p; hsa-miR-181a-5p; hsa-miR-21-5p; hsa-miR-183-5p; hsa-miR-200c-3p; hsa-miR-185-5p; hsa…
Gene Ontology (miRWalk)	GO0008543 fibroblast growth factor receptor signaling pathway	enriched	2.30e-12	1.40e-10	130	hsa-miR-375-3p; hsa-miR-26a-5p; hsa-let-7a-5p; hsa-miR-148a-3p; hsa-miR-92a-3p; hsa-let-7b-5p; hsa-let-7g-5p; hsa-miR-26b-5p; hsa-miR-423-5p; hsa-miR-320a-3p; hsa-miR-10a-5p; hsa-let-7d-5p; hsa-miR-182-5p; hsa-miR-423-3p; hsa-let-7e-5p; hsa-miR-200b-3p; hsa-miR-191-5p; hsa-miR-25-3p; hsa-miR-181a-5p; hsa-miR-151a-5p; hsa-miR-21-5p; hsa-miR-183-5p; hsa-miR-200c-3p; hsa-miR-185-5p; hsa-miR-23a-3p; …
Gene Ontology (miRWalk)	GO0005654 nucleoplasm	enriched	2.38e-12	1.43e-10	201	hsa-miR-375-3p; hsa-miR-26a-5p; hsa-let-7a-5p; hsa-let-7f-5p; hsa-miR-148a-3p; hsa-let-7i-5p; hsa-miR-92a-3p; hsa-let-7b-5p; hsa-let-7g-5p; hsa-miR-26b-5p; hsa-miR-423-5p; hsa-miR-320a-3p; hsa-miR-10a-5p; hsa-let-7d-5p; hsa-miR-182-5p; hsa-miR-423-3p; hsa-let-7e-5p; hsa-miR-200b-3p; hsa-miR-191-5p; hsa-miR-25-3p; hsa-miR-30d-5p; hsa-miR-181a-5p; hsa-miR-151a-5p; hsa-miR-21-5p; hsa-miR-183-5p; hsa…
Gene Ontology (miRWalk)	GO0031145 anaphase promoting complex dependent proteasomal ubiquitin dependent protein catabolic process	enriched	2.40e-12	1.43e-10	95	hsa-miR-375-3p; hsa-miR-26a-5p; hsa-let-7a-5p; hsa-miR-148a-3p; hsa-miR-92a-3p; hsa-let-7b-5p; hsa-miR-26b-5p; hsa-miR-423-5p; hsa-miR-320a-3p; hsa-miR-10a-5p; hsa-let-7d-5p; hsa-miR-423-3p; hsa-let-7e-5p; hsa-miR-191-5p; hsa-miR-25-3p; hsa-miR-151a-5p; hsa-miR-21-5p; hsa-miR-183-5p; hsa-miR-185-5p; hsa-miR-151a-3p; hsa-miR-23a-3p; hsa-miR-16-5p; hsa-miR-155-5p; hsa-miR-320b; hsa-miR-27b-3p; hsa-…
Gene Ontology (miRWalk)	GO0016605 pml body	enriched	2.46e-12	1.45e-10	107	hsa-miR-26a-5p; hsa-let-7a-5p; hsa-let-7f-5p; hsa-miR-92a-3p; hsa-let-7b-5p; hsa-miR-26b-5p; hsa-miR-423-5p; hsa-miR-320a-3p; hsa-miR-10a-5p; hsa-miR-423-3p; hsa-let-7e-5p; hsa-miR-200b-3p; hsa-miR-191-5p; hsa-miR-25-3p; hsa-miR-30d-5p; hsa-miR-181a-5p; hsa-miR-151a-5p; hsa-miR-21-5p; hsa-miR-183-5p; hsa-miR-200c-3p; hsa-miR-151a-3p; hsa-miR-23a-3p; hsa-miR-16-5p; hsa-miR-155-5p; hsa-miR-320b; hs…
Pathways (miRWalk)	WP1403 AMPK signaling	enriched	2.54e-11	1.47e-10	108	hsa-miR-375-3p; hsa-miR-26a-5p; hsa-let-7a-5p; hsa-let-7f-5p; hsa-miR-92a-3p; hsa-let-7b-5p; hsa-miR-26b-5p; hsa-miR-423-5p; hsa-miR-320a-3p; hsa-miR-10a-5p; hsa-miR-182-5p; hsa-miR-423-3p; hsa-let-7e-5p; hsa-miR-25-3p; hsa-miR-30d-5p; hsa-miR-21-5p; hsa-miR-183-5p; hsa-miR-185-5p; hsa-miR-146b-5p; hsa-miR-16-5p; hsa-miR-155-5p; hsa-miR-27b-3p; hsa-miR-146a-5p; hsa-miR-30e-5p; hsa-miR-126-3p; hsa…
Pathways (miRWalk)	P00033 Insulin IGF pathway protein kinase B signaling cascade	enriched	2.75e-11	1.57e-10	93	hsa-miR-26a-5p; hsa-let-7a-5p; hsa-miR-148a-3p; hsa-let-7i-5p; hsa-miR-92a-3p; hsa-let-7b-5p; hsa-miR-26b-5p; hsa-miR-423-5p; hsa-miR-320a-3p; hsa-miR-10a-5p; hsa-let-7d-5p; hsa-miR-182-5p; hsa-miR-423-3p; hsa-let-7e-5p; hsa-miR-191-5p; hsa-miR-25-3p; hsa-miR-21-5p; hsa-miR-183-5p; hsa-miR-185-5p; hsa-miR-23a-3p; hsa-miR-16-5p; hsa-miR-155-5p; hsa-miR-27b-3p; hsa-miR-126-3p; hsa-miR-148b-3p; hsa-…
Pathways (miRWalk)	WP615 Senescence and Autophagy	enriched	2.80e-11	1.58e-10	145	hsa-miR-375-3p; hsa-miR-26a-5p; hsa-let-7a-5p; hsa-let-7f-5p; hsa-miR-148a-3p; hsa-miR-92a-3p; hsa-let-7b-5p; hsa-let-7g-5p; hsa-miR-26b-5p; hsa-miR-423-5p; hsa-miR-320a-3p; hsa-miR-10a-5p; hsa-let-7d-5p; hsa-miR-182-5p; hsa-miR-423-3p; hsa-let-7e-5p; hsa-miR-200b-3p; hsa-miR-191-5p; hsa-miR-25-3p; hsa-miR-30d-5p; hsa-miR-181a-5p; hsa-miR-21-5p; hsa-miR-183-5p; hsa-miR-200c-3p; hsa-miR-185-5p; hs…
Pathways (miRWalk)	WP107 Translation Factors	enriched	2.84e-11	1.58e-10	87	hsa-miR-375-3p; hsa-miR-26a-5p; hsa-let-7a-5p; hsa-let-7f-5p; hsa-miR-92a-3p; hsa-let-7b-5p; hsa-let-7g-5p; hsa-miR-26b-5p; hsa-miR-423-5p; hsa-miR-320a-3p; hsa-miR-10a-5p; hsa-miR-423-3p; hsa-let-7e-5p; hsa-miR-191-5p; hsa-miR-25-3p; hsa-miR-181a-5p; hsa-miR-21-5p; hsa-miR-185-5p; hsa-miR-151a-3p; hsa-miR-16-5p; hsa-miR-155-5p; hsa-miR-30e-5p; hsa-miR-221-3p; hsa-miR-99b-5p; hsa-miR-222-3p; hsa-…
Gene Ontology (miRWalk)	GO0005789 endoplasmic reticulum membrane	enriched	2.76e-12	1.60e-10	154	hsa-miR-375-3p; hsa-miR-26a-5p; hsa-let-7a-5p; hsa-let-7f-5p; hsa-miR-148a-3p; hsa-let-7i-5p; hsa-miR-92a-3p; hsa-let-7b-5p; hsa-let-7g-5p; hsa-miR-26b-5p; hsa-miR-423-5p; hsa-miR-320a-3p; hsa-miR-10a-5p; hsa-let-7d-5p; hsa-miR-182-5p; hsa-miR-423-3p; hsa-let-7e-5p; hsa-miR-200b-3p; hsa-miR-191-5p; hsa-miR-25-3p; hsa-miR-30d-5p; hsa-miR-181a-5p; hsa-miR-21-5p; hsa-miR-183-5p; hsa-miR-200c-3p; hsa…
Pathways (miRWalk)	WP304 Kit receptor signaling pathway	enriched	2.92e-11	1.61e-10	105	hsa-miR-375-3p; hsa-miR-26a-5p; hsa-let-7a-5p; hsa-miR-148a-3p; hsa-let-7i-5p; hsa-miR-92a-3p; hsa-let-7b-5p; hsa-miR-26b-5p; hsa-miR-320a-3p; hsa-miR-10a-5p; hsa-let-7d-5p; hsa-miR-182-5p; hsa-miR-423-3p; hsa-let-7e-5p; hsa-miR-200b-3p; hsa-miR-25-3p; hsa-miR-181a-5p; hsa-miR-21-5p; hsa-miR-183-5p; hsa-miR-200c-3p; hsa-miR-185-5p; hsa-miR-146b-5p; hsa-miR-23a-3p; hsa-miR-16-5p; hsa-miR-155-5p; h…
Pathways (miRWalk)	P00016 Cytoskeletal regulation by Rho GTPase	enriched	3.03e-11	1.66e-10	102	hsa-miR-375-3p; hsa-miR-26a-5p; hsa-let-7a-5p; hsa-miR-92a-3p; hsa-let-7b-5p; hsa-miR-26b-5p; hsa-miR-423-5p; hsa-miR-320a-3p; hsa-miR-10a-5p; hsa-miR-182-5p; hsa-let-7e-5p; hsa-miR-25-3p; hsa-miR-21-5p; hsa-miR-183-5p; hsa-miR-200c-3p; hsa-miR-185-5p; hsa-miR-23a-3p; hsa-miR-16-5p; hsa-miR-155-5p; hsa-miR-320b; hsa-miR-27b-3p; hsa-miR-146a-5p; hsa-miR-148b-3p; hsa-miR-221-3p; hsa-miR-99b-5p; hsa…
Pathways (miRWalk)	WP138 Androgen receptor signaling pathway	enriched	3.29e-11	1.76e-10	153	hsa-miR-375-3p; hsa-miR-26a-5p; hsa-let-7a-5p; hsa-let-7f-5p; hsa-miR-92a-3p; hsa-let-7b-5p; hsa-miR-26b-5p; hsa-miR-423-5p; hsa-miR-320a-3p; hsa-miR-10a-5p; hsa-let-7d-5p; hsa-miR-182-5p; hsa-miR-423-3p; hsa-let-7e-5p; hsa-miR-200b-3p; hsa-miR-25-3p; hsa-miR-30d-5p; hsa-miR-181a-5p; hsa-miR-21-5p; hsa-miR-183-5p; hsa-miR-200c-3p; hsa-miR-185-5p; hsa-miR-146b-5p; hsa-miR-151a-3p; hsa-miR-23a-3p; …
Pathways (miRWalk)	hsa04360 Axon guidance	enriched	3.26e-11	1.76e-10	113	hsa-miR-375-3p; hsa-miR-26a-5p; hsa-let-7a-5p; hsa-miR-92a-3p; hsa-let-7b-5p; hsa-let-7g-5p; hsa-miR-26b-5p; hsa-miR-423-5p; hsa-miR-320a-3p; hsa-miR-10a-5p; hsa-miR-423-3p; hsa-let-7e-5p; hsa-miR-191-5p; hsa-miR-25-3p; hsa-miR-30d-5p; hsa-miR-181a-5p; hsa-miR-21-5p; hsa-miR-183-5p; hsa-miR-200c-3p; hsa-miR-185-5p; hsa-miR-146b-5p; hsa-miR-23a-3p; hsa-miR-16-5p; hsa-miR-155-5p; hsa-miR-320b; hsa-…
Pathways (miRWalk)	hsa04912 GnRH signaling pathway	enriched	3.41e-11	1.80e-10	97	hsa-miR-375-3p; hsa-miR-26a-5p; hsa-let-7a-5p; hsa-miR-148a-3p; hsa-miR-92a-3p; hsa-let-7b-5p; hsa-let-7g-5p; hsa-miR-26b-5p; hsa-miR-423-5p; hsa-miR-320a-3p; hsa-miR-10a-5p; hsa-let-7d-5p; hsa-miR-182-5p; hsa-miR-423-3p; hsa-miR-25-3p; hsa-miR-181a-5p; hsa-miR-21-5p; hsa-miR-185-5p; hsa-miR-146b-5p; hsa-miR-16-5p; hsa-miR-155-5p; hsa-miR-320b; hsa-miR-27b-3p; hsa-miR-146a-5p; hsa-miR-126-3p; hsa…
Gene Ontology (miRWalk)	GO0002224 toll like receptor signaling pathway	enriched	3.38e-12	1.83e-10	112	hsa-miR-375-3p; hsa-miR-26a-5p; hsa-let-7a-5p; hsa-let-7f-5p; hsa-miR-148a-3p; hsa-let-7i-5p; hsa-miR-92a-3p; hsa-let-7b-5p; hsa-let-7g-5p; hsa-miR-26b-5p; hsa-miR-423-5p; hsa-miR-320a-3p; hsa-miR-10a-5p; hsa-miR-182-5p; hsa-miR-423-3p; hsa-miR-200b-3p; hsa-miR-25-3p; hsa-miR-30d-5p; hsa-miR-181a-5p; hsa-miR-151a-5p; hsa-miR-21-5p; hsa-miR-200c-3p; hsa-miR-185-5p; hsa-miR-146b-5p; hsa-miR-151a-3p…
Gene Ontology (miRWalk)	GO0005783 endoplasmic reticulum	enriched	3.38e-12	1.83e-10	154	hsa-miR-375-3p; hsa-miR-26a-5p; hsa-let-7a-5p; hsa-let-7f-5p; hsa-miR-148a-3p; hsa-miR-92a-3p; hsa-let-7b-5p; hsa-miR-26b-5p; hsa-miR-423-5p; hsa-miR-320a-3p; hsa-miR-10a-5p; hsa-let-7d-5p; hsa-miR-182-5p; hsa-miR-423-3p; hsa-let-7e-5p; hsa-miR-200b-3p; hsa-miR-191-5p; hsa-miR-25-3p; hsa-miR-30d-5p; hsa-miR-181a-5p; hsa-miR-21-5p; hsa-miR-183-5p; hsa-miR-200c-3p; hsa-miR-185-5p; hsa-miR-146b-5p; …
Gene Ontology (miRWalk)	GO0006355 regulation of transcription dna dependent	enriched	3.25e-12	1.83e-10	189	hsa-miR-375-3p; hsa-miR-26a-5p; hsa-let-7a-5p; hsa-let-7f-5p; hsa-miR-148a-3p; hsa-miR-92a-3p; hsa-let-7b-5p; hsa-let-7g-5p; hsa-miR-26b-5p; hsa-miR-423-5p; hsa-miR-320a-3p; hsa-miR-10a-5p; hsa-let-7d-5p; hsa-miR-182-5p; hsa-miR-423-3p; hsa-let-7e-5p; hsa-miR-200b-3p; hsa-miR-191-5p; hsa-miR-25-3p; hsa-miR-30d-5p; hsa-miR-181a-5p; hsa-miR-151a-5p; hsa-miR-21-5p; hsa-miR-183-5p; hsa-miR-200c-3p; h…
Gene Ontology (miRWalk)	GO0030054 cell junction	enriched	3.42e-12	1.83e-10	114	hsa-miR-375-3p; hsa-miR-26a-5p; hsa-let-7a-5p; hsa-miR-148a-3p; hsa-miR-92a-3p; hsa-let-7b-5p; hsa-miR-26b-5p; hsa-miR-423-5p; hsa-miR-320a-3p; hsa-miR-10a-5p; hsa-let-7d-5p; hsa-miR-423-3p; hsa-let-7e-5p; hsa-miR-200b-3p; hsa-miR-191-5p; hsa-miR-25-3p; hsa-miR-30d-5p; hsa-miR-181a-5p; hsa-miR-21-5p; hsa-miR-183-5p; hsa-miR-200c-3p; hsa-miR-185-5p; hsa-miR-146b-5p; hsa-miR-16-5p; hsa-miR-155-5p; …
Gene Ontology (miRWalk)	GO0034130 toll like receptor 1 signaling pathway	enriched	3.38e-12	1.83e-10	112	hsa-miR-375-3p; hsa-miR-26a-5p; hsa-let-7a-5p; hsa-let-7f-5p; hsa-miR-148a-3p; hsa-let-7i-5p; hsa-miR-92a-3p; hsa-let-7b-5p; hsa-let-7g-5p; hsa-miR-26b-5p; hsa-miR-423-5p; hsa-miR-320a-3p; hsa-miR-10a-5p; hsa-miR-182-5p; hsa-miR-423-3p; hsa-miR-200b-3p; hsa-miR-25-3p; hsa-miR-30d-5p; hsa-miR-181a-5p; hsa-miR-151a-5p; hsa-miR-21-5p; hsa-miR-200c-3p; hsa-miR-185-5p; hsa-miR-146b-5p; hsa-miR-151a-3p…
Gene Ontology (miRWalk)	GO0034134 toll like receptor 2 signaling pathway	enriched	3.38e-12	1.83e-10	112	hsa-miR-375-3p; hsa-miR-26a-5p; hsa-let-7a-5p; hsa-let-7f-5p; hsa-miR-148a-3p; hsa-let-7i-5p; hsa-miR-92a-3p; hsa-let-7b-5p; hsa-let-7g-5p; hsa-miR-26b-5p; hsa-miR-423-5p; hsa-miR-320a-3p; hsa-miR-10a-5p; hsa-miR-182-5p; hsa-miR-423-3p; hsa-miR-200b-3p; hsa-miR-25-3p; hsa-miR-30d-5p; hsa-miR-181a-5p; hsa-miR-151a-5p; hsa-miR-21-5p; hsa-miR-200c-3p; hsa-miR-185-5p; hsa-miR-146b-5p; hsa-miR-151a-3p…
Gene Ontology (miRWalk)	GO0042788 polysomal ribosome	enriched	3.41e-12	1.83e-10	33	hsa-miR-92a-3p; hsa-let-7b-5p; hsa-miR-26b-5p; hsa-miR-320a-3p; hsa-miR-182-5p; hsa-miR-25-3p; hsa-miR-151a-5p; hsa-miR-21-5p; hsa-miR-183-5p; hsa-miR-16-5p; hsa-miR-221-3p; hsa-miR-103a-3p; hsa-miR-140-3p; hsa-miR-98-5p; hsa-miR-101-3p; hsa-miR-340-5p; hsa-miR-23b-3p; hsa-miR-93-5p; hsa-miR-100-5p; hsa-miR-186-5p; hsa-miR-128-3p; hsa-miR-342-5p; hsa-miR-30a-5p; hsa-miR-484; hsa-miR-744-5p; hsa-m…
Gene Ontology (miRWalk)	GO0051301 cell division	enriched	3.32e-12	1.83e-10	145	hsa-miR-375-3p; hsa-miR-26a-5p; hsa-let-7a-5p; hsa-let-7f-5p; hsa-miR-148a-3p; hsa-let-7i-5p; hsa-miR-92a-3p; hsa-let-7b-5p; hsa-let-7g-5p; hsa-miR-26b-5p; hsa-miR-423-5p; hsa-miR-320a-3p; hsa-miR-10a-5p; hsa-let-7d-5p; hsa-miR-182-5p; hsa-miR-423-3p; hsa-let-7e-5p; hsa-miR-200b-3p; hsa-miR-191-5p; hsa-miR-25-3p; hsa-miR-30d-5p; hsa-miR-181a-5p; hsa-miR-21-5p; hsa-miR-183-5p; hsa-miR-200c-3p; hsa…
Expressed in tissue (Tissue Atlas)	esophagus	enriched	2.38e-11	1.85e-10	225	hsa-miR-26a-5p; hsa-let-7a-5p; hsa-let-7f-5p; hsa-miR-148a-3p; hsa-let-7i-5p; hsa-miR-92a-3p; hsa-let-7b-5p; hsa-let-7g-5p; hsa-miR-26b-5p; hsa-miR-423-5p; hsa-miR-320a-3p; hsa-miR-10a-5p; hsa-let-7d-5p; hsa-miR-423-3p; hsa-let-7e-5p; hsa-miR-200b-3p; hsa-miR-25-3p; hsa-miR-30d-5p; hsa-miR-181a-5p; hsa-miR-142-5p; hsa-miR-151a-5p; hsa-miR-21-5p; hsa-miR-200c-3p; hsa-miR-185-5p; hsa-miR-146b-5p; h…
Gene Ontology (miRWalk)	GO0000122 negative regulation of transcription from rna polymerase ii promoter	enriched	3.55e-12	1.89e-10	178	hsa-miR-375-3p; hsa-miR-26a-5p; hsa-let-7a-5p; hsa-let-7f-5p; hsa-miR-148a-3p; hsa-miR-92a-3p; hsa-let-7b-5p; hsa-let-7g-5p; hsa-miR-26b-5p; hsa-miR-423-5p; hsa-miR-320a-3p; hsa-miR-10a-5p; hsa-let-7d-5p; hsa-miR-182-5p; hsa-miR-423-3p; hsa-let-7e-5p; hsa-miR-200b-3p; hsa-miR-191-5p; hsa-miR-25-3p; hsa-miR-30d-5p; hsa-miR-181a-5p; hsa-miR-151a-5p; hsa-miR-21-5p; hsa-miR-183-5p; hsa-miR-200c-3p; h…
Gene Ontology (miRWalk)	GO0006397 mrna processing	enriched	3.66e-12	1.93e-10	116	hsa-miR-375-3p; hsa-miR-26a-5p; hsa-let-7a-5p; hsa-let-7f-5p; hsa-miR-148a-3p; hsa-miR-92a-3p; hsa-let-7b-5p; hsa-miR-26b-5p; hsa-miR-423-5p; hsa-miR-320a-3p; hsa-miR-10a-5p; hsa-let-7d-5p; hsa-miR-182-5p; hsa-miR-423-3p; hsa-let-7e-5p; hsa-miR-191-5p; hsa-miR-25-3p; hsa-miR-30d-5p; hsa-miR-181a-5p; hsa-miR-151a-5p; hsa-miR-21-5p; hsa-miR-183-5p; hsa-miR-200c-3p; hsa-miR-23a-3p; hsa-miR-16-5p; hs…
Gene Ontology (miRWalk)	GO0007275 multicellular organismal development	enriched	3.75e-12	1.95e-10	135	hsa-miR-375-3p; hsa-miR-26a-5p; hsa-let-7a-5p; hsa-let-7f-5p; hsa-miR-148a-3p; hsa-miR-92a-3p; hsa-let-7b-5p; hsa-let-7g-5p; hsa-miR-26b-5p; hsa-miR-423-5p; hsa-miR-320a-3p; hsa-miR-10a-5p; hsa-let-7d-5p; hsa-miR-182-5p; hsa-miR-423-3p; hsa-let-7e-5p; hsa-miR-200b-3p; hsa-miR-191-5p; hsa-miR-25-3p; hsa-miR-30d-5p; hsa-miR-181a-5p; hsa-miR-21-5p; hsa-miR-183-5p; hsa-miR-200c-3p; hsa-miR-185-5p; hs…
Gene Ontology (miRWalk)	GO0005856 cytoskeleton	enriched	3.86e-12	1.99e-10	130	hsa-miR-375-3p; hsa-miR-26a-5p; hsa-let-7a-5p; hsa-let-7f-5p; hsa-miR-148a-3p; hsa-miR-92a-3p; hsa-let-7b-5p; hsa-let-7g-5p; hsa-miR-26b-5p; hsa-miR-423-5p; hsa-miR-320a-3p; hsa-miR-10a-5p; hsa-let-7d-5p; hsa-miR-182-5p; hsa-miR-423-3p; hsa-let-7e-5p; hsa-miR-200b-3p; hsa-miR-25-3p; hsa-miR-30d-5p; hsa-miR-181a-5p; hsa-miR-151a-5p; hsa-miR-21-5p; hsa-miR-183-5p; hsa-miR-200c-3p; hsa-miR-185-5p; h…
Gene Ontology (miRWalk)	GO0005874 microtubule	enriched	4.02e-12	2.03e-10	127	hsa-miR-375-3p; hsa-miR-26a-5p; hsa-let-7a-5p; hsa-let-7f-5p; hsa-miR-148a-3p; hsa-miR-92a-3p; hsa-let-7b-5p; hsa-miR-26b-5p; hsa-miR-423-5p; hsa-miR-320a-3p; hsa-miR-10a-5p; hsa-let-7d-5p; hsa-miR-182-5p; hsa-miR-423-3p; hsa-let-7e-5p; hsa-miR-25-3p; hsa-miR-30d-5p; hsa-miR-181a-5p; hsa-miR-151a-5p; hsa-miR-21-5p; hsa-miR-183-5p; hsa-miR-200c-3p; hsa-miR-185-5p; hsa-miR-151a-3p; hsa-miR-23a-3p; …
Gene Ontology (miRWalk)	GO0006417 regulation of translation	enriched	4.01e-12	2.03e-10	100	hsa-miR-375-3p; hsa-miR-26a-5p; hsa-let-7a-5p; hsa-miR-92a-3p; hsa-let-7b-5p; hsa-miR-26b-5p; hsa-miR-423-5p; hsa-miR-320a-3p; hsa-miR-10a-5p; hsa-let-7d-5p; hsa-miR-182-5p; hsa-miR-423-3p; hsa-let-7e-5p; hsa-miR-25-3p; hsa-miR-181a-5p; hsa-miR-21-5p; hsa-miR-183-5p; hsa-miR-185-5p; hsa-miR-151a-3p; hsa-miR-23a-3p; hsa-miR-16-5p; hsa-miR-155-5p; hsa-miR-146a-5p; hsa-miR-148b-3p; hsa-miR-221-3p; h…
Gene Ontology (miRWalk)	GO0006897 endocytosis	enriched	4.09e-12	2.03e-10	96	hsa-miR-375-3p; hsa-miR-26a-5p; hsa-let-7a-5p; hsa-let-7f-5p; hsa-let-7i-5p; hsa-miR-92a-3p; hsa-let-7b-5p; hsa-miR-26b-5p; hsa-miR-423-5p; hsa-miR-320a-3p; hsa-miR-10a-5p; hsa-let-7d-5p; hsa-miR-182-5p; hsa-miR-423-3p; hsa-miR-200b-3p; hsa-miR-191-5p; hsa-miR-25-3p; hsa-miR-181a-5p; hsa-miR-21-5p; hsa-miR-200c-3p; hsa-miR-16-5p; hsa-miR-155-5p; hsa-miR-320b; hsa-miR-27b-3p; hsa-miR-146a-5p; hsa-…
Gene Ontology (miRWalk)	GO0006917 induction of apoptosis	enriched	4.07e-12	2.03e-10	127	hsa-miR-375-3p; hsa-miR-26a-5p; hsa-let-7a-5p; hsa-miR-148a-3p; hsa-miR-92a-3p; hsa-let-7b-5p; hsa-let-7g-5p; hsa-miR-26b-5p; hsa-miR-423-5p; hsa-miR-320a-3p; hsa-miR-10a-5p; hsa-let-7d-5p; hsa-miR-182-5p; hsa-miR-423-3p; hsa-let-7e-5p; hsa-miR-200b-3p; hsa-miR-25-3p; hsa-miR-30d-5p; hsa-miR-181a-5p; hsa-miR-21-5p; hsa-miR-183-5p; hsa-miR-200c-3p; hsa-miR-185-5p; hsa-miR-151a-3p; hsa-miR-23a-3p; …
Gene Ontology (miRWalk)	GO0003729 mrna binding	enriched	4.16e-12	2.05e-10	82	hsa-miR-375-3p; hsa-miR-26a-5p; hsa-let-7a-5p; hsa-let-7f-5p; hsa-miR-148a-3p; hsa-miR-92a-3p; hsa-let-7b-5p; hsa-let-7g-5p; hsa-miR-26b-5p; hsa-miR-423-5p; hsa-miR-320a-3p; hsa-miR-10a-5p; hsa-let-7d-5p; hsa-miR-182-5p; hsa-miR-423-3p; hsa-let-7e-5p; hsa-miR-181a-5p; hsa-miR-21-5p; hsa-miR-23a-3p; hsa-miR-16-5p; hsa-miR-155-5p; hsa-miR-320b; hsa-miR-126-3p; hsa-miR-148b-3p; hsa-miR-221-3p; hsa-m…
Gene Ontology (miRWalk)	GO0048015 phosphatidylinositol mediated signaling	enriched	4.29e-12	2.10e-10	117	hsa-miR-375-3p; hsa-miR-26a-5p; hsa-let-7a-5p; hsa-miR-148a-3p; hsa-let-7i-5p; hsa-miR-92a-3p; hsa-let-7b-5p; hsa-miR-26b-5p; hsa-miR-423-5p; hsa-miR-320a-3p; hsa-miR-10a-5p; hsa-let-7d-5p; hsa-miR-182-5p; hsa-let-7e-5p; hsa-miR-200b-3p; hsa-miR-191-5p; hsa-miR-25-3p; hsa-miR-181a-5p; hsa-miR-21-5p; hsa-miR-183-5p; hsa-miR-200c-3p; hsa-miR-185-5p; hsa-miR-146b-5p; hsa-miR-23a-3p; hsa-miR-16-5p; h…
Gene Ontology (miRWalk)	GO0016071 mrna metabolic process	enriched	4.35e-12	2.11e-10	152	hsa-miR-375-3p; hsa-miR-26a-5p; hsa-let-7a-5p; hsa-let-7f-5p; hsa-miR-148a-3p; hsa-miR-92a-3p; hsa-let-7b-5p; hsa-let-7g-5p; hsa-miR-26b-5p; hsa-miR-423-5p; hsa-miR-320a-3p; hsa-miR-10a-5p; hsa-let-7d-5p; hsa-miR-182-5p; hsa-miR-423-3p; hsa-let-7e-5p; hsa-miR-191-5p; hsa-miR-25-3p; hsa-miR-30d-5p; hsa-miR-181a-5p; hsa-miR-151a-5p; hsa-miR-21-5p; hsa-miR-183-5p; hsa-miR-185-5p; hsa-miR-146b-5p; hs…
Expressed in tissue (Tissue Atlas)	small intestine	enriched	4.15e-11	2.15e-10	222	hsa-miR-375-3p; hsa-miR-26a-5p; hsa-let-7a-5p; hsa-let-7f-5p; hsa-miR-148a-3p; hsa-let-7i-5p; hsa-miR-92a-3p; hsa-let-7b-5p; hsa-let-7g-5p; hsa-miR-26b-5p; hsa-miR-423-5p; hsa-miR-320a-3p; hsa-miR-10a-5p; hsa-let-7d-5p; hsa-miR-423-3p; hsa-let-7e-5p; hsa-miR-200b-3p; hsa-miR-25-3p; hsa-miR-30d-5p; hsa-miR-181a-5p; hsa-miR-142-5p; hsa-miR-151a-5p; hsa-miR-21-5p; hsa-miR-200c-3p; hsa-miR-185-5p; hs…
Expressed in tissue (Tissue Atlas)	vein	enriched	3.51e-11	2.15e-10	219	hsa-miR-26a-5p; hsa-let-7a-5p; hsa-let-7f-5p; hsa-miR-148a-3p; hsa-let-7i-5p; hsa-miR-92a-3p; hsa-let-7b-5p; hsa-let-7g-5p; hsa-miR-26b-5p; hsa-miR-423-5p; hsa-miR-320a-3p; hsa-miR-10a-5p; hsa-let-7d-5p; hsa-miR-182-5p; hsa-miR-423-3p; hsa-let-7e-5p; hsa-miR-25-3p; hsa-miR-30d-5p; hsa-miR-181a-5p; hsa-miR-142-5p; hsa-miR-151a-5p; hsa-miR-21-5p; hsa-miR-183-5p; hsa-miR-200c-3p; hsa-miR-185-5p; hsa…
Gene Ontology (miRWalk)	GO0043005 neuron projection	enriched	4.48e-12	2.15e-10	92	hsa-miR-375-3p; hsa-miR-26a-5p; hsa-let-7a-5p; hsa-miR-148a-3p; hsa-miR-92a-3p; hsa-let-7b-5p; hsa-let-7g-5p; hsa-miR-26b-5p; hsa-miR-423-5p; hsa-miR-320a-3p; hsa-miR-10a-5p; hsa-miR-423-3p; hsa-let-7e-5p; hsa-miR-25-3p; hsa-miR-181a-5p; hsa-miR-151a-5p; hsa-miR-21-5p; hsa-miR-183-5p; hsa-miR-200c-3p; hsa-miR-185-5p; hsa-miR-23a-3p; hsa-miR-16-5p; hsa-miR-155-5p; hsa-miR-27b-3p; hsa-miR-146a-5p; …
Gene Ontology (miRWalk)	GO0019901 protein kinase binding	enriched	4.64e-12	2.21e-10	158	hsa-miR-375-3p; hsa-miR-26a-5p; hsa-let-7a-5p; hsa-let-7f-5p; hsa-miR-148a-3p; hsa-let-7i-5p; hsa-miR-92a-3p; hsa-let-7b-5p; hsa-let-7g-5p; hsa-miR-26b-5p; hsa-miR-423-5p; hsa-miR-320a-3p; hsa-miR-10a-5p; hsa-let-7d-5p; hsa-miR-182-5p; hsa-miR-423-3p; hsa-let-7e-5p; hsa-miR-200b-3p; hsa-miR-25-3p; hsa-miR-30d-5p; hsa-miR-181a-5p; hsa-miR-21-5p; hsa-miR-183-5p; hsa-miR-200c-3p; hsa-miR-185-5p; hsa…
Diseases (MNDR)	multiple myeloma	enriched	5.87e-13	2.21e-10	155	hsa-miR-375-3p; hsa-let-7a-5p; hsa-let-7f-5p; hsa-miR-148a-3p; hsa-let-7i-5p; hsa-miR-92a-3p; hsa-let-7b-5p; hsa-let-7g-5p; hsa-miR-26b-5p; hsa-miR-423-5p; hsa-miR-320a-3p; hsa-miR-10a-5p; hsa-let-7d-5p; hsa-miR-182-5p; hsa-let-7e-5p; hsa-miR-200b-3p; hsa-miR-191-5p; hsa-miR-25-3p; hsa-miR-181a-5p; hsa-miR-142-5p; hsa-miR-151a-5p; hsa-miR-21-5p; hsa-miR-183-5p; hsa-miR-200c-3p; hsa-miR-185-5p; hs…
Pathways (miRWalk)	hsa00640 Propanoate metabolism	enriched	4.28e-11	2.24e-10	47	hsa-miR-375-3p; hsa-let-7a-5p; hsa-let-7f-5p; hsa-miR-92a-3p; hsa-let-7b-5p; hsa-miR-26b-5p; hsa-miR-423-3p; hsa-miR-191-5p; hsa-miR-25-3p; hsa-miR-21-5p; hsa-miR-185-5p; hsa-miR-23a-3p; hsa-miR-16-5p; hsa-miR-155-5p; hsa-miR-148b-3p; hsa-miR-221-3p; hsa-miR-99b-5p; hsa-miR-222-3p; hsa-miR-98-5p; hsa-miR-378a-3p; hsa-miR-27a-3p; hsa-miR-23b-3p; hsa-miR-100-5p; hsa-miR-24-3p; hsa-miR-320c; hsa-miR…
Gene Ontology (miRWalk)	GO0006310 dna recombination	enriched	4.76e-12	2.24e-10	74	hsa-miR-375-3p; hsa-let-7a-5p; hsa-miR-148a-3p; hsa-miR-92a-3p; hsa-let-7b-5p; hsa-let-7g-5p; hsa-miR-26b-5p; hsa-miR-320a-3p; hsa-miR-10a-5p; hsa-miR-423-3p; hsa-let-7e-5p; hsa-miR-200b-3p; hsa-miR-191-5p; hsa-miR-25-3p; hsa-miR-21-5p; hsa-miR-185-5p; hsa-miR-16-5p; hsa-miR-155-5p; hsa-miR-27b-3p; hsa-miR-146a-5p; hsa-miR-30e-5p; hsa-miR-148b-3p; hsa-miR-221-3p; hsa-miR-103a-3p; hsa-miR-22-3p; h…
Gene Ontology (miRWalk)	GO0008286 insulin receptor signaling pathway	enriched	5.00e-12	2.34e-10	130	hsa-miR-375-3p; hsa-miR-26a-5p; hsa-let-7a-5p; hsa-let-7f-5p; hsa-miR-148a-3p; hsa-let-7i-5p; hsa-miR-92a-3p; hsa-let-7b-5p; hsa-let-7g-5p; hsa-miR-26b-5p; hsa-miR-423-5p; hsa-miR-320a-3p; hsa-miR-10a-5p; hsa-let-7d-5p; hsa-miR-182-5p; hsa-miR-423-3p; hsa-let-7e-5p; hsa-miR-200b-3p; hsa-miR-25-3p; hsa-miR-181a-5p; hsa-miR-21-5p; hsa-miR-183-5p; hsa-miR-200c-3p; hsa-miR-185-5p; hsa-miR-23a-3p; hsa…
Gene Ontology (miRWalk)	GO0001889 liver development	enriched	5.35e-12	2.46e-10	116	hsa-miR-375-3p; hsa-miR-26a-5p; hsa-let-7a-5p; hsa-let-7f-5p; hsa-miR-92a-3p; hsa-let-7b-5p; hsa-miR-26b-5p; hsa-miR-423-5p; hsa-miR-320a-3p; hsa-miR-10a-5p; hsa-let-7d-5p; hsa-miR-182-5p; hsa-miR-423-3p; hsa-let-7e-5p; hsa-miR-200b-3p; hsa-miR-191-5p; hsa-miR-25-3p; hsa-miR-181a-5p; hsa-miR-21-5p; hsa-miR-183-5p; hsa-miR-200c-3p; hsa-miR-185-5p; hsa-miR-151a-3p; hsa-miR-23a-3p; hsa-miR-16-5p; hs…
Gene Ontology (miRWalk)	GO0030131 clathrin adaptor complex	enriched	5.31e-12	2.46e-10	48	hsa-miR-26a-5p; hsa-miR-92a-3p; hsa-let-7b-5p; hsa-miR-26b-5p; hsa-miR-423-5p; hsa-miR-320a-3p; hsa-miR-423-3p; hsa-let-7e-5p; hsa-miR-25-3p; hsa-miR-181a-5p; hsa-miR-21-5p; hsa-miR-185-5p; hsa-miR-23a-3p; hsa-miR-16-5p; hsa-miR-155-5p; hsa-miR-146a-5p; hsa-miR-148b-3p; hsa-miR-103a-3p; hsa-miR-222-3p; hsa-miR-98-5p; hsa-miR-652-3p; hsa-miR-101-3p; hsa-miR-23b-3p; hsa-miR-93-5p; hsa-miR-100-5p; h…
Gene Ontology (miRWalk)	GO0006629 lipid metabolic process	enriched	5.54e-12	2.48e-10	94	hsa-miR-375-3p; hsa-miR-26a-5p; hsa-let-7a-5p; hsa-let-7f-5p; hsa-miR-92a-3p; hsa-let-7b-5p; hsa-miR-26b-5p; hsa-miR-423-5p; hsa-miR-320a-3p; hsa-miR-10a-5p; hsa-let-7d-5p; hsa-let-7e-5p; hsa-miR-25-3p; hsa-miR-181a-5p; hsa-miR-21-5p; hsa-miR-183-5p; hsa-miR-185-5p; hsa-miR-146b-5p; hsa-miR-23a-3p; hsa-miR-16-5p; hsa-miR-155-5p; hsa-miR-27b-3p; hsa-miR-28-3p; hsa-miR-148b-3p; hsa-miR-221-3p; hsa-…
Gene Ontology (miRWalk)	GO0019048 virus host interaction	enriched	5.53e-12	2.48e-10	162	hsa-miR-375-3p; hsa-miR-26a-5p; hsa-let-7a-5p; hsa-let-7f-5p; hsa-miR-148a-3p; hsa-let-7i-5p; hsa-miR-92a-3p; hsa-let-7b-5p; hsa-miR-26b-5p; hsa-miR-423-5p; hsa-miR-320a-3p; hsa-miR-10a-5p; hsa-miR-182-5p; hsa-miR-423-3p; hsa-let-7e-5p; hsa-miR-200b-3p; hsa-miR-191-5p; hsa-miR-25-3p; hsa-miR-30d-5p; hsa-miR-181a-5p; hsa-miR-151a-5p; hsa-miR-21-5p; hsa-miR-183-5p; hsa-miR-200c-3p; hsa-miR-185-5p; …
Gene Ontology (miRWalk)	GO0055085 transmembrane transport	enriched	5.51e-12	2.48e-10	123	hsa-miR-375-3p; hsa-miR-26a-5p; hsa-let-7a-5p; hsa-let-7f-5p; hsa-miR-148a-3p; hsa-miR-92a-3p; hsa-let-7b-5p; hsa-let-7g-5p; hsa-miR-26b-5p; hsa-miR-423-5p; hsa-miR-320a-3p; hsa-miR-10a-5p; hsa-let-7d-5p; hsa-miR-182-5p; hsa-miR-423-3p; hsa-let-7e-5p; hsa-miR-25-3p; hsa-miR-30d-5p; hsa-miR-181a-5p; hsa-miR-151a-5p; hsa-miR-21-5p; hsa-miR-183-5p; hsa-miR-200c-3p; hsa-miR-185-5p; hsa-miR-23a-3p; hs…
Gene Ontology (miRWalk)	GO0051439 regulation of ubiquitin protein ligase activity involved in mitotic cell cycle	enriched	5.72e-12	2.54e-10	94	hsa-miR-375-3p; hsa-miR-26a-5p; hsa-let-7a-5p; hsa-miR-148a-3p; hsa-miR-92a-3p; hsa-let-7b-5p; hsa-miR-26b-5p; hsa-miR-423-5p; hsa-miR-320a-3p; hsa-miR-10a-5p; hsa-let-7d-5p; hsa-miR-423-3p; hsa-let-7e-5p; hsa-miR-191-5p; hsa-miR-25-3p; hsa-miR-151a-5p; hsa-miR-183-5p; hsa-miR-185-5p; hsa-miR-151a-3p; hsa-miR-23a-3p; hsa-miR-16-5p; hsa-miR-155-5p; hsa-miR-320b; hsa-miR-27b-3p; hsa-miR-30e-5p; hsa…
Gene Ontology (miRWalk)	GO0004725 protein tyrosine phosphatase activity	enriched	6.20e-12	2.74e-10	95	hsa-miR-375-3p; hsa-miR-26a-5p; hsa-let-7a-5p; hsa-miR-148a-3p; hsa-let-7i-5p; hsa-miR-92a-3p; hsa-let-7b-5p; hsa-miR-26b-5p; hsa-miR-423-5p; hsa-miR-320a-3p; hsa-miR-10a-5p; hsa-miR-423-3p; hsa-let-7e-5p; hsa-miR-25-3p; hsa-miR-181a-5p; hsa-miR-21-5p; hsa-miR-183-5p; hsa-miR-200c-3p; hsa-miR-23a-3p; hsa-miR-16-5p; hsa-miR-155-5p; hsa-miR-27b-3p; hsa-miR-146a-5p; hsa-miR-126-3p; hsa-miR-148b-3p; …
Gene Ontology (miRWalk)	GO0020037 heme binding	enriched	6.28e-12	2.75e-10	78	hsa-miR-375-3p; hsa-miR-26a-5p; hsa-let-7a-5p; hsa-let-7f-5p; hsa-miR-148a-3p; hsa-miR-92a-3p; hsa-let-7b-5p; hsa-miR-26b-5p; hsa-miR-423-5p; hsa-miR-320a-3p; hsa-miR-10a-5p; hsa-miR-423-3p; hsa-let-7e-5p; hsa-miR-25-3p; hsa-miR-181a-5p; hsa-miR-21-5p; hsa-miR-183-5p; hsa-miR-146b-5p; hsa-miR-16-5p; hsa-miR-155-5p; hsa-miR-27b-3p; hsa-miR-28-3p; hsa-miR-148b-3p; hsa-miR-221-3p; hsa-miR-103a-3p; h…
Gene Ontology (miRWalk)	GO0005759 mitochondrial matrix	enriched	6.43e-12	2.77e-10	120	hsa-miR-375-3p; hsa-miR-26a-5p; hsa-let-7a-5p; hsa-let-7f-5p; hsa-miR-92a-3p; hsa-let-7b-5p; hsa-miR-26b-5p; hsa-miR-423-5p; hsa-miR-320a-3p; hsa-miR-10a-5p; hsa-let-7d-5p; hsa-miR-423-3p; hsa-let-7e-5p; hsa-miR-200b-3p; hsa-miR-191-5p; hsa-miR-25-3p; hsa-miR-30d-5p; hsa-miR-181a-5p; hsa-miR-151a-5p; hsa-miR-21-5p; hsa-miR-183-5p; hsa-miR-200c-3p; hsa-miR-185-5p; hsa-miR-151a-3p; hsa-miR-23a-3p; …
Gene Ontology (miRWalk)	GO0045727 positive regulation of translation	enriched	6.42e-12	2.77e-10	78	hsa-miR-375-3p; hsa-miR-26a-5p; hsa-let-7a-5p; hsa-miR-92a-3p; hsa-let-7b-5p; hsa-miR-26b-5p; hsa-miR-423-5p; hsa-miR-320a-3p; hsa-miR-10a-5p; hsa-let-7d-5p; hsa-miR-182-5p; hsa-miR-423-3p; hsa-miR-200b-3p; hsa-miR-191-5p; hsa-miR-25-3p; hsa-miR-181a-5p; hsa-miR-151a-5p; hsa-miR-21-5p; hsa-miR-183-5p; hsa-miR-200c-3p; hsa-miR-23a-3p; hsa-miR-16-5p; hsa-miR-155-5p; hsa-miR-30e-5p; hsa-miR-221-3p; …
Gene Ontology (miRWalk)	GO0002755 myd88 dependent toll like receptor signaling pathway	enriched	6.66e-12	2.83e-10	113	hsa-miR-375-3p; hsa-miR-26a-5p; hsa-let-7a-5p; hsa-let-7f-5p; hsa-miR-148a-3p; hsa-let-7i-5p; hsa-miR-92a-3p; hsa-let-7b-5p; hsa-let-7g-5p; hsa-miR-26b-5p; hsa-miR-423-5p; hsa-miR-320a-3p; hsa-miR-10a-5p; hsa-miR-182-5p; hsa-miR-423-3p; hsa-miR-200b-3p; hsa-miR-25-3p; hsa-miR-30d-5p; hsa-miR-181a-5p; hsa-miR-151a-5p; hsa-miR-21-5p; hsa-miR-200c-3p; hsa-miR-185-5p; hsa-miR-146b-5p; hsa-miR-151a-3p…
Gene Ontology (miRWalk)	GO0034142 toll like receptor 4 signaling pathway	enriched	6.66e-12	2.83e-10	113	hsa-miR-375-3p; hsa-miR-26a-5p; hsa-let-7a-5p; hsa-let-7f-5p; hsa-miR-148a-3p; hsa-let-7i-5p; hsa-miR-92a-3p; hsa-let-7b-5p; hsa-let-7g-5p; hsa-miR-26b-5p; hsa-miR-423-5p; hsa-miR-320a-3p; hsa-miR-10a-5p; hsa-miR-182-5p; hsa-miR-423-3p; hsa-miR-200b-3p; hsa-miR-25-3p; hsa-miR-30d-5p; hsa-miR-181a-5p; hsa-miR-151a-5p; hsa-miR-21-5p; hsa-miR-200c-3p; hsa-miR-185-5p; hsa-miR-146b-5p; hsa-miR-151a-3p…
Expressed in tissue (Tissue Atlas)	skin	enriched	6.62e-11	2.93e-10	241	hsa-miR-375-3p; hsa-miR-26a-5p; hsa-let-7a-5p; hsa-let-7f-5p; hsa-miR-148a-3p; hsa-let-7i-5p; hsa-miR-92a-3p; hsa-let-7b-5p; hsa-let-7g-5p; hsa-miR-26b-5p; hsa-miR-423-5p; hsa-miR-320a-3p; hsa-miR-10a-5p; hsa-let-7d-5p; hsa-miR-423-3p; hsa-let-7e-5p; hsa-miR-200b-3p; hsa-miR-25-3p; hsa-miR-30d-5p; hsa-miR-181a-5p; hsa-miR-142-5p; hsa-miR-151a-5p; hsa-miR-21-5p; hsa-miR-183-5p; hsa-miR-200c-3p; hs…
Pathways (miRWalk)	hsa04612 Antigen processing and presentation	enriched	5.81e-11	3.00e-10	79	hsa-miR-375-3p; hsa-miR-26a-5p; hsa-miR-148a-3p; hsa-miR-92a-3p; hsa-let-7b-5p; hsa-miR-26b-5p; hsa-miR-320a-3p; hsa-miR-10a-5p; hsa-let-7d-5p; hsa-miR-182-5p; hsa-miR-423-3p; hsa-let-7e-5p; hsa-miR-200b-3p; hsa-miR-25-3p; hsa-miR-30d-5p; hsa-miR-181a-5p; hsa-miR-151a-5p; hsa-miR-183-5p; hsa-miR-185-5p; hsa-miR-146b-5p; hsa-miR-16-5p; hsa-miR-155-5p; hsa-miR-27b-3p; hsa-miR-146a-5p; hsa-miR-30e-5…
Gene Ontology (miRWalk)	GO0007067 mitosis	enriched	7.26e-12	3.05e-10	133	hsa-miR-375-3p; hsa-miR-26a-5p; hsa-let-7a-5p; hsa-let-7f-5p; hsa-miR-148a-3p; hsa-let-7i-5p; hsa-miR-92a-3p; hsa-let-7b-5p; hsa-let-7g-5p; hsa-miR-26b-5p; hsa-miR-423-5p; hsa-miR-320a-3p; hsa-miR-10a-5p; hsa-let-7d-5p; hsa-miR-182-5p; hsa-miR-423-3p; hsa-let-7e-5p; hsa-miR-200b-3p; hsa-miR-25-3p; hsa-miR-181a-5p; hsa-miR-21-5p; hsa-miR-183-5p; hsa-miR-200c-3p; hsa-miR-185-5p; hsa-miR-23a-3p; hsa…
Gene Ontology (miRWalk)	GO0042981 regulation of apoptotic process	enriched	7.40e-12	3.08e-10	122	hsa-miR-375-3p; hsa-miR-26a-5p; hsa-let-7a-5p; hsa-miR-148a-3p; hsa-miR-92a-3p; hsa-let-7b-5p; hsa-miR-26b-5p; hsa-miR-423-5p; hsa-miR-320a-3p; hsa-miR-10a-5p; hsa-let-7d-5p; hsa-miR-182-5p; hsa-miR-423-3p; hsa-let-7e-5p; hsa-miR-200b-3p; hsa-miR-191-5p; hsa-miR-25-3p; hsa-miR-30d-5p; hsa-miR-181a-5p; hsa-miR-21-5p; hsa-miR-183-5p; hsa-miR-185-5p; hsa-miR-146b-5p; hsa-miR-151a-3p; hsa-miR-23a-3p;…
Gene Ontology (miRWalk)	GO0048146 positive regulation of fibroblast proliferation	enriched	7.43e-12	3.08e-10	92	hsa-miR-375-3p; hsa-miR-26a-5p; hsa-let-7a-5p; hsa-let-7f-5p; hsa-miR-92a-3p; hsa-let-7b-5p; hsa-let-7g-5p; hsa-miR-26b-5p; hsa-miR-423-5p; hsa-miR-320a-3p; hsa-miR-10a-5p; hsa-let-7d-5p; hsa-miR-182-5p; hsa-miR-423-3p; hsa-let-7e-5p; hsa-miR-200b-3p; hsa-miR-191-5p; hsa-miR-25-3p; hsa-miR-181a-5p; hsa-miR-21-5p; hsa-miR-183-5p; hsa-miR-200c-3p; hsa-miR-185-5p; hsa-miR-146b-5p; hsa-miR-16-5p; hsa…
Gene Ontology (miRWalk)	GO0006508 proteolysis	enriched	7.52e-12	3.09e-10	118	hsa-miR-375-3p; hsa-miR-26a-5p; hsa-let-7a-5p; hsa-let-7f-5p; hsa-miR-92a-3p; hsa-let-7b-5p; hsa-miR-26b-5p; hsa-miR-423-5p; hsa-miR-320a-3p; hsa-miR-10a-5p; hsa-let-7d-5p; hsa-miR-423-3p; hsa-let-7e-5p; hsa-miR-25-3p; hsa-miR-30d-5p; hsa-miR-181a-5p; hsa-miR-21-5p; hsa-miR-183-5p; hsa-miR-146b-5p; hsa-miR-16-5p; hsa-miR-155-5p; hsa-miR-320b; hsa-miR-27b-3p; hsa-miR-146a-5p; hsa-miR-126-3p; hsa-m…
Localization (RNALocate)	Nucleus	enriched	2.00e-10	3.14e-10	194	hsa-miR-375-3p; hsa-miR-26a-5p; hsa-let-7a-5p; hsa-let-7f-5p; hsa-miR-148a-3p; hsa-let-7i-5p; hsa-miR-92a-3p; hsa-let-7b-5p; hsa-let-7g-5p; hsa-miR-26b-5p; hsa-miR-423-5p; hsa-miR-320a-3p; hsa-miR-10a-5p; hsa-let-7d-5p; hsa-miR-182-5p; hsa-miR-423-3p; hsa-let-7e-5p; hsa-miR-200b-3p; hsa-miR-191-5p; hsa-miR-25-3p; hsa-miR-30d-5p; hsa-miR-181a-5p; hsa-miR-151a-5p; hsa-miR-21-5p; hsa-miR-183-5p; hsa…
Gene Ontology (miRWalk)	GO0018105 peptidyl serine phosphorylation	enriched	7.68e-12	3.14e-10	104	hsa-miR-375-3p; hsa-miR-26a-5p; hsa-let-7a-5p; hsa-let-7f-5p; hsa-miR-148a-3p; hsa-miR-92a-3p; hsa-let-7b-5p; hsa-let-7g-5p; hsa-miR-26b-5p; hsa-miR-423-5p; hsa-miR-320a-3p; hsa-miR-10a-5p; hsa-let-7d-5p; hsa-miR-182-5p; hsa-miR-423-3p; hsa-miR-200b-3p; hsa-miR-25-3p; hsa-miR-181a-5p; hsa-miR-21-5p; hsa-miR-183-5p; hsa-miR-200c-3p; hsa-miR-185-5p; hsa-miR-16-5p; hsa-miR-155-5p; hsa-miR-148b-3p; h…
Diseases (MNDR)	intracranial aneurysm	enriched	1.26e-12	3.55e-10	151	hsa-miR-26a-5p; hsa-let-7a-5p; hsa-let-7f-5p; hsa-miR-148a-3p; hsa-miR-92a-3p; hsa-miR-26b-5p; hsa-miR-423-5p; hsa-miR-320a-3p; hsa-miR-10a-5p; hsa-miR-182-5p; hsa-miR-423-3p; hsa-miR-200b-3p; hsa-miR-25-3p; hsa-miR-30d-5p; hsa-miR-142-5p; hsa-miR-151a-5p; hsa-miR-21-5p; hsa-miR-183-5p; hsa-miR-185-5p; hsa-miR-146b-5p; hsa-miR-151a-3p; hsa-miR-16-5p; hsa-miR-155-5p; hsa-miR-320b; hsa-miR-146a-5p;…
Gene Ontology (miRWalk)	GO0008237 metallopeptidase activity	enriched	9.02e-12	3.63e-10	52	hsa-let-7a-5p; hsa-miR-92a-3p; hsa-let-7b-5p; hsa-miR-26b-5p; hsa-miR-320a-3p; hsa-miR-423-3p; hsa-miR-25-3p; hsa-miR-181a-5p; hsa-miR-23a-3p; hsa-miR-16-5p; hsa-miR-155-5p; hsa-miR-27b-3p; hsa-miR-126-3p; hsa-miR-148b-3p; hsa-miR-221-3p; hsa-miR-103a-3p; hsa-miR-98-5p; hsa-miR-101-3p; hsa-miR-23b-3p; hsa-miR-93-5p; hsa-miR-24-3p; hsa-miR-7-5p; hsa-miR-186-5p; hsa-miR-128-3p; hsa-let-7c-5p; hsa-m…
Gene Ontology (miRWalk)	GO0044267 cellular protein metabolic process	enriched	8.97e-12	3.63e-10	147	hsa-miR-375-3p; hsa-miR-26a-5p; hsa-let-7a-5p; hsa-let-7f-5p; hsa-miR-148a-3p; hsa-let-7i-5p; hsa-miR-92a-3p; hsa-let-7b-5p; hsa-let-7g-5p; hsa-miR-26b-5p; hsa-miR-423-5p; hsa-miR-320a-3p; hsa-miR-10a-5p; hsa-let-7d-5p; hsa-miR-182-5p; hsa-miR-423-3p; hsa-let-7e-5p; hsa-miR-191-5p; hsa-miR-25-3p; hsa-miR-30d-5p; hsa-miR-181a-5p; hsa-miR-151a-5p; hsa-miR-21-5p; hsa-miR-183-5p; hsa-miR-200c-3p; hsa…
Gene Ontology (miRWalk)	GO0016070 rna metabolic process	enriched	9.76e-12	3.90e-10	160	hsa-miR-375-3p; hsa-miR-26a-5p; hsa-let-7a-5p; hsa-let-7f-5p; hsa-miR-148a-3p; hsa-miR-92a-3p; hsa-let-7b-5p; hsa-let-7g-5p; hsa-miR-26b-5p; hsa-miR-423-5p; hsa-miR-320a-3p; hsa-miR-10a-5p; hsa-let-7d-5p; hsa-miR-182-5p; hsa-miR-423-3p; hsa-let-7e-5p; hsa-miR-191-5p; hsa-miR-25-3p; hsa-miR-30d-5p; hsa-miR-181a-5p; hsa-miR-151a-5p; hsa-miR-21-5p; hsa-miR-183-5p; hsa-miR-200c-3p; hsa-miR-185-5p; hs…
Gene Ontology (miRWalk)	GO0030496 midbody	enriched	9.92e-12	3.93e-10	99	hsa-miR-375-3p; hsa-miR-26a-5p; hsa-let-7a-5p; hsa-miR-148a-3p; hsa-miR-92a-3p; hsa-let-7b-5p; hsa-miR-26b-5p; hsa-miR-320a-3p; hsa-miR-10a-5p; hsa-miR-182-5p; hsa-miR-423-3p; hsa-let-7e-5p; hsa-miR-200b-3p; hsa-miR-25-3p; hsa-miR-30d-5p; hsa-miR-181a-5p; hsa-miR-21-5p; hsa-miR-183-5p; hsa-miR-200c-3p; hsa-miR-185-5p; hsa-miR-146b-5p; hsa-miR-23a-3p; hsa-miR-16-5p; hsa-miR-155-5p; hsa-miR-30e-5p;…
Gene Ontology (miRWalk)	GO0044212 transcription regulatory region dna binding	enriched	1.03e-11	4.05e-10	138	hsa-miR-375-3p; hsa-miR-26a-5p; hsa-let-7a-5p; hsa-let-7f-5p; hsa-miR-92a-3p; hsa-let-7b-5p; hsa-miR-26b-5p; hsa-miR-423-5p; hsa-miR-320a-3p; hsa-let-7d-5p; hsa-miR-182-5p; hsa-miR-423-3p; hsa-let-7e-5p; hsa-miR-200b-3p; hsa-miR-191-5p; hsa-miR-25-3p; hsa-miR-30d-5p; hsa-miR-181a-5p; hsa-miR-21-5p; hsa-miR-183-5p; hsa-miR-200c-3p; hsa-miR-185-5p; hsa-miR-146b-5p; hsa-miR-16-5p; hsa-miR-155-5p; hs…
Gene Ontology (miRWalk)	GO0051082 unfolded protein binding	enriched	1.05e-11	4.10e-10	105	hsa-miR-375-3p; hsa-miR-26a-5p; hsa-miR-148a-3p; hsa-miR-92a-3p; hsa-let-7b-5p; hsa-miR-26b-5p; hsa-miR-423-5p; hsa-miR-320a-3p; hsa-miR-10a-5p; hsa-let-7d-5p; hsa-miR-423-3p; hsa-let-7e-5p; hsa-miR-25-3p; hsa-miR-30d-5p; hsa-miR-181a-5p; hsa-miR-151a-5p; hsa-miR-21-5p; hsa-miR-183-5p; hsa-miR-185-5p; hsa-miR-146b-5p; hsa-miR-23a-3p; hsa-miR-16-5p; hsa-miR-155-5p; hsa-miR-320b; hsa-miR-30e-5p; hs…
Gene Ontology (miRWalk)	GO0006200 atp catabolic process	enriched	1.07e-11	4.12e-10	84	hsa-miR-375-3p; hsa-miR-26a-5p; hsa-let-7f-5p; hsa-miR-92a-3p; hsa-let-7b-5p; hsa-miR-26b-5p; hsa-miR-423-5p; hsa-miR-320a-3p; hsa-miR-10a-5p; hsa-miR-182-5p; hsa-miR-423-3p; hsa-let-7e-5p; hsa-miR-25-3p; hsa-miR-30d-5p; hsa-miR-181a-5p; hsa-miR-151a-5p; hsa-miR-21-5p; hsa-miR-183-5p; hsa-miR-185-5p; hsa-miR-151a-3p; hsa-miR-23a-3p; hsa-miR-16-5p; hsa-miR-155-5p; hsa-miR-320b; hsa-miR-30e-5p; hsa…
Gene Ontology (miRWalk)	GO0008150 biological process	enriched	1.08e-11	4.12e-10	133	hsa-miR-375-3p; hsa-miR-26a-5p; hsa-let-7a-5p; hsa-let-7f-5p; hsa-miR-148a-3p; hsa-miR-92a-3p; hsa-let-7b-5p; hsa-miR-26b-5p; hsa-miR-423-5p; hsa-miR-320a-3p; hsa-miR-10a-5p; hsa-let-7d-5p; hsa-miR-182-5p; hsa-miR-423-3p; hsa-let-7e-5p; hsa-miR-191-5p; hsa-miR-25-3p; hsa-miR-30d-5p; hsa-miR-181a-5p; hsa-miR-21-5p; hsa-miR-183-5p; hsa-miR-151a-3p; hsa-miR-23a-3p; hsa-miR-16-5p; hsa-miR-155-5p; hsa…
Gene Ontology (miRWalk)	GO0034641 cellular nitrogen compound metabolic process	enriched	1.08e-11	4.12e-10	95	hsa-miR-375-3p; hsa-miR-26a-5p; hsa-let-7a-5p; hsa-let-7f-5p; hsa-miR-148a-3p; hsa-miR-92a-3p; hsa-let-7b-5p; hsa-miR-26b-5p; hsa-miR-423-5p; hsa-miR-320a-3p; hsa-miR-10a-5p; hsa-let-7d-5p; hsa-miR-423-3p; hsa-let-7e-5p; hsa-miR-191-5p; hsa-miR-25-3p; hsa-miR-30d-5p; hsa-miR-21-5p; hsa-miR-183-5p; hsa-miR-185-5p; hsa-miR-151a-3p; hsa-miR-23a-3p; hsa-miR-16-5p; hsa-miR-155-5p; hsa-miR-320b; hsa-mi…
Gene Ontology (miRWalk)	GO0042826 histone deacetylase binding	enriched	1.08e-11	4.12e-10	97	hsa-miR-375-3p; hsa-miR-26a-5p; hsa-let-7a-5p; hsa-let-7f-5p; hsa-miR-148a-3p; hsa-miR-92a-3p; hsa-let-7b-5p; hsa-miR-26b-5p; hsa-miR-320a-3p; hsa-miR-10a-5p; hsa-let-7d-5p; hsa-miR-423-3p; hsa-let-7e-5p; hsa-miR-191-5p; hsa-miR-25-3p; hsa-miR-181a-5p; hsa-miR-21-5p; hsa-miR-183-5p; hsa-miR-146b-5p; hsa-miR-23a-3p; hsa-miR-16-5p; hsa-miR-155-5p; hsa-miR-146a-5p; hsa-miR-148b-3p; hsa-miR-221-3p; h…
Gene Ontology (miRWalk)	GO0014823 response to activity	enriched	1.10e-11	4.14e-10	56	hsa-miR-375-3p; hsa-let-7i-5p; hsa-miR-92a-3p; hsa-let-7b-5p; hsa-miR-26b-5p; hsa-miR-320a-3p; hsa-miR-182-5p; hsa-miR-200b-3p; hsa-miR-25-3p; hsa-miR-21-5p; hsa-miR-183-5p; hsa-miR-200c-3p; hsa-miR-151a-3p; hsa-miR-23a-3p; hsa-miR-16-5p; hsa-miR-155-5p; hsa-miR-320b; hsa-miR-146a-5p; hsa-miR-30e-5p; hsa-miR-148b-3p; hsa-miR-222-3p; hsa-miR-22-3p; hsa-miR-98-5p; hsa-miR-652-3p; hsa-miR-101-3p; hs…
Gene Ontology (miRWalk)	GO0031295 t cell costimulation	enriched	1.11e-11	4.16e-10	73	hsa-miR-375-3p; hsa-let-7a-5p; hsa-miR-92a-3p; hsa-let-7b-5p; hsa-miR-26b-5p; hsa-miR-423-5p; hsa-miR-320a-3p; hsa-miR-10a-5p; hsa-let-7e-5p; hsa-miR-181a-5p; hsa-miR-21-5p; hsa-miR-183-5p; hsa-miR-185-5p; hsa-miR-146b-5p; hsa-miR-23a-3p; hsa-miR-16-5p; hsa-miR-155-5p; hsa-miR-126-3p; hsa-miR-148b-3p; hsa-miR-221-3p; hsa-miR-199a-5p; hsa-miR-103a-3p; hsa-miR-99b-5p; hsa-miR-222-3p; hsa-miR-652-3p…
Gene Ontology (miRWalk)	GO0030501 positive regulation of bone mineralization	enriched	1.12e-11	4.17e-10	59	hsa-let-7a-5p; hsa-miR-148a-3p; hsa-miR-92a-3p; hsa-let-7b-5p; hsa-miR-26b-5p; hsa-miR-320a-3p; hsa-miR-10a-5p; hsa-let-7e-5p; hsa-miR-25-3p; hsa-miR-30d-5p; hsa-miR-21-5p; hsa-miR-200c-3p; hsa-miR-146b-5p; hsa-miR-16-5p; hsa-miR-155-5p; hsa-miR-148b-3p; hsa-miR-221-3p; hsa-miR-103a-3p; hsa-miR-140-3p; hsa-miR-22-3p; hsa-miR-98-5p; hsa-miR-101-3p; hsa-miR-93-5p; hsa-miR-223-3p; hsa-miR-100-5p; hs…
Gene Ontology (miRWalk)	GO0001764 neuron migration	enriched	1.25e-11	4.62e-10	84	hsa-miR-375-3p; hsa-miR-26a-5p; hsa-let-7a-5p; hsa-let-7f-5p; hsa-miR-92a-3p; hsa-let-7b-5p; hsa-miR-26b-5p; hsa-miR-320a-3p; hsa-miR-10a-5p; hsa-miR-423-3p; hsa-let-7e-5p; hsa-miR-25-3p; hsa-miR-181a-5p; hsa-miR-21-5p; hsa-miR-183-5p; hsa-miR-200c-3p; hsa-miR-23a-3p; hsa-miR-16-5p; hsa-miR-155-5p; hsa-miR-320b; hsa-miR-146a-5p; hsa-miR-30e-5p; hsa-miR-126-3p; hsa-miR-148b-3p; hsa-miR-221-3p; hsa…
Gene Ontology (miRWalk)	GO0007507 heart development	enriched	1.26e-11	4.62e-10	126	hsa-miR-375-3p; hsa-miR-26a-5p; hsa-let-7a-5p; hsa-let-7f-5p; hsa-miR-148a-3p; hsa-miR-92a-3p; hsa-let-7b-5p; hsa-miR-26b-5p; hsa-miR-423-5p; hsa-miR-320a-3p; hsa-miR-10a-5p; hsa-let-7d-5p; hsa-miR-182-5p; hsa-let-7e-5p; hsa-miR-200b-3p; hsa-miR-191-5p; hsa-miR-25-3p; hsa-miR-30d-5p; hsa-miR-181a-5p; hsa-miR-151a-5p; hsa-miR-21-5p; hsa-miR-200c-3p; hsa-miR-23a-3p; hsa-miR-16-5p; hsa-miR-155-5p; h…
Gene Ontology (miRWalk)	GO0005524 atp binding	enriched	1.28e-11	4.65e-10	195	hsa-miR-375-3p; hsa-miR-26a-5p; hsa-let-7a-5p; hsa-let-7f-5p; hsa-miR-148a-3p; hsa-let-7i-5p; hsa-miR-92a-3p; hsa-let-7b-5p; hsa-let-7g-5p; hsa-miR-26b-5p; hsa-miR-423-5p; hsa-miR-320a-3p; hsa-miR-10a-5p; hsa-let-7d-5p; hsa-miR-182-5p; hsa-miR-423-3p; hsa-let-7e-5p; hsa-miR-200b-3p; hsa-miR-191-5p; hsa-miR-25-3p; hsa-miR-30d-5p; hsa-miR-181a-5p; hsa-miR-151a-5p; hsa-miR-21-5p; hsa-miR-183-5p; hsa…
Gene Ontology (miRWalk)	GO0005543 phospholipid binding	enriched	1.29e-11	4.65e-10	117	hsa-miR-375-3p; hsa-miR-26a-5p; hsa-let-7a-5p; hsa-let-7f-5p; hsa-miR-148a-3p; hsa-miR-92a-3p; hsa-let-7b-5p; hsa-miR-26b-5p; hsa-miR-423-5p; hsa-miR-320a-3p; hsa-miR-10a-5p; hsa-miR-423-3p; hsa-let-7e-5p; hsa-miR-200b-3p; hsa-miR-191-5p; hsa-miR-25-3p; hsa-miR-181a-5p; hsa-miR-21-5p; hsa-miR-183-5p; hsa-miR-200c-3p; hsa-miR-185-5p; hsa-miR-146b-5p; hsa-miR-16-5p; hsa-miR-155-5p; hsa-miR-320b; hs…
Gene Ontology (miRWalk)	GO0016020 membrane	enriched	1.29e-11	4.65e-10	161	hsa-miR-375-3p; hsa-miR-26a-5p; hsa-let-7a-5p; hsa-let-7f-5p; hsa-miR-148a-3p; hsa-miR-92a-3p; hsa-let-7b-5p; hsa-miR-26b-5p; hsa-miR-423-5p; hsa-miR-320a-3p; hsa-miR-10a-5p; hsa-let-7d-5p; hsa-miR-182-5p; hsa-miR-423-3p; hsa-let-7e-5p; hsa-miR-200b-3p; hsa-miR-191-5p; hsa-miR-25-3p; hsa-miR-30d-5p; hsa-miR-181a-5p; hsa-miR-151a-5p; hsa-miR-21-5p; hsa-miR-183-5p; hsa-miR-200c-3p; hsa-miR-185-5p; …
Gene Ontology (miRWalk)	GO0007399 nervous system development	enriched	1.32e-11	4.74e-10	139	hsa-miR-375-3p; hsa-let-7a-5p; hsa-let-7f-5p; hsa-miR-148a-3p; hsa-miR-92a-3p; hsa-let-7b-5p; hsa-miR-26b-5p; hsa-miR-423-5p; hsa-miR-320a-3p; hsa-miR-10a-5p; hsa-miR-182-5p; hsa-miR-423-3p; hsa-let-7e-5p; hsa-miR-200b-3p; hsa-miR-191-5p; hsa-miR-25-3p; hsa-miR-30d-5p; hsa-miR-181a-5p; hsa-miR-21-5p; hsa-miR-183-5p; hsa-miR-200c-3p; hsa-miR-185-5p; hsa-miR-151a-3p; hsa-miR-23a-3p; hsa-miR-16-5p; …
Gene Ontology (miRWalk)	GO0046982 protein heterodimerization activity	enriched	1.37e-11	4.87e-10	154	hsa-miR-375-3p; hsa-miR-26a-5p; hsa-let-7a-5p; hsa-let-7f-5p; hsa-miR-148a-3p; hsa-miR-92a-3p; hsa-let-7b-5p; hsa-let-7g-5p; hsa-miR-26b-5p; hsa-miR-423-5p; hsa-miR-320a-3p; hsa-miR-10a-5p; hsa-let-7d-5p; hsa-miR-182-5p; hsa-miR-423-3p; hsa-let-7e-5p; hsa-miR-200b-3p; hsa-miR-191-5p; hsa-miR-25-3p; hsa-miR-30d-5p; hsa-miR-181a-5p; hsa-miR-21-5p; hsa-miR-183-5p; hsa-miR-200c-3p; hsa-miR-185-5p; hs…
Pathways (miRWalk)	hsa04660 T cell receptor signaling pathway	enriched	9.70e-11	4.96e-10	110	hsa-miR-375-3p; hsa-miR-26a-5p; hsa-let-7a-5p; hsa-miR-92a-3p; hsa-let-7b-5p; hsa-let-7g-5p; hsa-miR-26b-5p; hsa-miR-423-5p; hsa-miR-320a-3p; hsa-miR-10a-5p; hsa-miR-423-3p; hsa-miR-25-3p; hsa-miR-181a-5p; hsa-miR-21-5p; hsa-miR-183-5p; hsa-miR-200c-3p; hsa-miR-185-5p; hsa-miR-146b-5p; hsa-miR-151a-3p; hsa-miR-16-5p; hsa-miR-155-5p; hsa-miR-320b; hsa-miR-27b-3p; hsa-miR-146a-5p; hsa-miR-30e-5p; h…
Gene Ontology (miRWalk)	GO0016323 basolateral plasma membrane	enriched	1.43e-11	5.04e-10	97	hsa-miR-375-3p; hsa-miR-26a-5p; hsa-let-7a-5p; hsa-miR-92a-3p; hsa-let-7b-5p; hsa-miR-26b-5p; hsa-miR-320a-3p; hsa-miR-10a-5p; hsa-miR-423-3p; hsa-let-7e-5p; hsa-miR-25-3p; hsa-miR-30d-5p; hsa-miR-181a-5p; hsa-miR-21-5p; hsa-miR-183-5p; hsa-miR-146b-5p; hsa-miR-23a-3p; hsa-miR-16-5p; hsa-miR-155-5p; hsa-miR-320b; hsa-miR-27b-3p; hsa-miR-146a-5p; hsa-miR-126-3p; hsa-miR-148b-3p; hsa-miR-221-3p; hs…
Gene Ontology (miRWalk)	GO0006511 ubiquitin dependent protein catabolic process	enriched	1.44e-11	5.05e-10	105	hsa-miR-375-3p; hsa-miR-26a-5p; hsa-let-7a-5p; hsa-let-7f-5p; hsa-miR-148a-3p; hsa-miR-92a-3p; hsa-let-7b-5p; hsa-miR-26b-5p; hsa-miR-423-5p; hsa-miR-320a-3p; hsa-miR-10a-5p; hsa-let-7d-5p; hsa-miR-182-5p; hsa-let-7e-5p; hsa-miR-200b-3p; hsa-miR-25-3p; hsa-miR-181a-5p; hsa-miR-21-5p; hsa-miR-183-5p; hsa-miR-200c-3p; hsa-miR-151a-3p; hsa-miR-23a-3p; hsa-miR-16-5p; hsa-miR-155-5p; hsa-miR-320b; hsa…
Pathways (miRWalk)	P00057 Wnt signaling pathway	enriched	1.08e-10	5.40e-10	147	hsa-miR-375-3p; hsa-miR-26a-5p; hsa-let-7a-5p; hsa-let-7f-5p; hsa-miR-148a-3p; hsa-let-7i-5p; hsa-miR-92a-3p; hsa-let-7b-5p; hsa-let-7g-5p; hsa-miR-26b-5p; hsa-miR-423-5p; hsa-miR-320a-3p; hsa-miR-10a-5p; hsa-let-7d-5p; hsa-miR-182-5p; hsa-miR-423-3p; hsa-let-7e-5p; hsa-miR-200b-3p; hsa-miR-191-5p; hsa-miR-25-3p; hsa-miR-30d-5p; hsa-miR-181a-5p; hsa-miR-21-5p; hsa-miR-183-5p; hsa-miR-200c-3p; hsa…
Pathways (miRWalk)	WP410 Diurnally regulated genes with circadian orthologs	enriched	1.07e-10	5.40e-10	72	hsa-miR-375-3p; hsa-miR-26a-5p; hsa-let-7a-5p; hsa-let-7f-5p; hsa-miR-148a-3p; hsa-miR-92a-3p; hsa-let-7b-5p; hsa-miR-26b-5p; hsa-miR-423-5p; hsa-miR-320a-3p; hsa-miR-10a-5p; hsa-miR-182-5p; hsa-miR-25-3p; hsa-miR-181a-5p; hsa-miR-151a-5p; hsa-miR-21-5p; hsa-miR-200c-3p; hsa-miR-16-5p; hsa-miR-155-5p; hsa-miR-148b-3p; hsa-miR-221-3p; hsa-miR-103a-3p; hsa-miR-99b-5p; hsa-miR-222-3p; hsa-miR-98-5p;…
Gene Ontology (miRWalk)	GO0008285 negative regulation of cell proliferation	enriched	1.56e-11	5.41e-10	173	hsa-miR-375-3p; hsa-miR-26a-5p; hsa-let-7a-5p; hsa-let-7f-5p; hsa-miR-148a-3p; hsa-miR-92a-3p; hsa-let-7b-5p; hsa-let-7g-5p; hsa-miR-26b-5p; hsa-miR-423-5p; hsa-miR-320a-3p; hsa-miR-10a-5p; hsa-let-7d-5p; hsa-miR-182-5p; hsa-miR-423-3p; hsa-let-7e-5p; hsa-miR-200b-3p; hsa-miR-191-5p; hsa-miR-25-3p; hsa-miR-30d-5p; hsa-miR-181a-5p; hsa-miR-151a-5p; hsa-miR-21-5p; hsa-miR-183-5p; hsa-miR-200c-3p; h…
Gene Ontology (miRWalk)	GO0045893 positive regulation of transcription dna dependent	enriched	1.56e-11	5.41e-10	175	hsa-miR-375-3p; hsa-miR-26a-5p; hsa-let-7a-5p; hsa-let-7f-5p; hsa-miR-148a-3p; hsa-miR-92a-3p; hsa-let-7b-5p; hsa-let-7g-5p; hsa-miR-26b-5p; hsa-miR-423-5p; hsa-miR-320a-3p; hsa-miR-10a-5p; hsa-let-7d-5p; hsa-miR-182-5p; hsa-miR-423-3p; hsa-let-7e-5p; hsa-miR-200b-3p; hsa-miR-191-5p; hsa-miR-25-3p; hsa-miR-30d-5p; hsa-miR-181a-5p; hsa-miR-151a-5p; hsa-miR-21-5p; hsa-miR-183-5p; hsa-miR-200c-3p; h…
Gene Ontology (miRWalk)	GO0005615 extracellular space	enriched	1.60e-11	5.52e-10	153	hsa-miR-375-3p; hsa-miR-26a-5p; hsa-let-7a-5p; hsa-let-7f-5p; hsa-miR-148a-3p; hsa-let-7i-5p; hsa-miR-92a-3p; hsa-let-7b-5p; hsa-let-7g-5p; hsa-miR-26b-5p; hsa-miR-423-5p; hsa-miR-320a-3p; hsa-miR-10a-5p; hsa-let-7d-5p; hsa-miR-182-5p; hsa-miR-423-3p; hsa-let-7e-5p; hsa-miR-200b-3p; hsa-miR-191-5p; hsa-miR-25-3p; hsa-miR-30d-5p; hsa-miR-181a-5p; hsa-miR-21-5p; hsa-miR-200c-3p; hsa-miR-185-5p; hsa…
Gene Ontology (miRWalk)	GO0006457 protein folding	enriched	1.67e-11	5.70e-10	110	hsa-miR-375-3p; hsa-miR-26a-5p; hsa-let-7a-5p; hsa-miR-148a-3p; hsa-miR-92a-3p; hsa-let-7b-5p; hsa-let-7g-5p; hsa-miR-26b-5p; hsa-miR-423-5p; hsa-miR-320a-3p; hsa-miR-10a-5p; hsa-miR-182-5p; hsa-miR-423-3p; hsa-let-7e-5p; hsa-miR-191-5p; hsa-miR-25-3p; hsa-miR-181a-5p; hsa-miR-151a-5p; hsa-miR-21-5p; hsa-miR-183-5p; hsa-miR-200c-3p; hsa-miR-185-5p; hsa-miR-23a-3p; hsa-miR-16-5p; hsa-miR-155-5p; h…
Localization (RNALocate)	Nucleolus	enriched	4.15e-10	5.70e-10	59	hsa-miR-26a-5p; hsa-let-7a-5p; hsa-let-7f-5p; hsa-miR-148a-3p; hsa-let-7i-5p; hsa-miR-92a-3p; hsa-let-7b-5p; hsa-let-7g-5p; hsa-miR-320a-3p; hsa-let-7d-5p; hsa-miR-182-5p; hsa-let-7e-5p; hsa-miR-200b-3p; hsa-miR-191-5p; hsa-miR-25-3p; hsa-miR-30d-5p; hsa-miR-21-5p; hsa-miR-200c-3p; hsa-miR-151a-3p; hsa-miR-23a-3p; hsa-miR-16-5p; hsa-miR-27b-3p; hsa-miR-221-3p; hsa-miR-103a-3p; hsa-miR-99b-5p; hsa…
Pathways (miRWalk)	WP364 IL 6 signaling pathway	enriched	1.16e-10	5.72e-10	89	hsa-miR-375-3p; hsa-miR-26a-5p; hsa-let-7a-5p; hsa-let-7f-5p; hsa-miR-92a-3p; hsa-let-7b-5p; hsa-let-7g-5p; hsa-miR-26b-5p; hsa-miR-320a-3p; hsa-let-7d-5p; hsa-miR-423-3p; hsa-let-7e-5p; hsa-miR-200b-3p; hsa-miR-25-3p; hsa-miR-30d-5p; hsa-miR-181a-5p; hsa-miR-21-5p; hsa-miR-183-5p; hsa-miR-200c-3p; hsa-miR-185-5p; hsa-miR-23a-3p; hsa-miR-16-5p; hsa-miR-155-5p; hsa-miR-320b; hsa-miR-146a-5p; hsa-m…
Pathways (miRWalk)	WP400 p38 MAPK Signaling Pathway	enriched	1.17e-10	5.72e-10	85	hsa-miR-375-3p; hsa-miR-26a-5p; hsa-let-7a-5p; hsa-let-7f-5p; hsa-miR-148a-3p; hsa-let-7b-5p; hsa-let-7g-5p; hsa-miR-26b-5p; hsa-miR-423-5p; hsa-miR-320a-3p; hsa-miR-10a-5p; hsa-let-7d-5p; hsa-miR-182-5p; hsa-miR-423-3p; hsa-miR-200b-3p; hsa-miR-25-3p; hsa-miR-181a-5p; hsa-miR-21-5p; hsa-miR-200c-3p; hsa-miR-185-5p; hsa-miR-146b-5p; hsa-miR-16-5p; hsa-miR-155-5p; hsa-miR-320b; hsa-miR-146a-5p; hs…
Gene Ontology (miRWalk)	GO0034101 erythrocyte homeostasis	enriched	1.71e-11	5.81e-10	30	hsa-miR-375-3p; hsa-miR-26a-5p; hsa-let-7a-5p; hsa-miR-148a-3p; hsa-miR-92a-3p; hsa-let-7b-5p; hsa-miR-26b-5p; hsa-miR-320a-3p; hsa-miR-30d-5p; hsa-miR-16-5p; hsa-miR-155-5p; hsa-miR-27b-3p; hsa-miR-148b-3p; hsa-miR-221-3p; hsa-miR-222-3p; hsa-miR-27a-3p; hsa-miR-23b-3p; hsa-miR-100-5p; hsa-miR-7-5p; hsa-miR-128-3p; hsa-let-7c-5p; hsa-miR-30a-5p; hsa-miR-484; hsa-miR-124-3p; hsa-miR-199b-5p; hsa-…
Gene Ontology (miRWalk)	GO0007165 signal transduction	enriched	1.74e-11	5.88e-10	180	hsa-miR-375-3p; hsa-miR-26a-5p; hsa-let-7a-5p; hsa-let-7f-5p; hsa-miR-148a-3p; hsa-let-7i-5p; hsa-miR-92a-3p; hsa-let-7b-5p; hsa-let-7g-5p; hsa-miR-26b-5p; hsa-miR-423-5p; hsa-miR-320a-3p; hsa-miR-10a-5p; hsa-let-7d-5p; hsa-miR-182-5p; hsa-miR-423-3p; hsa-let-7e-5p; hsa-miR-200b-3p; hsa-miR-191-5p; hsa-miR-25-3p; hsa-miR-30d-5p; hsa-miR-181a-5p; hsa-miR-21-5p; hsa-miR-183-5p; hsa-miR-200c-3p; hsa…
Gene Ontology (miRWalk)	GO0006412 translation	enriched	1.76e-11	5.92e-10	142	hsa-miR-375-3p; hsa-miR-26a-5p; hsa-let-7a-5p; hsa-let-7f-5p; hsa-miR-148a-3p; hsa-let-7i-5p; hsa-miR-92a-3p; hsa-let-7b-5p; hsa-let-7g-5p; hsa-miR-26b-5p; hsa-miR-423-5p; hsa-miR-320a-3p; hsa-miR-10a-5p; hsa-let-7d-5p; hsa-miR-182-5p; hsa-miR-423-3p; hsa-let-7e-5p; hsa-miR-191-5p; hsa-miR-25-3p; hsa-miR-30d-5p; hsa-miR-181a-5p; hsa-miR-21-5p; hsa-miR-183-5p; hsa-miR-185-5p; hsa-miR-151a-3p; hsa-…
Gene Ontology (miRWalk)	GO0043066 negative regulation of apoptotic process	enriched	1.78e-11	5.95e-10	168	hsa-miR-375-3p; hsa-miR-26a-5p; hsa-let-7a-5p; hsa-let-7f-5p; hsa-miR-148a-3p; hsa-miR-92a-3p; hsa-let-7b-5p; hsa-let-7g-5p; hsa-miR-26b-5p; hsa-miR-423-5p; hsa-miR-320a-3p; hsa-miR-10a-5p; hsa-let-7d-5p; hsa-miR-182-5p; hsa-miR-423-3p; hsa-let-7e-5p; hsa-miR-200b-3p; hsa-miR-191-5p; hsa-miR-25-3p; hsa-miR-30d-5p; hsa-miR-181a-5p; hsa-miR-151a-5p; hsa-miR-21-5p; hsa-miR-183-5p; hsa-miR-200c-3p; h…
Pathways (miRWalk)	P00046 Oxidative stress response	enriched	1.25e-10	6.09e-10	85	hsa-miR-375-3p; hsa-miR-26a-5p; hsa-let-7a-5p; hsa-let-7f-5p; hsa-miR-148a-3p; hsa-miR-92a-3p; hsa-let-7b-5p; hsa-let-7g-5p; hsa-miR-26b-5p; hsa-miR-423-5p; hsa-miR-320a-3p; hsa-miR-10a-5p; hsa-miR-182-5p; hsa-miR-200b-3p; hsa-miR-25-3p; hsa-miR-181a-5p; hsa-miR-21-5p; hsa-miR-200c-3p; hsa-miR-146b-5p; hsa-miR-16-5p; hsa-miR-155-5p; hsa-miR-320b; hsa-miR-27b-3p; hsa-miR-146a-5p; hsa-miR-103a-3p; …
Expressed in tissue (Tissue Atlas)	nerve	enriched	1.58e-10	6.11e-10	225	hsa-miR-26a-5p; hsa-let-7a-5p; hsa-let-7f-5p; hsa-miR-148a-3p; hsa-let-7i-5p; hsa-miR-92a-3p; hsa-let-7b-5p; hsa-let-7g-5p; hsa-miR-26b-5p; hsa-miR-423-5p; hsa-miR-320a-3p; hsa-miR-10a-5p; hsa-let-7d-5p; hsa-miR-423-3p; hsa-let-7e-5p; hsa-miR-25-3p; hsa-miR-30d-5p; hsa-miR-181a-5p; hsa-miR-142-5p; hsa-miR-151a-5p; hsa-miR-21-5p; hsa-miR-185-5p; hsa-miR-146b-5p; hsa-miR-151a-3p; hsa-miR-23a-3p; hs…
Pathways (miRWalk)	P04373 5HT1 type receptor mediated signaling pathway	enriched	1.30e-10	6.27e-10	45	hsa-miR-375-3p; hsa-miR-148a-3p; hsa-miR-92a-3p; hsa-let-7b-5p; hsa-miR-26b-5p; hsa-miR-423-5p; hsa-let-7e-5p; hsa-miR-30d-5p; hsa-miR-181a-5p; hsa-miR-21-5p; hsa-miR-23a-3p; hsa-miR-16-5p; hsa-miR-155-5p; hsa-miR-27b-3p; hsa-miR-30e-5p; hsa-miR-148b-3p; hsa-miR-103a-3p; hsa-miR-22-3p; hsa-miR-98-5p; hsa-miR-101-3p; hsa-miR-27a-3p; hsa-miR-93-5p; hsa-miR-100-5p; hsa-miR-7-5p; hsa-miR-186-5p; hsa-…
Gene Ontology (miRWalk)	GO0000209 protein polyubiquitination	enriched	1.92e-11	6.37e-10	115	hsa-miR-375-3p; hsa-miR-26a-5p; hsa-let-7a-5p; hsa-miR-148a-3p; hsa-miR-92a-3p; hsa-let-7b-5p; hsa-let-7g-5p; hsa-miR-26b-5p; hsa-miR-423-5p; hsa-miR-320a-3p; hsa-miR-10a-5p; hsa-miR-182-5p; hsa-miR-423-3p; hsa-let-7e-5p; hsa-miR-200b-3p; hsa-miR-191-5p; hsa-miR-25-3p; hsa-miR-181a-5p; hsa-miR-21-5p; hsa-miR-183-5p; hsa-miR-200c-3p; hsa-miR-185-5p; hsa-miR-146b-5p; hsa-miR-151a-3p; hsa-miR-23a-3p…
Pathways (miRWalk)	hsa00970 Aminoacyl tRNA biosynthesis	enriched	1.36e-10	6.42e-10	52	hsa-miR-26a-5p; hsa-let-7a-5p; hsa-let-7f-5p; hsa-miR-92a-3p; hsa-let-7b-5p; hsa-miR-26b-5p; hsa-miR-423-5p; hsa-miR-320a-3p; hsa-miR-10a-5p; hsa-let-7e-5p; hsa-miR-191-5p; hsa-miR-30d-5p; hsa-miR-21-5p; hsa-miR-183-5p; hsa-miR-185-5p; hsa-miR-16-5p; hsa-miR-155-5p; hsa-miR-221-3p; hsa-miR-140-3p; hsa-miR-222-3p; hsa-miR-98-5p; hsa-miR-652-3p; hsa-miR-101-3p; hsa-miR-23b-3p; hsa-miR-93-5p; hsa-mi…
Pathways (miRWalk)	hsa05220 Chronic myeloid leukemia	enriched	1.36e-10	6.42e-10	140	hsa-miR-375-3p; hsa-miR-26a-5p; hsa-let-7a-5p; hsa-let-7f-5p; hsa-miR-148a-3p; hsa-miR-92a-3p; hsa-let-7b-5p; hsa-let-7g-5p; hsa-miR-26b-5p; hsa-miR-423-5p; hsa-miR-320a-3p; hsa-miR-10a-5p; hsa-let-7d-5p; hsa-miR-182-5p; hsa-miR-423-3p; hsa-let-7e-5p; hsa-miR-200b-3p; hsa-miR-191-5p; hsa-miR-25-3p; hsa-miR-30d-5p; hsa-miR-181a-5p; hsa-miR-21-5p; hsa-miR-183-5p; hsa-miR-200c-3p; hsa-miR-185-5p; hs…
Gene Ontology (miRWalk)	GO0006805 xenobiotic metabolic process	enriched	1.95e-11	6.43e-10	76	hsa-miR-375-3p; hsa-miR-26a-5p; hsa-let-7a-5p; hsa-let-7f-5p; hsa-miR-148a-3p; hsa-miR-92a-3p; hsa-let-7b-5p; hsa-miR-26b-5p; hsa-miR-423-5p; hsa-miR-320a-3p; hsa-miR-10a-5p; hsa-let-7e-5p; hsa-miR-191-5p; hsa-miR-25-3p; hsa-miR-181a-5p; hsa-miR-185-5p; hsa-miR-146b-5p; hsa-miR-16-5p; hsa-miR-155-5p; hsa-miR-27b-3p; hsa-miR-28-3p; hsa-miR-221-3p; hsa-miR-199a-5p; hsa-miR-103a-3p; hsa-miR-22-3p; h…
Gene Ontology (miRWalk)	GO0007568 aging	enriched	1.98e-11	6.47e-10	92	hsa-miR-375-3p; hsa-miR-26a-5p; hsa-let-7a-5p; hsa-let-7f-5p; hsa-miR-92a-3p; hsa-let-7b-5p; hsa-miR-26b-5p; hsa-miR-423-5p; hsa-miR-320a-3p; hsa-miR-10a-5p; hsa-miR-423-3p; hsa-let-7e-5p; hsa-miR-200b-3p; hsa-miR-25-3p; hsa-miR-21-5p; hsa-miR-183-5p; hsa-miR-200c-3p; hsa-miR-146b-5p; hsa-miR-16-5p; hsa-miR-155-5p; hsa-miR-27b-3p; hsa-miR-146a-5p; hsa-miR-28-3p; hsa-miR-126-3p; hsa-miR-148b-3p; h…
Gene Ontology (miRWalk)	GO0006607 nls bearing substrate import into nucleus	enriched	2.00e-11	6.52e-10	46	hsa-miR-375-3p; hsa-let-7a-5p; hsa-miR-92a-3p; hsa-let-7b-5p; hsa-miR-26b-5p; hsa-miR-423-5p; hsa-miR-320a-3p; hsa-let-7d-5p; hsa-let-7e-5p; hsa-miR-200b-3p; hsa-miR-16-5p; hsa-miR-155-5p; hsa-miR-148b-3p; hsa-miR-221-3p; hsa-miR-103a-3p; hsa-miR-99b-5p; hsa-miR-222-3p; hsa-miR-98-5p; hsa-miR-378a-3p; hsa-miR-181b-5p; hsa-miR-93-5p; hsa-miR-302d-3p; hsa-miR-100-5p; hsa-miR-24-3p; hsa-miR-7-5p; hs…
Gene Ontology (miRWalk)	GO0017053 transcriptional repressor complex	enriched	2.05e-11	6.65e-10	81	hsa-miR-375-3p; hsa-miR-26a-5p; hsa-let-7a-5p; hsa-miR-148a-3p; hsa-miR-92a-3p; hsa-let-7b-5p; hsa-let-7g-5p; hsa-miR-26b-5p; hsa-miR-320a-3p; hsa-miR-10a-5p; hsa-miR-182-5p; hsa-miR-423-3p; hsa-let-7e-5p; hsa-miR-25-3p; hsa-miR-181a-5p; hsa-miR-151a-5p; hsa-miR-21-5p; hsa-miR-16-5p; hsa-miR-155-5p; hsa-miR-320b; hsa-miR-30e-5p; hsa-miR-148b-3p; hsa-miR-221-3p; hsa-miR-103a-3p; hsa-miR-22-3p; hsa…
Pathways (miRWalk)	WP45 G1 to S cell cycle control	enriched	1.46e-10	6.72e-10	136	hsa-miR-375-3p; hsa-miR-26a-5p; hsa-let-7a-5p; hsa-let-7f-5p; hsa-miR-148a-3p; hsa-let-7i-5p; hsa-miR-92a-3p; hsa-let-7b-5p; hsa-let-7g-5p; hsa-miR-26b-5p; hsa-miR-423-5p; hsa-miR-320a-3p; hsa-miR-10a-5p; hsa-miR-182-5p; hsa-miR-423-3p; hsa-let-7e-5p; hsa-miR-200b-3p; hsa-miR-191-5p; hsa-miR-25-3p; hsa-miR-30d-5p; hsa-miR-181a-5p; hsa-miR-151a-5p; hsa-miR-21-5p; hsa-miR-183-5p; hsa-miR-200c-3p; h…
Pathways (miRWalk)	hsa04670 Leukocyte transendothelial migration	enriched	1.46e-10	6.72e-10	103	hsa-miR-375-3p; hsa-miR-26a-5p; hsa-let-7a-5p; hsa-miR-92a-3p; hsa-let-7b-5p; hsa-miR-26b-5p; hsa-miR-423-5p; hsa-miR-320a-3p; hsa-miR-10a-5p; hsa-miR-182-5p; hsa-let-7e-5p; hsa-miR-25-3p; hsa-miR-30d-5p; hsa-miR-181a-5p; hsa-miR-21-5p; hsa-miR-183-5p; hsa-miR-200c-3p; hsa-miR-185-5p; hsa-miR-146b-5p; hsa-miR-23a-3p; hsa-miR-16-5p; hsa-miR-155-5p; hsa-miR-320b; hsa-miR-146a-5p; hsa-miR-30e-5p; hs…
Pathways (miRWalk)	hsa05214 Glioma	enriched	1.46e-10	6.72e-10	136	hsa-miR-375-3p; hsa-miR-26a-5p; hsa-let-7a-5p; hsa-let-7f-5p; hsa-miR-92a-3p; hsa-let-7b-5p; hsa-let-7g-5p; hsa-miR-26b-5p; hsa-miR-423-5p; hsa-miR-320a-3p; hsa-miR-10a-5p; hsa-let-7d-5p; hsa-miR-182-5p; hsa-miR-423-3p; hsa-let-7e-5p; hsa-miR-200b-3p; hsa-miR-191-5p; hsa-miR-25-3p; hsa-miR-30d-5p; hsa-miR-181a-5p; hsa-miR-21-5p; hsa-miR-183-5p; hsa-miR-200c-3p; hsa-miR-185-5p; hsa-miR-146b-5p; hs…
Gene Ontology (miRWalk)	GO0001501 skeletal system development	enriched	2.11e-11	6.78e-10	98	hsa-miR-375-3p; hsa-let-7a-5p; hsa-miR-92a-3p; hsa-let-7b-5p; hsa-let-7g-5p; hsa-miR-26b-5p; hsa-miR-423-5p; hsa-miR-320a-3p; hsa-miR-10a-5p; hsa-let-7d-5p; hsa-miR-423-3p; hsa-let-7e-5p; hsa-miR-191-5p; hsa-miR-25-3p; hsa-miR-30d-5p; hsa-miR-181a-5p; hsa-miR-151a-5p; hsa-miR-21-5p; hsa-miR-151a-3p; hsa-miR-16-5p; hsa-miR-155-5p; hsa-miR-320b; hsa-miR-27b-3p; hsa-miR-146a-5p; hsa-miR-148b-3p; hsa…
Gene Ontology (miRWalk)	GO0000082 g1 s transition of mitotic cell cycle	enriched	2.13e-11	6.82e-10	149	hsa-miR-375-3p; hsa-miR-26a-5p; hsa-let-7a-5p; hsa-let-7f-5p; hsa-miR-148a-3p; hsa-let-7i-5p; hsa-miR-92a-3p; hsa-let-7b-5p; hsa-let-7g-5p; hsa-miR-26b-5p; hsa-miR-423-5p; hsa-miR-320a-3p; hsa-miR-10a-5p; hsa-miR-182-5p; hsa-miR-423-3p; hsa-let-7e-5p; hsa-miR-200b-3p; hsa-miR-191-5p; hsa-miR-25-3p; hsa-miR-181a-5p; hsa-miR-151a-5p; hsa-miR-21-5p; hsa-miR-183-5p; hsa-miR-200c-3p; hsa-miR-185-5p; h…
Pathways (miRWalk)	hsa04666 Fc gamma R mediated phagocytosis	enriched	1.54e-10	7.00e-10	105	hsa-miR-375-3p; hsa-miR-26a-5p; hsa-let-7a-5p; hsa-let-7i-5p; hsa-miR-92a-3p; hsa-let-7b-5p; hsa-miR-26b-5p; hsa-miR-423-5p; hsa-miR-320a-3p; hsa-miR-10a-5p; hsa-miR-423-3p; hsa-let-7e-5p; hsa-miR-200b-3p; hsa-miR-25-3p; hsa-miR-181a-5p; hsa-miR-21-5p; hsa-miR-183-5p; hsa-miR-185-5p; hsa-miR-146b-5p; hsa-miR-16-5p; hsa-miR-155-5p; hsa-miR-320b; hsa-miR-146a-5p; hsa-miR-126-3p; hsa-miR-148b-3p; hs…
Gene Ontology (miRWalk)	GO0009952 anterior posterior pattern specification	enriched	2.23e-11	7.09e-10	94	hsa-miR-375-3p; hsa-miR-26a-5p; hsa-let-7a-5p; hsa-miR-148a-3p; hsa-miR-92a-3p; hsa-let-7b-5p; hsa-miR-26b-5p; hsa-miR-423-5p; hsa-miR-320a-3p; hsa-miR-10a-5p; hsa-let-7d-5p; hsa-miR-182-5p; hsa-miR-423-3p; hsa-let-7e-5p; hsa-miR-200b-3p; hsa-miR-30d-5p; hsa-miR-181a-5p; hsa-miR-151a-5p; hsa-miR-21-5p; hsa-miR-183-5p; hsa-miR-200c-3p; hsa-miR-185-5p; hsa-miR-16-5p; hsa-miR-155-5p; hsa-miR-320b; h…
Gene Ontology (miRWalk)	GO0009897 external side of plasma membrane	enriched	2.26e-11	7.14e-10	99	hsa-miR-375-3p; hsa-miR-26a-5p; hsa-let-7a-5p; hsa-let-7f-5p; hsa-let-7i-5p; hsa-miR-92a-3p; hsa-let-7b-5p; hsa-let-7g-5p; hsa-miR-26b-5p; hsa-miR-423-5p; hsa-miR-320a-3p; hsa-let-7d-5p; hsa-miR-423-3p; hsa-let-7e-5p; hsa-miR-200b-3p; hsa-miR-25-3p; hsa-miR-181a-5p; hsa-miR-21-5p; hsa-miR-183-5p; hsa-miR-146b-5p; hsa-miR-23a-3p; hsa-miR-16-5p; hsa-miR-155-5p; hsa-miR-27b-3p; hsa-miR-146a-5p; hsa-…
Gene Ontology (miRWalk)	GO0006977 dna damage response signal transduction by p53 class mediator resulting in cell cycle arrest	enriched	2.28e-11	7.18e-10	110	hsa-miR-375-3p; hsa-miR-26a-5p; hsa-let-7a-5p; hsa-let-7f-5p; hsa-miR-148a-3p; hsa-miR-92a-3p; hsa-let-7b-5p; hsa-miR-26b-5p; hsa-miR-423-5p; hsa-miR-320a-3p; hsa-miR-10a-5p; hsa-miR-182-5p; hsa-miR-423-3p; hsa-let-7e-5p; hsa-miR-191-5p; hsa-miR-25-3p; hsa-miR-30d-5p; hsa-miR-181a-5p; hsa-miR-151a-5p; hsa-miR-21-5p; hsa-miR-183-5p; hsa-miR-185-5p; hsa-miR-146b-5p; hsa-miR-151a-3p; hsa-miR-23a-3p;…
Gene Ontology (miRWalk)	GO0032355 response to estradiol stimulus	enriched	2.30e-11	7.20e-10	105	hsa-miR-375-3p; hsa-miR-26a-5p; hsa-let-7a-5p; hsa-let-7f-5p; hsa-let-7i-5p; hsa-miR-92a-3p; hsa-let-7b-5p; hsa-miR-26b-5p; hsa-miR-423-5p; hsa-miR-320a-3p; hsa-miR-10a-5p; hsa-let-7d-5p; hsa-miR-182-5p; hsa-miR-423-3p; hsa-let-7e-5p; hsa-miR-200b-3p; hsa-miR-25-3p; hsa-miR-30d-5p; hsa-miR-181a-5p; hsa-miR-21-5p; hsa-miR-183-5p; hsa-miR-185-5p; hsa-miR-151a-3p; hsa-miR-16-5p; hsa-miR-155-5p; hsa-…
Expressed in tissue (Tissue Atlas)	brain	enriched	2.10e-10	7.22e-10	234	hsa-miR-26a-5p; hsa-let-7a-5p; hsa-let-7f-5p; hsa-miR-148a-3p; hsa-let-7i-5p; hsa-miR-92a-3p; hsa-let-7b-5p; hsa-let-7g-5p; hsa-miR-26b-5p; hsa-miR-423-5p; hsa-miR-320a-3p; hsa-miR-10a-5p; hsa-let-7d-5p; hsa-miR-423-3p; hsa-let-7e-5p; hsa-miR-200b-3p; hsa-miR-25-3p; hsa-miR-30d-5p; hsa-miR-181a-5p; hsa-miR-142-5p; hsa-miR-151a-5p; hsa-miR-21-5p; hsa-miR-185-5p; hsa-miR-146b-5p; hsa-miR-151a-3p; h…
Pathways (miRWalk)	WP75 Toll Like Receptor signaling	enriched	1.63e-10	7.36e-10	105	hsa-miR-375-3p; hsa-miR-26a-5p; hsa-let-7a-5p; hsa-let-7f-5p; hsa-let-7i-5p; hsa-miR-92a-3p; hsa-let-7b-5p; hsa-miR-26b-5p; hsa-miR-423-5p; hsa-miR-320a-3p; hsa-miR-10a-5p; hsa-miR-423-3p; hsa-miR-25-3p; hsa-miR-30d-5p; hsa-miR-181a-5p; hsa-miR-21-5p; hsa-miR-200c-3p; hsa-miR-185-5p; hsa-miR-146b-5p; hsa-miR-151a-3p; hsa-miR-16-5p; hsa-miR-155-5p; hsa-miR-320b; hsa-miR-27b-3p; hsa-miR-146a-5p; hs…
Gene Ontology (miRWalk)	GO0007281 germ cell development	enriched	2.42e-11	7.46e-10	64	hsa-let-7a-5p; hsa-let-7f-5p; hsa-miR-148a-3p; hsa-let-7b-5p; hsa-let-7g-5p; hsa-miR-26b-5p; hsa-let-7e-5p; hsa-miR-25-3p; hsa-miR-181a-5p; hsa-miR-21-5p; hsa-miR-183-5p; hsa-miR-185-5p; hsa-miR-23a-3p; hsa-miR-16-5p; hsa-miR-155-5p; hsa-miR-146a-5p; hsa-miR-126-3p; hsa-miR-148b-3p; hsa-miR-103a-3p; hsa-miR-99b-5p; hsa-miR-98-5p; hsa-miR-101-3p; hsa-miR-27a-3p; hsa-miR-144-3p; hsa-miR-23b-3p; hsa…
Gene Ontology (miRWalk)	GO0008180 signalosome	enriched	2.41e-11	7.46e-10	72	hsa-miR-26a-5p; hsa-let-7a-5p; hsa-let-7f-5p; hsa-let-7i-5p; hsa-miR-92a-3p; hsa-let-7b-5p; hsa-miR-26b-5p; hsa-miR-423-5p; hsa-miR-320a-3p; hsa-miR-10a-5p; hsa-miR-182-5p; hsa-miR-423-3p; hsa-let-7e-5p; hsa-miR-25-3p; hsa-miR-30d-5p; hsa-miR-181a-5p; hsa-miR-21-5p; hsa-miR-183-5p; hsa-miR-146b-5p; hsa-miR-23a-3p; hsa-miR-16-5p; hsa-miR-155-5p; hsa-miR-148b-3p; hsa-miR-221-3p; hsa-miR-222-3p; hsa…
Gene Ontology (miRWalk)	GO0071260 cellular response to mechanical stimulus	enriched	2.43e-11	7.46e-10	73	hsa-miR-375-3p; hsa-miR-26a-5p; hsa-let-7a-5p; hsa-let-7f-5p; hsa-let-7i-5p; hsa-miR-92a-3p; hsa-let-7b-5p; hsa-let-7g-5p; hsa-miR-26b-5p; hsa-miR-320a-3p; hsa-miR-10a-5p; hsa-let-7d-5p; hsa-miR-423-3p; hsa-let-7e-5p; hsa-miR-25-3p; hsa-miR-181a-5p; hsa-miR-21-5p; hsa-miR-183-5p; hsa-miR-200c-3p; hsa-miR-146b-5p; hsa-miR-16-5p; hsa-miR-155-5p; hsa-miR-320b; hsa-miR-27b-3p; hsa-miR-146a-5p; hsa-mi…
Gene Ontology (miRWalk)	GO0016567 protein ubiquitination	enriched	2.50e-11	7.63e-10	131	hsa-miR-375-3p; hsa-miR-26a-5p; hsa-let-7a-5p; hsa-miR-148a-3p; hsa-let-7i-5p; hsa-miR-92a-3p; hsa-let-7b-5p; hsa-let-7g-5p; hsa-miR-26b-5p; hsa-miR-423-5p; hsa-miR-320a-3p; hsa-miR-10a-5p; hsa-let-7d-5p; hsa-miR-182-5p; hsa-miR-423-3p; hsa-let-7e-5p; hsa-miR-200b-3p; hsa-miR-25-3p; hsa-miR-181a-5p; hsa-miR-151a-5p; hsa-miR-21-5p; hsa-miR-183-5p; hsa-miR-200c-3p; hsa-miR-185-5p; hsa-miR-146b-5p; …
Pathways (miRWalk)	hsa05219 Bladder cancer	enriched	1.82e-10	8.13e-10	122	hsa-miR-26a-5p; hsa-let-7a-5p; hsa-let-7f-5p; hsa-miR-148a-3p; hsa-miR-92a-3p; hsa-let-7b-5p; hsa-let-7g-5p; hsa-miR-26b-5p; hsa-miR-423-5p; hsa-miR-320a-3p; hsa-miR-10a-5p; hsa-let-7d-5p; hsa-miR-182-5p; hsa-miR-423-3p; hsa-miR-200b-3p; hsa-miR-191-5p; hsa-miR-25-3p; hsa-miR-30d-5p; hsa-miR-181a-5p; hsa-miR-21-5p; hsa-miR-183-5p; hsa-miR-200c-3p; hsa-miR-146b-5p; hsa-miR-16-5p; hsa-miR-155-5p; h…
Gene Ontology (miRWalk)	GO0050999 regulation of nitric oxide synthase activity	enriched	2.71e-11	8.23e-10	42	hsa-miR-375-3p; hsa-let-7a-5p; hsa-miR-92a-3p; hsa-let-7b-5p; hsa-miR-26b-5p; hsa-miR-423-5p; hsa-miR-320a-3p; hsa-miR-10a-5p; hsa-miR-25-3p; hsa-miR-21-5p; hsa-miR-183-5p; hsa-miR-185-5p; hsa-miR-16-5p; hsa-miR-155-5p; hsa-miR-27b-3p; hsa-miR-146a-5p; hsa-miR-30e-5p; hsa-miR-199a-5p; hsa-miR-103a-3p; hsa-miR-222-3p; hsa-miR-378a-3p; hsa-miR-27a-3p; hsa-miR-302d-3p; hsa-miR-7-5p; hsa-miR-186-5p; …
Gene Ontology (miRWalk)	GO0015629 actin cytoskeleton	enriched	2.74e-11	8.29e-10	109	hsa-miR-375-3p; hsa-miR-26a-5p; hsa-let-7a-5p; hsa-let-7i-5p; hsa-miR-92a-3p; hsa-let-7b-5p; hsa-miR-26b-5p; hsa-miR-423-5p; hsa-miR-320a-3p; hsa-miR-10a-5p; hsa-let-7d-5p; hsa-miR-182-5p; hsa-let-7e-5p; hsa-miR-200b-3p; hsa-miR-191-5p; hsa-miR-25-3p; hsa-miR-30d-5p; hsa-miR-21-5p; hsa-miR-183-5p; hsa-miR-200c-3p; hsa-miR-185-5p; hsa-miR-23a-3p; hsa-miR-16-5p; hsa-miR-155-5p; hsa-miR-146a-5p; hsa…
Gene Ontology (miRWalk)	GO0005667 transcription factor complex	enriched	2.80e-11	8.42e-10	145	hsa-miR-375-3p; hsa-miR-26a-5p; hsa-let-7a-5p; hsa-let-7f-5p; hsa-miR-92a-3p; hsa-let-7b-5p; hsa-miR-26b-5p; hsa-miR-320a-3p; hsa-miR-10a-5p; hsa-let-7d-5p; hsa-miR-182-5p; hsa-miR-423-3p; hsa-let-7e-5p; hsa-miR-200b-3p; hsa-miR-191-5p; hsa-miR-25-3p; hsa-miR-30d-5p; hsa-miR-181a-5p; hsa-miR-151a-5p; hsa-miR-21-5p; hsa-miR-183-5p; hsa-miR-200c-3p; hsa-miR-185-5p; hsa-miR-23a-3p; hsa-miR-16-5p; hs…
exRNA forms (miRandola)	Ago2	enriched	4.27e-10	8.53e-10	88	hsa-miR-375-3p; hsa-miR-148a-3p; hsa-let-7i-5p; hsa-miR-92a-3p; hsa-let-7b-5p; hsa-let-7g-5p; hsa-miR-26b-5p; hsa-miR-423-5p; hsa-miR-320a-3p; hsa-let-7d-5p; hsa-miR-200b-3p; hsa-miR-25-3p; hsa-miR-30d-5p; hsa-miR-142-5p; hsa-miR-21-5p; hsa-miR-200c-3p; hsa-miR-185-5p; hsa-miR-151a-3p; hsa-miR-23a-3p; hsa-miR-16-5p; hsa-miR-27b-3p; hsa-miR-146a-5p; hsa-miR-30e-5p; hsa-miR-148b-3p; hsa-miR-221-3p;…
Pathways (miRWalk)	WP183 Proteasome Degradation	enriched	1.97e-10	8.70e-10	92	hsa-miR-375-3p; hsa-miR-26a-5p; hsa-let-7a-5p; hsa-miR-148a-3p; hsa-miR-92a-3p; hsa-let-7b-5p; hsa-miR-26b-5p; hsa-miR-423-5p; hsa-miR-320a-3p; hsa-miR-10a-5p; hsa-let-7d-5p; hsa-miR-182-5p; hsa-miR-423-3p; hsa-let-7e-5p; hsa-miR-191-5p; hsa-miR-25-3p; hsa-miR-30d-5p; hsa-miR-181a-5p; hsa-miR-183-5p; hsa-miR-23a-3p; hsa-miR-16-5p; hsa-miR-155-5p; hsa-miR-27b-3p; hsa-miR-30e-5p; hsa-miR-148b-3p; h…
Pathways (miRWalk)	WP313 Signaling of Hepatocyte Growth Factor Receptor	enriched	2.05e-10	8.93e-10	83	hsa-miR-375-3p; hsa-miR-26a-5p; hsa-let-7a-5p; hsa-miR-92a-3p; hsa-let-7b-5p; hsa-miR-26b-5p; hsa-miR-423-5p; hsa-miR-320a-3p; hsa-miR-10a-5p; hsa-miR-423-3p; hsa-let-7e-5p; hsa-miR-25-3p; hsa-miR-181a-5p; hsa-miR-21-5p; hsa-miR-183-5p; hsa-miR-23a-3p; hsa-miR-16-5p; hsa-miR-155-5p; hsa-miR-320b; hsa-miR-27b-3p; hsa-miR-126-3p; hsa-miR-148b-3p; hsa-miR-221-3p; hsa-miR-103a-3p; hsa-miR-140-3p; hsa…
Pathways (miRWalk)	WP581 EPO Receptor Signaling	enriched	2.04e-10	8.93e-10	63	hsa-miR-375-3p; hsa-miR-26a-5p; hsa-miR-148a-3p; hsa-let-7i-5p; hsa-miR-92a-3p; hsa-let-7b-5p; hsa-miR-26b-5p; hsa-miR-320a-3p; hsa-miR-423-3p; hsa-let-7e-5p; hsa-miR-200b-3p; hsa-miR-181a-5p; hsa-miR-21-5p; hsa-miR-200c-3p; hsa-miR-185-5p; hsa-miR-16-5p; hsa-miR-155-5p; hsa-miR-320b; hsa-miR-146a-5p; hsa-miR-126-3p; hsa-miR-148b-3p; hsa-miR-222-3p; hsa-miR-98-5p; hsa-miR-378a-3p; hsa-miR-101-3p;…
Gene Ontology (miRWalk)	GO0007219 notch signaling pathway	enriched	3.00e-11	8.98e-10	131	hsa-miR-375-3p; hsa-miR-26a-5p; hsa-let-7a-5p; hsa-let-7f-5p; hsa-miR-148a-3p; hsa-miR-92a-3p; hsa-let-7b-5p; hsa-let-7g-5p; hsa-miR-26b-5p; hsa-miR-423-5p; hsa-miR-320a-3p; hsa-miR-10a-5p; hsa-let-7d-5p; hsa-miR-182-5p; hsa-miR-423-3p; hsa-let-7e-5p; hsa-miR-200b-3p; hsa-miR-191-5p; hsa-miR-25-3p; hsa-miR-30d-5p; hsa-miR-181a-5p; hsa-miR-151a-5p; hsa-miR-21-5p; hsa-miR-183-5p; hsa-miR-200c-3p; h…
Gene Ontology (miRWalk)	GO0006886 intracellular protein transport	enriched	3.03e-11	9.00e-10	98	hsa-miR-375-3p; hsa-miR-26a-5p; hsa-let-7a-5p; hsa-miR-148a-3p; hsa-miR-92a-3p; hsa-let-7b-5p; hsa-miR-26b-5p; hsa-miR-423-5p; hsa-miR-320a-3p; hsa-miR-10a-5p; hsa-miR-423-3p; hsa-let-7e-5p; hsa-miR-191-5p; hsa-miR-25-3p; hsa-miR-181a-5p; hsa-miR-21-5p; hsa-miR-183-5p; hsa-miR-185-5p; hsa-miR-23a-3p; hsa-miR-16-5p; hsa-miR-155-5p; hsa-miR-146a-5p; hsa-miR-28-3p; hsa-miR-126-3p; hsa-miR-148b-3p; h…
Pathways (miRWalk)	WP289 Myometrial Relaxation and Contraction Pathways	enriched	2.13e-10	9.17e-10	111	hsa-miR-375-3p; hsa-miR-26a-5p; hsa-let-7a-5p; hsa-let-7f-5p; hsa-miR-148a-3p; hsa-miR-92a-3p; hsa-let-7b-5p; hsa-miR-26b-5p; hsa-miR-423-5p; hsa-miR-320a-3p; hsa-miR-10a-5p; hsa-let-7d-5p; hsa-miR-182-5p; hsa-miR-423-3p; hsa-let-7e-5p; hsa-miR-200b-3p; hsa-miR-25-3p; hsa-miR-181a-5p; hsa-miR-21-5p; hsa-miR-200c-3p; hsa-miR-146b-5p; hsa-miR-23a-3p; hsa-miR-16-5p; hsa-miR-155-5p; hsa-miR-320b; hsa…
Gene Ontology (miRWalk)	GO0005886 plasma membrane	enriched	3.14e-11	9.27e-10	208	hsa-miR-375-3p; hsa-miR-26a-5p; hsa-let-7a-5p; hsa-let-7f-5p; hsa-miR-148a-3p; hsa-let-7i-5p; hsa-miR-92a-3p; hsa-let-7b-5p; hsa-let-7g-5p; hsa-miR-26b-5p; hsa-miR-423-5p; hsa-miR-320a-3p; hsa-miR-10a-5p; hsa-let-7d-5p; hsa-miR-182-5p; hsa-miR-423-3p; hsa-let-7e-5p; hsa-miR-200b-3p; hsa-miR-191-5p; hsa-miR-25-3p; hsa-miR-30d-5p; hsa-miR-181a-5p; hsa-miR-142-5p; hsa-miR-151a-5p; hsa-miR-21-5p; hsa…
Gene Ontology (miRWalk)	GO0015630 microtubule cytoskeleton	enriched	3.20e-11	9.33e-10	114	hsa-miR-375-3p; hsa-miR-26a-5p; hsa-let-7a-5p; hsa-let-7f-5p; hsa-miR-148a-3p; hsa-miR-92a-3p; hsa-let-7b-5p; hsa-miR-26b-5p; hsa-miR-423-5p; hsa-miR-320a-3p; hsa-miR-10a-5p; hsa-miR-182-5p; hsa-miR-423-3p; hsa-let-7e-5p; hsa-miR-200b-3p; hsa-miR-25-3p; hsa-miR-21-5p; hsa-miR-183-5p; hsa-miR-200c-3p; hsa-miR-185-5p; hsa-miR-151a-3p; hsa-miR-16-5p; hsa-miR-155-5p; hsa-miR-320b; hsa-miR-148b-3p; hs…
Gene Ontology (miRWalk)	GO0034138 toll like receptor 3 signaling pathway	enriched	3.22e-11	9.33e-10	108	hsa-miR-375-3p; hsa-miR-26a-5p; hsa-let-7a-5p; hsa-let-7f-5p; hsa-miR-148a-3p; hsa-let-7i-5p; hsa-miR-92a-3p; hsa-let-7b-5p; hsa-miR-26b-5p; hsa-miR-423-5p; hsa-miR-320a-3p; hsa-miR-10a-5p; hsa-miR-182-5p; hsa-miR-423-3p; hsa-miR-200b-3p; hsa-miR-25-3p; hsa-miR-30d-5p; hsa-miR-181a-5p; hsa-miR-21-5p; hsa-miR-200c-3p; hsa-miR-185-5p; hsa-miR-146b-5p; hsa-miR-151a-3p; hsa-miR-16-5p; hsa-miR-155-5p;…
Gene Ontology (miRWalk)	GO0035666 trif dependent toll like receptor signaling pathway	enriched	3.22e-11	9.33e-10	108	hsa-miR-375-3p; hsa-miR-26a-5p; hsa-let-7a-5p; hsa-let-7f-5p; hsa-miR-148a-3p; hsa-let-7i-5p; hsa-miR-92a-3p; hsa-let-7b-5p; hsa-miR-26b-5p; hsa-miR-423-5p; hsa-miR-320a-3p; hsa-miR-10a-5p; hsa-miR-182-5p; hsa-miR-423-3p; hsa-miR-200b-3p; hsa-miR-25-3p; hsa-miR-30d-5p; hsa-miR-181a-5p; hsa-miR-21-5p; hsa-miR-200c-3p; hsa-miR-185-5p; hsa-miR-146b-5p; hsa-miR-151a-3p; hsa-miR-16-5p; hsa-miR-155-5p;…
Gene Ontology (miRWalk)	GO0051260 protein homooligomerization	enriched	3.21e-11	9.33e-10	87	hsa-miR-375-3p; hsa-miR-26a-5p; hsa-let-7a-5p; hsa-let-7f-5p; hsa-miR-148a-3p; hsa-miR-92a-3p; hsa-let-7b-5p; hsa-miR-26b-5p; hsa-miR-423-5p; hsa-miR-320a-3p; hsa-miR-10a-5p; hsa-let-7d-5p; hsa-miR-423-3p; hsa-let-7e-5p; hsa-miR-25-3p; hsa-miR-30d-5p; hsa-miR-181a-5p; hsa-miR-21-5p; hsa-miR-183-5p; hsa-miR-185-5p; hsa-miR-16-5p; hsa-miR-155-5p; hsa-miR-146a-5p; hsa-miR-126-3p; hsa-miR-148b-3p; hs…
Gene Ontology (miRWalk)	GO0003713 transcription coactivator activity	enriched	3.33e-11	9.48e-10	137	hsa-miR-375-3p; hsa-miR-26a-5p; hsa-let-7a-5p; hsa-let-7f-5p; hsa-miR-148a-3p; hsa-miR-92a-3p; hsa-let-7b-5p; hsa-miR-26b-5p; hsa-miR-423-5p; hsa-miR-320a-3p; hsa-miR-10a-5p; hsa-let-7d-5p; hsa-miR-182-5p; hsa-miR-423-3p; hsa-let-7e-5p; hsa-miR-200b-3p; hsa-miR-191-5p; hsa-miR-25-3p; hsa-miR-181a-5p; hsa-miR-151a-5p; hsa-miR-21-5p; hsa-miR-183-5p; hsa-miR-200c-3p; hsa-miR-185-5p; hsa-miR-151a-3p;…
Gene Ontology (miRWalk)	GO0009790 embryo development	enriched	3.32e-11	9.48e-10	97	hsa-miR-375-3p; hsa-miR-26a-5p; hsa-let-7a-5p; hsa-miR-148a-3p; hsa-miR-92a-3p; hsa-let-7b-5p; hsa-miR-26b-5p; hsa-miR-320a-3p; hsa-miR-10a-5p; hsa-let-7d-5p; hsa-miR-182-5p; hsa-miR-423-3p; hsa-let-7e-5p; hsa-miR-30d-5p; hsa-miR-151a-5p; hsa-miR-21-5p; hsa-miR-183-5p; hsa-miR-200c-3p; hsa-miR-23a-3p; hsa-miR-16-5p; hsa-miR-155-5p; hsa-miR-320b; hsa-miR-146a-5p; hsa-miR-30e-5p; hsa-miR-148b-3p; h…
Gene Ontology (miRWalk)	GO0042802 identical protein binding	enriched	3.30e-11	9.48e-10	154	hsa-miR-375-3p; hsa-miR-26a-5p; hsa-let-7a-5p; hsa-let-7f-5p; hsa-miR-148a-3p; hsa-miR-92a-3p; hsa-let-7b-5p; hsa-let-7g-5p; hsa-miR-26b-5p; hsa-miR-423-5p; hsa-miR-320a-3p; hsa-miR-10a-5p; hsa-let-7d-5p; hsa-miR-182-5p; hsa-miR-423-3p; hsa-let-7e-5p; hsa-miR-200b-3p; hsa-miR-191-5p; hsa-miR-25-3p; hsa-miR-30d-5p; hsa-miR-181a-5p; hsa-miR-21-5p; hsa-miR-183-5p; hsa-miR-200c-3p; hsa-miR-185-5p; hs…
Gene Ontology (miRWalk)	GO0006644 phospholipid metabolic process	enriched	3.36e-11	9.53e-10	120	hsa-miR-375-3p; hsa-miR-26a-5p; hsa-let-7a-5p; hsa-let-7f-5p; hsa-let-7i-5p; hsa-miR-92a-3p; hsa-let-7b-5p; hsa-miR-26b-5p; hsa-miR-423-5p; hsa-miR-320a-3p; hsa-miR-10a-5p; hsa-miR-182-5p; hsa-miR-423-3p; hsa-let-7e-5p; hsa-miR-200b-3p; hsa-miR-191-5p; hsa-miR-181a-5p; hsa-miR-21-5p; hsa-miR-183-5p; hsa-miR-200c-3p; hsa-miR-146b-5p; hsa-miR-23a-3p; hsa-miR-16-5p; hsa-miR-155-5p; hsa-miR-320b; hsa…
Expressed in tissue (Tissue Atlas)	artery	enriched	3.63e-10	9.92e-10	220	hsa-miR-26a-5p; hsa-let-7a-5p; hsa-let-7f-5p; hsa-miR-148a-3p; hsa-let-7i-5p; hsa-miR-92a-3p; hsa-let-7b-5p; hsa-let-7g-5p; hsa-miR-26b-5p; hsa-miR-423-5p; hsa-miR-320a-3p; hsa-miR-10a-5p; hsa-let-7d-5p; hsa-miR-423-3p; hsa-let-7e-5p; hsa-miR-25-3p; hsa-miR-30d-5p; hsa-miR-181a-5p; hsa-miR-142-5p; hsa-miR-151a-5p; hsa-miR-21-5p; hsa-miR-185-5p; hsa-miR-146b-5p; hsa-miR-151a-3p; hsa-miR-23a-3p; hs…
Expressed in tissue (Tissue Atlas)	bladder	enriched	3.84e-10	9.92e-10	214	hsa-miR-26a-5p; hsa-let-7a-5p; hsa-let-7f-5p; hsa-miR-148a-3p; hsa-let-7i-5p; hsa-miR-92a-3p; hsa-let-7b-5p; hsa-let-7g-5p; hsa-miR-26b-5p; hsa-miR-423-5p; hsa-miR-320a-3p; hsa-miR-10a-5p; hsa-let-7d-5p; hsa-miR-423-3p; hsa-let-7e-5p; hsa-miR-25-3p; hsa-miR-30d-5p; hsa-miR-181a-5p; hsa-miR-142-5p; hsa-miR-151a-5p; hsa-miR-21-5p; hsa-miR-185-5p; hsa-miR-151a-3p; hsa-miR-23a-3p; hsa-miR-16-5p; hsa-…
Expressed in tissue (Tissue Atlas)	myocardium	enriched	3.57e-10	9.92e-10	216	hsa-miR-26a-5p; hsa-let-7a-5p; hsa-let-7f-5p; hsa-miR-148a-3p; hsa-let-7i-5p; hsa-miR-92a-3p; hsa-let-7b-5p; hsa-let-7g-5p; hsa-miR-26b-5p; hsa-miR-423-5p; hsa-miR-320a-3p; hsa-miR-10a-5p; hsa-let-7d-5p; hsa-miR-423-3p; hsa-let-7e-5p; hsa-miR-25-3p; hsa-miR-30d-5p; hsa-miR-181a-5p; hsa-miR-142-5p; hsa-miR-151a-5p; hsa-miR-21-5p; hsa-miR-185-5p; hsa-miR-146b-5p; hsa-miR-151a-3p; hsa-miR-23a-3p; hs…
Gene Ontology (miRWalk)	GO0007049 cell cycle	enriched	3.61e-11	1.02e-9	144	hsa-miR-375-3p; hsa-miR-26a-5p; hsa-let-7a-5p; hsa-let-7f-5p; hsa-let-7i-5p; hsa-miR-92a-3p; hsa-let-7b-5p; hsa-miR-26b-5p; hsa-miR-423-5p; hsa-miR-320a-3p; hsa-miR-10a-5p; hsa-let-7d-5p; hsa-miR-182-5p; hsa-miR-423-3p; hsa-let-7e-5p; hsa-miR-200b-3p; hsa-miR-191-5p; hsa-miR-25-3p; hsa-miR-30d-5p; hsa-miR-181a-5p; hsa-miR-21-5p; hsa-miR-183-5p; hsa-miR-200c-3p; hsa-miR-151a-3p; hsa-miR-23a-3p; hs…
Diseases (MNDR)	Liver Neoplasms	enriched	4.51e-12	1.02e-9	152	hsa-miR-375-3p; hsa-miR-26a-5p; hsa-let-7a-5p; hsa-let-7f-5p; hsa-miR-148a-3p; hsa-let-7i-5p; hsa-miR-92a-3p; hsa-let-7b-5p; hsa-let-7g-5p; hsa-miR-26b-5p; hsa-miR-423-5p; hsa-let-7d-5p; hsa-miR-182-5p; hsa-let-7e-5p; hsa-miR-200b-3p; hsa-miR-191-5p; hsa-miR-25-3p; hsa-miR-30d-5p; hsa-miR-181a-5p; hsa-miR-142-5p; hsa-miR-151a-5p; hsa-miR-21-5p; hsa-miR-183-5p; hsa-miR-200c-3p; hsa-miR-185-5p; hsa…
Pathways (miRWalk)	WP712 Estrogen signaling pathway	enriched	2.40e-10	1.03e-9	84	hsa-miR-375-3p; hsa-miR-26a-5p; hsa-let-7a-5p; hsa-let-7f-5p; hsa-miR-148a-3p; hsa-miR-92a-3p; hsa-let-7b-5p; hsa-miR-26b-5p; hsa-miR-320a-3p; hsa-miR-182-5p; hsa-miR-200b-3p; hsa-miR-191-5p; hsa-miR-181a-5p; hsa-miR-21-5p; hsa-miR-200c-3p; hsa-miR-185-5p; hsa-miR-146b-5p; hsa-miR-16-5p; hsa-miR-155-5p; hsa-miR-320b; hsa-miR-27b-3p; hsa-miR-146a-5p; hsa-miR-148b-3p; hsa-miR-221-3p; hsa-miR-103a-3…
Gene Ontology (miRWalk)	GO0042060 wound healing	enriched	3.67e-11	1.03e-9	70	hsa-miR-375-3p; hsa-miR-26a-5p; hsa-let-7a-5p; hsa-miR-92a-3p; hsa-let-7b-5p; hsa-let-7g-5p; hsa-miR-26b-5p; hsa-miR-423-5p; hsa-miR-320a-3p; hsa-let-7d-5p; hsa-miR-423-3p; hsa-let-7e-5p; hsa-miR-191-5p; hsa-miR-30d-5p; hsa-miR-181a-5p; hsa-miR-21-5p; hsa-miR-183-5p; hsa-miR-185-5p; hsa-miR-16-5p; hsa-miR-155-5p; hsa-miR-148b-3p; hsa-miR-199a-5p; hsa-miR-103a-3p; hsa-miR-222-3p; hsa-miR-22-3p; hs…
Gene Ontology (miRWalk)	GO0006928 cellular component movement	enriched	3.71e-11	1.04e-9	107	hsa-miR-375-3p; hsa-let-7a-5p; hsa-let-7f-5p; hsa-let-7i-5p; hsa-miR-92a-3p; hsa-let-7b-5p; hsa-let-7g-5p; hsa-miR-26b-5p; hsa-miR-423-5p; hsa-miR-320a-3p; hsa-miR-10a-5p; hsa-let-7d-5p; hsa-miR-182-5p; hsa-let-7e-5p; hsa-miR-25-3p; hsa-miR-181a-5p; hsa-miR-151a-5p; hsa-miR-21-5p; hsa-miR-183-5p; hsa-miR-200c-3p; hsa-miR-185-5p; hsa-miR-16-5p; hsa-miR-155-5p; hsa-miR-320b; hsa-miR-146a-5p; hsa-mi…
Gene Ontology (miRWalk)	GO0003682 chromatin binding	enriched	3.78e-11	1.05e-9	151	hsa-miR-375-3p; hsa-miR-26a-5p; hsa-let-7a-5p; hsa-let-7f-5p; hsa-let-7i-5p; hsa-miR-92a-3p; hsa-let-7b-5p; hsa-miR-26b-5p; hsa-miR-423-5p; hsa-miR-320a-3p; hsa-miR-10a-5p; hsa-let-7d-5p; hsa-miR-182-5p; hsa-miR-423-3p; hsa-let-7e-5p; hsa-miR-200b-3p; hsa-miR-191-5p; hsa-miR-25-3p; hsa-miR-30d-5p; hsa-miR-181a-5p; hsa-miR-21-5p; hsa-miR-183-5p; hsa-miR-200c-3p; hsa-miR-185-5p; hsa-miR-151a-3p; hs…
Gene Ontology (miRWalk)	GO0032154 cleavage furrow	enriched	3.90e-11	1.08e-9	76	hsa-miR-375-3p; hsa-miR-26a-5p; hsa-let-7a-5p; hsa-miR-92a-3p; hsa-let-7b-5p; hsa-let-7g-5p; hsa-miR-26b-5p; hsa-miR-423-5p; hsa-miR-320a-3p; hsa-miR-10a-5p; hsa-miR-423-3p; hsa-let-7e-5p; hsa-miR-200b-3p; hsa-miR-25-3p; hsa-miR-181a-5p; hsa-miR-21-5p; hsa-miR-183-5p; hsa-miR-200c-3p; hsa-miR-185-5p; hsa-miR-146b-5p; hsa-miR-151a-3p; hsa-miR-23a-3p; hsa-miR-16-5p; hsa-miR-155-5p; hsa-miR-221-3p; …
Gene Ontology (miRWalk)	GO0000278 mitotic cell cycle	enriched	3.98e-11	1.09e-9	158	hsa-miR-375-3p; hsa-miR-26a-5p; hsa-let-7a-5p; hsa-let-7f-5p; hsa-miR-148a-3p; hsa-let-7i-5p; hsa-miR-92a-3p; hsa-let-7b-5p; hsa-let-7g-5p; hsa-miR-26b-5p; hsa-miR-423-5p; hsa-miR-320a-3p; hsa-miR-10a-5p; hsa-let-7d-5p; hsa-miR-182-5p; hsa-miR-423-3p; hsa-let-7e-5p; hsa-miR-200b-3p; hsa-miR-191-5p; hsa-miR-25-3p; hsa-miR-181a-5p; hsa-miR-151a-5p; hsa-miR-21-5p; hsa-miR-183-5p; hsa-miR-200c-3p; hs…
Gene Ontology (miRWalk)	GO0042593 glucose homeostasis	enriched	4.07e-11	1.11e-9	81	hsa-miR-375-3p; hsa-miR-26a-5p; hsa-let-7a-5p; hsa-miR-148a-3p; hsa-miR-92a-3p; hsa-let-7b-5p; hsa-miR-26b-5p; hsa-miR-320a-3p; hsa-miR-10a-5p; hsa-let-7d-5p; hsa-miR-182-5p; hsa-let-7e-5p; hsa-miR-191-5p; hsa-miR-181a-5p; hsa-miR-151a-5p; hsa-miR-21-5p; hsa-miR-183-5p; hsa-miR-185-5p; hsa-miR-23a-3p; hsa-miR-16-5p; hsa-miR-155-5p; hsa-miR-27b-3p; hsa-miR-30e-5p; hsa-miR-126-3p; hsa-miR-148b-3p; …
Gene Ontology (miRWalk)	GO0071456 cellular response to hypoxia	enriched	4.07e-11	1.11e-9	125	hsa-miR-375-3p; hsa-miR-26a-5p; hsa-let-7a-5p; hsa-let-7i-5p; hsa-miR-92a-3p; hsa-let-7b-5p; hsa-miR-26b-5p; hsa-miR-423-5p; hsa-miR-320a-3p; hsa-miR-10a-5p; hsa-miR-182-5p; hsa-miR-423-3p; hsa-let-7e-5p; hsa-miR-200b-3p; hsa-miR-191-5p; hsa-miR-25-3p; hsa-miR-30d-5p; hsa-miR-181a-5p; hsa-miR-21-5p; hsa-miR-183-5p; hsa-miR-200c-3p; hsa-miR-185-5p; hsa-miR-23a-3p; hsa-miR-16-5p; hsa-miR-155-5p; hs…
Gene Ontology (miRWalk)	GO0004713 protein tyrosine kinase activity	enriched	4.10e-11	1.11e-9	109	hsa-miR-375-3p; hsa-miR-26a-5p; hsa-let-7a-5p; hsa-let-7f-5p; hsa-miR-148a-3p; hsa-miR-92a-3p; hsa-let-7b-5p; hsa-miR-26b-5p; hsa-miR-320a-3p; hsa-miR-10a-5p; hsa-let-7d-5p; hsa-miR-182-5p; hsa-miR-423-3p; hsa-let-7e-5p; hsa-miR-200b-3p; hsa-miR-25-3p; hsa-miR-181a-5p; hsa-miR-21-5p; hsa-miR-183-5p; hsa-miR-200c-3p; hsa-miR-185-5p; hsa-miR-146b-5p; hsa-miR-16-5p; hsa-miR-155-5p; hsa-miR-146a-5p; …
Gene Ontology (miRWalk)	GO0060021 palate development	enriched	4.39e-11	1.18e-9	95	hsa-miR-375-3p; hsa-miR-26a-5p; hsa-let-7a-5p; hsa-let-7f-5p; hsa-miR-148a-3p; hsa-miR-92a-3p; hsa-let-7b-5p; hsa-miR-26b-5p; hsa-miR-423-5p; hsa-miR-320a-3p; hsa-miR-10a-5p; hsa-let-7d-5p; hsa-miR-182-5p; hsa-let-7e-5p; hsa-miR-200b-3p; hsa-miR-191-5p; hsa-miR-25-3p; hsa-miR-181a-5p; hsa-miR-21-5p; hsa-miR-183-5p; hsa-miR-200c-3p; hsa-miR-16-5p; hsa-miR-155-5p; hsa-miR-320b; hsa-miR-146a-5p; hsa…
Expressed in tissue (Tissue Atlas)	arachnoid mater	enriched	4.98e-10	1.19e-9	225	hsa-miR-26a-5p; hsa-let-7a-5p; hsa-let-7f-5p; hsa-miR-148a-3p; hsa-let-7i-5p; hsa-miR-92a-3p; hsa-let-7b-5p; hsa-let-7g-5p; hsa-miR-26b-5p; hsa-miR-423-5p; hsa-miR-320a-3p; hsa-miR-10a-5p; hsa-let-7d-5p; hsa-miR-423-3p; hsa-let-7e-5p; hsa-miR-25-3p; hsa-miR-30d-5p; hsa-miR-181a-5p; hsa-miR-142-5p; hsa-miR-151a-5p; hsa-miR-21-5p; hsa-miR-185-5p; hsa-miR-146b-5p; hsa-miR-151a-3p; hsa-miR-23a-3p; hs…
Gene Ontology (miRWalk)	GO0004871 signal transducer activity	enriched	4.45e-11	1.19e-9	116	hsa-miR-375-3p; hsa-miR-26a-5p; hsa-let-7a-5p; hsa-miR-148a-3p; hsa-miR-92a-3p; hsa-let-7b-5p; hsa-miR-26b-5p; hsa-miR-423-5p; hsa-miR-320a-3p; hsa-miR-10a-5p; hsa-let-7d-5p; hsa-miR-182-5p; hsa-miR-423-3p; hsa-let-7e-5p; hsa-miR-191-5p; hsa-miR-30d-5p; hsa-miR-181a-5p; hsa-miR-21-5p; hsa-miR-200c-3p; hsa-miR-185-5p; hsa-miR-23a-3p; hsa-miR-16-5p; hsa-miR-155-5p; hsa-miR-320b; hsa-miR-27b-3p; hsa…
Gene Ontology (miRWalk)	GO0000187 activation of mapk activity	enriched	4.48e-11	1.20e-9	106	hsa-miR-26a-5p; hsa-let-7a-5p; hsa-let-7f-5p; hsa-let-7i-5p; hsa-miR-92a-3p; hsa-let-7b-5p; hsa-miR-26b-5p; hsa-miR-423-5p; hsa-miR-320a-3p; hsa-miR-10a-5p; hsa-let-7d-5p; hsa-miR-423-3p; hsa-miR-200b-3p; hsa-miR-30d-5p; hsa-miR-181a-5p; hsa-miR-21-5p; hsa-miR-183-5p; hsa-miR-200c-3p; hsa-miR-185-5p; hsa-miR-146b-5p; hsa-miR-23a-3p; hsa-miR-16-5p; hsa-miR-155-5p; hsa-miR-320b; hsa-miR-27b-3p; hsa…
Expressed in tissue (Tissue Atlas)	stomach	enriched	5.43e-10	1.20e-9	218	hsa-miR-375-3p; hsa-miR-26a-5p; hsa-let-7a-5p; hsa-let-7f-5p; hsa-miR-148a-3p; hsa-let-7i-5p; hsa-miR-92a-3p; hsa-let-7b-5p; hsa-let-7g-5p; hsa-miR-26b-5p; hsa-miR-423-5p; hsa-miR-320a-3p; hsa-miR-10a-5p; hsa-let-7d-5p; hsa-miR-423-3p; hsa-let-7e-5p; hsa-miR-200b-3p; hsa-miR-25-3p; hsa-miR-30d-5p; hsa-miR-181a-5p; hsa-miR-142-5p; hsa-miR-151a-5p; hsa-miR-21-5p; hsa-miR-200c-3p; hsa-miR-185-5p; hs…
Pathways (miRWalk)	P00047 PDGF signaling pathway	enriched	2.91e-10	1.22e-9	113	hsa-miR-375-3p; hsa-miR-26a-5p; hsa-let-7a-5p; hsa-let-7f-5p; hsa-miR-148a-3p; hsa-miR-92a-3p; hsa-let-7b-5p; hsa-let-7g-5p; hsa-miR-26b-5p; hsa-miR-423-5p; hsa-miR-320a-3p; hsa-miR-10a-5p; hsa-let-7d-5p; hsa-miR-182-5p; hsa-miR-423-3p; hsa-let-7e-5p; hsa-miR-200b-3p; hsa-miR-191-5p; hsa-miR-25-3p; hsa-miR-181a-5p; hsa-miR-21-5p; hsa-miR-200c-3p; hsa-miR-185-5p; hsa-miR-16-5p; hsa-miR-155-5p; hsa…
Pathways (miRWalk)	hsa04720 Long term potentiation	enriched	2.90e-10	1.22e-9	87	hsa-miR-375-3p; hsa-miR-26a-5p; hsa-let-7a-5p; hsa-miR-92a-3p; hsa-let-7b-5p; hsa-let-7g-5p; hsa-miR-26b-5p; hsa-miR-423-5p; hsa-miR-320a-3p; hsa-miR-10a-5p; hsa-miR-182-5p; hsa-miR-423-3p; hsa-let-7e-5p; hsa-miR-200b-3p; hsa-miR-191-5p; hsa-miR-25-3p; hsa-miR-181a-5p; hsa-miR-21-5p; hsa-miR-183-5p; hsa-miR-200c-3p; hsa-miR-185-5p; hsa-miR-16-5p; hsa-miR-155-5p; hsa-miR-320b; hsa-miR-27b-3p; hsa-…
Pathways (miRWalk)	P00028 Heterotrimeric G protein signaling pathway rod outer segment phototransduction	enriched	3.20e-10	1.31e-9	37	hsa-miR-148a-3p; hsa-let-7b-5p; hsa-miR-26b-5p; hsa-miR-423-5p; hsa-miR-320a-3p; hsa-let-7e-5p; hsa-miR-21-5p; hsa-miR-23a-3p; hsa-miR-16-5p; hsa-miR-155-5p; hsa-miR-27b-3p; hsa-miR-148b-3p; hsa-miR-103a-3p; hsa-miR-22-3p; hsa-miR-98-5p; hsa-miR-101-3p; hsa-miR-27a-3p; hsa-miR-93-5p; hsa-miR-100-5p; hsa-miR-7-5p; hsa-miR-186-5p; hsa-miR-128-3p; hsa-miR-30a-5p; hsa-miR-484; hsa-miR-744-5p; hsa-miR…
Pathways (miRWalk)	P04376 5HT4 type receptor mediated signaling pathway	enriched	3.20e-10	1.31e-9	37	hsa-miR-375-3p; hsa-miR-148a-3p; hsa-miR-92a-3p; hsa-let-7b-5p; hsa-miR-26b-5p; hsa-miR-423-5p; hsa-miR-10a-5p; hsa-let-7e-5p; hsa-miR-21-5p; hsa-miR-23a-3p; hsa-miR-16-5p; hsa-miR-155-5p; hsa-miR-27b-3p; hsa-miR-103a-3p; hsa-miR-98-5p; hsa-miR-101-3p; hsa-miR-27a-3p; hsa-miR-93-5p; hsa-miR-100-5p; hsa-miR-7-5p; hsa-miR-186-5p; hsa-miR-128-3p; hsa-miR-30a-5p; hsa-miR-484; hsa-miR-744-5p; hsa-miR-…
Pathways (miRWalk)	P04379 Beta3 adrenergic receptor signaling pathway	enriched	3.20e-10	1.31e-9	37	hsa-miR-375-3p; hsa-miR-148a-3p; hsa-miR-92a-3p; hsa-let-7b-5p; hsa-miR-26b-5p; hsa-miR-423-5p; hsa-miR-10a-5p; hsa-let-7e-5p; hsa-miR-21-5p; hsa-miR-23a-3p; hsa-miR-16-5p; hsa-miR-155-5p; hsa-miR-27b-3p; hsa-miR-103a-3p; hsa-miR-98-5p; hsa-miR-101-3p; hsa-miR-27a-3p; hsa-miR-93-5p; hsa-miR-100-5p; hsa-miR-7-5p; hsa-miR-186-5p; hsa-miR-128-3p; hsa-miR-30a-5p; hsa-miR-484; hsa-miR-744-5p; hsa-miR-…
Gene Ontology (miRWalk)	GO0030513 positive regulation of bmp signaling pathway	enriched	4.95e-11	1.31e-9	62	hsa-miR-375-3p; hsa-miR-26a-5p; hsa-let-7a-5p; hsa-miR-92a-3p; hsa-let-7b-5p; hsa-miR-26b-5p; hsa-miR-182-5p; hsa-let-7e-5p; hsa-miR-200b-3p; hsa-miR-181a-5p; hsa-miR-21-5p; hsa-miR-183-5p; hsa-miR-23a-3p; hsa-miR-155-5p; hsa-miR-27b-3p; hsa-miR-146a-5p; hsa-miR-148b-3p; hsa-miR-199a-5p; hsa-miR-222-3p; hsa-miR-98-5p; hsa-miR-652-3p; hsa-miR-144-3p; hsa-miR-23b-3p; hsa-miR-181b-5p; hsa-miR-93-5p;…
Gene Ontology (miRWalk)	GO0007243 intracellular protein kinase cascade	enriched	5.09e-11	1.35e-9	92	hsa-miR-375-3p; hsa-let-7a-5p; hsa-miR-148a-3p; hsa-miR-92a-3p; hsa-let-7b-5p; hsa-let-7g-5p; hsa-miR-26b-5p; hsa-miR-423-5p; hsa-miR-320a-3p; hsa-miR-423-3p; hsa-miR-30d-5p; hsa-miR-181a-5p; hsa-miR-21-5p; hsa-miR-183-5p; hsa-miR-146b-5p; hsa-miR-23a-3p; hsa-miR-16-5p; hsa-miR-155-5p; hsa-miR-30e-5p; hsa-miR-148b-3p; hsa-miR-221-3p; hsa-miR-199a-5p; hsa-miR-103a-3p; hsa-miR-140-3p; hsa-miR-222-3…
Gene Ontology (miRWalk)	GO0043388 positive regulation of dna binding	enriched	5.11e-11	1.35e-9	64	hsa-miR-375-3p; hsa-miR-148a-3p; hsa-let-7i-5p; hsa-miR-92a-3p; hsa-let-7b-5p; hsa-let-7g-5p; hsa-miR-26b-5p; hsa-miR-320a-3p; hsa-miR-182-5p; hsa-let-7e-5p; hsa-miR-200b-3p; hsa-miR-25-3p; hsa-miR-181a-5p; hsa-miR-21-5p; hsa-miR-200c-3p; hsa-miR-23a-3p; hsa-miR-16-5p; hsa-miR-155-5p; hsa-miR-146a-5p; hsa-miR-148b-3p; hsa-miR-221-3p; hsa-miR-99b-5p; hsa-miR-222-3p; hsa-miR-22-3p; hsa-miR-98-5p; h…
Gene Ontology (miRWalk)	GO0032587 ruffle membrane	enriched	5.39e-11	1.41e-9	79	hsa-miR-375-3p; hsa-let-7a-5p; hsa-miR-148a-3p; hsa-miR-92a-3p; hsa-let-7b-5p; hsa-miR-26b-5p; hsa-miR-320a-3p; hsa-miR-10a-5p; hsa-miR-182-5p; hsa-miR-423-3p; hsa-let-7e-5p; hsa-miR-25-3p; hsa-miR-30d-5p; hsa-miR-181a-5p; hsa-miR-21-5p; hsa-miR-183-5p; hsa-miR-200c-3p; hsa-miR-185-5p; hsa-miR-146b-5p; hsa-miR-16-5p; hsa-miR-155-5p; hsa-miR-27b-3p; hsa-miR-126-3p; hsa-miR-148b-3p; hsa-miR-221-3p;…
Pathways (miRWalk)	P00044 Nicotinic acetylcholine receptor signaling pathway	enriched	3.73e-10	1.50e-9	69	hsa-miR-375-3p; hsa-miR-26a-5p; hsa-let-7a-5p; hsa-miR-92a-3p; hsa-let-7b-5p; hsa-miR-26b-5p; hsa-miR-423-5p; hsa-miR-320a-3p; hsa-miR-10a-5p; hsa-let-7e-5p; hsa-miR-181a-5p; hsa-miR-21-5p; hsa-miR-183-5p; hsa-miR-23a-3p; hsa-miR-16-5p; hsa-miR-155-5p; hsa-miR-221-3p; hsa-miR-103a-3p; hsa-miR-99b-5p; hsa-miR-222-3p; hsa-miR-22-3p; hsa-miR-98-5p; hsa-miR-652-3p; hsa-miR-378a-3p; hsa-miR-101-3p; hs…
Pathways (miRWalk)	hsa03320 PPAR signaling pathway	enriched	3.72e-10	1.50e-9	64	hsa-miR-375-3p; hsa-miR-92a-3p; hsa-let-7b-5p; hsa-miR-26b-5p; hsa-miR-423-5p; hsa-miR-320a-3p; hsa-miR-10a-5p; hsa-miR-423-3p; hsa-let-7e-5p; hsa-miR-191-5p; hsa-miR-30d-5p; hsa-miR-181a-5p; hsa-miR-21-5p; hsa-miR-185-5p; hsa-miR-23a-3p; hsa-miR-16-5p; hsa-miR-155-5p; hsa-miR-27b-3p; hsa-miR-148b-3p; hsa-miR-221-3p; hsa-miR-140-3p; hsa-miR-222-3p; hsa-miR-22-3p; hsa-miR-98-5p; hsa-miR-378a-3p; h…
Gene Ontology (miRWalk)	GO0030335 positive regulation of cell migration	enriched	5.95e-11	1.54e-9	121	hsa-miR-375-3p; hsa-miR-26a-5p; hsa-let-7a-5p; hsa-let-7f-5p; hsa-miR-148a-3p; hsa-miR-92a-3p; hsa-let-7b-5p; hsa-miR-26b-5p; hsa-miR-320a-3p; hsa-miR-10a-5p; hsa-let-7d-5p; hsa-miR-182-5p; hsa-let-7e-5p; hsa-miR-200b-3p; hsa-miR-25-3p; hsa-miR-181a-5p; hsa-miR-21-5p; hsa-miR-183-5p; hsa-miR-200c-3p; hsa-miR-185-5p; hsa-miR-16-5p; hsa-miR-155-5p; hsa-miR-27b-3p; hsa-miR-146a-5p; hsa-miR-126-3p; h…
Gene Ontology (miRWalk)	GO0051056 regulation of small gtpase mediated signal transduction	enriched	5.93e-11	1.54e-9	95	hsa-miR-375-3p; hsa-miR-26a-5p; hsa-let-7a-5p; hsa-miR-92a-3p; hsa-let-7b-5p; hsa-miR-26b-5p; hsa-miR-423-5p; hsa-miR-320a-3p; hsa-miR-10a-5p; hsa-let-7d-5p; hsa-miR-423-3p; hsa-let-7e-5p; hsa-miR-191-5p; hsa-miR-25-3p; hsa-miR-181a-5p; hsa-miR-151a-5p; hsa-miR-21-5p; hsa-miR-183-5p; hsa-miR-200c-3p; hsa-miR-185-5p; hsa-miR-146b-5p; hsa-miR-16-5p; hsa-miR-155-5p; hsa-miR-27b-3p; hsa-miR-126-3p; h…
Gene Ontology (miRWalk)	GO0005743 mitochondrial inner membrane	enriched	6.02e-11	1.55e-9	116	hsa-miR-375-3p; hsa-miR-26a-5p; hsa-let-7a-5p; hsa-let-7f-5p; hsa-miR-148a-3p; hsa-miR-92a-3p; hsa-let-7b-5p; hsa-miR-26b-5p; hsa-miR-423-5p; hsa-miR-320a-3p; hsa-miR-10a-5p; hsa-let-7d-5p; hsa-miR-182-5p; hsa-miR-423-3p; hsa-let-7e-5p; hsa-miR-191-5p; hsa-miR-25-3p; hsa-miR-30d-5p; hsa-miR-21-5p; hsa-miR-183-5p; hsa-miR-185-5p; hsa-miR-146b-5p; hsa-miR-151a-3p; hsa-miR-23a-3p; hsa-miR-16-5p; hsa…
Gene Ontology (miRWalk)	GO0006364 rrna processing	enriched	6.07e-11	1.56e-9	100	hsa-miR-375-3p; hsa-miR-26a-5p; hsa-let-7a-5p; hsa-miR-148a-3p; hsa-miR-92a-3p; hsa-let-7b-5p; hsa-let-7g-5p; hsa-miR-26b-5p; hsa-miR-423-5p; hsa-miR-320a-3p; hsa-miR-10a-5p; hsa-let-7d-5p; hsa-miR-182-5p; hsa-miR-423-3p; hsa-let-7e-5p; hsa-miR-25-3p; hsa-miR-30d-5p; hsa-miR-181a-5p; hsa-miR-151a-5p; hsa-miR-21-5p; hsa-miR-183-5p; hsa-miR-16-5p; hsa-miR-155-5p; hsa-miR-320b; hsa-miR-27b-3p; hsa-m…
Gene Ontology (miRWalk)	GO0008633 activation of pro apoptotic gene products	enriched	6.08e-11	1.56e-9	80	hsa-miR-375-3p; hsa-miR-26a-5p; hsa-let-7a-5p; hsa-let-7f-5p; hsa-miR-148a-3p; hsa-miR-92a-3p; hsa-let-7b-5p; hsa-let-7g-5p; hsa-miR-26b-5p; hsa-miR-423-5p; hsa-miR-320a-3p; hsa-miR-10a-5p; hsa-miR-182-5p; hsa-miR-200b-3p; hsa-miR-25-3p; hsa-miR-30d-5p; hsa-miR-181a-5p; hsa-miR-21-5p; hsa-miR-183-5p; hsa-miR-200c-3p; hsa-miR-185-5p; hsa-miR-16-5p; hsa-miR-155-5p; hsa-miR-320b; hsa-miR-146a-5p; hs…
Gene Ontology (miRWalk)	GO0005925 focal adhesion	enriched	6.28e-11	1.60e-9	104	hsa-miR-375-3p; hsa-miR-26a-5p; hsa-let-7i-5p; hsa-miR-92a-3p; hsa-let-7b-5p; hsa-miR-26b-5p; hsa-miR-423-5p; hsa-miR-320a-3p; hsa-miR-10a-5p; hsa-let-7d-5p; hsa-miR-423-3p; hsa-let-7e-5p; hsa-miR-191-5p; hsa-miR-25-3p; hsa-miR-30d-5p; hsa-miR-181a-5p; hsa-miR-21-5p; hsa-miR-183-5p; hsa-miR-200c-3p; hsa-miR-185-5p; hsa-miR-151a-3p; hsa-miR-23a-3p; hsa-miR-16-5p; hsa-miR-155-5p; hsa-miR-320b; hsa-…
Gene Ontology (miRWalk)	GO0034097 response to cytokine stimulus	enriched	6.43e-11	1.63e-9	94	hsa-miR-375-3p; hsa-miR-26a-5p; hsa-let-7a-5p; hsa-miR-148a-3p; hsa-let-7i-5p; hsa-miR-92a-3p; hsa-let-7b-5p; hsa-let-7g-5p; hsa-miR-26b-5p; hsa-miR-320a-3p; hsa-miR-10a-5p; hsa-miR-182-5p; hsa-miR-423-3p; hsa-miR-200b-3p; hsa-miR-30d-5p; hsa-miR-181a-5p; hsa-miR-21-5p; hsa-miR-183-5p; hsa-miR-200c-3p; hsa-miR-185-5p; hsa-miR-151a-3p; hsa-miR-23a-3p; hsa-miR-16-5p; hsa-miR-155-5p; hsa-miR-146a-5p…
Pathways (miRWalk)	P00004 Alzheimer disease presenilin pathway	enriched	4.11e-10	1.64e-9	118	hsa-miR-375-3p; hsa-miR-26a-5p; hsa-let-7a-5p; hsa-miR-92a-3p; hsa-let-7b-5p; hsa-miR-26b-5p; hsa-miR-423-5p; hsa-miR-320a-3p; hsa-miR-10a-5p; hsa-let-7d-5p; hsa-miR-423-3p; hsa-let-7e-5p; hsa-miR-200b-3p; hsa-miR-25-3p; hsa-miR-181a-5p; hsa-miR-21-5p; hsa-miR-183-5p; hsa-miR-200c-3p; hsa-miR-185-5p; hsa-miR-146b-5p; hsa-miR-16-5p; hsa-miR-155-5p; hsa-miR-27b-3p; hsa-miR-146a-5p; hsa-miR-126-3p; …
Gene Ontology (miRWalk)	GO0030334 regulation of cell migration	enriched	6.54e-11	1.64e-9	71	hsa-miR-375-3p; hsa-let-7a-5p; hsa-miR-92a-3p; hsa-let-7b-5p; hsa-let-7g-5p; hsa-miR-26b-5p; hsa-miR-320a-3p; hsa-miR-10a-5p; hsa-miR-423-3p; hsa-let-7e-5p; hsa-miR-181a-5p; hsa-miR-21-5p; hsa-miR-183-5p; hsa-miR-200c-3p; hsa-miR-185-5p; hsa-miR-146b-5p; hsa-miR-16-5p; hsa-miR-155-5p; hsa-miR-146a-5p; hsa-miR-148b-3p; hsa-miR-221-3p; hsa-miR-222-3p; hsa-miR-98-5p; hsa-miR-652-3p; hsa-miR-101-3p; …
Gene Ontology (miRWalk)	GO0051437 positive regulation of ubiquitin protein ligase activity involved in mitotic cell cycle	enriched	6.54e-11	1.64e-9	89	hsa-miR-375-3p; hsa-miR-26a-5p; hsa-let-7a-5p; hsa-miR-148a-3p; hsa-miR-92a-3p; hsa-let-7b-5p; hsa-miR-26b-5p; hsa-miR-423-5p; hsa-miR-320a-3p; hsa-miR-10a-5p; hsa-miR-423-3p; hsa-let-7e-5p; hsa-miR-191-5p; hsa-miR-25-3p; hsa-miR-151a-5p; hsa-miR-183-5p; hsa-miR-185-5p; hsa-miR-151a-3p; hsa-miR-23a-3p; hsa-miR-16-5p; hsa-miR-155-5p; hsa-miR-320b; hsa-miR-27b-3p; hsa-miR-30e-5p; hsa-miR-221-3p; hs…
Diseases (MNDR)	Burkitt lymphoma	enriched	8.77e-12	1.65e-9	132	hsa-miR-375-3p; hsa-miR-26a-5p; hsa-let-7a-5p; hsa-let-7f-5p; hsa-miR-148a-3p; hsa-miR-92a-3p; hsa-let-7b-5p; hsa-let-7g-5p; hsa-miR-26b-5p; hsa-miR-320a-3p; hsa-let-7d-5p; hsa-miR-182-5p; hsa-miR-423-3p; hsa-let-7e-5p; hsa-miR-200b-3p; hsa-miR-191-5p; hsa-miR-25-3p; hsa-miR-30d-5p; hsa-miR-181a-5p; hsa-miR-142-5p; hsa-miR-21-5p; hsa-miR-183-5p; hsa-miR-200c-3p; hsa-miR-146b-5p; hsa-miR-151a-3p; …
Gene Ontology (miRWalk)	GO0003725 double stranded rna binding	enriched	6.77e-11	1.69e-9	75	hsa-miR-375-3p; hsa-let-7a-5p; hsa-miR-148a-3p; hsa-miR-92a-3p; hsa-let-7b-5p; hsa-miR-26b-5p; hsa-miR-423-5p; hsa-miR-320a-3p; hsa-let-7d-5p; hsa-let-7e-5p; hsa-miR-200b-3p; hsa-miR-25-3p; hsa-miR-30d-5p; hsa-miR-21-5p; hsa-miR-200c-3p; hsa-miR-16-5p; hsa-miR-155-5p; hsa-miR-27b-3p; hsa-miR-146a-5p; hsa-miR-30e-5p; hsa-miR-221-3p; hsa-miR-103a-3p; hsa-miR-222-3p; hsa-miR-98-5p; hsa-miR-652-3p; h…
Expressed in tissue (Tissue Atlas)	pleura	enriched	8.93e-10	1.73e-9	213	hsa-miR-26a-5p; hsa-let-7a-5p; hsa-let-7f-5p; hsa-miR-148a-3p; hsa-let-7i-5p; hsa-miR-92a-3p; hsa-let-7b-5p; hsa-let-7g-5p; hsa-miR-26b-5p; hsa-miR-423-5p; hsa-miR-320a-3p; hsa-miR-10a-5p; hsa-let-7d-5p; hsa-miR-423-3p; hsa-let-7e-5p; hsa-miR-200b-3p; hsa-miR-25-3p; hsa-miR-30d-5p; hsa-miR-181a-5p; hsa-miR-142-5p; hsa-miR-151a-5p; hsa-miR-21-5p; hsa-miR-200c-3p; hsa-miR-185-5p; hsa-miR-146b-5p; h…
Expressed in tissue (Tissue Atlas)	prostate	enriched	8.56e-10	1.73e-9	223	hsa-miR-375-3p; hsa-miR-26a-5p; hsa-let-7a-5p; hsa-let-7f-5p; hsa-miR-148a-3p; hsa-let-7i-5p; hsa-miR-92a-3p; hsa-let-7b-5p; hsa-let-7g-5p; hsa-miR-26b-5p; hsa-miR-423-5p; hsa-miR-320a-3p; hsa-miR-10a-5p; hsa-let-7d-5p; hsa-miR-423-3p; hsa-let-7e-5p; hsa-miR-200b-3p; hsa-miR-25-3p; hsa-miR-30d-5p; hsa-miR-181a-5p; hsa-miR-142-5p; hsa-miR-151a-5p; hsa-miR-21-5p; hsa-miR-200c-3p; hsa-miR-185-5p; hs…
Gene Ontology (miRWalk)	GO0031901 early endosome membrane	enriched	7.36e-11	1.83e-9	85	hsa-miR-375-3p; hsa-miR-26a-5p; hsa-let-7a-5p; hsa-miR-148a-3p; hsa-miR-92a-3p; hsa-let-7b-5p; hsa-let-7g-5p; hsa-miR-26b-5p; hsa-miR-423-5p; hsa-miR-320a-3p; hsa-miR-10a-5p; hsa-miR-423-3p; hsa-let-7e-5p; hsa-miR-200b-3p; hsa-miR-151a-5p; hsa-miR-21-5p; hsa-miR-183-5p; hsa-miR-200c-3p; hsa-miR-16-5p; hsa-miR-155-5p; hsa-miR-320b; hsa-miR-28-3p; hsa-miR-148b-3p; hsa-miR-221-3p; hsa-miR-103a-3p; h…
Gene Ontology (miRWalk)	GO0004221 ubiquitin thiolesterase activity	enriched	7.57e-11	1.87e-9	79	hsa-miR-375-3p; hsa-miR-26a-5p; hsa-let-7a-5p; hsa-let-7f-5p; hsa-miR-148a-3p; hsa-miR-92a-3p; hsa-let-7b-5p; hsa-miR-26b-5p; hsa-miR-423-5p; hsa-miR-320a-3p; hsa-miR-10a-5p; hsa-let-7d-5p; hsa-miR-182-5p; hsa-let-7e-5p; hsa-miR-200b-3p; hsa-miR-181a-5p; hsa-miR-21-5p; hsa-miR-183-5p; hsa-miR-200c-3p; hsa-miR-151a-3p; hsa-miR-23a-3p; hsa-miR-16-5p; hsa-miR-148b-3p; hsa-miR-221-3p; hsa-miR-103a-3p…
Diseases (MNDR)	Carcinoma, Non-Small-Cell Lung	enriched	1.50e-11	1.89e-9	133	hsa-miR-375-3p; hsa-miR-26a-5p; hsa-let-7a-5p; hsa-let-7f-5p; hsa-miR-148a-3p; hsa-miR-92a-3p; hsa-let-7b-5p; hsa-miR-26b-5p; hsa-miR-320a-3p; hsa-miR-10a-5p; hsa-miR-182-5p; hsa-miR-200b-3p; hsa-miR-191-5p; hsa-miR-25-3p; hsa-miR-30d-5p; hsa-miR-181a-5p; hsa-miR-142-5p; hsa-miR-21-5p; hsa-miR-183-5p; hsa-miR-200c-3p; hsa-miR-185-5p; hsa-miR-146b-5p; hsa-miR-23a-3p; hsa-miR-16-5p; hsa-miR-155-5p;…
Diseases (MNDR)	Hodgkins lymphoma	enriched	1.43e-11	1.89e-9	178	hsa-miR-26a-5p; hsa-let-7a-5p; hsa-let-7f-5p; hsa-miR-148a-3p; hsa-let-7b-5p; hsa-let-7g-5p; hsa-miR-26b-5p; hsa-miR-10a-5p; hsa-let-7d-5p; hsa-miR-182-5p; hsa-let-7e-5p; hsa-miR-200b-3p; hsa-miR-25-3p; hsa-miR-181a-5p; hsa-miR-142-5p; hsa-miR-151a-5p; hsa-miR-21-5p; hsa-miR-183-5p; hsa-miR-200c-3p; hsa-miR-185-5p; hsa-miR-146b-5p; hsa-miR-151a-3p; hsa-miR-23a-3p; hsa-miR-16-5p; hsa-miR-155-5p; h…
Diseases (MNDR)	diffuse large B-cell lymphoma	enriched	1.51e-11	1.89e-9	69	hsa-miR-375-3p; hsa-miR-26a-5p; hsa-let-7a-5p; hsa-miR-148a-3p; hsa-miR-92a-3p; hsa-let-7g-5p; hsa-miR-26b-5p; hsa-miR-320a-3p; hsa-miR-10a-5p; hsa-let-7d-5p; hsa-miR-182-5p; hsa-let-7e-5p; hsa-miR-200b-3p; hsa-miR-181a-5p; hsa-miR-142-5p; hsa-miR-21-5p; hsa-miR-200c-3p; hsa-miR-146b-5p; hsa-miR-151a-3p; hsa-miR-16-5p; hsa-miR-155-5p; hsa-miR-146a-5p; hsa-miR-30e-5p; hsa-miR-126-3p; hsa-miR-221-3…
Pathways (miRWalk)	hsa04620 Toll like receptor signaling pathway	enriched	4.82e-10	1.91e-9	104	hsa-miR-375-3p; hsa-miR-26a-5p; hsa-let-7a-5p; hsa-let-7f-5p; hsa-let-7i-5p; hsa-miR-92a-3p; hsa-let-7b-5p; hsa-miR-26b-5p; hsa-miR-320a-3p; hsa-miR-10a-5p; hsa-miR-423-3p; hsa-miR-25-3p; hsa-miR-30d-5p; hsa-miR-181a-5p; hsa-miR-21-5p; hsa-miR-200c-3p; hsa-miR-185-5p; hsa-miR-146b-5p; hsa-miR-151a-3p; hsa-miR-16-5p; hsa-miR-155-5p; hsa-miR-320b; hsa-miR-27b-3p; hsa-miR-146a-5p; hsa-miR-30e-5p; hs…
Gene Ontology (miRWalk)	GO0000087 m phase of mitotic cell cycle	enriched	7.75e-11	1.91e-9	95	hsa-miR-375-3p; hsa-miR-26a-5p; hsa-let-7a-5p; hsa-miR-148a-3p; hsa-miR-92a-3p; hsa-let-7b-5p; hsa-let-7g-5p; hsa-miR-26b-5p; hsa-miR-423-5p; hsa-miR-320a-3p; hsa-miR-10a-5p; hsa-let-7d-5p; hsa-miR-182-5p; hsa-miR-423-3p; hsa-let-7e-5p; hsa-miR-191-5p; hsa-miR-25-3p; hsa-miR-181a-5p; hsa-miR-21-5p; hsa-miR-183-5p; hsa-miR-185-5p; hsa-miR-146b-5p; hsa-miR-151a-3p; hsa-miR-23a-3p; hsa-miR-16-5p; hs…
Gene Ontology (miRWalk)	GO0030126 copi vesicle coat	enriched	7.88e-11	1.92e-9	39	hsa-miR-26a-5p; hsa-let-7a-5p; hsa-miR-148a-3p; hsa-miR-92a-3p; hsa-let-7b-5p; hsa-miR-26b-5p; hsa-miR-423-5p; hsa-miR-10a-5p; hsa-miR-423-3p; hsa-let-7e-5p; hsa-miR-185-5p; hsa-miR-16-5p; hsa-miR-155-5p; hsa-miR-148b-3p; hsa-miR-221-3p; hsa-miR-222-3p; hsa-miR-98-5p; hsa-miR-652-3p; hsa-miR-23b-3p; hsa-miR-181b-5p; hsa-miR-93-5p; hsa-miR-24-3p; hsa-miR-30a-5p; hsa-miR-484; hsa-miR-744-5p; hsa-mi…
Gene Ontology (miRWalk)	GO0071158 positive regulation of cell cycle arrest	enriched	7.88e-11	1.92e-9	68	hsa-miR-375-3p; hsa-miR-26a-5p; hsa-let-7a-5p; hsa-let-7f-5p; hsa-miR-92a-3p; hsa-let-7b-5p; hsa-let-7g-5p; hsa-miR-26b-5p; hsa-miR-423-5p; hsa-miR-320a-3p; hsa-let-7d-5p; hsa-let-7e-5p; hsa-miR-25-3p; hsa-miR-30d-5p; hsa-miR-181a-5p; hsa-miR-21-5p; hsa-miR-183-5p; hsa-miR-185-5p; hsa-miR-16-5p; hsa-miR-155-5p; hsa-miR-146a-5p; hsa-miR-221-3p; hsa-miR-103a-3p; hsa-miR-222-3p; hsa-miR-22-3p; hsa-m…
Gene Ontology (miRWalk)	GO0003674 molecular function	enriched	8.00e-11	1.94e-9	128	hsa-miR-375-3p; hsa-miR-26a-5p; hsa-let-7a-5p; hsa-let-7f-5p; hsa-miR-148a-3p; hsa-miR-92a-3p; hsa-let-7b-5p; hsa-miR-26b-5p; hsa-miR-423-5p; hsa-miR-320a-3p; hsa-miR-10a-5p; hsa-let-7d-5p; hsa-miR-182-5p; hsa-miR-423-3p; hsa-let-7e-5p; hsa-miR-25-3p; hsa-miR-181a-5p; hsa-miR-151a-5p; hsa-miR-21-5p; hsa-miR-183-5p; hsa-miR-185-5p; hsa-miR-23a-3p; hsa-miR-16-5p; hsa-miR-155-5p; hsa-miR-320b; hsa-m…
Gene Ontology (miRWalk)	GO0045666 positive regulation of neuron differentiation	enriched	8.14e-11	1.97e-9	78	hsa-miR-375-3p; hsa-miR-26a-5p; hsa-let-7a-5p; hsa-miR-148a-3p; hsa-miR-92a-3p; hsa-let-7b-5p; hsa-miR-26b-5p; hsa-miR-423-5p; hsa-miR-320a-3p; hsa-miR-10a-5p; hsa-let-7d-5p; hsa-let-7e-5p; hsa-miR-200b-3p; hsa-miR-25-3p; hsa-miR-30d-5p; hsa-miR-21-5p; hsa-miR-183-5p; hsa-miR-200c-3p; hsa-miR-185-5p; hsa-miR-146b-5p; hsa-miR-23a-3p; hsa-miR-16-5p; hsa-miR-155-5p; hsa-miR-126-3p; hsa-miR-148b-3p; …
Gene Ontology (miRWalk)	GO0018279 protein n linked glycosylation via asparagine	enriched	8.26e-11	1.99e-9	83	hsa-miR-375-3p; hsa-miR-26a-5p; hsa-let-7a-5p; hsa-let-7i-5p; hsa-miR-92a-3p; hsa-let-7b-5p; hsa-miR-26b-5p; hsa-miR-423-5p; hsa-miR-320a-3p; hsa-miR-10a-5p; hsa-miR-423-3p; hsa-let-7e-5p; hsa-miR-191-5p; hsa-miR-25-3p; hsa-miR-30d-5p; hsa-miR-181a-5p; hsa-miR-21-5p; hsa-miR-183-5p; hsa-miR-185-5p; hsa-miR-23a-3p; hsa-miR-16-5p; hsa-miR-155-5p; hsa-miR-30e-5p; hsa-miR-148b-3p; hsa-miR-221-3p; hsa…
Diseases (MNDR)	B-cell lymphoma	enriched	1.77e-11	1.99e-9	155	hsa-miR-26a-5p; hsa-let-7a-5p; hsa-let-7f-5p; hsa-miR-148a-3p; hsa-let-7i-5p; hsa-miR-92a-3p; hsa-let-7b-5p; hsa-let-7g-5p; hsa-miR-26b-5p; hsa-miR-320a-3p; hsa-miR-10a-5p; hsa-let-7d-5p; hsa-miR-182-5p; hsa-miR-423-3p; hsa-let-7e-5p; hsa-miR-200b-3p; hsa-miR-191-5p; hsa-miR-25-3p; hsa-miR-30d-5p; hsa-miR-181a-5p; hsa-miR-142-5p; hsa-miR-21-5p; hsa-miR-183-5p; hsa-miR-200c-3p; hsa-miR-146b-5p; hs…
Pathways (miRWalk)	hsa04120 Ubiquitin mediated proteolysis	enriched	5.18e-10	2.04e-9	115	hsa-miR-375-3p; hsa-miR-26a-5p; hsa-let-7a-5p; hsa-let-7i-5p; hsa-miR-92a-3p; hsa-let-7b-5p; hsa-let-7g-5p; hsa-miR-26b-5p; hsa-miR-423-5p; hsa-miR-320a-3p; hsa-miR-10a-5p; hsa-miR-182-5p; hsa-miR-423-3p; hsa-let-7e-5p; hsa-miR-200b-3p; hsa-miR-25-3p; hsa-miR-181a-5p; hsa-miR-151a-5p; hsa-miR-21-5p; hsa-miR-183-5p; hsa-miR-200c-3p; hsa-miR-146b-5p; hsa-miR-151a-3p; hsa-miR-16-5p; hsa-miR-155-5p; …
Gene Ontology (miRWalk)	GO0008289 lipid binding	enriched	8.61e-11	2.06e-9	96	hsa-miR-375-3p; hsa-miR-26a-5p; hsa-let-7a-5p; hsa-miR-92a-3p; hsa-let-7b-5p; hsa-miR-26b-5p; hsa-miR-423-5p; hsa-miR-320a-3p; hsa-miR-423-3p; hsa-let-7e-5p; hsa-miR-191-5p; hsa-miR-25-3p; hsa-miR-181a-5p; hsa-miR-21-5p; hsa-miR-185-5p; hsa-miR-146b-5p; hsa-miR-23a-3p; hsa-miR-16-5p; hsa-miR-155-5p; hsa-miR-320b; hsa-miR-28-3p; hsa-miR-126-3p; hsa-miR-148b-3p; hsa-miR-221-3p; hsa-miR-103a-3p; hsa…
Gene Ontology (miRWalk)	GO0050852 t cell receptor signaling pathway	enriched	8.61e-11	2.06e-9	96	hsa-miR-375-3p; hsa-miR-26a-5p; hsa-let-7a-5p; hsa-let-7f-5p; hsa-miR-92a-3p; hsa-let-7b-5p; hsa-miR-26b-5p; hsa-miR-423-5p; hsa-miR-320a-3p; hsa-miR-10a-5p; hsa-miR-191-5p; hsa-miR-181a-5p; hsa-miR-21-5p; hsa-miR-183-5p; hsa-miR-200c-3p; hsa-miR-185-5p; hsa-miR-146b-5p; hsa-miR-151a-3p; hsa-miR-23a-3p; hsa-miR-16-5p; hsa-miR-155-5p; hsa-miR-320b; hsa-miR-146a-5p; hsa-miR-30e-5p; hsa-miR-126-3p; …
Gene Ontology (miRWalk)	GO0007268 synaptic transmission	enriched	8.80e-11	2.08e-9	114	hsa-miR-375-3p; hsa-miR-26a-5p; hsa-let-7a-5p; hsa-let-7f-5p; hsa-miR-92a-3p; hsa-let-7b-5p; hsa-miR-26b-5p; hsa-miR-423-5p; hsa-miR-320a-3p; hsa-miR-10a-5p; hsa-let-7d-5p; hsa-miR-182-5p; hsa-miR-423-3p; hsa-let-7e-5p; hsa-miR-200b-3p; hsa-miR-191-5p; hsa-miR-25-3p; hsa-miR-30d-5p; hsa-miR-181a-5p; hsa-miR-151a-5p; hsa-miR-21-5p; hsa-miR-183-5p; hsa-miR-185-5p; hsa-miR-151a-3p; hsa-miR-23a-3p; h…
Gene Ontology (miRWalk)	GO0016032 viral reproduction	enriched	8.82e-11	2.08e-9	151	hsa-miR-375-3p; hsa-miR-26a-5p; hsa-let-7a-5p; hsa-let-7f-5p; hsa-miR-148a-3p; hsa-miR-92a-3p; hsa-let-7b-5p; hsa-let-7g-5p; hsa-miR-26b-5p; hsa-miR-423-5p; hsa-miR-320a-3p; hsa-miR-10a-5p; hsa-let-7d-5p; hsa-miR-182-5p; hsa-miR-423-3p; hsa-let-7e-5p; hsa-miR-191-5p; hsa-miR-25-3p; hsa-miR-30d-5p; hsa-miR-181a-5p; hsa-miR-151a-5p; hsa-miR-21-5p; hsa-miR-183-5p; hsa-miR-185-5p; hsa-miR-151a-3p; hs…
Gene Ontology (miRWalk)	GO0043123 positive regulation of i kappab kinase nf kappab cascade	enriched	8.77e-11	2.08e-9	110	hsa-miR-375-3p; hsa-miR-26a-5p; hsa-let-7a-5p; hsa-let-7f-5p; hsa-miR-148a-3p; hsa-let-7i-5p; hsa-miR-92a-3p; hsa-let-7b-5p; hsa-miR-26b-5p; hsa-miR-320a-3p; hsa-miR-10a-5p; hsa-let-7d-5p; hsa-miR-423-3p; hsa-let-7e-5p; hsa-miR-191-5p; hsa-miR-181a-5p; hsa-miR-151a-5p; hsa-miR-21-5p; hsa-miR-200c-3p; hsa-miR-185-5p; hsa-miR-146b-5p; hsa-miR-151a-3p; hsa-miR-23a-3p; hsa-miR-16-5p; hsa-miR-155-5p; …
Pathways (miRWalk)	P00054 Toll receptor signaling pathway	enriched	5.55e-10	2.10e-9	81	hsa-miR-375-3p; hsa-miR-26a-5p; hsa-let-7a-5p; hsa-let-7i-5p; hsa-miR-92a-3p; hsa-let-7b-5p; hsa-miR-26b-5p; hsa-miR-423-5p; hsa-miR-320a-3p; hsa-miR-10a-5p; hsa-miR-423-3p; hsa-miR-30d-5p; hsa-miR-181a-5p; hsa-miR-21-5p; hsa-miR-200c-3p; hsa-miR-146b-5p; hsa-miR-151a-3p; hsa-miR-16-5p; hsa-miR-155-5p; hsa-miR-320b; hsa-miR-27b-3p; hsa-miR-146a-5p; hsa-miR-30e-5p; hsa-miR-221-3p; hsa-miR-199a-5p;…
Pathways (miRWalk)	P04377 Beta1 adrenergic receptor signaling pathway	enriched	5.52e-10	2.10e-9	44	hsa-miR-375-3p; hsa-miR-148a-3p; hsa-miR-92a-3p; hsa-let-7b-5p; hsa-miR-26b-5p; hsa-miR-423-5p; hsa-miR-10a-5p; hsa-let-7e-5p; hsa-miR-25-3p; hsa-miR-21-5p; hsa-miR-23a-3p; hsa-miR-16-5p; hsa-miR-155-5p; hsa-miR-27b-3p; hsa-miR-103a-3p; hsa-miR-22-3p; hsa-miR-98-5p; hsa-miR-101-3p; hsa-miR-27a-3p; hsa-miR-93-5p; hsa-miR-100-5p; hsa-miR-7-5p; hsa-miR-186-5p; hsa-miR-128-3p; hsa-let-7c-5p; hsa-miR-…
Pathways (miRWalk)	P04378 Beta2 adrenergic receptor signaling pathway	enriched	5.52e-10	2.10e-9	44	hsa-miR-375-3p; hsa-miR-148a-3p; hsa-miR-92a-3p; hsa-let-7b-5p; hsa-miR-26b-5p; hsa-miR-423-5p; hsa-miR-10a-5p; hsa-let-7e-5p; hsa-miR-25-3p; hsa-miR-21-5p; hsa-miR-23a-3p; hsa-miR-16-5p; hsa-miR-155-5p; hsa-miR-27b-3p; hsa-miR-103a-3p; hsa-miR-22-3p; hsa-miR-98-5p; hsa-miR-101-3p; hsa-miR-27a-3p; hsa-miR-93-5p; hsa-miR-100-5p; hsa-miR-7-5p; hsa-miR-186-5p; hsa-miR-128-3p; hsa-let-7c-5p; hsa-miR-…
Pathways (miRWalk)	WP395 IL 4 signaling pathway	enriched	5.52e-10	2.10e-9	105	hsa-let-7a-5p; hsa-miR-148a-3p; hsa-let-7i-5p; hsa-miR-92a-3p; hsa-let-7b-5p; hsa-miR-26b-5p; hsa-miR-423-5p; hsa-miR-320a-3p; hsa-miR-10a-5p; hsa-miR-182-5p; hsa-miR-423-3p; hsa-let-7e-5p; hsa-miR-200b-3p; hsa-miR-25-3p; hsa-miR-181a-5p; hsa-miR-21-5p; hsa-miR-183-5p; hsa-miR-200c-3p; hsa-miR-185-5p; hsa-miR-146b-5p; hsa-miR-151a-3p; hsa-miR-23a-3p; hsa-miR-16-5p; hsa-miR-155-5p; hsa-miR-320b; h…
Pathways (miRWalk)	hsa04020 Calcium signaling pathway	enriched	5.47e-10	2.10e-9	92	hsa-miR-375-3p; hsa-miR-26a-5p; hsa-let-7a-5p; hsa-let-7f-5p; hsa-miR-148a-3p; hsa-miR-92a-3p; hsa-let-7b-5p; hsa-miR-26b-5p; hsa-miR-423-5p; hsa-miR-320a-3p; hsa-miR-10a-5p; hsa-let-7d-5p; hsa-miR-423-3p; hsa-let-7e-5p; hsa-miR-25-3p; hsa-miR-21-5p; hsa-miR-183-5p; hsa-miR-200c-3p; hsa-miR-16-5p; hsa-miR-155-5p; hsa-miR-320b; hsa-miR-27b-3p; hsa-miR-146a-5p; hsa-miR-148b-3p; hsa-miR-221-3p; hsa-…
Gene Ontology (miRWalk)	GO0007605 sensory perception of sound	enriched	9.23e-11	2.17e-9	80	hsa-miR-375-3p; hsa-let-7a-5p; hsa-let-7f-5p; hsa-miR-148a-3p; hsa-miR-92a-3p; hsa-let-7b-5p; hsa-miR-26b-5p; hsa-miR-320a-3p; hsa-miR-10a-5p; hsa-miR-182-5p; hsa-let-7e-5p; hsa-miR-25-3p; hsa-miR-30d-5p; hsa-miR-181a-5p; hsa-miR-21-5p; hsa-miR-183-5p; hsa-miR-185-5p; hsa-miR-23a-3p; hsa-miR-16-5p; hsa-miR-155-5p; hsa-miR-27b-3p; hsa-miR-148b-3p; hsa-miR-221-3p; hsa-miR-103a-3p; hsa-miR-222-3p; h…
Gene Ontology (miRWalk)	GO0019904 protein domain specific binding	enriched	9.34e-11	2.18e-9	120	hsa-miR-375-3p; hsa-miR-26a-5p; hsa-let-7a-5p; hsa-let-7f-5p; hsa-miR-148a-3p; hsa-miR-92a-3p; hsa-let-7b-5p; hsa-miR-26b-5p; hsa-miR-423-5p; hsa-miR-320a-3p; hsa-miR-10a-5p; hsa-miR-423-3p; hsa-let-7e-5p; hsa-miR-191-5p; hsa-miR-25-3p; hsa-miR-181a-5p; hsa-miR-142-5p; hsa-miR-21-5p; hsa-miR-183-5p; hsa-miR-151a-3p; hsa-miR-23a-3p; hsa-miR-16-5p; hsa-miR-155-5p; hsa-miR-320b; hsa-miR-27b-3p; hsa-…
Pathways (miRWalk)	WP127 IL 5 signaling pathway	enriched	6.02e-10	2.26e-9	86	hsa-miR-375-3p; hsa-miR-26a-5p; hsa-let-7a-5p; hsa-let-7f-5p; hsa-miR-92a-3p; hsa-let-7b-5p; hsa-let-7g-5p; hsa-miR-26b-5p; hsa-miR-423-5p; hsa-miR-320a-3p; hsa-let-7d-5p; hsa-miR-182-5p; hsa-let-7e-5p; hsa-miR-200b-3p; hsa-miR-181a-5p; hsa-miR-21-5p; hsa-miR-183-5p; hsa-miR-200c-3p; hsa-miR-185-5p; hsa-miR-23a-3p; hsa-miR-16-5p; hsa-miR-155-5p; hsa-miR-320b; hsa-miR-126-3p; hsa-miR-221-3p; hsa-m…
Diseases (MNDR)	Cardiomegaly	enriched	2.20e-11	2.26e-9	72	hsa-miR-26a-5p; hsa-let-7a-5p; hsa-miR-148a-3p; hsa-miR-92a-3p; hsa-miR-26b-5p; hsa-miR-10a-5p; hsa-miR-182-5p; hsa-miR-200b-3p; hsa-miR-30d-5p; hsa-miR-181a-5p; hsa-miR-142-5p; hsa-miR-21-5p; hsa-miR-200c-3p; hsa-miR-185-5p; hsa-miR-146b-5p; hsa-miR-151a-3p; hsa-miR-23a-3p; hsa-miR-16-5p; hsa-miR-155-5p; hsa-miR-27b-3p; hsa-miR-146a-5p; hsa-miR-30e-5p; hsa-miR-126-3p; hsa-miR-221-3p; hsa-miR-199…
Gene Ontology (miRWalk)	GO0000084 s phase of mitotic cell cycle	enriched	9.72e-11	2.26e-9	127	hsa-miR-375-3p; hsa-miR-26a-5p; hsa-let-7a-5p; hsa-let-7f-5p; hsa-miR-148a-3p; hsa-let-7i-5p; hsa-miR-92a-3p; hsa-let-7b-5p; hsa-miR-26b-5p; hsa-miR-423-5p; hsa-miR-320a-3p; hsa-miR-10a-5p; hsa-miR-182-5p; hsa-miR-423-3p; hsa-let-7e-5p; hsa-miR-191-5p; hsa-miR-25-3p; hsa-miR-30d-5p; hsa-miR-181a-5p; hsa-miR-151a-5p; hsa-miR-21-5p; hsa-miR-183-5p; hsa-miR-185-5p; hsa-miR-146b-5p; hsa-miR-151a-3p; …
Gene Ontology (miRWalk)	GO0031410 cytoplasmic vesicle	enriched	9.80e-11	2.27e-9	76	hsa-miR-375-3p; hsa-miR-26a-5p; hsa-let-7a-5p; hsa-miR-92a-3p; hsa-let-7b-5p; hsa-miR-26b-5p; hsa-miR-320a-3p; hsa-miR-10a-5p; hsa-let-7d-5p; hsa-miR-423-3p; hsa-miR-25-3p; hsa-miR-181a-5p; hsa-miR-21-5p; hsa-miR-183-5p; hsa-miR-16-5p; hsa-miR-155-5p; hsa-miR-27b-3p; hsa-miR-146a-5p; hsa-miR-126-3p; hsa-miR-148b-3p; hsa-miR-221-3p; hsa-miR-199a-5p; hsa-miR-103a-3p; hsa-miR-22-3p; hsa-miR-98-5p; h…
Gene Ontology (miRWalk)	GO0045787 positive regulation of cell cycle	enriched	1.00e-10	2.31e-9	57	hsa-miR-375-3p; hsa-miR-26a-5p; hsa-let-7a-5p; hsa-miR-92a-3p; hsa-let-7b-5p; hsa-miR-26b-5p; hsa-miR-423-5p; hsa-miR-320a-3p; hsa-miR-10a-5p; hsa-miR-423-3p; hsa-miR-25-3p; hsa-miR-181a-5p; hsa-miR-21-5p; hsa-miR-183-5p; hsa-miR-23a-3p; hsa-miR-16-5p; hsa-miR-155-5p; hsa-miR-27b-3p; hsa-miR-148b-3p; hsa-miR-221-3p; hsa-miR-103a-3p; hsa-miR-222-3p; hsa-miR-22-3p; hsa-miR-378a-3p; hsa-miR-340-5p; …
Pathways (miRWalk)	hsa00903 Limonene and pinene degradation	enriched	6.22e-10	2.31e-9	37	hsa-let-7a-5p; hsa-let-7f-5p; hsa-miR-92a-3p; hsa-let-7b-5p; hsa-miR-26b-5p; hsa-miR-10a-5p; hsa-let-7d-5p; hsa-miR-423-3p; hsa-miR-181a-5p; hsa-miR-21-5p; hsa-miR-16-5p; hsa-miR-155-5p; hsa-miR-221-3p; hsa-miR-99b-5p; hsa-miR-98-5p; hsa-miR-27a-3p; hsa-miR-93-5p; hsa-miR-100-5p; hsa-miR-24-3p; hsa-miR-7-5p; hsa-miR-186-5p; hsa-miR-128-3p; hsa-miR-30a-5p; hsa-miR-484; hsa-miR-124-3p; hsa-miR-152-…
Gene Ontology (miRWalk)	GO0035335 peptidyl tyrosine dephosphorylation	enriched	1.02e-10	2.35e-9	79	hsa-miR-375-3p; hsa-miR-26a-5p; hsa-let-7a-5p; hsa-miR-148a-3p; hsa-miR-92a-3p; hsa-let-7b-5p; hsa-miR-26b-5p; hsa-miR-423-5p; hsa-miR-320a-3p; hsa-miR-10a-5p; hsa-miR-423-3p; hsa-let-7e-5p; hsa-miR-181a-5p; hsa-miR-21-5p; hsa-miR-183-5p; hsa-miR-200c-3p; hsa-miR-23a-3p; hsa-miR-16-5p; hsa-miR-155-5p; hsa-miR-27b-3p; hsa-miR-146a-5p; hsa-miR-126-3p; hsa-miR-221-3p; hsa-miR-103a-3p; hsa-miR-222-3p…
Diseases (MNDR)	Urinary Bladder Neoplasms	enriched	2.75e-11	2.39e-9	72	hsa-miR-375-3p; hsa-miR-26a-5p; hsa-let-7a-5p; hsa-let-7f-5p; hsa-miR-148a-3p; hsa-miR-10a-5p; hsa-miR-182-5p; hsa-miR-200b-3p; hsa-miR-191-5p; hsa-miR-25-3p; hsa-miR-30d-5p; hsa-miR-181a-5p; hsa-miR-151a-5p; hsa-miR-21-5p; hsa-miR-183-5p; hsa-miR-200c-3p; hsa-miR-146b-5p; hsa-miR-151a-3p; hsa-miR-16-5p; hsa-miR-155-5p; hsa-miR-27b-3p; hsa-miR-146a-5p; hsa-miR-126-3p; hsa-miR-221-3p; hsa-miR-103a…
Diseases (MNDR)	chronic lymphocytic leukemia	enriched	2.74e-11	2.39e-9	108	hsa-miR-375-3p; hsa-miR-26a-5p; hsa-let-7a-5p; hsa-let-7f-5p; hsa-miR-148a-3p; hsa-miR-92a-3p; hsa-miR-26b-5p; hsa-miR-320a-3p; hsa-miR-10a-5p; hsa-miR-182-5p; hsa-miR-200b-3p; hsa-miR-191-5p; hsa-miR-25-3p; hsa-miR-30d-5p; hsa-miR-181a-5p; hsa-miR-142-5p; hsa-miR-21-5p; hsa-miR-183-5p; hsa-miR-200c-3p; hsa-miR-185-5p; hsa-miR-146b-5p; hsa-miR-23a-3p; hsa-miR-16-5p; hsa-miR-155-5p; hsa-miR-27b-3p…
Pathways (miRWalk)	P00032 Insulin IGF pathway mitogen activated protein kinase kinase MAP kinase cascade	enriched	6.50e-10	2.40e-9	76	hsa-miR-26a-5p; hsa-let-7a-5p; hsa-miR-148a-3p; hsa-miR-92a-3p; hsa-let-7b-5p; hsa-miR-26b-5p; hsa-miR-320a-3p; hsa-let-7d-5p; hsa-miR-182-5p; hsa-miR-423-3p; hsa-let-7e-5p; hsa-miR-191-5p; hsa-miR-181a-5p; hsa-miR-21-5p; hsa-miR-183-5p; hsa-miR-16-5p; hsa-miR-155-5p; hsa-miR-320b; hsa-miR-126-3p; hsa-miR-221-3p; hsa-miR-103a-3p; hsa-miR-222-3p; hsa-miR-98-5p; hsa-miR-652-3p; hsa-miR-378a-3p; hsa…
Gene Ontology (miRWalk)	GO0008584 male gonad development	enriched	1.06e-10	2.42e-9	90	hsa-miR-375-3p; hsa-let-7a-5p; hsa-let-7f-5p; hsa-miR-148a-3p; hsa-miR-92a-3p; hsa-let-7b-5p; hsa-let-7g-5p; hsa-miR-26b-5p; hsa-miR-423-5p; hsa-miR-320a-3p; hsa-miR-10a-5p; hsa-miR-182-5p; hsa-miR-200b-3p; hsa-miR-25-3p; hsa-miR-181a-5p; hsa-miR-21-5p; hsa-miR-183-5p; hsa-miR-200c-3p; hsa-miR-185-5p; hsa-miR-146b-5p; hsa-miR-23a-3p; hsa-miR-16-5p; hsa-miR-155-5p; hsa-miR-148b-3p; hsa-miR-221-3p;…
Gene Ontology (miRWalk)	GO0006090 pyruvate metabolic process	enriched	1.08e-10	2.46e-9	46	hsa-miR-375-3p; hsa-miR-92a-3p; hsa-let-7b-5p; hsa-miR-26b-5p; hsa-miR-320a-3p; hsa-let-7e-5p; hsa-miR-191-5p; hsa-miR-25-3p; hsa-miR-181a-5p; hsa-miR-21-5p; hsa-miR-185-5p; hsa-miR-23a-3p; hsa-miR-16-5p; hsa-miR-155-5p; hsa-miR-221-3p; hsa-miR-103a-3p; hsa-miR-22-3p; hsa-miR-98-5p; hsa-miR-378a-3p; hsa-miR-23b-3p; hsa-miR-181b-5p; hsa-miR-100-5p; hsa-miR-320c; hsa-miR-186-5p; hsa-miR-128-3p; hsa…
Gene Ontology (miRWalk)	GO0043065 positive regulation of apoptotic process	enriched	1.12e-10	2.53e-9	139	hsa-miR-375-3p; hsa-miR-26a-5p; hsa-let-7a-5p; hsa-let-7f-5p; hsa-miR-148a-3p; hsa-let-7i-5p; hsa-miR-92a-3p; hsa-let-7b-5p; hsa-let-7g-5p; hsa-miR-26b-5p; hsa-miR-423-5p; hsa-miR-320a-3p; hsa-miR-10a-5p; hsa-let-7d-5p; hsa-miR-182-5p; hsa-miR-423-3p; hsa-let-7e-5p; hsa-miR-200b-3p; hsa-miR-191-5p; hsa-miR-25-3p; hsa-miR-30d-5p; hsa-miR-181a-5p; hsa-miR-151a-5p; hsa-miR-21-5p; hsa-miR-183-5p; hsa…
Gene Ontology (miRWalk)	GO0001077 rna polymerase ii binding in positive regulation of transcription	enriched	1.17e-10	2.64e-9	91	hsa-miR-375-3p; hsa-miR-26a-5p; hsa-let-7a-5p; hsa-let-7f-5p; hsa-miR-92a-3p; hsa-let-7b-5p; hsa-let-7g-5p; hsa-miR-26b-5p; hsa-miR-423-5p; hsa-miR-320a-3p; hsa-miR-10a-5p; hsa-let-7d-5p; hsa-miR-182-5p; hsa-let-7e-5p; hsa-miR-191-5p; hsa-miR-25-3p; hsa-miR-30d-5p; hsa-miR-181a-5p; hsa-miR-151a-5p; hsa-miR-21-5p; hsa-miR-183-5p; hsa-miR-185-5p; hsa-miR-23a-3p; hsa-miR-16-5p; hsa-miR-155-5p; hsa-m…
Gene Ontology (miRWalk)	GO0045211 postsynaptic membrane	enriched	1.21e-10	2.72e-9	83	hsa-miR-375-3p; hsa-let-7a-5p; hsa-miR-92a-3p; hsa-let-7b-5p; hsa-miR-26b-5p; hsa-miR-423-5p; hsa-miR-320a-3p; hsa-miR-10a-5p; hsa-let-7d-5p; hsa-let-7e-5p; hsa-miR-191-5p; hsa-miR-30d-5p; hsa-miR-181a-5p; hsa-miR-21-5p; hsa-miR-183-5p; hsa-miR-146b-5p; hsa-miR-16-5p; hsa-miR-155-5p; hsa-miR-148b-3p; hsa-miR-103a-3p; hsa-miR-222-3p; hsa-miR-22-3p; hsa-miR-98-5p; hsa-miR-652-3p; hsa-miR-378a-3p; h…
Gene Ontology (miRWalk)	GO0006309 apoptotic dna fragmentation	enriched	1.21e-10	2.72e-9	70	hsa-miR-375-3p; hsa-miR-26a-5p; hsa-let-7a-5p; hsa-let-7f-5p; hsa-miR-148a-3p; hsa-miR-92a-3p; hsa-let-7b-5p; hsa-let-7g-5p; hsa-miR-26b-5p; hsa-miR-423-5p; hsa-miR-320a-3p; hsa-miR-423-3p; hsa-let-7e-5p; hsa-miR-30d-5p; hsa-miR-181a-5p; hsa-miR-21-5p; hsa-miR-151a-3p; hsa-miR-16-5p; hsa-miR-155-5p; hsa-miR-320b; hsa-miR-148b-3p; hsa-miR-221-3p; hsa-miR-103a-3p; hsa-miR-222-3p; hsa-miR-22-3p; hsa…
Expressed in tissue (Tissue Atlas)	pancreas	enriched	1.58e-9	2.73e-9	220	hsa-miR-375-3p; hsa-miR-26a-5p; hsa-let-7a-5p; hsa-let-7f-5p; hsa-miR-148a-3p; hsa-let-7i-5p; hsa-miR-92a-3p; hsa-let-7b-5p; hsa-let-7g-5p; hsa-miR-26b-5p; hsa-miR-423-5p; hsa-miR-320a-3p; hsa-miR-10a-5p; hsa-let-7d-5p; hsa-miR-423-3p; hsa-let-7e-5p; hsa-miR-200b-3p; hsa-miR-25-3p; hsa-miR-30d-5p; hsa-miR-181a-5p; hsa-miR-142-5p; hsa-miR-151a-5p; hsa-miR-21-5p; hsa-miR-200c-3p; hsa-miR-185-5p; hs…
Expressed in tissue (Tissue Atlas)	testis	enriched	1.54e-9	2.73e-9	216	hsa-miR-26a-5p; hsa-let-7a-5p; hsa-let-7f-5p; hsa-miR-148a-3p; hsa-let-7i-5p; hsa-miR-92a-3p; hsa-let-7b-5p; hsa-let-7g-5p; hsa-miR-26b-5p; hsa-miR-423-5p; hsa-miR-320a-3p; hsa-miR-10a-5p; hsa-let-7d-5p; hsa-miR-423-3p; hsa-let-7e-5p; hsa-miR-25-3p; hsa-miR-30d-5p; hsa-miR-181a-5p; hsa-miR-142-5p; hsa-miR-151a-5p; hsa-miR-21-5p; hsa-miR-185-5p; hsa-miR-146b-5p; hsa-miR-151a-3p; hsa-miR-23a-3p; hs…
Gene Ontology (miRWalk)	GO0005643 nuclear pore	enriched	1.22e-10	2.73e-9	84	hsa-miR-375-3p; hsa-miR-26a-5p; hsa-let-7a-5p; hsa-miR-148a-3p; hsa-miR-92a-3p; hsa-let-7b-5p; hsa-let-7g-5p; hsa-miR-26b-5p; hsa-miR-320a-3p; hsa-miR-10a-5p; hsa-let-7d-5p; hsa-miR-182-5p; hsa-miR-423-3p; hsa-let-7e-5p; hsa-miR-25-3p; hsa-miR-30d-5p; hsa-miR-181a-5p; hsa-miR-185-5p; hsa-miR-23a-3p; hsa-miR-16-5p; hsa-miR-155-5p; hsa-miR-146a-5p; hsa-miR-221-3p; hsa-miR-103a-3p; hsa-miR-222-3p; h…
Gene Ontology (miRWalk)	GO0043410 positive regulation of mapk cascade	enriched	1.23e-10	2.74e-9	73	hsa-miR-375-3p; hsa-miR-26a-5p; hsa-let-7a-5p; hsa-miR-92a-3p; hsa-let-7b-5p; hsa-miR-26b-5p; hsa-miR-10a-5p; hsa-let-7d-5p; hsa-miR-200b-3p; hsa-miR-25-3p; hsa-miR-181a-5p; hsa-miR-151a-5p; hsa-miR-21-5p; hsa-miR-183-5p; hsa-miR-200c-3p; hsa-miR-185-5p; hsa-miR-146b-5p; hsa-miR-23a-3p; hsa-miR-16-5p; hsa-miR-155-5p; hsa-miR-126-3p; hsa-miR-221-3p; hsa-miR-199a-5p; hsa-miR-103a-3p; hsa-miR-222-3p…
Gene Ontology (miRWalk)	GO0005840 ribosome	enriched	1.25e-10	2.76e-9	85	hsa-miR-375-3p; hsa-let-7a-5p; hsa-miR-148a-3p; hsa-miR-92a-3p; hsa-let-7b-5p; hsa-miR-26b-5p; hsa-miR-423-5p; hsa-miR-320a-3p; hsa-miR-10a-5p; hsa-miR-182-5p; hsa-miR-423-3p; hsa-let-7e-5p; hsa-miR-30d-5p; hsa-miR-21-5p; hsa-miR-183-5p; hsa-miR-185-5p; hsa-miR-23a-3p; hsa-miR-16-5p; hsa-miR-155-5p; hsa-miR-320b; hsa-miR-30e-5p; hsa-miR-221-3p; hsa-miR-99b-5p; hsa-miR-222-3p; hsa-miR-22-3p; hsa-m…
Gene Ontology (miRWalk)	GO0006260 dna replication	enriched	1.26e-10	2.76e-9	115	hsa-miR-375-3p; hsa-miR-26a-5p; hsa-let-7a-5p; hsa-let-7f-5p; hsa-let-7i-5p; hsa-miR-92a-3p; hsa-let-7b-5p; hsa-let-7g-5p; hsa-miR-26b-5p; hsa-miR-423-5p; hsa-miR-320a-3p; hsa-miR-10a-5p; hsa-let-7d-5p; hsa-miR-423-3p; hsa-let-7e-5p; hsa-miR-25-3p; hsa-miR-181a-5p; hsa-miR-21-5p; hsa-miR-183-5p; hsa-miR-185-5p; hsa-miR-23a-3p; hsa-miR-16-5p; hsa-miR-155-5p; hsa-miR-146a-5p; hsa-miR-148b-3p; hsa-m…
Gene Ontology (miRWalk)	GO0051028 mrna transport	enriched	1.25e-10	2.76e-9	85	hsa-miR-375-3p; hsa-miR-26a-5p; hsa-let-7a-5p; hsa-miR-92a-3p; hsa-let-7b-5p; hsa-let-7g-5p; hsa-miR-26b-5p; hsa-miR-320a-3p; hsa-miR-10a-5p; hsa-miR-182-5p; hsa-miR-423-3p; hsa-let-7e-5p; hsa-miR-25-3p; hsa-miR-30d-5p; hsa-miR-181a-5p; hsa-miR-21-5p; hsa-miR-183-5p; hsa-miR-23a-3p; hsa-miR-16-5p; hsa-miR-155-5p; hsa-miR-27b-3p; hsa-miR-221-3p; hsa-miR-103a-3p; hsa-miR-99b-5p; hsa-miR-222-3p; hsa…
Gene Ontology (miRWalk)	GO0012505 endomembrane system	enriched	1.28e-10	2.79e-9	79	hsa-miR-375-3p; hsa-let-7a-5p; hsa-let-7f-5p; hsa-miR-148a-3p; hsa-miR-92a-3p; hsa-let-7b-5p; hsa-miR-26b-5p; hsa-miR-423-5p; hsa-miR-320a-3p; hsa-let-7d-5p; hsa-miR-423-3p; hsa-miR-25-3p; hsa-miR-30d-5p; hsa-miR-181a-5p; hsa-miR-21-5p; hsa-miR-183-5p; hsa-miR-16-5p; hsa-miR-155-5p; hsa-miR-27b-3p; hsa-miR-148b-3p; hsa-miR-221-3p; hsa-miR-103a-3p; hsa-miR-99b-5p; hsa-miR-222-3p; hsa-miR-98-5p; hs…
Gene Ontology (miRWalk)	GO0003743 translation initiation factor activity	enriched	1.29e-10	2.81e-9	76	hsa-miR-375-3p; hsa-let-7a-5p; hsa-let-7f-5p; hsa-miR-148a-3p; hsa-miR-92a-3p; hsa-let-7b-5p; hsa-miR-26b-5p; hsa-miR-320a-3p; hsa-miR-10a-5p; hsa-miR-423-3p; hsa-let-7e-5p; hsa-miR-191-5p; hsa-miR-25-3p; hsa-miR-30d-5p; hsa-miR-151a-5p; hsa-miR-21-5p; hsa-miR-185-5p; hsa-miR-151a-3p; hsa-miR-16-5p; hsa-miR-155-5p; hsa-miR-221-3p; hsa-miR-222-3p; hsa-miR-98-5p; hsa-miR-652-3p; hsa-miR-378a-3p; hs…
Gene Ontology (miRWalk)	GO0005765 lysosomal membrane	enriched	1.41e-10	3.03e-9	77	hsa-miR-375-3p; hsa-miR-26a-5p; hsa-let-7a-5p; hsa-miR-92a-3p; hsa-let-7b-5p; hsa-miR-26b-5p; hsa-miR-423-5p; hsa-miR-320a-3p; hsa-miR-10a-5p; hsa-let-7d-5p; hsa-miR-423-3p; hsa-miR-191-5p; hsa-miR-181a-5p; hsa-miR-151a-5p; hsa-miR-21-5p; hsa-miR-183-5p; hsa-miR-200c-3p; hsa-miR-23a-3p; hsa-miR-16-5p; hsa-miR-155-5p; hsa-miR-146a-5p; hsa-miR-148b-3p; hsa-miR-103a-3p; hsa-miR-99b-5p; hsa-miR-222-3…
Gene Ontology (miRWalk)	GO0047485 protein n terminus binding	enriched	1.40e-10	3.03e-9	112	hsa-miR-375-3p; hsa-miR-26a-5p; hsa-let-7a-5p; hsa-let-7f-5p; hsa-miR-92a-3p; hsa-let-7b-5p; hsa-miR-26b-5p; hsa-miR-320a-3p; hsa-miR-10a-5p; hsa-let-7d-5p; hsa-miR-182-5p; hsa-miR-423-3p; hsa-let-7e-5p; hsa-miR-25-3p; hsa-miR-30d-5p; hsa-miR-181a-5p; hsa-miR-21-5p; hsa-miR-183-5p; hsa-miR-185-5p; hsa-miR-146b-5p; hsa-miR-23a-3p; hsa-miR-16-5p; hsa-miR-155-5p; hsa-miR-146a-5p; hsa-miR-30e-5p; hsa…
Gene Ontology (miRWalk)	GO0051384 response to glucocorticoid stimulus	enriched	1.41e-10	3.03e-9	90	hsa-miR-26a-5p; hsa-let-7a-5p; hsa-miR-148a-3p; hsa-miR-92a-3p; hsa-let-7b-5p; hsa-let-7g-5p; hsa-miR-26b-5p; hsa-miR-423-5p; hsa-miR-320a-3p; hsa-miR-10a-5p; hsa-miR-182-5p; hsa-miR-423-3p; hsa-let-7e-5p; hsa-miR-200b-3p; hsa-miR-191-5p; hsa-miR-25-3p; hsa-miR-181a-5p; hsa-miR-21-5p; hsa-miR-200c-3p; hsa-miR-146b-5p; hsa-miR-23a-3p; hsa-miR-16-5p; hsa-miR-155-5p; hsa-miR-146a-5p; hsa-miR-126-3p;…
Expressed in tissue (Tissue Atlas)	kidney	enriched	1.90e-9	3.10e-9	218	hsa-miR-26a-5p; hsa-let-7a-5p; hsa-let-7f-5p; hsa-miR-148a-3p; hsa-let-7i-5p; hsa-miR-92a-3p; hsa-let-7b-5p; hsa-let-7g-5p; hsa-miR-26b-5p; hsa-miR-423-5p; hsa-miR-320a-3p; hsa-miR-10a-5p; hsa-let-7d-5p; hsa-miR-423-3p; hsa-let-7e-5p; hsa-miR-200b-3p; hsa-miR-25-3p; hsa-miR-30d-5p; hsa-miR-181a-5p; hsa-miR-142-5p; hsa-miR-151a-5p; hsa-miR-21-5p; hsa-miR-200c-3p; hsa-miR-185-5p; hsa-miR-146b-5p; h…
Gene Ontology (miRWalk)	GO0006338 chromatin remodeling	enriched	1.45e-10	3.12e-9	99	hsa-miR-375-3p; hsa-miR-26a-5p; hsa-let-7a-5p; hsa-let-7f-5p; hsa-miR-148a-3p; hsa-miR-92a-3p; hsa-let-7b-5p; hsa-let-7g-5p; hsa-miR-26b-5p; hsa-miR-423-5p; hsa-miR-320a-3p; hsa-miR-10a-5p; hsa-let-7d-5p; hsa-miR-423-3p; hsa-let-7e-5p; hsa-miR-191-5p; hsa-miR-25-3p; hsa-miR-181a-5p; hsa-miR-151a-5p; hsa-miR-21-5p; hsa-miR-183-5p; hsa-miR-23a-3p; hsa-miR-16-5p; hsa-miR-155-5p; hsa-miR-320b; hsa-mi…
Gene Ontology (miRWalk)	GO0006935 chemotaxis	enriched	1.48e-10	3.15e-9	63	hsa-miR-375-3p; hsa-miR-26a-5p; hsa-let-7a-5p; hsa-miR-92a-3p; hsa-let-7b-5p; hsa-miR-26b-5p; hsa-miR-320a-3p; hsa-miR-10a-5p; hsa-let-7e-5p; hsa-miR-25-3p; hsa-miR-181a-5p; hsa-miR-21-5p; hsa-miR-23a-3p; hsa-miR-16-5p; hsa-miR-155-5p; hsa-miR-146a-5p; hsa-miR-126-3p; hsa-miR-148b-3p; hsa-miR-221-3p; hsa-miR-103a-3p; hsa-miR-98-5p; hsa-miR-378a-3p; hsa-miR-101-3p; hsa-miR-340-5p; hsa-miR-23b-3p; …
Gene Ontology (miRWalk)	GO0000398 mrna splicing via spliceosome	enriched	1.49e-10	3.16e-9	120	hsa-miR-375-3p; hsa-miR-26a-5p; hsa-let-7a-5p; hsa-let-7f-5p; hsa-miR-92a-3p; hsa-let-7b-5p; hsa-miR-26b-5p; hsa-miR-423-5p; hsa-miR-320a-3p; hsa-miR-10a-5p; hsa-let-7d-5p; hsa-miR-182-5p; hsa-miR-423-3p; hsa-let-7e-5p; hsa-miR-191-5p; hsa-miR-25-3p; hsa-miR-30d-5p; hsa-miR-181a-5p; hsa-miR-151a-5p; hsa-miR-21-5p; hsa-miR-183-5p; hsa-miR-185-5p; hsa-miR-151a-3p; hsa-miR-23a-3p; hsa-miR-16-5p; hsa…
Gene Ontology (miRWalk)	GO0051090 regulation of sequence specific dna binding transcription factor activity	enriched	1.49e-10	3.16e-9	77	hsa-miR-26a-5p; hsa-let-7a-5p; hsa-miR-92a-3p; hsa-let-7b-5p; hsa-miR-26b-5p; hsa-miR-320a-3p; hsa-miR-10a-5p; hsa-miR-182-5p; hsa-miR-423-3p; hsa-let-7e-5p; hsa-miR-25-3p; hsa-miR-181a-5p; hsa-miR-21-5p; hsa-miR-183-5p; hsa-miR-23a-3p; hsa-miR-16-5p; hsa-miR-155-5p; hsa-miR-320b; hsa-miR-27b-3p; hsa-miR-148b-3p; hsa-miR-221-3p; hsa-miR-140-3p; hsa-miR-222-3p; hsa-miR-22-3p; hsa-miR-98-5p; hsa-mi…
Pathways (miRWalk)	hsa05218 Melanoma	enriched	8.63e-10	3.16e-9	130	hsa-miR-375-3p; hsa-miR-26a-5p; hsa-let-7a-5p; hsa-let-7f-5p; hsa-miR-92a-3p; hsa-let-7b-5p; hsa-let-7g-5p; hsa-miR-26b-5p; hsa-miR-423-5p; hsa-miR-320a-3p; hsa-miR-10a-5p; hsa-let-7d-5p; hsa-miR-182-5p; hsa-miR-423-3p; hsa-let-7e-5p; hsa-miR-200b-3p; hsa-miR-191-5p; hsa-miR-25-3p; hsa-miR-30d-5p; hsa-miR-181a-5p; hsa-miR-21-5p; hsa-miR-183-5p; hsa-miR-185-5p; hsa-miR-146b-5p; hsa-miR-23a-3p; hsa…
Gene Ontology (miRWalk)	GO0001822 kidney development	enriched	1.56e-10	3.29e-9	93	hsa-miR-375-3p; hsa-miR-26a-5p; hsa-let-7a-5p; hsa-let-7f-5p; hsa-miR-148a-3p; hsa-miR-92a-3p; hsa-let-7b-5p; hsa-miR-26b-5p; hsa-miR-423-5p; hsa-miR-320a-3p; hsa-miR-10a-5p; hsa-let-7d-5p; hsa-miR-423-3p; hsa-let-7e-5p; hsa-miR-200b-3p; hsa-miR-25-3p; hsa-miR-30d-5p; hsa-miR-181a-5p; hsa-miR-21-5p; hsa-miR-200c-3p; hsa-miR-185-5p; hsa-miR-16-5p; hsa-miR-155-5p; hsa-miR-126-3p; hsa-miR-148b-3p; h…
Gene Ontology (miRWalk)	GO0051591 response to camp	enriched	1.56e-10	3.29e-9	66	hsa-miR-375-3p; hsa-miR-26a-5p; hsa-let-7a-5p; hsa-miR-92a-3p; hsa-let-7b-5p; hsa-miR-26b-5p; hsa-miR-423-5p; hsa-miR-320a-3p; hsa-miR-10a-5p; hsa-miR-182-5p; hsa-let-7e-5p; hsa-miR-191-5p; hsa-miR-181a-5p; hsa-miR-21-5p; hsa-miR-183-5p; hsa-miR-16-5p; hsa-miR-155-5p; hsa-miR-146a-5p; hsa-miR-199a-5p; hsa-miR-222-3p; hsa-miR-98-5p; hsa-miR-378a-3p; hsa-miR-101-3p; hsa-miR-23b-3p; hsa-miR-181b-5p;…
Gene Ontology (miRWalk)	GO0051865 protein autoubiquitination	enriched	1.59e-10	3.34e-9	47	hsa-miR-26a-5p; hsa-let-7a-5p; hsa-let-7b-5p; hsa-miR-26b-5p; hsa-miR-10a-5p; hsa-miR-423-3p; hsa-let-7e-5p; hsa-miR-191-5p; hsa-miR-181a-5p; hsa-miR-21-5p; hsa-miR-183-5p; hsa-miR-146b-5p; hsa-miR-151a-3p; hsa-miR-16-5p; hsa-miR-155-5p; hsa-miR-146a-5p; hsa-miR-221-3p; hsa-miR-99b-5p; hsa-miR-222-3p; hsa-miR-98-5p; hsa-miR-101-3p; hsa-miR-181b-5p; hsa-miR-93-5p; hsa-miR-24-3p; hsa-miR-7-5p; hsa-…
Gene Ontology (miRWalk)	GO0051602 response to electrical stimulus	enriched	1.63e-10	3.40e-9	19	hsa-miR-375-3p; hsa-miR-92a-3p; hsa-let-7b-5p; hsa-miR-26b-5p; hsa-miR-320a-3p; hsa-miR-21-5p; hsa-miR-16-5p; hsa-miR-155-5p; hsa-miR-148b-3p; hsa-miR-222-3p; hsa-miR-101-3p; hsa-miR-93-5p; hsa-miR-7-5p; hsa-miR-186-5p; hsa-miR-128-3p; hsa-miR-127-3p; hsa-miR-124-3p; hsa-miR-150-5p; hsa-miR-224-5p
Drugs (SM2miR)	Arsenic trioxide	enriched	4.07e-11	3.44e-9	62	hsa-let-7a-5p; hsa-let-7f-5p; hsa-miR-148a-3p; hsa-let-7g-5p; hsa-miR-10a-5p; hsa-let-7d-5p; hsa-miR-191-5p; hsa-miR-181a-5p; hsa-miR-21-5p; hsa-miR-183-5p; hsa-miR-200c-3p; hsa-miR-146b-5p; hsa-miR-16-5p; hsa-miR-155-5p; hsa-miR-27b-3p; hsa-miR-146a-5p; hsa-miR-126-3p; hsa-miR-148b-3p; hsa-miR-221-3p; hsa-miR-222-3p; hsa-miR-22-3p; hsa-miR-98-5p; hsa-miR-378a-3p; hsa-miR-27a-3p; hsa-miR-144-3p; …
Drugs (SM2miR)	Marine fungal metabolite 1386A	enriched	3.86e-11	3.44e-9	38	hsa-miR-375-3p; hsa-miR-26a-5p; hsa-let-7a-5p; hsa-let-7i-5p; hsa-let-7b-5p; hsa-let-7g-5p; hsa-miR-320a-3p; hsa-let-7d-5p; hsa-miR-182-5p; hsa-let-7e-5p; hsa-miR-25-3p; hsa-miR-181a-5p; hsa-miR-21-5p; hsa-miR-200c-3p; hsa-miR-16-5p; hsa-miR-320b; hsa-miR-27b-3p; hsa-miR-103a-3p; hsa-miR-99b-5p; hsa-miR-181b-5p; hsa-miR-93-5p; hsa-miR-320c; hsa-miR-7-5p; hsa-let-7c-5p; hsa-miR-638; hsa-miR-320d; …
Pathways (miRWalk)	WP1545 miRNAs involved in DDR	enriched	9.48e-10	3.45e-9	108	hsa-miR-26a-5p; hsa-let-7a-5p; hsa-let-7f-5p; hsa-miR-148a-3p; hsa-let-7i-5p; hsa-miR-92a-3p; hsa-let-7b-5p; hsa-let-7g-5p; hsa-miR-26b-5p; hsa-miR-423-5p; hsa-miR-320a-3p; hsa-miR-10a-5p; hsa-let-7d-5p; hsa-miR-182-5p; hsa-miR-423-3p; hsa-miR-200b-3p; hsa-miR-191-5p; hsa-miR-25-3p; hsa-miR-30d-5p; hsa-miR-181a-5p; hsa-miR-21-5p; hsa-miR-183-5p; hsa-miR-185-5p; hsa-miR-146b-5p; hsa-miR-151a-3p; h…
Gene Ontology (miRWalk)	GO0002756 myd88 independent toll like receptor signaling pathway	enriched	1.67e-10	3.47e-9	108	hsa-miR-375-3p; hsa-miR-26a-5p; hsa-let-7a-5p; hsa-let-7f-5p; hsa-miR-148a-3p; hsa-miR-92a-3p; hsa-let-7b-5p; hsa-miR-26b-5p; hsa-miR-423-5p; hsa-miR-320a-3p; hsa-miR-10a-5p; hsa-miR-182-5p; hsa-miR-423-3p; hsa-miR-200b-3p; hsa-miR-25-3p; hsa-miR-30d-5p; hsa-miR-181a-5p; hsa-miR-21-5p; hsa-miR-200c-3p; hsa-miR-185-5p; hsa-miR-146b-5p; hsa-miR-151a-3p; hsa-miR-16-5p; hsa-miR-155-5p; hsa-miR-320b; …
Diseases (MNDR)	Alzheimers disease	enriched	4.32e-11	3.48e-9	211	hsa-miR-375-3p; hsa-miR-26a-5p; hsa-let-7a-5p; hsa-let-7f-5p; hsa-miR-148a-3p; hsa-let-7i-5p; hsa-miR-92a-3p; hsa-let-7g-5p; hsa-miR-26b-5p; hsa-miR-423-5p; hsa-miR-320a-3p; hsa-miR-10a-5p; hsa-let-7d-5p; hsa-miR-182-5p; hsa-miR-423-3p; hsa-let-7e-5p; hsa-miR-200b-3p; hsa-miR-191-5p; hsa-miR-25-3p; hsa-miR-30d-5p; hsa-miR-181a-5p; hsa-miR-142-5p; hsa-miR-151a-5p; hsa-miR-21-5p; hsa-miR-183-5p; hs…
Pathways (miRWalk)	P00048 PI3 kinase pathway	enriched	9.69e-10	3.50e-9	109	hsa-miR-375-3p; hsa-miR-26a-5p; hsa-let-7a-5p; hsa-let-7f-5p; hsa-miR-148a-3p; hsa-miR-92a-3p; hsa-let-7b-5p; hsa-let-7g-5p; hsa-miR-26b-5p; hsa-miR-423-5p; hsa-miR-320a-3p; hsa-miR-10a-5p; hsa-miR-182-5p; hsa-miR-423-3p; hsa-miR-30d-5p; hsa-miR-181a-5p; hsa-miR-21-5p; hsa-miR-183-5p; hsa-miR-185-5p; hsa-miR-146b-5p; hsa-miR-23a-3p; hsa-miR-16-5p; hsa-miR-155-5p; hsa-miR-27b-3p; hsa-miR-30e-5p; h…
Gene Ontology (miRWalk)	GO0030425 dendrite	enriched	1.71e-10	3.55e-9	101	hsa-miR-375-3p; hsa-let-7a-5p; hsa-let-7f-5p; hsa-miR-92a-3p; hsa-let-7b-5p; hsa-miR-26b-5p; hsa-miR-423-5p; hsa-miR-320a-3p; hsa-miR-10a-5p; hsa-miR-423-3p; hsa-let-7e-5p; hsa-miR-25-3p; hsa-miR-181a-5p; hsa-miR-21-5p; hsa-miR-183-5p; hsa-miR-200c-3p; hsa-miR-185-5p; hsa-miR-16-5p; hsa-miR-155-5p; hsa-miR-27b-3p; hsa-miR-146a-5p; hsa-miR-30e-5p; hsa-miR-126-3p; hsa-miR-148b-3p; hsa-miR-221-3p; h…
Gene Ontology (miRWalk)	GO0007584 response to nutrient	enriched	1.72e-10	3.55e-9	68	hsa-miR-375-3p; hsa-miR-26a-5p; hsa-let-7a-5p; hsa-let-7f-5p; hsa-miR-92a-3p; hsa-let-7b-5p; hsa-miR-26b-5p; hsa-let-7e-5p; hsa-miR-191-5p; hsa-miR-25-3p; hsa-miR-30d-5p; hsa-miR-21-5p; hsa-miR-23a-3p; hsa-miR-16-5p; hsa-miR-155-5p; hsa-miR-27b-3p; hsa-miR-146a-5p; hsa-miR-30e-5p; hsa-miR-126-3p; hsa-miR-148b-3p; hsa-miR-199a-5p; hsa-miR-103a-3p; hsa-miR-99b-5p; hsa-miR-98-5p; hsa-miR-378a-3p; hs…
Pathways (miRWalk)	P04380 Cortocotropin releasing factor receptor signaling pathway	enriched	9.95e-10	3.56e-9	38	hsa-miR-375-3p; hsa-miR-148a-3p; hsa-miR-92a-3p; hsa-let-7b-5p; hsa-miR-26b-5p; hsa-miR-423-5p; hsa-miR-10a-5p; hsa-let-7e-5p; hsa-miR-21-5p; hsa-miR-23a-3p; hsa-miR-16-5p; hsa-miR-155-5p; hsa-miR-27b-3p; hsa-miR-103a-3p; hsa-miR-98-5p; hsa-miR-101-3p; hsa-miR-27a-3p; hsa-miR-93-5p; hsa-miR-100-5p; hsa-miR-7-5p; hsa-miR-186-5p; hsa-miR-128-3p; hsa-miR-30a-5p; hsa-miR-484; hsa-miR-744-5p; hsa-miR-…
Gene Ontology (miRWalk)	GO0019221 cytokine mediated signaling pathway	enriched	1.78e-10	3.66e-9	131	hsa-miR-375-3p; hsa-miR-26a-5p; hsa-let-7a-5p; hsa-miR-148a-3p; hsa-let-7i-5p; hsa-miR-92a-3p; hsa-let-7b-5p; hsa-let-7g-5p; hsa-miR-26b-5p; hsa-miR-320a-3p; hsa-miR-10a-5p; hsa-let-7d-5p; hsa-miR-423-3p; hsa-let-7e-5p; hsa-miR-191-5p; hsa-miR-25-3p; hsa-miR-30d-5p; hsa-miR-181a-5p; hsa-miR-151a-5p; hsa-miR-21-5p; hsa-miR-183-5p; hsa-miR-185-5p; hsa-miR-146b-5p; hsa-miR-23a-3p; hsa-miR-16-5p; hsa…
Pathways (miRWalk)	WP49 IL 2 Signaling pathway	enriched	1.05e-9	3.71e-9	93	hsa-miR-375-3p; hsa-miR-26a-5p; hsa-let-7a-5p; hsa-let-7f-5p; hsa-miR-148a-3p; hsa-miR-92a-3p; hsa-let-7b-5p; hsa-let-7g-5p; hsa-miR-26b-5p; hsa-miR-423-5p; hsa-miR-320a-3p; hsa-let-7d-5p; hsa-miR-182-5p; hsa-miR-423-3p; hsa-let-7e-5p; hsa-miR-200b-3p; hsa-miR-181a-5p; hsa-miR-21-5p; hsa-miR-183-5p; hsa-miR-200c-3p; hsa-miR-185-5p; hsa-miR-23a-3p; hsa-miR-16-5p; hsa-miR-155-5p; hsa-miR-320b; hsa-…
Pathways (miRWalk)	hsa00230 Purine metabolism	enriched	1.05e-9	3.71e-9	93	hsa-miR-375-3p; hsa-miR-26a-5p; hsa-let-7a-5p; hsa-let-7i-5p; hsa-miR-92a-3p; hsa-let-7b-5p; hsa-let-7g-5p; hsa-miR-26b-5p; hsa-miR-423-5p; hsa-miR-320a-3p; hsa-miR-10a-5p; hsa-let-7d-5p; hsa-miR-182-5p; hsa-miR-423-3p; hsa-let-7e-5p; hsa-miR-30d-5p; hsa-miR-21-5p; hsa-miR-183-5p; hsa-miR-23a-3p; hsa-miR-16-5p; hsa-miR-155-5p; hsa-miR-146a-5p; hsa-miR-148b-3p; hsa-miR-221-3p; hsa-miR-103a-3p; hsa…
Pathways (miRWalk)	WP706 SIDS Susceptibility Pathways	enriched	1.07e-9	3.74e-9	79	hsa-miR-375-3p; hsa-miR-26a-5p; hsa-let-7a-5p; hsa-let-7f-5p; hsa-miR-92a-3p; hsa-let-7b-5p; hsa-miR-26b-5p; hsa-miR-423-5p; hsa-miR-182-5p; hsa-miR-200b-3p; hsa-miR-25-3p; hsa-miR-181a-5p; hsa-miR-21-5p; hsa-miR-200c-3p; hsa-miR-185-5p; hsa-miR-146b-5p; hsa-miR-23a-3p; hsa-miR-16-5p; hsa-miR-155-5p; hsa-miR-146a-5p; hsa-miR-221-3p; hsa-miR-103a-3p; hsa-miR-140-3p; hsa-miR-99b-5p; hsa-miR-222-3p;…
Pathways (miRWalk)	hsa00510 N Glycan biosynthesis	enriched	1.07e-9	3.74e-9	54	hsa-miR-375-3p; hsa-miR-26a-5p; hsa-let-7a-5p; hsa-let-7i-5p; hsa-miR-92a-3p; hsa-let-7b-5p; hsa-miR-26b-5p; hsa-miR-320a-3p; hsa-miR-10a-5p; hsa-miR-423-3p; hsa-let-7e-5p; hsa-miR-25-3p; hsa-miR-30d-5p; hsa-miR-181a-5p; hsa-miR-21-5p; hsa-miR-23a-3p; hsa-miR-16-5p; hsa-miR-155-5p; hsa-miR-221-3p; hsa-miR-103a-3p; hsa-miR-222-3p; hsa-miR-98-5p; hsa-miR-23b-3p; hsa-miR-181b-5p; hsa-miR-93-5p; hsa-…
Pathways (miRWalk)	P00019 Endothelin signaling pathway	enriched	1.11e-9	3.82e-9	92	hsa-miR-375-3p; hsa-let-7a-5p; hsa-let-7i-5p; hsa-miR-92a-3p; hsa-let-7b-5p; hsa-miR-26b-5p; hsa-miR-423-5p; hsa-miR-320a-3p; hsa-miR-10a-5p; hsa-let-7d-5p; hsa-miR-182-5p; hsa-miR-423-3p; hsa-miR-25-3p; hsa-miR-181a-5p; hsa-miR-21-5p; hsa-miR-200c-3p; hsa-miR-185-5p; hsa-miR-146b-5p; hsa-miR-16-5p; hsa-miR-155-5p; hsa-miR-320b; hsa-miR-27b-3p; hsa-miR-126-3p; hsa-miR-148b-3p; hsa-miR-221-3p; hsa…
Pathways (miRWalk)	hsa04650 Natural killer cell mediated cytotoxicity	enriched	1.11e-9	3.82e-9	101	hsa-miR-375-3p; hsa-miR-26a-5p; hsa-let-7a-5p; hsa-miR-148a-3p; hsa-miR-92a-3p; hsa-let-7b-5p; hsa-let-7g-5p; hsa-miR-26b-5p; hsa-miR-423-5p; hsa-miR-320a-3p; hsa-miR-423-3p; hsa-let-7e-5p; hsa-miR-200b-3p; hsa-miR-191-5p; hsa-miR-30d-5p; hsa-miR-181a-5p; hsa-miR-21-5p; hsa-miR-183-5p; hsa-miR-200c-3p; hsa-miR-23a-3p; hsa-miR-16-5p; hsa-miR-155-5p; hsa-miR-320b; hsa-miR-146a-5p; hsa-miR-126-3p; h…
Pathways (miRWalk)	WP391 Mitochondrial Gene Expression	enriched	1.13e-9	3.84e-9	48	hsa-miR-26a-5p; hsa-let-7a-5p; hsa-let-7f-5p; hsa-miR-92a-3p; hsa-let-7b-5p; hsa-miR-26b-5p; hsa-miR-423-5p; hsa-miR-320a-3p; hsa-miR-10a-5p; hsa-miR-182-5p; hsa-miR-423-3p; hsa-miR-200b-3p; hsa-miR-21-5p; hsa-miR-183-5p; hsa-miR-23a-3p; hsa-miR-16-5p; hsa-miR-155-5p; hsa-miR-30e-5p; hsa-miR-103a-3p; hsa-miR-99b-5p; hsa-miR-222-3p; hsa-miR-22-3p; hsa-miR-98-5p; hsa-miR-27a-3p; hsa-miR-23b-3p; hsa…
Pathways (miRWalk)	WP534 Glycolysis and Gluconeogenesis	enriched	1.15e-9	3.87e-9	83	hsa-miR-375-3p; hsa-miR-148a-3p; hsa-miR-92a-3p; hsa-let-7b-5p; hsa-miR-26b-5p; hsa-miR-423-5p; hsa-miR-320a-3p; hsa-miR-10a-5p; hsa-miR-423-3p; hsa-miR-191-5p; hsa-miR-25-3p; hsa-miR-21-5p; hsa-miR-183-5p; hsa-miR-185-5p; hsa-miR-23a-3p; hsa-miR-16-5p; hsa-miR-155-5p; hsa-miR-320b; hsa-miR-27b-3p; hsa-miR-221-3p; hsa-miR-99b-5p; hsa-miR-222-3p; hsa-miR-22-3p; hsa-miR-98-5p; hsa-miR-378a-3p; hsa-…
Pathways (miRWalk)	WP98 Prostaglandin Synthesis and Regulation	enriched	1.14e-9	3.87e-9	52	hsa-miR-26a-5p; hsa-let-7a-5p; hsa-miR-92a-3p; hsa-let-7b-5p; hsa-miR-26b-5p; hsa-miR-423-5p; hsa-miR-320a-3p; hsa-miR-10a-5p; hsa-let-7e-5p; hsa-miR-181a-5p; hsa-miR-21-5p; hsa-miR-200c-3p; hsa-miR-146b-5p; hsa-miR-16-5p; hsa-miR-155-5p; hsa-miR-27b-3p; hsa-miR-28-3p; hsa-miR-148b-3p; hsa-miR-199a-5p; hsa-miR-652-3p; hsa-miR-101-3p; hsa-miR-23b-3p; hsa-miR-100-5p; hsa-miR-320c; hsa-miR-186-5p; h…
Gene Ontology (miRWalk)	GO0005938 cell cortex	enriched	2.01e-10	4.12e-9	93	hsa-miR-375-3p; hsa-miR-26a-5p; hsa-let-7f-5p; hsa-miR-92a-3p; hsa-let-7b-5p; hsa-miR-26b-5p; hsa-miR-423-5p; hsa-miR-320a-3p; hsa-miR-10a-5p; hsa-miR-423-3p; hsa-let-7e-5p; hsa-miR-25-3p; hsa-miR-181a-5p; hsa-miR-21-5p; hsa-miR-183-5p; hsa-miR-200c-3p; hsa-miR-185-5p; hsa-miR-146b-5p; hsa-miR-23a-3p; hsa-miR-16-5p; hsa-miR-155-5p; hsa-miR-146a-5p; hsa-miR-148b-3p; hsa-miR-221-3p; hsa-miR-199a-5p…
Gene Ontology (miRWalk)	GO0014068 positive regulation of phosphatidylinositol 3 kinase cascade	enriched	2.04e-10	4.16e-9	57	hsa-miR-375-3p; hsa-let-7a-5p; hsa-miR-92a-3p; hsa-let-7b-5p; hsa-miR-26b-5p; hsa-miR-10a-5p; hsa-let-7d-5p; hsa-let-7e-5p; hsa-miR-200b-3p; hsa-miR-25-3p; hsa-miR-181a-5p; hsa-miR-21-5p; hsa-miR-200c-3p; hsa-miR-146b-5p; hsa-miR-16-5p; hsa-miR-155-5p; hsa-miR-126-3p; hsa-miR-221-3p; hsa-miR-199a-5p; hsa-miR-222-3p; hsa-miR-22-3p; hsa-miR-98-5p; hsa-miR-101-3p; hsa-miR-27a-3p; hsa-miR-181b-5p; hs…
Gene Ontology (miRWalk)	GO0051059 nf kappab binding	enriched	2.09e-10	4.26e-9	77	hsa-miR-375-3p; hsa-miR-26a-5p; hsa-miR-92a-3p; hsa-let-7b-5p; hsa-let-7g-5p; hsa-miR-26b-5p; hsa-miR-423-5p; hsa-miR-320a-3p; hsa-miR-10a-5p; hsa-miR-182-5p; hsa-miR-423-3p; hsa-let-7e-5p; hsa-miR-200b-3p; hsa-miR-25-3p; hsa-miR-30d-5p; hsa-miR-21-5p; hsa-miR-183-5p; hsa-miR-200c-3p; hsa-miR-146b-5p; hsa-miR-16-5p; hsa-miR-155-5p; hsa-miR-146a-5p; hsa-miR-30e-5p; hsa-miR-148b-3p; hsa-miR-221-3p;…
Gene Ontology (miRWalk)	GO0004872 receptor activity	enriched	2.11e-10	4.27e-9	102	hsa-miR-375-3p; hsa-let-7a-5p; hsa-let-7f-5p; hsa-let-7i-5p; hsa-miR-92a-3p; hsa-let-7b-5p; hsa-miR-26b-5p; hsa-miR-423-5p; hsa-miR-320a-3p; hsa-miR-10a-5p; hsa-let-7d-5p; hsa-miR-423-3p; hsa-let-7e-5p; hsa-miR-200b-3p; hsa-miR-25-3p; hsa-miR-181a-5p; hsa-miR-21-5p; hsa-miR-183-5p; hsa-miR-200c-3p; hsa-miR-185-5p; hsa-miR-151a-3p; hsa-miR-16-5p; hsa-miR-155-5p; hsa-miR-320b; hsa-miR-27b-3p; hsa-m…
Pathways (miRWalk)	hsa00310 Lysine degradation	enriched	1.29e-9	4.28e-9	75	hsa-miR-375-3p; hsa-miR-26a-5p; hsa-let-7a-5p; hsa-let-7f-5p; hsa-miR-92a-3p; hsa-let-7b-5p; hsa-miR-26b-5p; hsa-miR-423-5p; hsa-miR-320a-3p; hsa-miR-423-3p; hsa-let-7e-5p; hsa-miR-25-3p; hsa-miR-151a-5p; hsa-miR-21-5p; hsa-miR-183-5p; hsa-miR-185-5p; hsa-miR-151a-3p; hsa-miR-16-5p; hsa-miR-155-5p; hsa-miR-320b; hsa-miR-27b-3p; hsa-miR-30e-5p; hsa-miR-221-3p; hsa-miR-103a-3p; hsa-miR-99b-5p; hsa-…
Pathways (miRWalk)	hsa00330 Arginine and proline metabolism	enriched	1.28e-9	4.28e-9	58	hsa-miR-26a-5p; hsa-let-7a-5p; hsa-let-7f-5p; hsa-miR-92a-3p; hsa-let-7b-5p; hsa-miR-26b-5p; hsa-miR-423-5p; hsa-miR-320a-3p; hsa-let-7e-5p; hsa-miR-25-3p; hsa-miR-30d-5p; hsa-miR-183-5p; hsa-miR-185-5p; hsa-miR-151a-3p; hsa-miR-16-5p; hsa-miR-155-5p; hsa-miR-320b; hsa-miR-99b-5p; hsa-miR-22-3p; hsa-miR-652-3p; hsa-miR-27a-3p; hsa-miR-100-5p; hsa-miR-24-3p; hsa-miR-7-5p; hsa-miR-186-5p; hsa-miR-1…
Gene Ontology (miRWalk)	GO0043022 ribosome binding	enriched	2.16e-10	4.34e-9	52	hsa-miR-375-3p; hsa-miR-26a-5p; hsa-let-7a-5p; hsa-miR-92a-3p; hsa-let-7b-5p; hsa-miR-26b-5p; hsa-miR-423-5p; hsa-miR-320a-3p; hsa-miR-423-3p; hsa-let-7e-5p; hsa-miR-25-3p; hsa-miR-21-5p; hsa-miR-183-5p; hsa-miR-16-5p; hsa-miR-155-5p; hsa-miR-103a-3p; hsa-miR-99b-5p; hsa-miR-222-3p; hsa-miR-22-3p; hsa-miR-98-5p; hsa-miR-144-3p; hsa-miR-23b-3p; hsa-miR-181b-5p; hsa-miR-100-5p; hsa-miR-7-5p; hsa-mi…
Gene Ontology (miRWalk)	GO0043234 protein complex	enriched	2.15e-10	4.34e-9	123	hsa-miR-375-3p; hsa-miR-26a-5p; hsa-let-7a-5p; hsa-let-7f-5p; hsa-let-7i-5p; hsa-miR-92a-3p; hsa-let-7b-5p; hsa-let-7g-5p; hsa-miR-26b-5p; hsa-miR-423-5p; hsa-miR-320a-3p; hsa-miR-10a-5p; hsa-miR-182-5p; hsa-miR-423-3p; hsa-let-7e-5p; hsa-miR-25-3p; hsa-miR-30d-5p; hsa-miR-181a-5p; hsa-miR-21-5p; hsa-miR-183-5p; hsa-miR-200c-3p; hsa-miR-185-5p; hsa-miR-23a-3p; hsa-miR-16-5p; hsa-miR-155-5p; hsa-m…
Gene Ontology (miRWalk)	GO0003677 dna binding	enriched	2.17e-10	4.35e-9	202	hsa-miR-375-3p; hsa-miR-26a-5p; hsa-let-7a-5p; hsa-let-7f-5p; hsa-miR-148a-3p; hsa-let-7i-5p; hsa-miR-92a-3p; hsa-let-7b-5p; hsa-let-7g-5p; hsa-miR-26b-5p; hsa-miR-423-5p; hsa-miR-320a-3p; hsa-miR-10a-5p; hsa-let-7d-5p; hsa-miR-182-5p; hsa-miR-423-3p; hsa-let-7e-5p; hsa-miR-200b-3p; hsa-miR-25-3p; hsa-miR-30d-5p; hsa-miR-181a-5p; hsa-miR-142-5p; hsa-miR-151a-5p; hsa-miR-21-5p; hsa-miR-183-5p; hsa…
Gene Ontology (miRWalk)	GO0005158 insulin receptor binding	enriched	2.27e-10	4.54e-9	78	hsa-miR-375-3p; hsa-let-7a-5p; hsa-miR-148a-3p; hsa-miR-92a-3p; hsa-let-7b-5p; hsa-miR-26b-5p; hsa-miR-423-5p; hsa-miR-320a-3p; hsa-miR-10a-5p; hsa-let-7d-5p; hsa-miR-182-5p; hsa-let-7e-5p; hsa-miR-200b-3p; hsa-miR-191-5p; hsa-miR-25-3p; hsa-miR-181a-5p; hsa-miR-21-5p; hsa-miR-183-5p; hsa-miR-200c-3p; hsa-miR-185-5p; hsa-miR-23a-3p; hsa-miR-16-5p; hsa-miR-126-3p; hsa-miR-221-3p; hsa-miR-222-3p; h…
Gene Ontology (miRWalk)	GO0016477 cell migration	enriched	2.30e-10	4.57e-9	115	hsa-miR-375-3p; hsa-miR-26a-5p; hsa-let-7a-5p; hsa-miR-148a-3p; hsa-let-7i-5p; hsa-miR-92a-3p; hsa-let-7b-5p; hsa-miR-26b-5p; hsa-miR-423-5p; hsa-miR-320a-3p; hsa-miR-10a-5p; hsa-let-7d-5p; hsa-miR-182-5p; hsa-miR-423-3p; hsa-let-7e-5p; hsa-miR-200b-3p; hsa-miR-25-3p; hsa-miR-181a-5p; hsa-miR-21-5p; hsa-miR-183-5p; hsa-miR-200c-3p; hsa-miR-23a-3p; hsa-miR-16-5p; hsa-miR-155-5p; hsa-miR-320b; hsa-…
Gene Ontology (miRWalk)	GO0051726 regulation of cell cycle	enriched	2.32e-10	4.61e-9	104	hsa-miR-375-3p; hsa-miR-26a-5p; hsa-let-7a-5p; hsa-miR-92a-3p; hsa-let-7b-5p; hsa-miR-26b-5p; hsa-miR-423-5p; hsa-miR-320a-3p; hsa-miR-10a-5p; hsa-let-7d-5p; hsa-let-7e-5p; hsa-miR-200b-3p; hsa-miR-25-3p; hsa-miR-181a-5p; hsa-miR-151a-5p; hsa-miR-21-5p; hsa-miR-183-5p; hsa-miR-200c-3p; hsa-miR-16-5p; hsa-miR-155-5p; hsa-miR-146a-5p; hsa-miR-148b-3p; hsa-miR-221-3p; hsa-miR-199a-5p; hsa-miR-103a-3…
Gene Ontology (miRWalk)	GO0007265 ras protein signal transduction	enriched	2.34e-10	4.62e-9	108	hsa-miR-26a-5p; hsa-let-7a-5p; hsa-let-7f-5p; hsa-miR-92a-3p; hsa-let-7b-5p; hsa-let-7g-5p; hsa-miR-26b-5p; hsa-miR-423-5p; hsa-miR-320a-3p; hsa-miR-182-5p; hsa-miR-423-3p; hsa-let-7e-5p; hsa-miR-200b-3p; hsa-miR-25-3p; hsa-miR-30d-5p; hsa-miR-181a-5p; hsa-miR-21-5p; hsa-miR-183-5p; hsa-miR-200c-3p; hsa-miR-146b-5p; hsa-miR-16-5p; hsa-miR-155-5p; hsa-miR-320b; hsa-miR-146a-5p; hsa-miR-126-3p; hsa…
Gene Ontology (miRWalk)	GO0002474 antigen processing and presentation of peptide antigen via mhc class i	enriched	2.39e-10	4.71e-9	93	hsa-miR-375-3p; hsa-miR-26a-5p; hsa-let-7a-5p; hsa-miR-148a-3p; hsa-miR-92a-3p; hsa-let-7b-5p; hsa-miR-26b-5p; hsa-miR-423-5p; hsa-miR-320a-3p; hsa-miR-10a-5p; hsa-miR-182-5p; hsa-miR-423-3p; hsa-let-7e-5p; hsa-miR-191-5p; hsa-miR-25-3p; hsa-miR-183-5p; hsa-miR-185-5p; hsa-miR-151a-3p; hsa-miR-23a-3p; hsa-miR-16-5p; hsa-miR-155-5p; hsa-miR-320b; hsa-miR-27b-3p; hsa-miR-146a-5p; hsa-miR-30e-5p; hs…
Pathways (miRWalk)	hsa05012 Parkinsons disease	enriched	1.47e-9	4.86e-9	91	hsa-miR-375-3p; hsa-miR-26a-5p; hsa-let-7a-5p; hsa-let-7f-5p; hsa-miR-148a-3p; hsa-miR-92a-3p; hsa-let-7b-5p; hsa-miR-26b-5p; hsa-miR-423-5p; hsa-miR-320a-3p; hsa-miR-10a-5p; hsa-miR-182-5p; hsa-miR-423-3p; hsa-let-7e-5p; hsa-miR-30d-5p; hsa-miR-181a-5p; hsa-miR-151a-5p; hsa-miR-21-5p; hsa-miR-183-5p; hsa-miR-185-5p; hsa-miR-23a-3p; hsa-miR-16-5p; hsa-miR-155-5p; hsa-miR-320b; hsa-miR-27b-3p; hsa…
Gene Ontology (miRWalk)	GO0007155 cell adhesion	enriched	2.49e-10	4.88e-9	133	hsa-miR-375-3p; hsa-miR-26a-5p; hsa-let-7a-5p; hsa-let-7f-5p; hsa-miR-148a-3p; hsa-miR-92a-3p; hsa-let-7b-5p; hsa-miR-26b-5p; hsa-miR-423-5p; hsa-miR-320a-3p; hsa-miR-10a-5p; hsa-let-7d-5p; hsa-miR-182-5p; hsa-miR-423-3p; hsa-let-7e-5p; hsa-miR-200b-3p; hsa-miR-25-3p; hsa-miR-181a-5p; hsa-miR-21-5p; hsa-miR-183-5p; hsa-miR-200c-3p; hsa-miR-185-5p; hsa-miR-151a-3p; hsa-miR-23a-3p; hsa-miR-16-5p; h…
Gene Ontology (miRWalk)	GO0001843 neural tube closure	enriched	2.50e-10	4.89e-9	76	hsa-miR-375-3p; hsa-miR-26a-5p; hsa-let-7a-5p; hsa-miR-92a-3p; hsa-let-7b-5p; hsa-miR-26b-5p; hsa-miR-423-5p; hsa-miR-320a-3p; hsa-let-7d-5p; hsa-miR-182-5p; hsa-let-7e-5p; hsa-miR-200b-3p; hsa-miR-191-5p; hsa-miR-25-3p; hsa-miR-181a-5p; hsa-miR-21-5p; hsa-miR-183-5p; hsa-miR-200c-3p; hsa-miR-146b-5p; hsa-miR-16-5p; hsa-miR-155-5p; hsa-miR-146a-5p; hsa-miR-148b-3p; hsa-miR-221-3p; hsa-miR-103a-3p…
Gene Ontology (miRWalk)	GO0003777 microtubule motor activity	enriched	2.55e-10	4.97e-9	65	hsa-miR-375-3p; hsa-let-7a-5p; hsa-let-7f-5p; hsa-miR-148a-3p; hsa-miR-92a-3p; hsa-let-7b-5p; hsa-miR-26b-5p; hsa-miR-423-5p; hsa-miR-320a-3p; hsa-miR-10a-5p; hsa-miR-423-3p; hsa-let-7e-5p; hsa-miR-25-3p; hsa-miR-21-5p; hsa-miR-183-5p; hsa-miR-23a-3p; hsa-miR-16-5p; hsa-miR-155-5p; hsa-miR-27b-3p; hsa-miR-146a-5p; hsa-miR-148b-3p; hsa-miR-221-3p; hsa-miR-103a-3p; hsa-miR-140-3p; hsa-miR-222-3p; h…
Gene Ontology (miRWalk)	GO0006418 trna aminoacylation for protein translation	enriched	2.61e-10	5.06e-9	54	hsa-miR-26a-5p; hsa-let-7a-5p; hsa-let-7f-5p; hsa-miR-92a-3p; hsa-let-7b-5p; hsa-miR-26b-5p; hsa-miR-423-5p; hsa-miR-320a-3p; hsa-miR-10a-5p; hsa-let-7e-5p; hsa-miR-191-5p; hsa-miR-30d-5p; hsa-miR-21-5p; hsa-miR-183-5p; hsa-miR-185-5p; hsa-miR-16-5p; hsa-miR-155-5p; hsa-miR-221-3p; hsa-miR-140-3p; hsa-miR-222-3p; hsa-miR-98-5p; hsa-miR-652-3p; hsa-miR-101-3p; hsa-miR-23b-3p; hsa-miR-93-5p; hsa-mi…
Gene Ontology (miRWalk)	GO0034446 substrate adhesion dependent cell spreading	enriched	2.61e-10	5.06e-9	50	hsa-miR-375-3p; hsa-miR-26a-5p; hsa-miR-92a-3p; hsa-let-7b-5p; hsa-miR-26b-5p; hsa-miR-320a-3p; hsa-miR-10a-5p; hsa-miR-423-3p; hsa-miR-200b-3p; hsa-miR-191-5p; hsa-miR-181a-5p; hsa-miR-21-5p; hsa-miR-183-5p; hsa-miR-200c-3p; hsa-miR-16-5p; hsa-miR-155-5p; hsa-miR-146a-5p; hsa-miR-126-3p; hsa-miR-222-3p; hsa-miR-98-5p; hsa-miR-652-3p; hsa-miR-101-3p; hsa-miR-24-3p; hsa-miR-7-5p; hsa-miR-186-5p; h…
Gene Ontology (miRWalk)	GO0005198 structural molecule activity	enriched	2.65e-10	5.10e-9	110	hsa-miR-375-3p; hsa-miR-26a-5p; hsa-let-7a-5p; hsa-miR-92a-3p; hsa-let-7b-5p; hsa-miR-26b-5p; hsa-miR-423-5p; hsa-miR-320a-3p; hsa-miR-10a-5p; hsa-miR-182-5p; hsa-miR-423-3p; hsa-let-7e-5p; hsa-miR-200b-3p; hsa-miR-25-3p; hsa-miR-30d-5p; hsa-miR-181a-5p; hsa-miR-21-5p; hsa-miR-183-5p; hsa-miR-200c-3p; hsa-miR-185-5p; hsa-miR-16-5p; hsa-miR-155-5p; hsa-miR-320b; hsa-miR-146a-5p; hsa-miR-148b-3p; h…
Gene Ontology (miRWalk)	GO0016363 nuclear matrix	enriched	2.70e-10	5.18e-9	99	hsa-miR-375-3p; hsa-miR-26a-5p; hsa-let-7a-5p; hsa-miR-148a-3p; hsa-miR-92a-3p; hsa-let-7b-5p; hsa-miR-26b-5p; hsa-miR-423-5p; hsa-miR-320a-3p; hsa-miR-10a-5p; hsa-let-7d-5p; hsa-miR-423-3p; hsa-let-7e-5p; hsa-miR-200b-3p; hsa-miR-191-5p; hsa-miR-25-3p; hsa-miR-30d-5p; hsa-miR-181a-5p; hsa-miR-21-5p; hsa-miR-183-5p; hsa-miR-185-5p; hsa-miR-16-5p; hsa-miR-155-5p; hsa-miR-320b; hsa-miR-27b-3p; hsa-…
Gene Ontology (miRWalk)	GO0051436 negative regulation of ubiquitin protein ligase activity involved in mitotic cell cycle	enriched	2.71e-10	5.18e-9	83	hsa-miR-26a-5p; hsa-let-7a-5p; hsa-miR-148a-3p; hsa-miR-92a-3p; hsa-let-7b-5p; hsa-miR-26b-5p; hsa-miR-423-5p; hsa-miR-320a-3p; hsa-miR-10a-5p; hsa-let-7d-5p; hsa-miR-423-3p; hsa-let-7e-5p; hsa-miR-191-5p; hsa-miR-25-3p; hsa-miR-183-5p; hsa-miR-185-5p; hsa-miR-151a-3p; hsa-miR-23a-3p; hsa-miR-16-5p; hsa-miR-155-5p; hsa-miR-320b; hsa-miR-30e-5p; hsa-miR-221-3p; hsa-miR-140-3p; hsa-miR-222-3p; hsa-…
Gene Ontology (miRWalk)	GO0005829 cytosol	enriched	2.74e-10	5.22e-9	218	hsa-miR-375-3p; hsa-miR-26a-5p; hsa-let-7a-5p; hsa-let-7f-5p; hsa-miR-148a-3p; hsa-let-7i-5p; hsa-miR-92a-3p; hsa-let-7b-5p; hsa-let-7g-5p; hsa-miR-26b-5p; hsa-miR-423-5p; hsa-miR-320a-3p; hsa-miR-10a-5p; hsa-let-7d-5p; hsa-miR-182-5p; hsa-miR-423-3p; hsa-let-7e-5p; hsa-miR-200b-3p; hsa-miR-191-5p; hsa-miR-25-3p; hsa-miR-30d-5p; hsa-miR-181a-5p; hsa-miR-142-5p; hsa-miR-151a-5p; hsa-miR-21-5p; hsa…
Gene Ontology (miRWalk)	GO0006811 ion transport	enriched	2.78e-10	5.29e-9	78	hsa-miR-375-3p; hsa-let-7a-5p; hsa-let-7f-5p; hsa-miR-92a-3p; hsa-let-7b-5p; hsa-miR-26b-5p; hsa-miR-423-5p; hsa-miR-320a-3p; hsa-miR-10a-5p; hsa-let-7d-5p; hsa-miR-423-3p; hsa-let-7e-5p; hsa-miR-25-3p; hsa-miR-181a-5p; hsa-miR-151a-5p; hsa-miR-21-5p; hsa-miR-183-5p; hsa-miR-23a-3p; hsa-miR-16-5p; hsa-miR-155-5p; hsa-miR-27b-3p; hsa-miR-126-3p; hsa-miR-148b-3p; hsa-miR-221-3p; hsa-miR-103a-3p; hs…
Gene Ontology (miRWalk)	GO0006351 transcription dna dependent	enriched	2.84e-10	5.38e-9	206	hsa-miR-375-3p; hsa-miR-26a-5p; hsa-let-7a-5p; hsa-let-7f-5p; hsa-miR-148a-3p; hsa-let-7i-5p; hsa-miR-92a-3p; hsa-let-7b-5p; hsa-let-7g-5p; hsa-miR-26b-5p; hsa-miR-423-5p; hsa-miR-320a-3p; hsa-miR-10a-5p; hsa-let-7d-5p; hsa-miR-182-5p; hsa-miR-423-3p; hsa-let-7e-5p; hsa-miR-200b-3p; hsa-miR-191-5p; hsa-miR-25-3p; hsa-miR-30d-5p; hsa-miR-181a-5p; hsa-miR-151a-5p; hsa-miR-21-5p; hsa-miR-183-5p; hsa…
Gene Ontology (miRWalk)	GO0008015 blood circulation	enriched	2.85e-10	5.38e-9	39	hsa-miR-26a-5p; hsa-miR-92a-3p; hsa-let-7b-5p; hsa-miR-26b-5p; hsa-miR-423-5p; hsa-miR-320a-3p; hsa-miR-10a-5p; hsa-miR-423-3p; hsa-miR-21-5p; hsa-miR-23a-3p; hsa-miR-16-5p; hsa-miR-155-5p; hsa-miR-320b; hsa-miR-146a-5p; hsa-miR-126-3p; hsa-miR-148b-3p; hsa-miR-221-3p; hsa-miR-103a-3p; hsa-miR-98-5p; hsa-miR-378a-3p; hsa-miR-23b-3p; hsa-miR-361-3p; hsa-miR-7-5p; hsa-miR-186-5p; hsa-miR-484; hsa-m…
Gene Ontology (miRWalk)	GO0006281 dna repair	enriched	2.88e-10	5.41e-9	135	hsa-miR-375-3p; hsa-miR-26a-5p; hsa-let-7a-5p; hsa-let-7f-5p; hsa-miR-148a-3p; hsa-miR-92a-3p; hsa-let-7b-5p; hsa-miR-26b-5p; hsa-miR-423-5p; hsa-miR-320a-3p; hsa-miR-10a-5p; hsa-let-7d-5p; hsa-miR-182-5p; hsa-miR-423-3p; hsa-let-7e-5p; hsa-miR-191-5p; hsa-miR-25-3p; hsa-miR-181a-5p; hsa-miR-21-5p; hsa-miR-183-5p; hsa-miR-185-5p; hsa-miR-23a-3p; hsa-miR-16-5p; hsa-miR-155-5p; hsa-miR-320b; hsa-mi…
Expressed in tissue (Tissue Atlas)	spinal cord	enriched	3.58e-9	5.55e-9	238	hsa-miR-26a-5p; hsa-let-7a-5p; hsa-let-7f-5p; hsa-miR-148a-3p; hsa-let-7i-5p; hsa-miR-92a-3p; hsa-let-7b-5p; hsa-let-7g-5p; hsa-miR-26b-5p; hsa-miR-423-5p; hsa-miR-320a-3p; hsa-miR-10a-5p; hsa-let-7d-5p; hsa-miR-423-3p; hsa-let-7e-5p; hsa-miR-25-3p; hsa-miR-30d-5p; hsa-miR-181a-5p; hsa-miR-142-5p; hsa-miR-151a-5p; hsa-miR-21-5p; hsa-miR-183-5p; hsa-miR-185-5p; hsa-miR-146b-5p; hsa-miR-151a-3p; hs…
Pathways (miRWalk)	P05731 GABA B receptor II signaling	enriched	1.72e-9	5.60e-9	43	hsa-let-7b-5p; hsa-miR-26b-5p; hsa-miR-423-5p; hsa-miR-320a-3p; hsa-miR-10a-5p; hsa-let-7d-5p; hsa-miR-182-5p; hsa-miR-423-3p; hsa-let-7e-5p; hsa-miR-25-3p; hsa-miR-181a-5p; hsa-miR-21-5p; hsa-miR-23a-3p; hsa-miR-16-5p; hsa-miR-155-5p; hsa-miR-27b-3p; hsa-miR-103a-3p; hsa-miR-22-3p; hsa-miR-98-5p; hsa-miR-101-3p; hsa-miR-93-5p; hsa-miR-100-5p; hsa-miR-7-5p; hsa-miR-186-5p; hsa-miR-30a-5p; hsa-miR…
Pathways (miRWalk)	WP536 Calcium Regulation in the Cardiac Cell	enriched	1.71e-9	5.60e-9	97	hsa-miR-375-3p; hsa-miR-26a-5p; hsa-let-7a-5p; hsa-let-7f-5p; hsa-miR-148a-3p; hsa-miR-92a-3p; hsa-let-7b-5p; hsa-miR-26b-5p; hsa-miR-423-5p; hsa-miR-320a-3p; hsa-miR-10a-5p; hsa-let-7d-5p; hsa-miR-182-5p; hsa-miR-423-3p; hsa-let-7e-5p; hsa-miR-25-3p; hsa-miR-30d-5p; hsa-miR-181a-5p; hsa-miR-21-5p; hsa-miR-23a-3p; hsa-miR-16-5p; hsa-miR-155-5p; hsa-miR-320b; hsa-miR-27b-3p; hsa-miR-30e-5p; hsa-mi…
Gene Ontology (miRWalk)	GO0006611 protein export from nucleus	enriched	3.01e-10	5.64e-9	53	hsa-miR-375-3p; hsa-miR-26a-5p; hsa-miR-92a-3p; hsa-let-7b-5p; hsa-miR-26b-5p; hsa-miR-320a-3p; hsa-miR-10a-5p; hsa-miR-423-3p; hsa-miR-25-3p; hsa-miR-21-5p; hsa-miR-185-5p; hsa-miR-16-5p; hsa-miR-155-5p; hsa-miR-103a-3p; hsa-miR-222-3p; hsa-miR-22-3p; hsa-miR-101-3p; hsa-miR-23b-3p; hsa-miR-181b-5p; hsa-miR-93-5p; hsa-miR-100-5p; hsa-miR-24-3p; hsa-miR-186-5p; hsa-miR-128-3p; hsa-miR-30a-5p; hsa…
Gene Ontology (miRWalk)	GO0000151 ubiquitin ligase complex	enriched	3.05e-10	5.70e-9	65	hsa-miR-375-3p; hsa-miR-26a-5p; hsa-let-7a-5p; hsa-miR-92a-3p; hsa-let-7b-5p; hsa-let-7g-5p; hsa-miR-26b-5p; hsa-miR-423-5p; hsa-miR-423-3p; hsa-let-7e-5p; hsa-miR-200b-3p; hsa-miR-25-3p; hsa-miR-181a-5p; hsa-miR-21-5p; hsa-miR-200c-3p; hsa-miR-16-5p; hsa-miR-155-5p; hsa-miR-146a-5p; hsa-miR-148b-3p; hsa-miR-221-3p; hsa-miR-103a-3p; hsa-miR-222-3p; hsa-miR-98-5p; hsa-miR-378a-3p; hsa-miR-101-3p; …
Pathways (miRWalk)	P00043 Muscarinic acetylcholine receptor 2 and 4 signaling pathway	enriched	1.82e-9	5.86e-9	55	hsa-miR-375-3p; hsa-miR-148a-3p; hsa-miR-92a-3p; hsa-let-7b-5p; hsa-miR-26b-5p; hsa-miR-423-5p; hsa-miR-320a-3p; hsa-let-7e-5p; hsa-miR-25-3p; hsa-miR-30d-5p; hsa-miR-181a-5p; hsa-miR-21-5p; hsa-miR-23a-3p; hsa-miR-16-5p; hsa-miR-155-5p; hsa-miR-27b-3p; hsa-miR-30e-5p; hsa-miR-148b-3p; hsa-miR-103a-3p; hsa-miR-22-3p; hsa-miR-98-5p; hsa-miR-101-3p; hsa-miR-27a-3p; hsa-miR-93-5p; hsa-miR-100-5p; hs…
Gene Ontology (miRWalk)	GO0009749 response to glucose stimulus	enriched	3.18e-10	5.92e-9	89	hsa-miR-375-3p; hsa-miR-26a-5p; hsa-let-7a-5p; hsa-let-7f-5p; hsa-miR-92a-3p; hsa-let-7b-5p; hsa-miR-26b-5p; hsa-miR-423-5p; hsa-miR-320a-3p; hsa-miR-10a-5p; hsa-let-7d-5p; hsa-miR-182-5p; hsa-miR-423-3p; hsa-let-7e-5p; hsa-miR-200b-3p; hsa-miR-25-3p; hsa-miR-181a-5p; hsa-miR-21-5p; hsa-miR-183-5p; hsa-miR-200c-3p; hsa-miR-185-5p; hsa-miR-16-5p; hsa-miR-155-5p; hsa-miR-320b; hsa-miR-27b-3p; hsa-m…
Gene Ontology (miRWalk)	GO0008139 nuclear localization sequence binding	enriched	3.21e-10	5.95e-9	42	hsa-miR-375-3p; hsa-let-7a-5p; hsa-miR-92a-3p; hsa-let-7b-5p; hsa-miR-423-5p; hsa-miR-320a-3p; hsa-let-7e-5p; hsa-miR-191-5p; hsa-miR-25-3p; hsa-miR-21-5p; hsa-miR-16-5p; hsa-miR-155-5p; hsa-miR-221-3p; hsa-miR-103a-3p; hsa-miR-222-3p; hsa-miR-98-5p; hsa-miR-378a-3p; hsa-miR-181b-5p; hsa-miR-93-5p; hsa-miR-100-5p; hsa-miR-24-3p; hsa-miR-7-5p; hsa-miR-186-5p; hsa-miR-128-3p; hsa-miR-30a-5p; hsa-mi…
Gene Ontology (miRWalk)	GO0035556 intracellular signal transduction	enriched	3.28e-10	6.05e-9	113	hsa-miR-375-3p; hsa-miR-26a-5p; hsa-let-7a-5p; hsa-let-7f-5p; hsa-miR-148a-3p; hsa-miR-92a-3p; hsa-let-7b-5p; hsa-miR-26b-5p; hsa-miR-423-5p; hsa-miR-320a-3p; hsa-miR-10a-5p; hsa-let-7d-5p; hsa-miR-182-5p; hsa-miR-423-3p; hsa-let-7e-5p; hsa-miR-200b-3p; hsa-miR-25-3p; hsa-miR-181a-5p; hsa-miR-151a-5p; hsa-miR-21-5p; hsa-miR-183-5p; hsa-miR-185-5p; hsa-miR-16-5p; hsa-miR-155-5p; hsa-miR-146a-5p; h…
Gene Ontology (miRWalk)	GO0046872 metal ion binding	enriched	3.28e-10	6.05e-9	169	hsa-miR-375-3p; hsa-miR-26a-5p; hsa-let-7a-5p; hsa-let-7f-5p; hsa-miR-148a-3p; hsa-miR-92a-3p; hsa-let-7b-5p; hsa-miR-26b-5p; hsa-miR-423-5p; hsa-miR-320a-3p; hsa-miR-10a-5p; hsa-let-7d-5p; hsa-miR-182-5p; hsa-miR-423-3p; hsa-let-7e-5p; hsa-miR-191-5p; hsa-miR-25-3p; hsa-miR-30d-5p; hsa-miR-181a-5p; hsa-miR-151a-5p; hsa-miR-21-5p; hsa-miR-183-5p; hsa-miR-200c-3p; hsa-miR-185-5p; hsa-miR-146b-5p; …
Pathways (miRWalk)	P00010 B cell activation	enriched	1.89e-9	6.05e-9	81	hsa-miR-26a-5p; hsa-let-7a-5p; hsa-miR-92a-3p; hsa-let-7b-5p; hsa-miR-26b-5p; hsa-miR-423-5p; hsa-miR-320a-3p; hsa-miR-10a-5p; hsa-miR-423-3p; hsa-miR-181a-5p; hsa-miR-21-5p; hsa-miR-200c-3p; hsa-miR-151a-3p; hsa-miR-16-5p; hsa-miR-155-5p; hsa-miR-320b; hsa-miR-27b-3p; hsa-miR-148b-3p; hsa-miR-221-3p; hsa-miR-199a-5p; hsa-miR-140-3p; hsa-miR-222-3p; hsa-miR-98-5p; hsa-miR-652-3p; hsa-miR-378a-3p;…
Pathways (miRWalk)	P00030 Hypoxia response via HIF activation	enriched	1.96e-9	6.25e-9	72	hsa-miR-26a-5p; hsa-let-7a-5p; hsa-let-7i-5p; hsa-miR-92a-3p; hsa-let-7b-5p; hsa-miR-26b-5p; hsa-miR-182-5p; hsa-miR-423-3p; hsa-let-7e-5p; hsa-miR-21-5p; hsa-miR-185-5p; hsa-miR-146b-5p; hsa-miR-23a-3p; hsa-miR-16-5p; hsa-miR-126-3p; hsa-miR-148b-3p; hsa-miR-221-3p; hsa-miR-103a-3p; hsa-miR-99b-5p; hsa-miR-222-3p; hsa-miR-22-3p; hsa-miR-98-5p; hsa-miR-144-3p; hsa-miR-23b-3p; hsa-miR-181b-5p; hsa…
Pathways (miRWalk)	hsa04930 Type II diabetes mellitus	enriched	2.03e-9	6.43e-9	87	hsa-miR-375-3p; hsa-let-7a-5p; hsa-miR-148a-3p; hsa-let-7i-5p; hsa-miR-92a-3p; hsa-let-7b-5p; hsa-miR-26b-5p; hsa-miR-423-5p; hsa-miR-320a-3p; hsa-miR-10a-5p; hsa-miR-423-3p; hsa-let-7e-5p; hsa-miR-191-5p; hsa-miR-21-5p; hsa-miR-200c-3p; hsa-miR-151a-3p; hsa-miR-23a-3p; hsa-miR-16-5p; hsa-miR-155-5p; hsa-miR-320b; hsa-miR-27b-3p; hsa-miR-126-3p; hsa-miR-148b-3p; hsa-miR-221-3p; hsa-miR-199a-5p; h…
Pathways (miRWalk)	P00056 VEGF signaling pathway	enriched	2.08e-9	6.52e-9	103	hsa-miR-375-3p; hsa-let-7a-5p; hsa-let-7i-5p; hsa-miR-92a-3p; hsa-let-7b-5p; hsa-let-7g-5p; hsa-miR-26b-5p; hsa-miR-320a-3p; hsa-miR-10a-5p; hsa-miR-182-5p; hsa-miR-423-3p; hsa-let-7e-5p; hsa-miR-200b-3p; hsa-miR-191-5p; hsa-miR-181a-5p; hsa-miR-21-5p; hsa-miR-200c-3p; hsa-miR-185-5p; hsa-miR-146b-5p; hsa-miR-16-5p; hsa-miR-155-5p; hsa-miR-320b; hsa-miR-126-3p; hsa-miR-148b-3p; hsa-miR-221-3p; hs…
Pathways (miRWalk)	P04398 p53 pathway feedback loops 2	enriched	2.08e-9	6.52e-9	116	hsa-miR-26a-5p; hsa-let-7a-5p; hsa-let-7f-5p; hsa-let-7i-5p; hsa-miR-92a-3p; hsa-let-7b-5p; hsa-let-7g-5p; hsa-miR-26b-5p; hsa-miR-423-5p; hsa-miR-320a-3p; hsa-miR-10a-5p; hsa-miR-182-5p; hsa-miR-423-3p; hsa-let-7e-5p; hsa-miR-191-5p; hsa-miR-25-3p; hsa-miR-30d-5p; hsa-miR-181a-5p; hsa-miR-21-5p; hsa-miR-185-5p; hsa-miR-146b-5p; hsa-miR-151a-3p; hsa-miR-23a-3p; hsa-miR-16-5p; hsa-miR-155-5p; hsa-…
Gene Ontology (miRWalk)	GO0016324 apical plasma membrane	enriched	3.61e-10	6.62e-9	104	hsa-miR-375-3p; hsa-miR-26a-5p; hsa-miR-92a-3p; hsa-let-7b-5p; hsa-miR-26b-5p; hsa-miR-423-5p; hsa-miR-320a-3p; hsa-miR-10a-5p; hsa-let-7d-5p; hsa-miR-182-5p; hsa-miR-423-3p; hsa-let-7e-5p; hsa-miR-200b-3p; hsa-miR-25-3p; hsa-miR-30d-5p; hsa-miR-151a-5p; hsa-miR-21-5p; hsa-miR-183-5p; hsa-miR-200c-3p; hsa-miR-146b-5p; hsa-miR-23a-3p; hsa-miR-16-5p; hsa-miR-155-5p; hsa-miR-320b; hsa-miR-27b-3p; hs…
Gene Ontology (miRWalk)	GO0005975 carbohydrate metabolic process	enriched	3.73e-10	6.82e-9	128	hsa-miR-375-3p; hsa-miR-26a-5p; hsa-let-7a-5p; hsa-let-7f-5p; hsa-miR-148a-3p; hsa-miR-92a-3p; hsa-let-7b-5p; hsa-let-7g-5p; hsa-miR-26b-5p; hsa-miR-423-5p; hsa-miR-320a-3p; hsa-miR-10a-5p; hsa-miR-423-3p; hsa-let-7e-5p; hsa-miR-191-5p; hsa-miR-25-3p; hsa-miR-30d-5p; hsa-miR-181a-5p; hsa-miR-21-5p; hsa-miR-183-5p; hsa-miR-185-5p; hsa-miR-23a-3p; hsa-miR-16-5p; hsa-miR-155-5p; hsa-miR-320b; hsa-mi…
Gene Ontology (miRWalk)	GO0008135 translation factor activity nucleic acid binding	enriched	3.76e-10	6.87e-9	59	hsa-miR-375-3p; hsa-let-7a-5p; hsa-let-7f-5p; hsa-miR-92a-3p; hsa-let-7b-5p; hsa-miR-26b-5p; hsa-miR-320a-3p; hsa-miR-10a-5p; hsa-miR-423-3p; hsa-let-7e-5p; hsa-miR-25-3p; hsa-miR-151a-5p; hsa-miR-21-5p; hsa-miR-183-5p; hsa-miR-185-5p; hsa-miR-16-5p; hsa-miR-155-5p; hsa-miR-148b-3p; hsa-miR-221-3p; hsa-miR-222-3p; hsa-miR-98-5p; hsa-miR-378a-3p; hsa-miR-27a-3p; hsa-miR-23b-3p; hsa-miR-181b-5p; hs…
Gene Ontology (miRWalk)	GO0046697 decidualization	enriched	3.84e-10	6.98e-9	42	hsa-miR-26a-5p; hsa-let-7a-5p; hsa-miR-92a-3p; hsa-let-7b-5p; hsa-miR-26b-5p; hsa-miR-320a-3p; hsa-miR-10a-5p; hsa-miR-181a-5p; hsa-miR-146b-5p; hsa-miR-16-5p; hsa-miR-155-5p; hsa-miR-27b-3p; hsa-miR-146a-5p; hsa-miR-199a-5p; hsa-miR-103a-3p; hsa-miR-98-5p; hsa-miR-652-3p; hsa-miR-101-3p; hsa-miR-93-5p; hsa-miR-223-3p; hsa-miR-100-5p; hsa-miR-143-3p; hsa-miR-128-3p; hsa-let-7c-5p; hsa-miR-30a-5p;…
Gene Ontology (miRWalk)	GO0012506 vesicle membrane	enriched	3.86e-10	7.00e-9	31	hsa-miR-26a-5p; hsa-let-7a-5p; hsa-miR-148a-3p; hsa-let-7b-5p; hsa-miR-423-3p; hsa-let-7e-5p; hsa-miR-21-5p; hsa-miR-16-5p; hsa-miR-155-5p; hsa-miR-27b-3p; hsa-miR-148b-3p; hsa-miR-98-5p; hsa-miR-378a-3p; hsa-miR-340-5p; hsa-miR-93-5p; hsa-miR-223-3p; hsa-miR-100-5p; hsa-miR-24-3p; hsa-miR-7-5p; hsa-miR-128-3p; hsa-miR-30a-5p; hsa-miR-744-5p; hsa-miR-92b-3p; hsa-miR-124-3p; hsa-miR-1-3p; hsa-miR-…
Gene Ontology (miRWalk)	GO0001658 branching involved in ureteric bud morphogenesis	enriched	4.07e-10	7.35e-9	90	hsa-miR-375-3p; hsa-miR-26a-5p; hsa-let-7a-5p; hsa-let-7f-5p; hsa-miR-148a-3p; hsa-miR-92a-3p; hsa-let-7b-5p; hsa-let-7g-5p; hsa-miR-26b-5p; hsa-miR-423-5p; hsa-miR-320a-3p; hsa-miR-182-5p; hsa-let-7e-5p; hsa-miR-200b-3p; hsa-miR-30d-5p; hsa-miR-181a-5p; hsa-miR-21-5p; hsa-miR-200c-3p; hsa-miR-185-5p; hsa-miR-16-5p; hsa-miR-155-5p; hsa-miR-320b; hsa-miR-146a-5p; hsa-miR-148b-3p; hsa-miR-221-3p; h…
Gene Ontology (miRWalk)	GO0016604 nuclear body	enriched	4.13e-10	7.42e-9	78	hsa-miR-375-3p; hsa-miR-26a-5p; hsa-let-7a-5p; hsa-let-7f-5p; hsa-miR-92a-3p; hsa-let-7b-5p; hsa-let-7g-5p; hsa-miR-26b-5p; hsa-miR-423-5p; hsa-miR-320a-3p; hsa-miR-10a-5p; hsa-miR-423-3p; hsa-let-7e-5p; hsa-miR-25-3p; hsa-miR-30d-5p; hsa-miR-181a-5p; hsa-miR-21-5p; hsa-miR-183-5p; hsa-miR-185-5p; hsa-miR-16-5p; hsa-miR-155-5p; hsa-miR-320b; hsa-miR-148b-3p; hsa-miR-221-3p; hsa-miR-103a-3p; hsa-m…
Gene Ontology (miRWalk)	GO0031234 extrinsic to internal side of plasma membrane	enriched	4.14e-10	7.42e-9	44	hsa-miR-26a-5p; hsa-miR-92a-3p; hsa-let-7b-5p; hsa-miR-26b-5p; hsa-miR-423-5p; hsa-miR-320a-3p; hsa-miR-10a-5p; hsa-miR-182-5p; hsa-miR-200b-3p; hsa-miR-30d-5p; hsa-miR-181a-5p; hsa-miR-21-5p; hsa-miR-200c-3p; hsa-miR-16-5p; hsa-miR-155-5p; hsa-miR-320b; hsa-miR-30e-5p; hsa-miR-148b-3p; hsa-miR-98-5p; hsa-miR-652-3p; hsa-miR-378a-3p; hsa-miR-23b-3p; hsa-miR-181b-5p; hsa-miR-93-5p; hsa-miR-100-5p;…
Gene Ontology (miRWalk)	GO0000236 mitotic prometaphase	enriched	4.16e-10	7.43e-9	95	hsa-miR-375-3p; hsa-miR-26a-5p; hsa-let-7a-5p; hsa-miR-148a-3p; hsa-miR-92a-3p; hsa-let-7b-5p; hsa-let-7g-5p; hsa-miR-26b-5p; hsa-miR-423-5p; hsa-miR-320a-3p; hsa-miR-10a-5p; hsa-let-7d-5p; hsa-miR-182-5p; hsa-miR-423-3p; hsa-let-7e-5p; hsa-miR-191-5p; hsa-miR-25-3p; hsa-miR-181a-5p; hsa-miR-21-5p; hsa-miR-183-5p; hsa-miR-185-5p; hsa-miR-146b-5p; hsa-miR-151a-3p; hsa-miR-16-5p; hsa-miR-155-5p; hs…
Pathways (miRWalk)	WP357 Fatty Acid Biosynthesis	enriched	2.41e-9	7.50e-9	58	hsa-miR-375-3p; hsa-miR-26a-5p; hsa-miR-92a-3p; hsa-let-7b-5p; hsa-miR-26b-5p; hsa-miR-320a-3p; hsa-miR-10a-5p; hsa-miR-423-3p; hsa-let-7e-5p; hsa-miR-191-5p; hsa-miR-181a-5p; hsa-miR-185-5p; hsa-miR-151a-3p; hsa-miR-16-5p; hsa-miR-155-5p; hsa-miR-320b; hsa-miR-27b-3p; hsa-miR-148b-3p; hsa-miR-221-3p; hsa-miR-222-3p; hsa-miR-378a-3p; hsa-miR-340-5p; hsa-miR-23b-3p; hsa-miR-93-5p; hsa-miR-100-5p; …
Gene Ontology (miRWalk)	GO0042590 antigen processing and presentation of exogenous peptide antigen via mhc class i	enriched	4.24e-10	7.55e-9	85	hsa-miR-375-3p; hsa-miR-26a-5p; hsa-let-7a-5p; hsa-miR-148a-3p; hsa-miR-92a-3p; hsa-let-7b-5p; hsa-miR-26b-5p; hsa-miR-423-5p; hsa-miR-320a-3p; hsa-miR-10a-5p; hsa-miR-182-5p; hsa-miR-423-3p; hsa-let-7e-5p; hsa-miR-191-5p; hsa-miR-25-3p; hsa-miR-183-5p; hsa-miR-185-5p; hsa-miR-151a-3p; hsa-miR-23a-3p; hsa-miR-16-5p; hsa-miR-155-5p; hsa-miR-320b; hsa-miR-30e-5p; hsa-miR-148b-3p; hsa-miR-221-3p; hs…
Gene Ontology (miRWalk)	GO0030336 negative regulation of cell migration	enriched	4.34e-10	7.70e-9	103	hsa-miR-375-3p; hsa-miR-26a-5p; hsa-let-7a-5p; hsa-let-7f-5p; hsa-miR-148a-3p; hsa-miR-92a-3p; hsa-let-7b-5p; hsa-miR-26b-5p; hsa-miR-423-5p; hsa-miR-320a-3p; hsa-miR-10a-5p; hsa-let-7d-5p; hsa-miR-182-5p; hsa-miR-423-3p; hsa-let-7e-5p; hsa-miR-200b-3p; hsa-miR-25-3p; hsa-miR-181a-5p; hsa-miR-21-5p; hsa-miR-183-5p; hsa-miR-200c-3p; hsa-miR-23a-3p; hsa-miR-16-5p; hsa-miR-155-5p; hsa-miR-320b; hsa-…
Pathways (miRWalk)	hsa00240 Pyrimidine metabolism	enriched	2.56e-9	7.89e-9	79	hsa-miR-375-3p; hsa-miR-26a-5p; hsa-let-7a-5p; hsa-let-7i-5p; hsa-miR-92a-3p; hsa-let-7b-5p; hsa-let-7g-5p; hsa-miR-26b-5p; hsa-miR-423-5p; hsa-miR-320a-3p; hsa-miR-10a-5p; hsa-let-7d-5p; hsa-miR-423-3p; hsa-let-7e-5p; hsa-miR-30d-5p; hsa-miR-21-5p; hsa-miR-183-5p; hsa-miR-16-5p; hsa-miR-155-5p; hsa-miR-146a-5p; hsa-miR-148b-3p; hsa-miR-221-3p; hsa-miR-103a-3p; hsa-miR-222-3p; hsa-miR-98-5p; hsa-…
Gene Ontology (miRWalk)	GO0016023 cytoplasmic membrane bounded vesicle	enriched	4.62e-10	8.17e-9	84	hsa-miR-375-3p; hsa-miR-26a-5p; hsa-let-7a-5p; hsa-miR-148a-3p; hsa-let-7i-5p; hsa-miR-92a-3p; hsa-let-7b-5p; hsa-miR-26b-5p; hsa-miR-423-5p; hsa-miR-320a-3p; hsa-miR-10a-5p; hsa-miR-200b-3p; hsa-miR-25-3p; hsa-miR-181a-5p; hsa-miR-21-5p; hsa-miR-200c-3p; hsa-miR-185-5p; hsa-miR-16-5p; hsa-miR-155-5p; hsa-miR-27b-3p; hsa-miR-146a-5p; hsa-miR-221-3p; hsa-miR-103a-3p; hsa-miR-222-3p; hsa-miR-22-3p;…
Gene Ontology (miRWalk)	GO0006413 translational initiation	enriched	4.73e-10	8.35e-9	127	hsa-miR-375-3p; hsa-miR-26a-5p; hsa-let-7a-5p; hsa-let-7f-5p; hsa-miR-148a-3p; hsa-miR-92a-3p; hsa-let-7b-5p; hsa-let-7g-5p; hsa-miR-26b-5p; hsa-miR-423-5p; hsa-miR-320a-3p; hsa-miR-10a-5p; hsa-let-7d-5p; hsa-miR-182-5p; hsa-miR-423-3p; hsa-let-7e-5p; hsa-miR-191-5p; hsa-miR-25-3p; hsa-miR-30d-5p; hsa-miR-181a-5p; hsa-miR-21-5p; hsa-miR-183-5p; hsa-miR-185-5p; hsa-miR-151a-3p; hsa-miR-23a-3p; hsa…
Gene Ontology (miRWalk)	GO0035872 nucleotide binding domain leucine rich repeat containing receptor signaling pathway	enriched	4.75e-10	8.35e-9	97	hsa-miR-375-3p; hsa-miR-26a-5p; hsa-let-7a-5p; hsa-let-7f-5p; hsa-miR-148a-3p; hsa-miR-92a-3p; hsa-let-7b-5p; hsa-let-7g-5p; hsa-miR-26b-5p; hsa-miR-320a-3p; hsa-miR-10a-5p; hsa-let-7d-5p; hsa-miR-182-5p; hsa-miR-423-3p; hsa-miR-200b-3p; hsa-miR-30d-5p; hsa-miR-181a-5p; hsa-miR-21-5p; hsa-miR-183-5p; hsa-miR-200c-3p; hsa-miR-185-5p; hsa-miR-146b-5p; hsa-miR-151a-3p; hsa-miR-16-5p; hsa-miR-155-5p;…
Gene Ontology (miRWalk)	GO0071013 catalytic step 2 spliceosome	enriched	4.97e-10	8.71e-9	94	hsa-miR-375-3p; hsa-miR-26a-5p; hsa-let-7a-5p; hsa-let-7f-5p; hsa-miR-92a-3p; hsa-let-7b-5p; hsa-miR-26b-5p; hsa-miR-423-5p; hsa-miR-320a-3p; hsa-miR-10a-5p; hsa-miR-182-5p; hsa-miR-423-3p; hsa-let-7e-5p; hsa-miR-191-5p; hsa-miR-25-3p; hsa-miR-30d-5p; hsa-miR-181a-5p; hsa-miR-151a-5p; hsa-miR-21-5p; hsa-miR-183-5p; hsa-miR-23a-3p; hsa-miR-16-5p; hsa-miR-155-5p; hsa-miR-27b-3p; hsa-miR-126-3p; hsa…
Gene Ontology (miRWalk)	GO0006470 protein dephosphorylation	enriched	5.18e-10	9.04e-9	107	hsa-miR-375-3p; hsa-miR-26a-5p; hsa-let-7a-5p; hsa-miR-148a-3p; hsa-miR-92a-3p; hsa-let-7b-5p; hsa-miR-26b-5p; hsa-miR-423-5p; hsa-miR-320a-3p; hsa-miR-10a-5p; hsa-let-7d-5p; hsa-miR-182-5p; hsa-miR-423-3p; hsa-let-7e-5p; hsa-miR-200b-3p; hsa-miR-25-3p; hsa-miR-181a-5p; hsa-miR-21-5p; hsa-miR-183-5p; hsa-miR-200c-3p; hsa-miR-185-5p; hsa-miR-23a-3p; hsa-miR-16-5p; hsa-miR-155-5p; hsa-miR-27b-3p; h…
Gene Ontology (miRWalk)	GO0008219 cell death	enriched	5.19e-10	9.04e-9	108	hsa-miR-375-3p; hsa-let-7a-5p; hsa-let-7f-5p; hsa-miR-148a-3p; hsa-miR-92a-3p; hsa-let-7b-5p; hsa-miR-26b-5p; hsa-miR-423-5p; hsa-miR-320a-3p; hsa-miR-10a-5p; hsa-miR-182-5p; hsa-miR-423-3p; hsa-miR-200b-3p; hsa-miR-191-5p; hsa-miR-25-3p; hsa-miR-181a-5p; hsa-miR-151a-5p; hsa-miR-21-5p; hsa-miR-183-5p; hsa-miR-200c-3p; hsa-miR-185-5p; hsa-miR-16-5p; hsa-miR-155-5p; hsa-miR-27b-3p; hsa-miR-146a-5p…
Gene Ontology (miRWalk)	GO0019058 viral infectious cycle	enriched	5.28e-10	9.15e-9	116	hsa-miR-375-3p; hsa-miR-26a-5p; hsa-let-7a-5p; hsa-miR-148a-3p; hsa-miR-92a-3p; hsa-let-7b-5p; hsa-let-7g-5p; hsa-miR-26b-5p; hsa-miR-423-5p; hsa-miR-320a-3p; hsa-miR-10a-5p; hsa-let-7d-5p; hsa-miR-182-5p; hsa-miR-423-3p; hsa-let-7e-5p; hsa-miR-191-5p; hsa-miR-25-3p; hsa-miR-30d-5p; hsa-miR-181a-5p; hsa-miR-21-5p; hsa-miR-183-5p; hsa-miR-185-5p; hsa-miR-23a-3p; hsa-miR-16-5p; hsa-miR-155-5p; hsa-…
Gene Ontology (miRWalk)	GO0046983 protein dimerization activity	enriched	5.27e-10	9.15e-9	110	hsa-miR-375-3p; hsa-miR-26a-5p; hsa-let-7a-5p; hsa-let-7f-5p; hsa-miR-92a-3p; hsa-let-7b-5p; hsa-miR-26b-5p; hsa-miR-423-5p; hsa-miR-320a-3p; hsa-miR-10a-5p; hsa-let-7d-5p; hsa-miR-182-5p; hsa-miR-423-3p; hsa-let-7e-5p; hsa-miR-200b-3p; hsa-miR-191-5p; hsa-miR-25-3p; hsa-miR-181a-5p; hsa-miR-142-5p; hsa-miR-21-5p; hsa-miR-183-5p; hsa-miR-185-5p; hsa-miR-23a-3p; hsa-miR-16-5p; hsa-miR-155-5p; hsa-…
Gene Ontology (miRWalk)	GO0030308 negative regulation of cell growth	enriched	5.40e-10	9.29e-9	138	hsa-miR-375-3p; hsa-miR-26a-5p; hsa-let-7a-5p; hsa-let-7f-5p; hsa-miR-148a-3p; hsa-miR-92a-3p; hsa-let-7b-5p; hsa-let-7g-5p; hsa-miR-26b-5p; hsa-miR-423-5p; hsa-miR-320a-3p; hsa-miR-10a-5p; hsa-miR-182-5p; hsa-miR-423-3p; hsa-let-7e-5p; hsa-miR-200b-3p; hsa-miR-25-3p; hsa-miR-30d-5p; hsa-miR-181a-5p; hsa-miR-151a-5p; hsa-miR-21-5p; hsa-miR-183-5p; hsa-miR-200c-3p; hsa-miR-146b-5p; hsa-miR-16-5p; …
Gene Ontology (miRWalk)	GO0042470 melanosome	enriched	5.39e-10	9.29e-9	111	hsa-miR-375-3p; hsa-miR-26a-5p; hsa-let-7a-5p; hsa-miR-148a-3p; hsa-miR-92a-3p; hsa-let-7b-5p; hsa-miR-26b-5p; hsa-miR-423-5p; hsa-miR-320a-3p; hsa-miR-10a-5p; hsa-miR-182-5p; hsa-miR-423-3p; hsa-let-7e-5p; hsa-miR-191-5p; hsa-miR-25-3p; hsa-miR-30d-5p; hsa-miR-181a-5p; hsa-miR-151a-5p; hsa-miR-21-5p; hsa-miR-183-5p; hsa-miR-185-5p; hsa-miR-23a-3p; hsa-miR-16-5p; hsa-miR-155-5p; hsa-miR-27b-3p; h…
Gene Ontology (miRWalk)	GO0043524 negative regulation of neuron apoptotic process	enriched	5.43e-10	9.31e-9	114	hsa-miR-375-3p; hsa-miR-26a-5p; hsa-let-7a-5p; hsa-miR-148a-3p; hsa-miR-92a-3p; hsa-let-7b-5p; hsa-let-7g-5p; hsa-miR-26b-5p; hsa-miR-320a-3p; hsa-miR-10a-5p; hsa-let-7d-5p; hsa-miR-182-5p; hsa-miR-423-3p; hsa-miR-200b-3p; hsa-miR-191-5p; hsa-miR-25-3p; hsa-miR-181a-5p; hsa-miR-21-5p; hsa-miR-183-5p; hsa-miR-200c-3p; hsa-miR-185-5p; hsa-miR-146b-5p; hsa-miR-23a-3p; hsa-miR-16-5p; hsa-miR-155-5p; …
Pathways (miRWalk)	hsa04142 Lysosome	enriched	3.03e-9	9.31e-9	86	hsa-miR-375-3p; hsa-miR-26a-5p; hsa-let-7a-5p; hsa-miR-92a-3p; hsa-let-7b-5p; hsa-miR-26b-5p; hsa-miR-423-5p; hsa-miR-320a-3p; hsa-let-7d-5p; hsa-miR-423-3p; hsa-let-7e-5p; hsa-miR-191-5p; hsa-miR-25-3p; hsa-miR-181a-5p; hsa-miR-21-5p; hsa-miR-183-5p; hsa-miR-200c-3p; hsa-miR-185-5p; hsa-miR-23a-3p; hsa-miR-16-5p; hsa-miR-155-5p; hsa-miR-320b; hsa-miR-27b-3p; hsa-miR-148b-3p; hsa-miR-221-3p; hsa-…
Pathways (miRWalk)	WP477 Cytoplasmic Ribosomal Proteins	enriched	3.06e-9	9.33e-9	120	hsa-miR-26a-5p; hsa-let-7a-5p; hsa-miR-148a-3p; hsa-miR-92a-3p; hsa-let-7b-5p; hsa-let-7g-5p; hsa-miR-26b-5p; hsa-miR-423-5p; hsa-miR-320a-3p; hsa-miR-10a-5p; hsa-let-7d-5p; hsa-miR-182-5p; hsa-miR-423-3p; hsa-let-7e-5p; hsa-miR-191-5p; hsa-miR-25-3p; hsa-miR-30d-5p; hsa-miR-181a-5p; hsa-miR-21-5p; hsa-miR-183-5p; hsa-miR-185-5p; hsa-miR-23a-3p; hsa-miR-16-5p; hsa-miR-155-5p; hsa-miR-320b; hsa-mi…
Gene Ontology (miRWalk)	GO0030136 clathrin coated vesicle	enriched	5.52e-10	9.43e-9	44	hsa-miR-375-3p; hsa-miR-26a-5p; hsa-let-7i-5p; hsa-miR-92a-3p; hsa-let-7b-5p; hsa-miR-26b-5p; hsa-miR-320a-3p; hsa-miR-10a-5p; hsa-miR-182-5p; hsa-let-7e-5p; hsa-miR-21-5p; hsa-miR-16-5p; hsa-miR-155-5p; hsa-miR-221-3p; hsa-miR-222-3p; hsa-miR-22-3p; hsa-miR-98-5p; hsa-miR-652-3p; hsa-miR-378a-3p; hsa-miR-101-3p; hsa-miR-93-5p; hsa-miR-223-3p; hsa-miR-24-3p; hsa-miR-7-5p; hsa-miR-186-5p; hsa-miR-…
Gene Ontology (miRWalk)	GO0021987 cerebral cortex development	enriched	5.55e-10	9.46e-9	81	hsa-miR-375-3p; hsa-miR-26a-5p; hsa-let-7a-5p; hsa-miR-92a-3p; hsa-let-7b-5p; hsa-miR-423-5p; hsa-miR-320a-3p; hsa-miR-10a-5p; hsa-let-7d-5p; hsa-miR-423-3p; hsa-let-7e-5p; hsa-miR-25-3p; hsa-miR-21-5p; hsa-miR-200c-3p; hsa-miR-151a-3p; hsa-miR-16-5p; hsa-miR-126-3p; hsa-miR-148b-3p; hsa-miR-221-3p; hsa-miR-103a-3p; hsa-miR-99b-5p; hsa-miR-222-3p; hsa-miR-98-5p; hsa-miR-652-3p; hsa-miR-378a-3p; h…
Pathways (miRWalk)	hsa04730 Long term depression	enriched	3.15e-9	9.54e-9	86	hsa-miR-375-3p; hsa-let-7a-5p; hsa-miR-92a-3p; hsa-let-7b-5p; hsa-let-7g-5p; hsa-miR-26b-5p; hsa-miR-423-5p; hsa-miR-320a-3p; hsa-miR-10a-5p; hsa-let-7d-5p; hsa-miR-182-5p; hsa-miR-423-3p; hsa-let-7e-5p; hsa-miR-191-5p; hsa-miR-30d-5p; hsa-miR-181a-5p; hsa-miR-21-5p; hsa-miR-183-5p; hsa-miR-146b-5p; hsa-miR-16-5p; hsa-miR-155-5p; hsa-miR-320b; hsa-miR-30e-5p; hsa-miR-126-3p; hsa-miR-148b-3p; hsa-…
Diseases (MNDR)	pituitary adenoma	enriched	1.27e-10	9.54e-9	139	hsa-miR-26a-5p; hsa-let-7a-5p; hsa-let-7f-5p; hsa-miR-148a-3p; hsa-let-7i-5p; hsa-miR-92a-3p; hsa-let-7b-5p; hsa-let-7g-5p; hsa-miR-26b-5p; hsa-miR-320a-3p; hsa-let-7d-5p; hsa-miR-182-5p; hsa-let-7e-5p; hsa-miR-200b-3p; hsa-miR-191-5p; hsa-miR-181a-5p; hsa-miR-142-5p; hsa-miR-151a-5p; hsa-miR-21-5p; hsa-miR-183-5p; hsa-miR-200c-3p; hsa-miR-185-5p; hsa-miR-146b-5p; hsa-miR-16-5p; hsa-miR-155-5p; h…
Diseases (MNDR)	Uterine Cervical Neoplasms	enriched	1.44e-10	1.02e-8	102	hsa-miR-375-3p; hsa-miR-26a-5p; hsa-let-7a-5p; hsa-let-7f-5p; hsa-miR-148a-3p; hsa-miR-92a-3p; hsa-miR-26b-5p; hsa-miR-320a-3p; hsa-miR-10a-5p; hsa-miR-182-5p; hsa-miR-200b-3p; hsa-miR-25-3p; hsa-miR-30d-5p; hsa-miR-181a-5p; hsa-miR-142-5p; hsa-miR-21-5p; hsa-miR-183-5p; hsa-miR-200c-3p; hsa-miR-185-5p; hsa-miR-146b-5p; hsa-miR-151a-3p; hsa-miR-16-5p; hsa-miR-155-5p; hsa-miR-27b-3p; hsa-miR-146a-…
Gene Ontology (miRWalk)	GO0014069 postsynaptic density	enriched	6.16e-10	1.05e-8	86	hsa-miR-375-3p; hsa-let-7a-5p; hsa-miR-92a-3p; hsa-let-7b-5p; hsa-miR-26b-5p; hsa-miR-423-5p; hsa-miR-320a-3p; hsa-miR-10a-5p; hsa-let-7d-5p; hsa-let-7e-5p; hsa-miR-191-5p; hsa-miR-30d-5p; hsa-miR-21-5p; hsa-miR-183-5p; hsa-miR-200c-3p; hsa-miR-16-5p; hsa-miR-155-5p; hsa-miR-146a-5p; hsa-miR-148b-3p; hsa-miR-103a-3p; hsa-miR-222-3p; hsa-miR-22-3p; hsa-miR-98-5p; hsa-miR-652-3p; hsa-miR-378a-3p; h…
Gene Ontology (miRWalk)	GO0031519 pcg protein complex	enriched	6.20e-10	1.05e-8	62	hsa-miR-375-3p; hsa-let-7a-5p; hsa-let-7f-5p; hsa-miR-92a-3p; hsa-let-7b-5p; hsa-let-7g-5p; hsa-miR-26b-5p; hsa-miR-320a-3p; hsa-miR-10a-5p; hsa-let-7d-5p; hsa-miR-182-5p; hsa-miR-423-3p; hsa-miR-200b-3p; hsa-miR-191-5p; hsa-miR-151a-5p; hsa-miR-183-5p; hsa-miR-200c-3p; hsa-miR-16-5p; hsa-miR-155-5p; hsa-miR-221-3p; hsa-miR-103a-3p; hsa-miR-222-3p; hsa-miR-22-3p; hsa-miR-652-3p; hsa-miR-101-3p; h…
Expressed in tissue (Tissue Atlas)	thyroid	enriched	7.14e-9	1.05e-8	239	hsa-miR-26a-5p; hsa-let-7a-5p; hsa-let-7f-5p; hsa-miR-148a-3p; hsa-let-7i-5p; hsa-miR-92a-3p; hsa-let-7b-5p; hsa-let-7g-5p; hsa-miR-26b-5p; hsa-miR-423-5p; hsa-miR-320a-3p; hsa-miR-10a-5p; hsa-let-7d-5p; hsa-let-7e-5p; hsa-miR-200b-3p; hsa-miR-25-3p; hsa-miR-30d-5p; hsa-miR-181a-5p; hsa-miR-142-5p; hsa-miR-151a-5p; hsa-miR-21-5p; hsa-miR-183-5p; hsa-miR-200c-3p; hsa-miR-185-5p; hsa-miR-146b-5p; h…
Diseases (MNDR)	multiple sclerosis	enriched	1.61e-10	1.07e-8	58	hsa-let-7a-5p; hsa-miR-148a-3p; hsa-miR-92a-3p; hsa-miR-320a-3p; hsa-miR-182-5p; hsa-miR-200b-3p; hsa-miR-191-5p; hsa-miR-181a-5p; hsa-miR-142-5p; hsa-miR-21-5p; hsa-miR-183-5p; hsa-miR-200c-3p; hsa-miR-146b-5p; hsa-miR-16-5p; hsa-miR-155-5p; hsa-miR-27b-3p; hsa-miR-146a-5p; hsa-miR-126-3p; hsa-miR-221-3p; hsa-miR-199a-5p; hsa-miR-222-3p; hsa-miR-22-3p; hsa-miR-101-3p; hsa-miR-27a-3p; hsa-miR-181…
Pathways (miRWalk)	WP111 Electron Transport Chain	enriched	3.78e-9	1.14e-8	77	hsa-miR-26a-5p; hsa-let-7a-5p; hsa-let-7f-5p; hsa-miR-148a-3p; hsa-miR-92a-3p; hsa-let-7b-5p; hsa-miR-26b-5p; hsa-miR-423-5p; hsa-miR-320a-3p; hsa-miR-10a-5p; hsa-miR-182-5p; hsa-miR-423-3p; hsa-let-7e-5p; hsa-miR-151a-5p; hsa-miR-183-5p; hsa-miR-185-5p; hsa-miR-23a-3p; hsa-miR-16-5p; hsa-miR-155-5p; hsa-miR-320b; hsa-miR-27b-3p; hsa-miR-30e-5p; hsa-miR-148b-3p; hsa-miR-221-3p; hsa-miR-103a-3p; h…
Gene Ontology (miRWalk)	GO0070374 positive regulation of erk1 and erk2 cascade	enriched	6.93e-10	1.17e-8	76	hsa-miR-375-3p; hsa-miR-26a-5p; hsa-let-7a-5p; hsa-miR-148a-3p; hsa-let-7i-5p; hsa-miR-92a-3p; hsa-let-7b-5p; hsa-miR-26b-5p; hsa-miR-320a-3p; hsa-let-7d-5p; hsa-miR-423-3p; hsa-miR-200b-3p; hsa-miR-191-5p; hsa-miR-25-3p; hsa-miR-181a-5p; hsa-miR-21-5p; hsa-miR-200c-3p; hsa-miR-16-5p; hsa-miR-155-5p; hsa-miR-320b; hsa-miR-27b-3p; hsa-miR-146a-5p; hsa-miR-126-3p; hsa-miR-148b-3p; hsa-miR-103a-3p; …
Pathways (miRWalk)	WP2035 FSH signaling pathway	enriched	3.91e-9	1.17e-8	73	hsa-miR-375-3p; hsa-let-7f-5p; hsa-miR-92a-3p; hsa-let-7b-5p; hsa-miR-26b-5p; hsa-miR-320a-3p; hsa-let-7d-5p; hsa-miR-182-5p; hsa-miR-423-3p; hsa-let-7e-5p; hsa-miR-200b-3p; hsa-miR-21-5p; hsa-miR-183-5p; hsa-miR-185-5p; hsa-miR-16-5p; hsa-miR-155-5p; hsa-miR-320b; hsa-miR-103a-3p; hsa-miR-99b-5p; hsa-miR-22-3p; hsa-miR-98-5p; hsa-miR-652-3p; hsa-miR-27a-3p; hsa-miR-144-3p; hsa-miR-340-5p; hsa-mi…
Expressed in tissue (Tissue Atlas)	dura mater	enriched	8.48e-9	1.19e-8	235	hsa-miR-26a-5p; hsa-let-7a-5p; hsa-let-7f-5p; hsa-miR-148a-3p; hsa-let-7i-5p; hsa-miR-92a-3p; hsa-let-7b-5p; hsa-let-7g-5p; hsa-miR-26b-5p; hsa-miR-423-5p; hsa-miR-320a-3p; hsa-miR-10a-5p; hsa-let-7d-5p; hsa-miR-423-3p; hsa-let-7e-5p; hsa-miR-25-3p; hsa-miR-30d-5p; hsa-miR-181a-5p; hsa-miR-142-5p; hsa-miR-151a-5p; hsa-miR-21-5p; hsa-miR-185-5p; hsa-miR-146b-5p; hsa-miR-151a-3p; hsa-miR-23a-3p; hs…
Gene Ontology (miRWalk)	GO0001725 stress fiber	enriched	7.23e-10	1.22e-8	75	hsa-miR-375-3p; hsa-miR-26a-5p; hsa-miR-92a-3p; hsa-let-7b-5p; hsa-miR-26b-5p; hsa-miR-423-5p; hsa-miR-320a-3p; hsa-miR-10a-5p; hsa-let-7d-5p; hsa-miR-182-5p; hsa-let-7e-5p; hsa-miR-200b-3p; hsa-miR-191-5p; hsa-miR-181a-5p; hsa-miR-21-5p; hsa-miR-200c-3p; hsa-miR-185-5p; hsa-miR-23a-3p; hsa-miR-16-5p; hsa-miR-155-5p; hsa-miR-320b; hsa-miR-126-3p; hsa-miR-221-3p; hsa-miR-103a-3p; hsa-miR-222-3p; h…
Gene Ontology (miRWalk)	GO0004197 cysteine type endopeptidase activity	enriched	7.30e-10	1.23e-8	59	hsa-miR-375-3p; hsa-miR-26a-5p; hsa-let-7a-5p; hsa-let-7f-5p; hsa-miR-92a-3p; hsa-let-7b-5p; hsa-miR-26b-5p; hsa-miR-423-5p; hsa-miR-320a-3p; hsa-miR-10a-5p; hsa-miR-182-5p; hsa-let-7e-5p; hsa-miR-30d-5p; hsa-miR-181a-5p; hsa-miR-21-5p; hsa-miR-183-5p; hsa-miR-23a-3p; hsa-miR-16-5p; hsa-miR-27b-3p; hsa-miR-146a-5p; hsa-miR-148b-3p; hsa-miR-221-3p; hsa-miR-103a-3p; hsa-miR-222-3p; hsa-miR-98-5p; h…
Diseases (MNDR)	esophageal cancer	enriched	1.97e-10	1.24e-8	210	hsa-miR-375-3p; hsa-miR-26a-5p; hsa-let-7a-5p; hsa-let-7f-5p; hsa-miR-148a-3p; hsa-let-7i-5p; hsa-miR-92a-3p; hsa-let-7b-5p; hsa-let-7g-5p; hsa-miR-423-5p; hsa-miR-320a-3p; hsa-miR-10a-5p; hsa-let-7d-5p; hsa-miR-182-5p; hsa-miR-423-3p; hsa-let-7e-5p; hsa-miR-200b-3p; hsa-miR-191-5p; hsa-miR-25-3p; hsa-miR-30d-5p; hsa-miR-181a-5p; hsa-miR-142-5p; hsa-miR-21-5p; hsa-miR-183-5p; hsa-miR-200c-3p; hsa…
Gene Ontology (miRWalk)	GO0031529 ruffle organization	enriched	7.46e-10	1.25e-8	34	hsa-let-7b-5p; hsa-miR-26b-5p; hsa-miR-10a-5p; hsa-miR-181a-5p; hsa-miR-21-5p; hsa-miR-185-5p; hsa-miR-16-5p; hsa-miR-155-5p; hsa-miR-103a-3p; hsa-miR-99b-5p; hsa-miR-652-3p; hsa-miR-101-3p; hsa-miR-27a-3p; hsa-miR-144-3p; hsa-miR-181b-5p; hsa-miR-93-5p; hsa-miR-100-5p; hsa-miR-186-5p; hsa-miR-128-3p; hsa-miR-30a-5p; hsa-miR-484; hsa-miR-744-5p; hsa-miR-124-3p; hsa-miR-99a-5p; hsa-miR-122-5p; hsa…
Gene Ontology (miRWalk)	GO0007220 notch receptor processing	enriched	7.53e-10	1.26e-8	55	hsa-miR-375-3p; hsa-miR-26a-5p; hsa-miR-92a-3p; hsa-let-7b-5p; hsa-miR-26b-5p; hsa-miR-320a-3p; hsa-miR-10a-5p; hsa-miR-25-3p; hsa-miR-181a-5p; hsa-miR-21-5p; hsa-miR-183-5p; hsa-miR-200c-3p; hsa-miR-185-5p; hsa-miR-16-5p; hsa-miR-155-5p; hsa-miR-320b; hsa-miR-27b-3p; hsa-miR-221-3p; hsa-miR-98-5p; hsa-miR-378a-3p; hsa-miR-144-3p; hsa-miR-23b-3p; hsa-miR-181b-5p; hsa-miR-100-5p; hsa-miR-24-3p; hs…
Gene Ontology (miRWalk)	GO0005635 nuclear envelope	enriched	7.56e-10	1.26e-8	108	hsa-miR-375-3p; hsa-miR-26a-5p; hsa-let-7a-5p; hsa-miR-148a-3p; hsa-miR-92a-3p; hsa-let-7b-5p; hsa-miR-26b-5p; hsa-miR-423-5p; hsa-miR-320a-3p; hsa-miR-10a-5p; hsa-let-7d-5p; hsa-miR-182-5p; hsa-miR-423-3p; hsa-let-7e-5p; hsa-miR-191-5p; hsa-miR-25-3p; hsa-miR-181a-5p; hsa-miR-21-5p; hsa-miR-183-5p; hsa-miR-185-5p; hsa-miR-146b-5p; hsa-miR-16-5p; hsa-miR-155-5p; hsa-miR-146a-5p; hsa-miR-28-3p; hs…
Pathways (miRWalk)	WP422 MAPK Cascade	enriched	4.26e-9	1.27e-8	61	hsa-miR-375-3p; hsa-miR-26a-5p; hsa-let-7a-5p; hsa-miR-92a-3p; hsa-let-7b-5p; hsa-let-7g-5p; hsa-miR-26b-5p; hsa-miR-320a-3p; hsa-miR-423-3p; hsa-miR-191-5p; hsa-miR-25-3p; hsa-miR-181a-5p; hsa-miR-21-5p; hsa-miR-16-5p; hsa-miR-155-5p; hsa-miR-320b; hsa-miR-126-3p; hsa-miR-148b-3p; hsa-miR-98-5p; hsa-miR-101-3p; hsa-miR-23b-3p; hsa-miR-93-5p; hsa-miR-24-3p; hsa-miR-7-5p; hsa-miR-186-5p; hsa-miR-1…
Gene Ontology (miRWalk)	GO0003735 structural constituent of ribosome	enriched	7.76e-10	1.28e-8	122	hsa-miR-26a-5p; hsa-let-7a-5p; hsa-miR-148a-3p; hsa-miR-92a-3p; hsa-let-7b-5p; hsa-let-7g-5p; hsa-miR-26b-5p; hsa-miR-423-5p; hsa-miR-320a-3p; hsa-miR-10a-5p; hsa-let-7d-5p; hsa-miR-182-5p; hsa-miR-423-3p; hsa-let-7e-5p; hsa-miR-191-5p; hsa-miR-25-3p; hsa-miR-30d-5p; hsa-miR-181a-5p; hsa-miR-21-5p; hsa-miR-183-5p; hsa-miR-185-5p; hsa-miR-23a-3p; hsa-miR-16-5p; hsa-miR-155-5p; hsa-miR-320b; hsa-mi…
Gene Ontology (miRWalk)	GO0006614 srp dependent cotranslational protein targeting to membrane	enriched	7.76e-10	1.28e-8	122	hsa-miR-375-3p; hsa-miR-26a-5p; hsa-let-7a-5p; hsa-miR-148a-3p; hsa-let-7i-5p; hsa-miR-92a-3p; hsa-let-7b-5p; hsa-let-7g-5p; hsa-miR-26b-5p; hsa-miR-423-5p; hsa-miR-320a-3p; hsa-miR-10a-5p; hsa-let-7d-5p; hsa-miR-182-5p; hsa-miR-423-3p; hsa-let-7e-5p; hsa-miR-191-5p; hsa-miR-25-3p; hsa-miR-30d-5p; hsa-miR-181a-5p; hsa-miR-21-5p; hsa-miR-183-5p; hsa-miR-185-5p; hsa-miR-23a-3p; hsa-miR-16-5p; hsa-m…
Gene Ontology (miRWalk)	GO0030509 bmp signaling pathway	enriched	7.77e-10	1.28e-8	78	hsa-miR-26a-5p; hsa-let-7a-5p; hsa-miR-148a-3p; hsa-miR-92a-3p; hsa-let-7b-5p; hsa-miR-26b-5p; hsa-miR-423-5p; hsa-miR-10a-5p; hsa-miR-182-5p; hsa-miR-423-3p; hsa-miR-200b-3p; hsa-miR-25-3p; hsa-miR-30d-5p; hsa-miR-181a-5p; hsa-miR-21-5p; hsa-miR-183-5p; hsa-miR-200c-3p; hsa-miR-16-5p; hsa-miR-155-5p; hsa-miR-320b; hsa-miR-27b-3p; hsa-miR-146a-5p; hsa-miR-148b-3p; hsa-miR-221-3p; hsa-miR-199a-5p;…
Expressed in tissue (Tissue Atlas)	gallbladder	enriched	9.54e-9	1.29e-8	215	hsa-miR-26a-5p; hsa-let-7a-5p; hsa-let-7f-5p; hsa-miR-148a-3p; hsa-let-7i-5p; hsa-miR-92a-3p; hsa-let-7b-5p; hsa-let-7g-5p; hsa-miR-26b-5p; hsa-miR-423-5p; hsa-miR-320a-3p; hsa-miR-10a-5p; hsa-let-7d-5p; hsa-miR-423-3p; hsa-let-7e-5p; hsa-miR-200b-3p; hsa-miR-25-3p; hsa-miR-30d-5p; hsa-miR-181a-5p; hsa-miR-142-5p; hsa-miR-151a-5p; hsa-miR-21-5p; hsa-miR-200c-3p; hsa-miR-185-5p; hsa-miR-146b-5p; h…
Gene Ontology (miRWalk)	GO0007286 spermatid development	enriched	8.15e-10	1.34e-8	40	hsa-miR-375-3p; hsa-let-7a-5p; hsa-miR-148a-3p; hsa-miR-92a-3p; hsa-let-7b-5p; hsa-miR-26b-5p; hsa-miR-320a-3p; hsa-miR-181a-5p; hsa-miR-21-5p; hsa-miR-146b-5p; hsa-miR-23a-3p; hsa-miR-155-5p; hsa-miR-148b-3p; hsa-miR-221-3p; hsa-miR-222-3p; hsa-miR-22-3p; hsa-miR-98-5p; hsa-miR-652-3p; hsa-miR-93-5p; hsa-miR-100-5p; hsa-miR-7-5p; hsa-miR-186-5p; hsa-miR-128-3p; hsa-let-7c-5p; hsa-miR-484; hsa-mi…
Gene Ontology (miRWalk)	GO0006368 transcription elongation from rna polymerase ii promoter	enriched	8.26e-10	1.35e-8	70	hsa-miR-375-3p; hsa-let-7a-5p; hsa-let-7f-5p; hsa-miR-92a-3p; hsa-let-7b-5p; hsa-miR-26b-5p; hsa-miR-423-5p; hsa-miR-320a-3p; hsa-miR-10a-5p; hsa-let-7d-5p; hsa-miR-423-3p; hsa-let-7e-5p; hsa-miR-25-3p; hsa-miR-21-5p; hsa-miR-23a-3p; hsa-miR-16-5p; hsa-miR-155-5p; hsa-miR-320b; hsa-miR-27b-3p; hsa-miR-146a-5p; hsa-miR-221-3p; hsa-miR-222-3p; hsa-miR-22-3p; hsa-miR-98-5p; hsa-miR-652-3p; hsa-miR-2…
Gene Ontology (miRWalk)	GO0050434 positive regulation of viral transcription	enriched	8.26e-10	1.35e-8	70	hsa-miR-375-3p; hsa-let-7a-5p; hsa-let-7f-5p; hsa-miR-92a-3p; hsa-let-7b-5p; hsa-let-7g-5p; hsa-miR-26b-5p; hsa-miR-423-5p; hsa-miR-320a-3p; hsa-miR-10a-5p; hsa-let-7d-5p; hsa-miR-182-5p; hsa-miR-423-3p; hsa-let-7e-5p; hsa-miR-25-3p; hsa-miR-21-5p; hsa-miR-23a-3p; hsa-miR-16-5p; hsa-miR-155-5p; hsa-miR-320b; hsa-miR-27b-3p; hsa-miR-221-3p; hsa-miR-222-3p; hsa-miR-98-5p; hsa-miR-652-3p; hsa-miR-23…
Gene Ontology (miRWalk)	GO0007160 cell matrix adhesion	enriched	8.42e-10	1.37e-8	82	hsa-miR-375-3p; hsa-miR-26a-5p; hsa-let-7a-5p; hsa-let-7f-5p; hsa-miR-92a-3p; hsa-let-7b-5p; hsa-miR-26b-5p; hsa-miR-320a-3p; hsa-miR-423-3p; hsa-miR-25-3p; hsa-miR-181a-5p; hsa-miR-21-5p; hsa-miR-183-5p; hsa-miR-200c-3p; hsa-miR-185-5p; hsa-miR-146b-5p; hsa-miR-23a-3p; hsa-miR-16-5p; hsa-miR-155-5p; hsa-miR-320b; hsa-miR-146a-5p; hsa-miR-126-3p; hsa-miR-148b-3p; hsa-miR-221-3p; hsa-miR-103a-3p; …
Pathways (miRWalk)	P00045 Notch signaling pathway	enriched	4.65e-9	1.38e-8	58	hsa-miR-375-3p; hsa-miR-92a-3p; hsa-let-7b-5p; hsa-miR-26b-5p; hsa-miR-423-5p; hsa-miR-10a-5p; hsa-miR-25-3p; hsa-miR-181a-5p; hsa-miR-21-5p; hsa-miR-183-5p; hsa-miR-200c-3p; hsa-miR-23a-3p; hsa-miR-16-5p; hsa-miR-155-5p; hsa-miR-27b-3p; hsa-miR-148b-3p; hsa-miR-103a-3p; hsa-miR-222-3p; hsa-miR-98-5p; hsa-miR-101-3p; hsa-miR-27a-3p; hsa-miR-144-3p; hsa-miR-23b-3p; hsa-miR-223-3p; hsa-miR-24-3p; h…
Gene Ontology (miRWalk)	GO0006521 regulation of cellular amino acid metabolic process	enriched	8.60e-10	1.40e-8	69	hsa-miR-375-3p; hsa-miR-26a-5p; hsa-let-7a-5p; hsa-miR-148a-3p; hsa-miR-92a-3p; hsa-let-7b-5p; hsa-miR-26b-5p; hsa-miR-423-5p; hsa-miR-320a-3p; hsa-miR-10a-5p; hsa-miR-423-3p; hsa-let-7e-5p; hsa-miR-191-5p; hsa-miR-25-3p; hsa-miR-183-5p; hsa-miR-151a-3p; hsa-miR-23a-3p; hsa-miR-16-5p; hsa-miR-155-5p; hsa-miR-30e-5p; hsa-miR-221-3p; hsa-miR-222-3p; hsa-miR-98-5p; hsa-miR-378a-3p; hsa-miR-23b-3p; h…
Gene Ontology (miRWalk)	GO0051403 stress activated mapk cascade	enriched	8.63e-10	1.40e-8	99	hsa-miR-375-3p; hsa-miR-26a-5p; hsa-let-7a-5p; hsa-let-7f-5p; hsa-miR-148a-3p; hsa-miR-92a-3p; hsa-let-7b-5p; hsa-miR-26b-5p; hsa-miR-320a-3p; hsa-miR-10a-5p; hsa-miR-182-5p; hsa-miR-423-3p; hsa-let-7e-5p; hsa-miR-200b-3p; hsa-miR-25-3p; hsa-miR-30d-5p; hsa-miR-181a-5p; hsa-miR-21-5p; hsa-miR-185-5p; hsa-miR-146b-5p; hsa-miR-16-5p; hsa-miR-155-5p; hsa-miR-320b; hsa-miR-27b-3p; hsa-miR-146a-5p; hs…
Pathways (miRWalk)	hsa00380 Tryptophan metabolism	enriched	4.85e-9	1.42e-8	43	hsa-let-7a-5p; hsa-let-7f-5p; hsa-miR-92a-3p; hsa-let-7b-5p; hsa-miR-26b-5p; hsa-miR-320a-3p; hsa-miR-21-5p; hsa-miR-151a-3p; hsa-miR-16-5p; hsa-miR-155-5p; hsa-miR-27b-3p; hsa-miR-221-3p; hsa-miR-103a-3p; hsa-miR-99b-5p; hsa-miR-22-3p; hsa-miR-98-5p; hsa-miR-27a-3p; hsa-miR-340-5p; hsa-miR-23b-3p; hsa-miR-181b-5p; hsa-miR-100-5p; hsa-miR-7-5p; hsa-miR-186-5p; hsa-miR-128-3p; hsa-miR-30a-5p; hsa-…
Pathways (miRWalk)	hsa03410 Base excision repair	enriched	4.87e-9	1.42e-8	56	hsa-miR-375-3p; hsa-miR-148a-3p; hsa-miR-92a-3p; hsa-let-7b-5p; hsa-let-7g-5p; hsa-miR-26b-5p; hsa-miR-320a-3p; hsa-let-7e-5p; hsa-miR-21-5p; hsa-miR-183-5p; hsa-miR-185-5p; hsa-miR-16-5p; hsa-miR-155-5p; hsa-miR-146a-5p; hsa-miR-148b-3p; hsa-miR-199a-5p; hsa-miR-103a-3p; hsa-miR-222-3p; hsa-miR-22-3p; hsa-miR-98-5p; hsa-miR-652-3p; hsa-miR-93-5p; hsa-miR-223-3p; hsa-miR-100-5p; hsa-miR-24-3p; hs…
Diseases (MNDR)	Precursor Cell Lymphoblastic Leukemia-Lymphoma	enriched	2.40e-10	1.43e-8	118	hsa-miR-375-3p; hsa-miR-26a-5p; hsa-let-7a-5p; hsa-let-7f-5p; hsa-miR-148a-3p; hsa-let-7i-5p; hsa-miR-92a-3p; hsa-let-7g-5p; hsa-miR-26b-5p; hsa-miR-320a-3p; hsa-miR-182-5p; hsa-miR-200b-3p; hsa-miR-191-5p; hsa-miR-142-5p; hsa-miR-21-5p; hsa-miR-183-5p; hsa-miR-200c-3p; hsa-miR-146b-5p; hsa-miR-151a-3p; hsa-miR-23a-3p; hsa-miR-16-5p; hsa-miR-155-5p; hsa-miR-27b-3p; hsa-miR-146a-5p; hsa-miR-30e-5p…
Gene Ontology (miRWalk)	GO0050731 positive regulation of peptidyl tyrosine phosphorylation	enriched	8.84e-10	1.43e-8	97	hsa-miR-375-3p; hsa-miR-26a-5p; hsa-let-7a-5p; hsa-let-7i-5p; hsa-miR-92a-3p; hsa-let-7b-5p; hsa-miR-26b-5p; hsa-miR-423-5p; hsa-miR-320a-3p; hsa-miR-10a-5p; hsa-miR-200b-3p; hsa-miR-25-3p; hsa-miR-30d-5p; hsa-miR-181a-5p; hsa-miR-21-5p; hsa-miR-183-5p; hsa-miR-200c-3p; hsa-miR-185-5p; hsa-miR-23a-3p; hsa-miR-16-5p; hsa-miR-155-5p; hsa-miR-146a-5p; hsa-miR-126-3p; hsa-miR-148b-3p; hsa-miR-221-3p;…
Gene Ontology (miRWalk)	GO0006892 post golgi vesicle mediated transport	enriched	9.08e-10	1.46e-8	67	hsa-miR-375-3p; hsa-miR-26a-5p; hsa-let-7a-5p; hsa-let-7f-5p; hsa-miR-92a-3p; hsa-let-7b-5p; hsa-miR-26b-5p; hsa-miR-320a-3p; hsa-miR-10a-5p; hsa-miR-423-3p; hsa-let-7e-5p; hsa-miR-25-3p; hsa-miR-181a-5p; hsa-miR-151a-5p; hsa-miR-21-5p; hsa-miR-183-5p; hsa-miR-151a-3p; hsa-miR-23a-3p; hsa-miR-16-5p; hsa-miR-155-5p; hsa-miR-320b; hsa-miR-103a-3p; hsa-miR-222-3p; hsa-miR-22-3p; hsa-miR-98-5p; hsa-m…
Pathways (miRWalk)	hsa05130 Pathogenic Escherichia coli infection	enriched	5.12e-9	1.49e-8	97	hsa-miR-375-3p; hsa-let-7a-5p; hsa-let-7f-5p; hsa-let-7i-5p; hsa-miR-92a-3p; hsa-let-7b-5p; hsa-miR-26b-5p; hsa-miR-423-5p; hsa-miR-320a-3p; hsa-miR-10a-5p; hsa-miR-182-5p; hsa-miR-423-3p; hsa-let-7e-5p; hsa-miR-25-3p; hsa-miR-21-5p; hsa-miR-183-5p; hsa-miR-200c-3p; hsa-miR-185-5p; hsa-miR-146b-5p; hsa-miR-16-5p; hsa-miR-155-5p; hsa-miR-320b; hsa-miR-146a-5p; hsa-miR-148b-3p; hsa-miR-221-3p; hsa-…
Pathways (miRWalk)	hsa04662 B cell receptor signaling pathway	enriched	5.29e-9	1.53e-8	96	hsa-miR-375-3p; hsa-miR-26a-5p; hsa-let-7a-5p; hsa-miR-92a-3p; hsa-let-7b-5p; hsa-let-7g-5p; hsa-miR-26b-5p; hsa-miR-423-5p; hsa-miR-320a-3p; hsa-miR-423-3p; hsa-miR-181a-5p; hsa-miR-21-5p; hsa-miR-183-5p; hsa-miR-200c-3p; hsa-miR-185-5p; hsa-miR-146b-5p; hsa-miR-151a-3p; hsa-miR-16-5p; hsa-miR-155-5p; hsa-miR-320b; hsa-miR-146a-5p; hsa-miR-30e-5p; hsa-miR-126-3p; hsa-miR-148b-3p; hsa-miR-221-3p;…
Gene Ontology (miRWalk)	GO0005516 calmodulin binding	enriched	9.61e-10	1.54e-8	84	hsa-miR-375-3p; hsa-miR-26a-5p; hsa-let-7a-5p; hsa-miR-92a-3p; hsa-let-7b-5p; hsa-miR-26b-5p; hsa-miR-423-5p; hsa-miR-320a-3p; hsa-miR-10a-5p; hsa-miR-423-3p; hsa-let-7e-5p; hsa-miR-25-3p; hsa-miR-21-5p; hsa-miR-183-5p; hsa-miR-185-5p; hsa-miR-23a-3p; hsa-miR-16-5p; hsa-miR-155-5p; hsa-miR-320b; hsa-miR-30e-5p; hsa-miR-148b-3p; hsa-miR-221-3p; hsa-miR-103a-3p; hsa-miR-99b-5p; hsa-miR-222-3p; hsa-…
Gene Ontology (miRWalk)	GO0045662 negative regulation of myoblast differentiation	enriched	9.59e-10	1.54e-8	29	hsa-let-7b-5p; hsa-miR-26b-5p; hsa-miR-181a-5p; hsa-miR-21-5p; hsa-miR-16-5p; hsa-miR-155-5p; hsa-miR-27b-3p; hsa-miR-148b-3p; hsa-miR-199a-5p; hsa-miR-103a-3p; hsa-miR-22-3p; hsa-miR-98-5p; hsa-miR-101-3p; hsa-miR-144-3p; hsa-miR-340-5p; hsa-miR-23b-3p; hsa-miR-181b-5p; hsa-miR-24-3p; hsa-miR-128-3p; hsa-miR-30a-5p; hsa-miR-744-5p; hsa-miR-124-3p; hsa-miR-10b-5p; hsa-miR-532-5p; hsa-miR-1-3p; hs…
Diseases (MNDR)	chordoma	enriched	2.79e-10	1.57e-8	88	hsa-miR-26a-5p; hsa-let-7a-5p; hsa-miR-148a-3p; hsa-let-7i-5p; hsa-let-7b-5p; hsa-let-7g-5p; hsa-let-7d-5p; hsa-let-7e-5p; hsa-miR-200b-3p; hsa-miR-191-5p; hsa-miR-30d-5p; hsa-miR-181a-5p; hsa-miR-142-5p; hsa-miR-151a-5p; hsa-miR-21-5p; hsa-miR-185-5p; hsa-miR-23a-3p; hsa-miR-16-5p; hsa-miR-155-5p; hsa-miR-27b-3p; hsa-miR-146a-5p; hsa-miR-28-3p; hsa-miR-126-3p; hsa-miR-221-3p; hsa-miR-199a-5p; hs…
Gene Ontology (miRWalk)	GO0006112 energy reserve metabolic process	enriched	9.97e-10	1.59e-8	87	hsa-miR-375-3p; hsa-miR-26a-5p; hsa-let-7a-5p; hsa-let-7f-5p; hsa-miR-92a-3p; hsa-let-7b-5p; hsa-let-7g-5p; hsa-miR-26b-5p; hsa-miR-423-5p; hsa-miR-320a-3p; hsa-miR-10a-5p; hsa-let-7d-5p; hsa-miR-182-5p; hsa-miR-423-3p; hsa-let-7e-5p; hsa-miR-25-3p; hsa-miR-21-5p; hsa-miR-23a-3p; hsa-miR-16-5p; hsa-miR-155-5p; hsa-miR-320b; hsa-miR-27b-3p; hsa-miR-148b-3p; hsa-miR-103a-3p; hsa-miR-222-3p; hsa-miR…
Pathways (miRWalk)	P00040 Metabotropic glutamate receptor group II pathway	enriched	5.54e-9	1.59e-8	49	hsa-miR-375-3p; hsa-miR-148a-3p; hsa-let-7b-5p; hsa-miR-26b-5p; hsa-miR-423-5p; hsa-let-7e-5p; hsa-miR-25-3p; hsa-miR-30d-5p; hsa-miR-181a-5p; hsa-miR-21-5p; hsa-miR-23a-3p; hsa-miR-16-5p; hsa-miR-155-5p; hsa-miR-27b-3p; hsa-miR-30e-5p; hsa-miR-148b-3p; hsa-miR-103a-3p; hsa-miR-22-3p; hsa-miR-98-5p; hsa-miR-101-3p; hsa-miR-27a-3p; hsa-miR-93-5p; hsa-miR-100-5p; hsa-miR-7-5p; hsa-miR-186-5p; hsa-m…
Diseases (MNDR)	squamous cell carcinoma	enriched	2.98e-10	1.60e-8	113	hsa-miR-375-3p; hsa-miR-26a-5p; hsa-let-7a-5p; hsa-let-7f-5p; hsa-miR-148a-3p; hsa-miR-92a-3p; hsa-miR-320a-3p; hsa-miR-10a-5p; hsa-miR-182-5p; hsa-miR-423-3p; hsa-miR-200b-3p; hsa-miR-191-5p; hsa-miR-25-3p; hsa-miR-30d-5p; hsa-miR-151a-5p; hsa-miR-21-5p; hsa-miR-183-5p; hsa-miR-200c-3p; hsa-miR-185-5p; hsa-miR-146b-5p; hsa-miR-151a-3p; hsa-miR-16-5p; hsa-miR-155-5p; hsa-miR-27b-3p; hsa-miR-146a-…
Gene Ontology (miRWalk)	GO0004177 aminopeptidase activity	enriched	1.01e-9	1.61e-8	32	hsa-let-7a-5p; hsa-miR-92a-3p; hsa-let-7b-5p; hsa-miR-26b-5p; hsa-miR-320a-3p; hsa-miR-423-3p; hsa-miR-181a-5p; hsa-miR-16-5p; hsa-miR-155-5p; hsa-miR-27b-3p; hsa-miR-146a-5p; hsa-miR-148b-3p; hsa-miR-222-3p; hsa-miR-93-5p; hsa-miR-24-3p; hsa-miR-186-5p; hsa-let-7c-5p; hsa-miR-30a-5p; hsa-miR-484; hsa-miR-744-5p; hsa-miR-124-3p; hsa-miR-361-5p; hsa-miR-122-5p; hsa-miR-30e-3p; hsa-miR-1-3p; hsa-mi…
Gene Ontology (miRWalk)	GO0005634 nucleus	enriched	1.01e-9	1.61e-8	234	hsa-miR-375-3p; hsa-miR-26a-5p; hsa-let-7a-5p; hsa-let-7f-5p; hsa-miR-148a-3p; hsa-let-7i-5p; hsa-miR-92a-3p; hsa-let-7b-5p; hsa-let-7g-5p; hsa-miR-26b-5p; hsa-miR-423-5p; hsa-miR-320a-3p; hsa-miR-10a-5p; hsa-let-7d-5p; hsa-miR-182-5p; hsa-miR-423-3p; hsa-let-7e-5p; hsa-miR-200b-3p; hsa-miR-191-5p; hsa-miR-25-3p; hsa-miR-30d-5p; hsa-miR-181a-5p; hsa-miR-142-5p; hsa-miR-151a-5p; hsa-miR-21-5p; hsa…
Gene Ontology (miRWalk)	GO0002479 antigen processing and presentation of exogenous peptide antigen via mhc class i tap dependent	enriched	1.07e-9	1.69e-8	84	hsa-miR-375-3p; hsa-miR-26a-5p; hsa-let-7a-5p; hsa-miR-148a-3p; hsa-miR-92a-3p; hsa-let-7b-5p; hsa-miR-26b-5p; hsa-miR-423-5p; hsa-miR-320a-3p; hsa-miR-10a-5p; hsa-miR-182-5p; hsa-miR-423-3p; hsa-let-7e-5p; hsa-miR-191-5p; hsa-miR-25-3p; hsa-miR-183-5p; hsa-miR-185-5p; hsa-miR-151a-3p; hsa-miR-23a-3p; hsa-miR-16-5p; hsa-miR-155-5p; hsa-miR-320b; hsa-miR-30e-5p; hsa-miR-148b-3p; hsa-miR-221-3p; hs…
Gene Ontology (miRWalk)	GO0019886 antigen processing and presentation of exogenous peptide antigen via mhc class ii	enriched	1.07e-9	1.69e-8	90	hsa-miR-375-3p; hsa-miR-26a-5p; hsa-let-7a-5p; hsa-let-7f-5p; hsa-miR-148a-3p; hsa-miR-92a-3p; hsa-let-7b-5p; hsa-miR-26b-5p; hsa-miR-423-5p; hsa-miR-320a-3p; hsa-miR-10a-5p; hsa-miR-423-3p; hsa-let-7e-5p; hsa-miR-25-3p; hsa-miR-181a-5p; hsa-miR-21-5p; hsa-miR-183-5p; hsa-miR-185-5p; hsa-miR-146b-5p; hsa-miR-23a-3p; hsa-miR-16-5p; hsa-miR-155-5p; hsa-miR-320b; hsa-miR-146a-5p; hsa-miR-30e-5p; hsa…
Gene Ontology (miRWalk)	GO0005764 lysosome	enriched	1.10e-9	1.74e-8	96	hsa-miR-375-3p; hsa-let-7a-5p; hsa-let-7f-5p; hsa-miR-92a-3p; hsa-let-7b-5p; hsa-miR-26b-5p; hsa-miR-423-5p; hsa-miR-320a-3p; hsa-miR-10a-5p; hsa-let-7d-5p; hsa-miR-423-3p; hsa-let-7e-5p; hsa-miR-25-3p; hsa-miR-181a-5p; hsa-miR-151a-5p; hsa-miR-21-5p; hsa-miR-185-5p; hsa-miR-16-5p; hsa-miR-155-5p; hsa-miR-320b; hsa-miR-27b-3p; hsa-miR-148b-3p; hsa-miR-221-3p; hsa-miR-103a-3p; hsa-miR-99b-5p; hsa-…
Gene Ontology (miRWalk)	GO0043984 histone h4 k16 acetylation	enriched	1.13e-9	1.77e-8	41	hsa-miR-26a-5p; hsa-let-7f-5p; hsa-miR-148a-3p; hsa-miR-92a-3p; hsa-let-7b-5p; hsa-miR-26b-5p; hsa-miR-320a-3p; hsa-miR-10a-5p; hsa-let-7d-5p; hsa-miR-30d-5p; hsa-miR-21-5p; hsa-miR-183-5p; hsa-miR-185-5p; hsa-miR-23a-3p; hsa-miR-16-5p; hsa-miR-155-5p; hsa-miR-320b; hsa-miR-222-3p; hsa-miR-23b-3p; hsa-miR-24-3p; hsa-miR-7-5p; hsa-miR-186-5p; hsa-miR-128-3p; hsa-miR-342-5p; hsa-miR-30a-5p; hsa-miR…
Gene Ontology (miRWalk)	GO0016197 endosomal transport	enriched	1.13e-9	1.77e-8	70	hsa-miR-375-3p; hsa-miR-26a-5p; hsa-miR-92a-3p; hsa-let-7b-5p; hsa-miR-26b-5p; hsa-miR-423-5p; hsa-miR-320a-3p; hsa-miR-10a-5p; hsa-miR-423-3p; hsa-let-7e-5p; hsa-miR-30d-5p; hsa-miR-21-5p; hsa-miR-185-5p; hsa-miR-16-5p; hsa-miR-155-5p; hsa-miR-320b; hsa-miR-126-3p; hsa-miR-148b-3p; hsa-miR-221-3p; hsa-miR-103a-3p; hsa-miR-222-3p; hsa-miR-22-3p; hsa-miR-98-5p; hsa-miR-652-3p; hsa-miR-378a-3p; hsa…
Expressed in tissue (Tissue Atlas)	adipocyte	enriched	1.39e-8	1.80e-8	240	hsa-miR-26a-5p; hsa-let-7a-5p; hsa-let-7f-5p; hsa-miR-148a-3p; hsa-let-7i-5p; hsa-miR-92a-3p; hsa-let-7b-5p; hsa-let-7g-5p; hsa-miR-26b-5p; hsa-miR-423-5p; hsa-miR-320a-3p; hsa-miR-10a-5p; hsa-let-7d-5p; hsa-let-7e-5p; hsa-miR-200b-3p; hsa-miR-25-3p; hsa-miR-30d-5p; hsa-miR-181a-5p; hsa-miR-142-5p; hsa-miR-151a-5p; hsa-miR-21-5p; hsa-miR-200c-3p; hsa-miR-185-5p; hsa-miR-146b-5p; hsa-miR-151a-3p; …
Pathways (miRWalk)	hsa05410 Hypertrophic cardiomyopathy HCM	enriched	6.34e-9	1.81e-8	82	hsa-miR-375-3p; hsa-miR-26a-5p; hsa-let-7a-5p; hsa-let-7f-5p; hsa-miR-92a-3p; hsa-let-7b-5p; hsa-miR-26b-5p; hsa-miR-423-5p; hsa-miR-320a-3p; hsa-miR-10a-5p; hsa-let-7d-5p; hsa-miR-182-5p; hsa-let-7e-5p; hsa-miR-25-3p; hsa-miR-21-5p; hsa-miR-183-5p; hsa-miR-16-5p; hsa-miR-155-5p; hsa-miR-30e-5p; hsa-miR-148b-3p; hsa-miR-221-3p; hsa-miR-103a-3p; hsa-miR-99b-5p; hsa-miR-222-3p; hsa-miR-98-5p; hsa-m…
Gene Ontology (miRWalk)	GO0009898 internal side of plasma membrane	enriched	1.20e-9	1.88e-8	62	hsa-miR-26a-5p; hsa-let-7a-5p; hsa-miR-148a-3p; hsa-miR-92a-3p; hsa-let-7b-5p; hsa-miR-26b-5p; hsa-miR-25-3p; hsa-miR-181a-5p; hsa-miR-21-5p; hsa-miR-200c-3p; hsa-miR-146b-5p; hsa-miR-151a-3p; hsa-miR-23a-3p; hsa-miR-16-5p; hsa-miR-155-5p; hsa-miR-146a-5p; hsa-miR-126-3p; hsa-miR-148b-3p; hsa-miR-221-3p; hsa-miR-199a-5p; hsa-miR-103a-3p; hsa-miR-222-3p; hsa-miR-22-3p; hsa-miR-144-3p; hsa-miR-23b-…
Gene Ontology (miRWalk)	GO0000216 m g1 transition of mitotic cell cycle	enriched	1.24e-9	1.93e-8	93	hsa-miR-375-3p; hsa-miR-26a-5p; hsa-let-7a-5p; hsa-miR-148a-3p; hsa-miR-92a-3p; hsa-let-7b-5p; hsa-miR-26b-5p; hsa-miR-423-5p; hsa-miR-320a-3p; hsa-miR-10a-5p; hsa-miR-423-3p; hsa-let-7e-5p; hsa-miR-191-5p; hsa-miR-25-3p; hsa-miR-183-5p; hsa-miR-185-5p; hsa-miR-151a-3p; hsa-miR-23a-3p; hsa-miR-16-5p; hsa-miR-155-5p; hsa-miR-320b; hsa-miR-146a-5p; hsa-miR-30e-5p; hsa-miR-148b-3p; hsa-miR-221-3p; h…
Pathways (miRWalk)	hsa05010 Alzheimers disease	enriched	7.02e-9	1.99e-8	119	hsa-miR-375-3p; hsa-miR-26a-5p; hsa-let-7a-5p; hsa-let-7f-5p; hsa-miR-148a-3p; hsa-miR-92a-3p; hsa-let-7b-5p; hsa-miR-26b-5p; hsa-miR-423-5p; hsa-miR-320a-3p; hsa-miR-10a-5p; hsa-let-7d-5p; hsa-miR-182-5p; hsa-miR-423-3p; hsa-let-7e-5p; hsa-miR-191-5p; hsa-miR-25-3p; hsa-miR-30d-5p; hsa-miR-151a-5p; hsa-miR-21-5p; hsa-miR-183-5p; hsa-miR-185-5p; hsa-miR-23a-3p; hsa-miR-16-5p; hsa-miR-155-5p; hsa-…
Gene Ontology (miRWalk)	GO0030154 cell differentiation	enriched	1.32e-9	2.05e-8	132	hsa-miR-375-3p; hsa-miR-26a-5p; hsa-let-7a-5p; hsa-let-7f-5p; hsa-miR-148a-3p; hsa-miR-92a-3p; hsa-let-7b-5p; hsa-miR-26b-5p; hsa-miR-423-5p; hsa-miR-320a-3p; hsa-let-7d-5p; hsa-miR-423-3p; hsa-let-7e-5p; hsa-miR-200b-3p; hsa-miR-191-5p; hsa-miR-25-3p; hsa-miR-30d-5p; hsa-miR-181a-5p; hsa-miR-21-5p; hsa-miR-183-5p; hsa-miR-200c-3p; hsa-miR-185-5p; hsa-miR-151a-3p; hsa-miR-16-5p; hsa-miR-155-5p; h…
Gene Ontology (miRWalk)	GO0030866 cortical actin cytoskeleton organization	enriched	1.37e-9	2.11e-8	34	hsa-miR-375-3p; hsa-miR-92a-3p; hsa-let-7b-5p; hsa-miR-423-5p; hsa-miR-320a-3p; hsa-miR-10a-5p; hsa-miR-423-3p; hsa-miR-25-3p; hsa-miR-181a-5p; hsa-miR-21-5p; hsa-miR-16-5p; hsa-miR-155-5p; hsa-miR-320b; hsa-miR-148b-3p; hsa-miR-103a-3p; hsa-miR-222-3p; hsa-miR-93-5p; hsa-miR-223-3p; hsa-miR-24-3p; hsa-miR-186-5p; hsa-miR-128-3p; hsa-miR-30a-5p; hsa-miR-484; hsa-miR-92b-3p; hsa-miR-124-3p; hsa-mi…
Gene Ontology (miRWalk)	GO0050680 negative regulation of epithelial cell proliferation	enriched	1.40e-9	2.15e-8	81	hsa-miR-375-3p; hsa-miR-26a-5p; hsa-let-7a-5p; hsa-miR-148a-3p; hsa-miR-92a-3p; hsa-let-7b-5p; hsa-miR-26b-5p; hsa-miR-182-5p; hsa-miR-191-5p; hsa-miR-25-3p; hsa-miR-181a-5p; hsa-miR-21-5p; hsa-miR-183-5p; hsa-miR-185-5p; hsa-miR-23a-3p; hsa-miR-16-5p; hsa-miR-155-5p; hsa-miR-126-3p; hsa-miR-148b-3p; hsa-miR-221-3p; hsa-miR-199a-5p; hsa-miR-103a-3p; hsa-miR-222-3p; hsa-miR-22-3p; hsa-miR-98-5p; h…
Pathways (miRWalk)	WP2118 Arrhythmogenic right ventricular cardiomyopathy	enriched	7.95e-9	2.23e-8	82	hsa-miR-375-3p; hsa-miR-26a-5p; hsa-let-7a-5p; hsa-let-7f-5p; hsa-miR-92a-3p; hsa-let-7b-5p; hsa-miR-26b-5p; hsa-miR-423-5p; hsa-miR-320a-3p; hsa-miR-10a-5p; hsa-let-7d-5p; hsa-miR-182-5p; hsa-let-7e-5p; hsa-miR-200b-3p; hsa-miR-25-3p; hsa-miR-21-5p; hsa-miR-183-5p; hsa-miR-200c-3p; hsa-miR-185-5p; hsa-miR-23a-3p; hsa-miR-16-5p; hsa-miR-155-5p; hsa-miR-148b-3p; hsa-miR-221-3p; hsa-miR-103a-3p; hs…
Pathways (miRWalk)	hsa05412 Arrhythmogenic right ventricular cardiomyopathy ARVC	enriched	7.95e-9	2.23e-8	82	hsa-miR-375-3p; hsa-miR-26a-5p; hsa-let-7a-5p; hsa-let-7f-5p; hsa-miR-92a-3p; hsa-let-7b-5p; hsa-miR-26b-5p; hsa-miR-423-5p; hsa-miR-320a-3p; hsa-miR-10a-5p; hsa-let-7d-5p; hsa-miR-182-5p; hsa-let-7e-5p; hsa-miR-200b-3p; hsa-miR-25-3p; hsa-miR-21-5p; hsa-miR-183-5p; hsa-miR-200c-3p; hsa-miR-185-5p; hsa-miR-23a-3p; hsa-miR-16-5p; hsa-miR-155-5p; hsa-miR-148b-3p; hsa-miR-221-3p; hsa-miR-103a-3p; hs…
Pathways (miRWalk)	hsa05322 Systemic lupus erythematosus	enriched	8.00e-9	2.23e-8	97	hsa-miR-26a-5p; hsa-let-7a-5p; hsa-miR-92a-3p; hsa-let-7b-5p; hsa-miR-26b-5p; hsa-miR-423-5p; hsa-miR-320a-3p; hsa-miR-10a-5p; hsa-let-7d-5p; hsa-miR-182-5p; hsa-miR-423-3p; hsa-let-7e-5p; hsa-miR-25-3p; hsa-miR-181a-5p; hsa-miR-183-5p; hsa-miR-185-5p; hsa-miR-23a-3p; hsa-miR-16-5p; hsa-miR-155-5p; hsa-miR-320b; hsa-miR-27b-3p; hsa-miR-146a-5p; hsa-miR-148b-3p; hsa-miR-221-3p; hsa-miR-103a-3p; hs…
Gene Ontology (miRWalk)	GO0010976 positive regulation of neuron projection development	enriched	1.50e-9	2.29e-8	60	hsa-miR-375-3p; hsa-miR-26a-5p; hsa-miR-92a-3p; hsa-let-7b-5p; hsa-miR-26b-5p; hsa-miR-320a-3p; hsa-miR-10a-5p; hsa-miR-423-3p; hsa-miR-25-3p; hsa-miR-21-5p; hsa-miR-183-5p; hsa-miR-200c-3p; hsa-miR-16-5p; hsa-miR-155-5p; hsa-miR-126-3p; hsa-miR-148b-3p; hsa-miR-199a-5p; hsa-miR-103a-3p; hsa-miR-140-3p; hsa-miR-222-3p; hsa-miR-378a-3p; hsa-miR-101-3p; hsa-miR-340-5p; hsa-miR-23b-3p; hsa-miR-181b-…
Gene Ontology (miRWalk)	GO0032312 regulation of arf gtpase activity	enriched	1.49e-9	2.29e-8	28	hsa-miR-375-3p; hsa-miR-26a-5p; hsa-miR-92a-3p; hsa-let-7b-5p; hsa-miR-26b-5p; hsa-miR-423-3p; hsa-let-7e-5p; hsa-miR-25-3p; hsa-miR-30d-5p; hsa-miR-183-5p; hsa-miR-221-3p; hsa-miR-103a-3p; hsa-miR-98-5p; hsa-miR-652-3p; hsa-miR-378a-3p; hsa-miR-101-3p; hsa-miR-24-3p; hsa-miR-7-5p; hsa-miR-484; hsa-miR-744-5p; hsa-miR-92b-3p; hsa-miR-124-3p; hsa-miR-18a-5p; hsa-miR-30c-5p; hsa-miR-149-5p; hsa-miR…
Pathways (miRWalk)	hsa05414 Dilated cardiomyopathy	enriched	8.27e-9	2.30e-8	81	hsa-miR-375-3p; hsa-miR-26a-5p; hsa-let-7a-5p; hsa-let-7f-5p; hsa-miR-92a-3p; hsa-let-7b-5p; hsa-miR-26b-5p; hsa-miR-423-5p; hsa-miR-320a-3p; hsa-miR-10a-5p; hsa-let-7d-5p; hsa-miR-182-5p; hsa-miR-423-3p; hsa-let-7e-5p; hsa-miR-25-3p; hsa-miR-21-5p; hsa-miR-183-5p; hsa-miR-16-5p; hsa-miR-155-5p; hsa-miR-320b; hsa-miR-148b-3p; hsa-miR-221-3p; hsa-miR-103a-3p; hsa-miR-99b-5p; hsa-miR-222-3p; hsa-mi…
Gene Ontology (miRWalk)	GO0004842 ubiquitin protein ligase activity	enriched	1.51e-9	2.30e-8	127	hsa-miR-375-3p; hsa-miR-26a-5p; hsa-let-7a-5p; hsa-let-7f-5p; hsa-miR-92a-3p; hsa-let-7b-5p; hsa-let-7g-5p; hsa-miR-26b-5p; hsa-miR-423-5p; hsa-miR-320a-3p; hsa-miR-10a-5p; hsa-let-7d-5p; hsa-miR-423-3p; hsa-let-7e-5p; hsa-miR-200b-3p; hsa-miR-191-5p; hsa-miR-25-3p; hsa-miR-30d-5p; hsa-miR-181a-5p; hsa-miR-151a-5p; hsa-miR-21-5p; hsa-miR-183-5p; hsa-miR-200c-3p; hsa-miR-185-5p; hsa-miR-146b-5p; h…
Gene Ontology (miRWalk)	GO0010332 response to gamma radiation	enriched	1.51e-9	2.30e-8	80	hsa-miR-375-3p; hsa-miR-26a-5p; hsa-let-7a-5p; hsa-let-7f-5p; hsa-miR-148a-3p; hsa-miR-92a-3p; hsa-let-7b-5p; hsa-let-7g-5p; hsa-miR-26b-5p; hsa-miR-423-5p; hsa-miR-320a-3p; hsa-miR-182-5p; hsa-miR-423-3p; hsa-miR-200b-3p; hsa-miR-191-5p; hsa-miR-25-3p; hsa-miR-30d-5p; hsa-miR-181a-5p; hsa-miR-21-5p; hsa-miR-200c-3p; hsa-miR-16-5p; hsa-miR-155-5p; hsa-miR-320b; hsa-miR-146a-5p; hsa-miR-148b-3p; h…
Gene Ontology (miRWalk)	GO0050821 protein stabilization	enriched	1.51e-9	2.30e-8	103	hsa-miR-375-3p; hsa-miR-26a-5p; hsa-let-7a-5p; hsa-let-7f-5p; hsa-miR-92a-3p; hsa-let-7b-5p; hsa-let-7g-5p; hsa-miR-26b-5p; hsa-miR-423-5p; hsa-miR-320a-3p; hsa-let-7d-5p; hsa-miR-182-5p; hsa-miR-423-3p; hsa-miR-200b-3p; hsa-miR-191-5p; hsa-miR-25-3p; hsa-miR-151a-5p; hsa-miR-21-5p; hsa-miR-183-5p; hsa-miR-200c-3p; hsa-miR-23a-3p; hsa-miR-16-5p; hsa-miR-155-5p; hsa-miR-148b-3p; hsa-miR-221-3p; hs…
Gene Ontology (miRWalk)	GO0032993 protein dna complex	enriched	1.53e-9	2.32e-8	57	hsa-miR-26a-5p; hsa-let-7a-5p; hsa-let-7f-5p; hsa-miR-92a-3p; hsa-let-7b-5p; hsa-let-7g-5p; hsa-miR-26b-5p; hsa-miR-423-5p; hsa-let-7d-5p; hsa-miR-182-5p; hsa-let-7e-5p; hsa-miR-200b-3p; hsa-miR-25-3p; hsa-miR-30d-5p; hsa-miR-181a-5p; hsa-miR-21-5p; hsa-miR-200c-3p; hsa-miR-185-5p; hsa-miR-16-5p; hsa-miR-155-5p; hsa-miR-148b-3p; hsa-miR-221-3p; hsa-miR-99b-5p; hsa-miR-22-3p; hsa-miR-98-5p; hsa-mi…
Pathways (miRWalk)	hsa05416 Viral myocarditis	enriched	8.51e-9	2.35e-8	94	hsa-miR-375-3p; hsa-miR-26a-5p; hsa-let-7a-5p; hsa-let-7f-5p; hsa-miR-148a-3p; hsa-miR-92a-3p; hsa-let-7b-5p; hsa-miR-26b-5p; hsa-miR-423-5p; hsa-miR-320a-3p; hsa-miR-10a-5p; hsa-miR-423-3p; hsa-let-7e-5p; hsa-miR-25-3p; hsa-miR-30d-5p; hsa-miR-151a-5p; hsa-miR-21-5p; hsa-miR-183-5p; hsa-miR-23a-3p; hsa-miR-16-5p; hsa-miR-155-5p; hsa-miR-146a-5p; hsa-miR-148b-3p; hsa-miR-221-3p; hsa-miR-199a-5p; …
Gene Ontology (miRWalk)	GO0005923 tight junction	enriched	1.59e-9	2.40e-8	71	hsa-miR-375-3p; hsa-miR-26a-5p; hsa-let-7a-5p; hsa-miR-148a-3p; hsa-miR-92a-3p; hsa-let-7b-5p; hsa-miR-26b-5p; hsa-miR-320a-3p; hsa-miR-10a-5p; hsa-let-7d-5p; hsa-miR-423-3p; hsa-let-7e-5p; hsa-miR-25-3p; hsa-miR-21-5p; hsa-miR-183-5p; hsa-miR-185-5p; hsa-miR-16-5p; hsa-miR-155-5p; hsa-miR-320b; hsa-miR-221-3p; hsa-miR-103a-3p; hsa-miR-222-3p; hsa-miR-22-3p; hsa-miR-98-5p; hsa-miR-101-3p; hsa-miR…
Diseases (MNDR)	Sleep Deprivation	enriched	4.70e-10	2.41e-8	36	hsa-miR-26a-5p; hsa-let-7a-5p; hsa-miR-191-5p; hsa-miR-30d-5p; hsa-miR-181a-5p; hsa-miR-185-5p; hsa-miR-23a-3p; hsa-miR-16-5p; hsa-miR-27b-3p; hsa-miR-30e-5p; hsa-miR-126-3p; hsa-miR-103a-3p; hsa-miR-99b-5p; hsa-miR-222-3p; hsa-miR-22-3p; hsa-miR-378a-3p; hsa-miR-23b-3p; hsa-miR-181b-5p; hsa-miR-100-5p; hsa-miR-24-3p; hsa-miR-143-3p; hsa-miR-128-3p; hsa-miR-30a-5p; hsa-miR-127-3p; hsa-miR-125a-5p…
Gene Ontology (miRWalk)	GO0032403 protein complex binding	enriched	1.62e-9	2.43e-8	100	hsa-miR-375-3p; hsa-miR-26a-5p; hsa-let-7a-5p; hsa-let-7f-5p; hsa-miR-92a-3p; hsa-let-7b-5p; hsa-let-7g-5p; hsa-miR-26b-5p; hsa-miR-423-5p; hsa-miR-320a-3p; hsa-miR-10a-5p; hsa-miR-182-5p; hsa-miR-423-3p; hsa-miR-200b-3p; hsa-miR-25-3p; hsa-miR-30d-5p; hsa-miR-181a-5p; hsa-miR-21-5p; hsa-miR-183-5p; hsa-miR-200c-3p; hsa-miR-185-5p; hsa-miR-23a-3p; hsa-miR-16-5p; hsa-miR-155-5p; hsa-miR-320b; hsa-…
Gene Ontology (miRWalk)	GO0043434 response to peptide hormone stimulus	enriched	1.62e-9	2.43e-8	75	hsa-miR-375-3p; hsa-miR-26a-5p; hsa-let-7a-5p; hsa-let-7f-5p; hsa-miR-148a-3p; hsa-miR-92a-3p; hsa-let-7b-5p; hsa-miR-26b-5p; hsa-miR-423-5p; hsa-miR-320a-3p; hsa-miR-10a-5p; hsa-miR-191-5p; hsa-miR-30d-5p; hsa-miR-21-5p; hsa-miR-23a-3p; hsa-miR-16-5p; hsa-miR-155-5p; hsa-miR-27b-3p; hsa-miR-146a-5p; hsa-miR-126-3p; hsa-miR-148b-3p; hsa-miR-221-3p; hsa-miR-199a-5p; hsa-miR-222-3p; hsa-miR-98-5p; …
Gene Ontology (miRWalk)	GO0006825 copper ion transport	enriched	1.65e-9	2.47e-8	32	hsa-miR-26a-5p; hsa-miR-92a-3p; hsa-let-7b-5p; hsa-miR-26b-5p; hsa-miR-423-5p; hsa-miR-320a-3p; hsa-let-7d-5p; hsa-miR-423-3p; hsa-miR-21-5p; hsa-miR-183-5p; hsa-miR-23a-3p; hsa-miR-16-5p; hsa-miR-27b-3p; hsa-miR-148b-3p; hsa-miR-222-3p; hsa-miR-98-5p; hsa-miR-27a-3p; hsa-miR-24-3p; hsa-miR-186-5p; hsa-miR-30a-5p; hsa-miR-484; hsa-miR-744-5p; hsa-miR-92b-3p; hsa-miR-124-3p; hsa-miR-122-5p; hsa-mi…
Gene Ontology (miRWalk)	GO0005852 eukaryotic translation initiation factor 3 complex	enriched	1.66e-9	2.48e-8	41	hsa-let-7a-5p; hsa-let-7f-5p; hsa-miR-92a-3p; hsa-let-7b-5p; hsa-miR-26b-5p; hsa-miR-320a-3p; hsa-miR-423-3p; hsa-let-7e-5p; hsa-miR-191-5p; hsa-miR-181a-5p; hsa-miR-21-5p; hsa-miR-151a-3p; hsa-miR-16-5p; hsa-miR-155-5p; hsa-miR-222-3p; hsa-miR-98-5p; hsa-miR-181b-5p; hsa-miR-320c; hsa-miR-7-5p; hsa-miR-186-5p; hsa-let-7c-5p; hsa-miR-342-5p; hsa-miR-484; hsa-miR-744-5p; hsa-miR-92b-3p; hsa-miR-12…
Pathways (miRWalk)	WP560 TGF beta Signaling Pathway2	enriched	9.15e-9	2.51e-8	114	hsa-miR-375-3p; hsa-miR-26a-5p; hsa-let-7a-5p; hsa-miR-92a-3p; hsa-let-7b-5p; hsa-miR-26b-5p; hsa-miR-320a-3p; hsa-miR-10a-5p; hsa-let-7d-5p; hsa-miR-182-5p; hsa-miR-423-3p; hsa-let-7e-5p; hsa-miR-200b-3p; hsa-miR-25-3p; hsa-miR-30d-5p; hsa-miR-181a-5p; hsa-miR-21-5p; hsa-miR-200c-3p; hsa-miR-146b-5p; hsa-miR-16-5p; hsa-miR-155-5p; hsa-miR-320b; hsa-miR-27b-3p; hsa-miR-146a-5p; hsa-miR-148b-3p; h…
Gene Ontology (miRWalk)	GO0000793 condensed chromosome	enriched	1.70e-9	2.54e-8	57	hsa-let-7a-5p; hsa-let-7f-5p; hsa-miR-148a-3p; hsa-miR-92a-3p; hsa-let-7b-5p; hsa-let-7g-5p; hsa-miR-26b-5p; hsa-let-7d-5p; hsa-miR-423-3p; hsa-let-7e-5p; hsa-miR-25-3p; hsa-miR-181a-5p; hsa-miR-21-5p; hsa-miR-16-5p; hsa-miR-155-5p; hsa-miR-148b-3p; hsa-miR-221-3p; hsa-miR-103a-3p; hsa-miR-222-3p; hsa-miR-22-3p; hsa-miR-652-3p; hsa-miR-378a-3p; hsa-miR-101-3p; hsa-miR-23b-3p; hsa-miR-302d-3p; hsa…
Gene Ontology (miRWalk)	GO0030514 negative regulation of bmp signaling pathway	enriched	1.71e-9	2.54e-8	55	hsa-miR-375-3p; hsa-miR-92a-3p; hsa-let-7b-5p; hsa-miR-26b-5p; hsa-miR-423-5p; hsa-miR-10a-5p; hsa-miR-25-3p; hsa-miR-181a-5p; hsa-miR-21-5p; hsa-miR-183-5p; hsa-miR-16-5p; hsa-miR-155-5p; hsa-miR-27b-3p; hsa-miR-148b-3p; hsa-miR-221-3p; hsa-miR-199a-5p; hsa-miR-103a-3p; hsa-miR-222-3p; hsa-miR-22-3p; hsa-miR-98-5p; hsa-miR-27a-3p; hsa-miR-144-3p; hsa-miR-340-5p; hsa-miR-23b-3p; hsa-miR-100-5p; h…
Expressed in tissue (Tissue Atlas)	bone	enriched	2.05e-8	2.54e-8	239	hsa-miR-26a-5p; hsa-let-7a-5p; hsa-let-7f-5p; hsa-miR-148a-3p; hsa-let-7i-5p; hsa-miR-92a-3p; hsa-let-7b-5p; hsa-let-7g-5p; hsa-miR-26b-5p; hsa-miR-423-5p; hsa-miR-320a-3p; hsa-miR-10a-5p; hsa-let-7d-5p; hsa-miR-423-3p; hsa-let-7e-5p; hsa-miR-200b-3p; hsa-miR-25-3p; hsa-miR-30d-5p; hsa-miR-181a-5p; hsa-miR-142-5p; hsa-miR-151a-5p; hsa-miR-21-5p; hsa-miR-183-5p; hsa-miR-200c-3p; hsa-miR-185-5p; hs…
Gene Ontology (miRWalk)	GO0000981 sequence specific dna binding rna polymerase ii transcription factor activity	enriched	1.73e-9	2.56e-8	53	hsa-miR-375-3p; hsa-let-7f-5p; hsa-miR-92a-3p; hsa-let-7b-5p; hsa-miR-26b-5p; hsa-miR-320a-3p; hsa-miR-10a-5p; hsa-miR-200b-3p; hsa-miR-181a-5p; hsa-miR-21-5p; hsa-miR-183-5p; hsa-miR-200c-3p; hsa-miR-16-5p; hsa-miR-155-5p; hsa-miR-148b-3p; hsa-miR-221-3p; hsa-miR-103a-3p; hsa-miR-98-5p; hsa-miR-27a-3p; hsa-miR-181b-5p; hsa-miR-93-5p; hsa-miR-223-3p; hsa-miR-128-3p; hsa-let-7c-5p; hsa-miR-484; hs…
Gene Ontology (miRWalk)	GO0032947 protein complex scaffold	enriched	1.73e-9	2.56e-8	50	hsa-miR-375-3p; hsa-let-7a-5p; hsa-let-7f-5p; hsa-miR-92a-3p; hsa-let-7b-5p; hsa-let-7g-5p; hsa-miR-26b-5p; hsa-miR-320a-3p; hsa-miR-423-3p; hsa-let-7e-5p; hsa-miR-21-5p; hsa-miR-151a-3p; hsa-miR-16-5p; hsa-miR-148b-3p; hsa-miR-221-3p; hsa-miR-199a-5p; hsa-miR-103a-3p; hsa-miR-222-3p; hsa-miR-101-3p; hsa-miR-23b-3p; hsa-miR-93-5p; hsa-miR-223-3p; hsa-miR-100-5p; hsa-miR-24-3p; hsa-miR-320c; hsa-m…
Gene Ontology (miRWalk)	GO0043687 post translational protein modification	enriched	1.74e-9	2.57e-8	94	hsa-miR-375-3p; hsa-miR-26a-5p; hsa-let-7a-5p; hsa-let-7i-5p; hsa-miR-92a-3p; hsa-let-7b-5p; hsa-miR-26b-5p; hsa-miR-423-5p; hsa-miR-320a-3p; hsa-miR-10a-5p; hsa-miR-423-3p; hsa-let-7e-5p; hsa-miR-191-5p; hsa-miR-25-3p; hsa-miR-30d-5p; hsa-miR-181a-5p; hsa-miR-21-5p; hsa-miR-183-5p; hsa-miR-185-5p; hsa-miR-23a-3p; hsa-miR-16-5p; hsa-miR-155-5p; hsa-miR-27b-3p; hsa-miR-30e-5p; hsa-miR-148b-3p; hsa…
Gene Ontology (miRWalk)	GO0043966 histone h3 acetylation	enriched	1.82e-9	2.67e-8	55	hsa-miR-375-3p; hsa-miR-26a-5p; hsa-let-7a-5p; hsa-miR-92a-3p; hsa-let-7b-5p; hsa-let-7g-5p; hsa-miR-26b-5p; hsa-miR-320a-3p; hsa-miR-10a-5p; hsa-miR-25-3p; hsa-miR-181a-5p; hsa-miR-21-5p; hsa-miR-183-5p; hsa-miR-16-5p; hsa-miR-155-5p; hsa-miR-146a-5p; hsa-miR-221-3p; hsa-miR-103a-3p; hsa-miR-222-3p; hsa-miR-98-5p; hsa-miR-340-5p; hsa-miR-23b-3p; hsa-miR-181b-5p; hsa-miR-93-5p; hsa-miR-100-5p; hs…
Gene Ontology (miRWalk)	GO0030235 nitric oxide synthase regulator activity	enriched	1.84e-9	2.70e-8	47	hsa-miR-375-3p; hsa-miR-26a-5p; hsa-let-7a-5p; hsa-miR-92a-3p; hsa-let-7b-5p; hsa-miR-26b-5p; hsa-miR-320a-3p; hsa-miR-10a-5p; hsa-miR-25-3p; hsa-miR-181a-5p; hsa-miR-21-5p; hsa-miR-183-5p; hsa-miR-185-5p; hsa-miR-16-5p; hsa-miR-155-5p; hsa-miR-146a-5p; hsa-miR-30e-5p; hsa-miR-221-3p; hsa-miR-222-3p; hsa-miR-22-3p; hsa-miR-378a-3p; hsa-miR-27a-3p; hsa-miR-181b-5p; hsa-miR-302d-3p; hsa-miR-7-5p; h…
Pathways (miRWalk)	P00012 Cadherin signaling pathway	enriched	1.00e-8	2.73e-8	93	hsa-miR-375-3p; hsa-miR-26a-5p; hsa-let-7a-5p; hsa-miR-92a-3p; hsa-let-7b-5p; hsa-miR-26b-5p; hsa-miR-423-5p; hsa-miR-320a-3p; hsa-miR-10a-5p; hsa-let-7e-5p; hsa-miR-200b-3p; hsa-miR-25-3p; hsa-miR-181a-5p; hsa-miR-21-5p; hsa-miR-183-5p; hsa-miR-200c-3p; hsa-miR-185-5p; hsa-miR-16-5p; hsa-miR-155-5p; hsa-miR-146a-5p; hsa-miR-148b-3p; hsa-miR-221-3p; hsa-miR-199a-5p; hsa-miR-103a-3p; hsa-miR-99b-5…
Gene Ontology (miRWalk)	GO0001726 ruffle	enriched	1.89e-9	2.76e-8	81	hsa-miR-375-3p; hsa-miR-26a-5p; hsa-let-7a-5p; hsa-miR-92a-3p; hsa-let-7b-5p; hsa-miR-26b-5p; hsa-miR-423-5p; hsa-miR-320a-3p; hsa-miR-10a-5p; hsa-miR-182-5p; hsa-let-7e-5p; hsa-miR-191-5p; hsa-miR-25-3p; hsa-miR-181a-5p; hsa-miR-21-5p; hsa-miR-183-5p; hsa-miR-185-5p; hsa-miR-16-5p; hsa-miR-155-5p; hsa-miR-320b; hsa-miR-146a-5p; hsa-miR-148b-3p; hsa-miR-221-3p; hsa-miR-103a-3p; hsa-miR-222-3p; hs…
Gene Ontology (miRWalk)	GO0045669 positive regulation of osteoblast differentiation	enriched	1.90e-9	2.77e-8	77	hsa-miR-375-3p; hsa-miR-26a-5p; hsa-let-7a-5p; hsa-miR-148a-3p; hsa-miR-92a-3p; hsa-let-7b-5p; hsa-miR-26b-5p; hsa-miR-423-5p; hsa-miR-10a-5p; hsa-miR-30d-5p; hsa-miR-21-5p; hsa-miR-200c-3p; hsa-miR-23a-3p; hsa-miR-16-5p; hsa-miR-155-5p; hsa-miR-146a-5p; hsa-miR-148b-3p; hsa-miR-221-3p; hsa-miR-103a-3p; hsa-miR-140-3p; hsa-miR-222-3p; hsa-miR-22-3p; hsa-miR-98-5p; hsa-miR-378a-3p; hsa-miR-101-3p;…
Gene Ontology (miRWalk)	GO0035064 methylated histone residue binding	enriched	1.93e-9	2.80e-8	56	hsa-miR-375-3p; hsa-miR-26a-5p; hsa-let-7a-5p; hsa-let-7f-5p; hsa-miR-148a-3p; hsa-miR-92a-3p; hsa-let-7b-5p; hsa-miR-26b-5p; hsa-miR-423-5p; hsa-miR-320a-3p; hsa-miR-10a-5p; hsa-let-7e-5p; hsa-miR-191-5p; hsa-miR-21-5p; hsa-miR-185-5p; hsa-miR-16-5p; hsa-miR-155-5p; hsa-miR-146a-5p; hsa-miR-221-3p; hsa-miR-103a-3p; hsa-miR-222-3p; hsa-miR-98-5p; hsa-miR-101-3p; hsa-miR-181b-5p; hsa-miR-24-3p; hs…
Gene Ontology (miRWalk)	GO0048538 thymus development	enriched	1.92e-9	2.80e-8	86	hsa-miR-375-3p; hsa-let-7a-5p; hsa-let-7f-5p; hsa-miR-148a-3p; hsa-miR-92a-3p; hsa-let-7b-5p; hsa-miR-26b-5p; hsa-miR-320a-3p; hsa-miR-10a-5p; hsa-let-7d-5p; hsa-miR-182-5p; hsa-miR-200b-3p; hsa-miR-25-3p; hsa-miR-181a-5p; hsa-miR-151a-5p; hsa-miR-21-5p; hsa-miR-183-5p; hsa-miR-200c-3p; hsa-miR-185-5p; hsa-miR-23a-3p; hsa-miR-16-5p; hsa-miR-155-5p; hsa-miR-126-3p; hsa-miR-221-3p; hsa-miR-103a-3p;…
Gene Ontology (miRWalk)	GO0002576 platelet degranulation	enriched	2.06e-9	2.96e-8	108	hsa-miR-375-3p; hsa-miR-26a-5p; hsa-let-7a-5p; hsa-miR-92a-3p; hsa-let-7b-5p; hsa-miR-26b-5p; hsa-miR-423-5p; hsa-miR-320a-3p; hsa-miR-10a-5p; hsa-let-7d-5p; hsa-miR-182-5p; hsa-miR-423-3p; hsa-miR-200b-3p; hsa-miR-191-5p; hsa-miR-25-3p; hsa-miR-21-5p; hsa-miR-200c-3p; hsa-miR-185-5p; hsa-miR-23a-3p; hsa-miR-16-5p; hsa-miR-155-5p; hsa-miR-320b; hsa-miR-27b-3p; hsa-miR-126-3p; hsa-miR-221-3p; hsa-…
Gene Ontology (miRWalk)	GO0005125 cytokine activity	enriched	2.06e-9	2.96e-8	108	hsa-miR-375-3p; hsa-miR-26a-5p; hsa-let-7a-5p; hsa-let-7f-5p; hsa-miR-148a-3p; hsa-let-7i-5p; hsa-miR-92a-3p; hsa-let-7b-5p; hsa-let-7g-5p; hsa-miR-26b-5p; hsa-miR-423-5p; hsa-miR-320a-3p; hsa-let-7d-5p; hsa-miR-423-3p; hsa-let-7e-5p; hsa-miR-200b-3p; hsa-miR-191-5p; hsa-miR-181a-5p; hsa-miR-21-5p; hsa-miR-200c-3p; hsa-miR-185-5p; hsa-miR-16-5p; hsa-miR-155-5p; hsa-miR-320b; hsa-miR-146a-5p; hsa-…
Gene Ontology (miRWalk)	GO0005604 basement membrane	enriched	2.06e-9	2.96e-8	59	hsa-miR-375-3p; hsa-miR-26a-5p; hsa-let-7a-5p; hsa-miR-92a-3p; hsa-let-7b-5p; hsa-miR-26b-5p; hsa-miR-423-5p; hsa-miR-320a-3p; hsa-miR-10a-5p; hsa-miR-423-3p; hsa-let-7e-5p; hsa-miR-200b-3p; hsa-miR-25-3p; hsa-miR-181a-5p; hsa-miR-21-5p; hsa-miR-183-5p; hsa-miR-200c-3p; hsa-miR-16-5p; hsa-miR-155-5p; hsa-miR-148b-3p; hsa-miR-221-3p; hsa-miR-103a-3p; hsa-miR-222-3p; hsa-miR-98-5p; hsa-miR-27a-3p; …
Pathways (miRWalk)	P00003 Alzheimer disease amyloid secretase pathway	enriched	1.10e-8	2.99e-8	82	hsa-miR-375-3p; hsa-let-7a-5p; hsa-miR-92a-3p; hsa-let-7b-5p; hsa-miR-26b-5p; hsa-miR-320a-3p; hsa-miR-10a-5p; hsa-let-7d-5p; hsa-miR-423-3p; hsa-miR-181a-5p; hsa-miR-21-5p; hsa-miR-183-5p; hsa-miR-23a-3p; hsa-miR-16-5p; hsa-miR-155-5p; hsa-miR-320b; hsa-miR-27b-3p; hsa-miR-126-3p; hsa-miR-148b-3p; hsa-miR-103a-3p; hsa-miR-140-3p; hsa-miR-222-3p; hsa-miR-652-3p; hsa-miR-101-3p; hsa-miR-93-5p; hsa…
Pathways (miRWalk)	WP702 metapathway biotransformation	enriched	1.12e-8	3.01e-8	63	hsa-miR-375-3p; hsa-let-7a-5p; hsa-let-7f-5p; hsa-miR-92a-3p; hsa-let-7b-5p; hsa-miR-26b-5p; hsa-miR-320a-3p; hsa-miR-10a-5p; hsa-let-7d-5p; hsa-let-7e-5p; hsa-miR-25-3p; hsa-miR-181a-5p; hsa-miR-21-5p; hsa-miR-183-5p; hsa-miR-185-5p; hsa-miR-16-5p; hsa-miR-155-5p; hsa-miR-27b-3p; hsa-miR-148b-3p; hsa-miR-221-3p; hsa-miR-199a-5p; hsa-miR-103a-3p; hsa-miR-98-5p; hsa-miR-652-3p; hsa-miR-340-5p; hsa…
Gene Ontology (miRWalk)	GO0060070 canonical wnt receptor signaling pathway	enriched	2.15e-9	3.09e-8	101	hsa-miR-375-3p; hsa-miR-26a-5p; hsa-let-7a-5p; hsa-let-7f-5p; hsa-miR-148a-3p; hsa-miR-92a-3p; hsa-let-7b-5p; hsa-let-7g-5p; hsa-miR-26b-5p; hsa-miR-423-5p; hsa-miR-320a-3p; hsa-miR-10a-5p; hsa-miR-182-5p; hsa-let-7e-5p; hsa-miR-200b-3p; hsa-miR-191-5p; hsa-miR-181a-5p; hsa-miR-151a-5p; hsa-miR-21-5p; hsa-miR-183-5p; hsa-miR-200c-3p; hsa-miR-185-5p; hsa-miR-23a-3p; hsa-miR-16-5p; hsa-miR-155-5p; …
Gene Ontology (miRWalk)	GO0051084 de novo posttranslational protein folding	enriched	2.17e-9	3.10e-8	68	hsa-miR-26a-5p; hsa-let-7a-5p; hsa-miR-92a-3p; hsa-let-7b-5p; hsa-miR-26b-5p; hsa-miR-320a-3p; hsa-miR-10a-5p; hsa-miR-182-5p; hsa-miR-423-3p; hsa-let-7e-5p; hsa-miR-25-3p; hsa-miR-151a-5p; hsa-miR-21-5p; hsa-miR-183-5p; hsa-miR-200c-3p; hsa-miR-23a-3p; hsa-miR-16-5p; hsa-miR-155-5p; hsa-miR-320b; hsa-miR-30e-5p; hsa-miR-221-3p; hsa-miR-103a-3p; hsa-miR-140-3p; hsa-miR-222-3p; hsa-miR-652-3p; hsa…
Gene Ontology (miRWalk)	GO0051087 chaperone binding	enriched	2.17e-9	3.10e-8	68	hsa-miR-375-3p; hsa-miR-26a-5p; hsa-miR-148a-3p; hsa-miR-92a-3p; hsa-let-7b-5p; hsa-miR-26b-5p; hsa-miR-320a-3p; hsa-miR-10a-5p; hsa-miR-182-5p; hsa-miR-423-3p; hsa-miR-25-3p; hsa-miR-30d-5p; hsa-miR-181a-5p; hsa-miR-21-5p; hsa-miR-183-5p; hsa-miR-16-5p; hsa-miR-155-5p; hsa-miR-148b-3p; hsa-miR-221-3p; hsa-miR-99b-5p; hsa-miR-222-3p; hsa-miR-98-5p; hsa-miR-652-3p; hsa-miR-378a-3p; hsa-miR-101-3p;…
Gene Ontology (miRWalk)	GO0005819 spindle	enriched	2.18e-9	3.11e-8	112	hsa-miR-375-3p; hsa-miR-26a-5p; hsa-let-7a-5p; hsa-let-7f-5p; hsa-miR-148a-3p; hsa-miR-92a-3p; hsa-let-7b-5p; hsa-let-7g-5p; hsa-miR-26b-5p; hsa-miR-423-5p; hsa-miR-320a-3p; hsa-miR-10a-5p; hsa-miR-182-5p; hsa-miR-423-3p; hsa-let-7e-5p; hsa-miR-200b-3p; hsa-miR-25-3p; hsa-miR-181a-5p; hsa-miR-151a-5p; hsa-miR-21-5p; hsa-miR-183-5p; hsa-miR-200c-3p; hsa-miR-185-5p; hsa-miR-151a-3p; hsa-miR-23a-3p;…
Gene Ontology (miRWalk)	GO0003705 rna polymerase ii distal enhancer sequence specific dna binding transcription factor activity	enriched	2.20e-9	3.12e-8	99	hsa-miR-375-3p; hsa-miR-26a-5p; hsa-let-7a-5p; hsa-let-7f-5p; hsa-miR-92a-3p; hsa-let-7b-5p; hsa-miR-26b-5p; hsa-miR-423-5p; hsa-miR-320a-3p; hsa-miR-10a-5p; hsa-miR-182-5p; hsa-miR-423-3p; hsa-let-7e-5p; hsa-miR-200b-3p; hsa-miR-181a-5p; hsa-miR-21-5p; hsa-miR-183-5p; hsa-miR-23a-3p; hsa-miR-16-5p; hsa-miR-155-5p; hsa-miR-146a-5p; hsa-miR-30e-5p; hsa-miR-148b-3p; hsa-miR-221-3p; hsa-miR-199a-5p;…
Diseases (MNDR)	retinoblastoma	enriched	6.43e-10	3.16e-8	128	hsa-miR-375-3p; hsa-miR-26a-5p; hsa-let-7a-5p; hsa-let-7f-5p; hsa-miR-148a-3p; hsa-let-7i-5p; hsa-miR-92a-3p; hsa-let-7b-5p; hsa-miR-423-5p; hsa-miR-320a-3p; hsa-let-7d-5p; hsa-miR-182-5p; hsa-let-7e-5p; hsa-miR-200b-3p; hsa-miR-191-5p; hsa-miR-25-3p; hsa-miR-30d-5p; hsa-miR-181a-5p; hsa-miR-142-5p; hsa-miR-21-5p; hsa-miR-183-5p; hsa-miR-200c-3p; hsa-miR-185-5p; hsa-miR-146b-5p; hsa-miR-16-5p; hs…
Gene Ontology (miRWalk)	GO0005637 nuclear inner membrane	enriched	2.32e-9	3.29e-8	69	hsa-miR-26a-5p; hsa-let-7a-5p; hsa-miR-148a-3p; hsa-miR-92a-3p; hsa-let-7b-5p; hsa-miR-26b-5p; hsa-miR-423-5p; hsa-miR-320a-3p; hsa-miR-10a-5p; hsa-let-7e-5p; hsa-miR-200b-3p; hsa-miR-25-3p; hsa-miR-30d-5p; hsa-miR-181a-5p; hsa-miR-21-5p; hsa-miR-185-5p; hsa-miR-16-5p; hsa-miR-155-5p; hsa-miR-199a-5p; hsa-miR-103a-3p; hsa-miR-222-3p; hsa-miR-22-3p; hsa-miR-98-5p; hsa-miR-652-3p; hsa-miR-101-3p; h…
Gene Ontology (miRWalk)	GO0071339 mll1 complex	enriched	2.35e-9	3.32e-8	43	hsa-miR-148a-3p; hsa-miR-92a-3p; hsa-let-7b-5p; hsa-miR-26b-5p; hsa-miR-423-5p; hsa-miR-320a-3p; hsa-let-7d-5p; hsa-miR-423-3p; hsa-miR-151a-5p; hsa-miR-21-5p; hsa-miR-183-5p; hsa-miR-23a-3p; hsa-miR-16-5p; hsa-miR-155-5p; hsa-miR-320b; hsa-miR-222-3p; hsa-miR-22-3p; hsa-miR-98-5p; hsa-miR-23b-3p; hsa-miR-93-5p; hsa-miR-24-3p; hsa-miR-7-5p; hsa-miR-186-5p; hsa-miR-128-3p; hsa-miR-484; hsa-miR-744…
Gene Ontology (miRWalk)	GO0005737 cytoplasm	enriched	2.36e-9	3.32e-8	231	hsa-miR-375-3p; hsa-miR-26a-5p; hsa-let-7a-5p; hsa-let-7f-5p; hsa-miR-148a-3p; hsa-let-7i-5p; hsa-miR-92a-3p; hsa-let-7b-5p; hsa-let-7g-5p; hsa-miR-26b-5p; hsa-miR-423-5p; hsa-miR-320a-3p; hsa-miR-10a-5p; hsa-let-7d-5p; hsa-miR-182-5p; hsa-miR-423-3p; hsa-let-7e-5p; hsa-miR-200b-3p; hsa-miR-191-5p; hsa-miR-25-3p; hsa-miR-30d-5p; hsa-miR-181a-5p; hsa-miR-142-5p; hsa-miR-151a-5p; hsa-miR-21-5p; hsa…
Gene Ontology (miRWalk)	GO0042393 histone binding	enriched	2.36e-9	3.32e-8	91	hsa-miR-375-3p; hsa-miR-26a-5p; hsa-let-7a-5p; hsa-miR-148a-3p; hsa-miR-92a-3p; hsa-let-7b-5p; hsa-let-7g-5p; hsa-miR-26b-5p; hsa-miR-423-5p; hsa-miR-320a-3p; hsa-miR-10a-5p; hsa-let-7d-5p; hsa-miR-182-5p; hsa-miR-423-3p; hsa-let-7e-5p; hsa-miR-191-5p; hsa-miR-25-3p; hsa-miR-181a-5p; hsa-miR-21-5p; hsa-miR-200c-3p; hsa-miR-185-5p; hsa-miR-16-5p; hsa-miR-155-5p; hsa-miR-146a-5p; hsa-miR-148b-3p; h…
Gene Ontology (miRWalk)	GO0010468 regulation of gene expression	enriched	2.38e-9	3.33e-8	71	hsa-miR-26a-5p; hsa-let-7a-5p; hsa-miR-148a-3p; hsa-miR-92a-3p; hsa-let-7b-5p; hsa-let-7g-5p; hsa-miR-26b-5p; hsa-miR-320a-3p; hsa-miR-200b-3p; hsa-miR-191-5p; hsa-miR-25-3p; hsa-miR-181a-5p; hsa-miR-21-5p; hsa-miR-183-5p; hsa-miR-200c-3p; hsa-miR-185-5p; hsa-miR-23a-3p; hsa-miR-16-5p; hsa-miR-155-5p; hsa-miR-126-3p; hsa-miR-148b-3p; hsa-miR-221-3p; hsa-miR-103a-3p; hsa-miR-222-3p; hsa-miR-22-3p;…
Gene Ontology (miRWalk)	GO0043025 neuronal cell body	enriched	2.38e-9	3.33e-8	119	hsa-miR-375-3p; hsa-miR-26a-5p; hsa-let-7a-5p; hsa-let-7f-5p; hsa-miR-148a-3p; hsa-miR-92a-3p; hsa-let-7b-5p; hsa-miR-26b-5p; hsa-miR-423-5p; hsa-miR-320a-3p; hsa-miR-10a-5p; hsa-miR-423-3p; hsa-let-7e-5p; hsa-miR-25-3p; hsa-miR-181a-5p; hsa-miR-151a-5p; hsa-miR-21-5p; hsa-miR-183-5p; hsa-miR-200c-3p; hsa-miR-185-5p; hsa-miR-23a-3p; hsa-miR-16-5p; hsa-miR-155-5p; hsa-miR-27b-3p; hsa-miR-148b-3p; …
Gene Ontology (miRWalk)	GO0030326 embryonic limb morphogenesis	enriched	2.43e-9	3.39e-8	59	hsa-miR-26a-5p; hsa-let-7a-5p; hsa-miR-92a-3p; hsa-let-7b-5p; hsa-miR-26b-5p; hsa-miR-423-5p; hsa-miR-320a-3p; hsa-miR-10a-5p; hsa-miR-25-3p; hsa-miR-30d-5p; hsa-miR-181a-5p; hsa-miR-21-5p; hsa-miR-183-5p; hsa-miR-185-5p; hsa-miR-16-5p; hsa-miR-155-5p; hsa-miR-27b-3p; hsa-miR-148b-3p; hsa-miR-221-3p; hsa-miR-103a-3p; hsa-miR-222-3p; hsa-miR-340-5p; hsa-miR-181b-5p; hsa-miR-24-3p; hsa-miR-7-5p; hs…
Gene Ontology (miRWalk)	GO0045429 positive regulation of nitric oxide biosynthetic process	enriched	2.43e-9	3.39e-8	74	hsa-miR-375-3p; hsa-miR-26a-5p; hsa-let-7a-5p; hsa-let-7i-5p; hsa-miR-92a-3p; hsa-let-7b-5p; hsa-miR-26b-5p; hsa-miR-320a-3p; hsa-miR-10a-5p; hsa-miR-25-3p; hsa-miR-181a-5p; hsa-miR-21-5p; hsa-miR-183-5p; hsa-miR-185-5p; hsa-miR-16-5p; hsa-miR-155-5p; hsa-miR-146a-5p; hsa-miR-30e-5p; hsa-miR-148b-3p; hsa-miR-221-3p; hsa-miR-199a-5p; hsa-miR-222-3p; hsa-miR-22-3p; hsa-miR-98-5p; hsa-miR-652-3p; hs…
Gene Ontology (miRWalk)	GO0006754 atp biosynthetic process	enriched	2.45e-9	3.39e-8	64	hsa-miR-26a-5p; hsa-let-7a-5p; hsa-let-7f-5p; hsa-miR-92a-3p; hsa-let-7b-5p; hsa-miR-26b-5p; hsa-miR-423-5p; hsa-miR-320a-3p; hsa-miR-10a-5p; hsa-miR-182-5p; hsa-miR-25-3p; hsa-miR-30d-5p; hsa-miR-151a-5p; hsa-miR-21-5p; hsa-miR-23a-3p; hsa-miR-16-5p; hsa-miR-320b; hsa-miR-27b-3p; hsa-miR-30e-5p; hsa-miR-148b-3p; hsa-miR-221-3p; hsa-miR-222-3p; hsa-miR-98-5p; hsa-miR-652-3p; hsa-miR-101-3p; hsa-m…
Gene Ontology (miRWalk)	GO0046474 glycerophospholipid biosynthetic process	enriched	2.45e-9	3.39e-8	64	hsa-miR-375-3p; hsa-miR-26a-5p; hsa-miR-92a-3p; hsa-let-7b-5p; hsa-miR-26b-5p; hsa-miR-423-5p; hsa-miR-320a-3p; hsa-miR-10a-5p; hsa-miR-181a-5p; hsa-miR-21-5p; hsa-miR-183-5p; hsa-miR-146b-5p; hsa-miR-16-5p; hsa-miR-155-5p; hsa-miR-148b-3p; hsa-miR-103a-3p; hsa-miR-140-3p; hsa-miR-99b-5p; hsa-miR-222-3p; hsa-miR-98-5p; hsa-miR-652-3p; hsa-miR-101-3p; hsa-miR-27a-3p; hsa-miR-340-5p; hsa-miR-23b-3p…
Gene Ontology (miRWalk)	GO0071377 cellular response to glucagon stimulus	enriched	2.44e-9	3.39e-8	48	hsa-let-7f-5p; hsa-miR-92a-3p; hsa-let-7b-5p; hsa-miR-26b-5p; hsa-miR-423-5p; hsa-miR-320a-3p; hsa-miR-10a-5p; hsa-let-7d-5p; hsa-miR-182-5p; hsa-miR-423-3p; hsa-let-7e-5p; hsa-miR-25-3p; hsa-miR-21-5p; hsa-miR-23a-3p; hsa-miR-16-5p; hsa-miR-155-5p; hsa-miR-320b; hsa-miR-27b-3p; hsa-miR-103a-3p; hsa-miR-22-3p; hsa-miR-98-5p; hsa-miR-101-3p; hsa-miR-93-5p; hsa-miR-100-5p; hsa-miR-7-5p; hsa-miR-186…
Gene Ontology (miRWalk)	GO0016572 histone phosphorylation	enriched	2.46e-9	3.39e-8	31	hsa-let-7a-5p; hsa-let-7f-5p; hsa-miR-148a-3p; hsa-let-7b-5p; hsa-miR-26b-5p; hsa-miR-423-3p; hsa-let-7e-5p; hsa-miR-21-5p; hsa-miR-16-5p; hsa-miR-155-5p; hsa-miR-103a-3p; hsa-miR-101-3p; hsa-miR-27a-3p; hsa-miR-23b-3p; hsa-miR-93-5p; hsa-miR-302d-3p; hsa-miR-100-5p; hsa-miR-128-3p; hsa-let-7c-5p; hsa-miR-30a-5p; hsa-miR-744-5p; hsa-miR-124-3p; hsa-miR-10b-5p; hsa-miR-361-5p; hsa-miR-122-5p; hsa-…
Gene Ontology (miRWalk)	GO0030177 positive regulation of wnt receptor signaling pathway	enriched	2.53e-9	3.47e-8	63	hsa-miR-375-3p; hsa-let-7a-5p; hsa-miR-92a-3p; hsa-let-7b-5p; hsa-miR-26b-5p; hsa-miR-423-5p; hsa-miR-320a-3p; hsa-miR-10a-5p; hsa-let-7e-5p; hsa-miR-200b-3p; hsa-miR-191-5p; hsa-miR-30d-5p; hsa-miR-181a-5p; hsa-miR-151a-5p; hsa-miR-21-5p; hsa-miR-183-5p; hsa-miR-200c-3p; hsa-miR-16-5p; hsa-miR-155-5p; hsa-miR-146a-5p; hsa-miR-221-3p; hsa-miR-103a-3p; hsa-miR-222-3p; hsa-miR-22-3p; hsa-miR-98-5p;…
Pathways (miRWalk)	P00060 Ubiquitin proteasome pathway	enriched	1.32e-8	3.55e-8	71	hsa-miR-375-3p; hsa-miR-26a-5p; hsa-let-7a-5p; hsa-miR-92a-3p; hsa-let-7b-5p; hsa-let-7g-5p; hsa-miR-26b-5p; hsa-miR-423-5p; hsa-miR-320a-3p; hsa-miR-10a-5p; hsa-miR-182-5p; hsa-miR-423-3p; hsa-let-7e-5p; hsa-miR-25-3p; hsa-miR-181a-5p; hsa-miR-183-5p; hsa-miR-151a-3p; hsa-miR-16-5p; hsa-miR-155-5p; hsa-miR-27b-3p; hsa-miR-221-3p; hsa-miR-140-3p; hsa-miR-222-3p; hsa-miR-98-5p; hsa-miR-101-3p; hsa…
Pathways (miRWalk)	WP262 EBV LMP1 signaling	enriched	1.38e-8	3.67e-8	66	hsa-miR-375-3p; hsa-miR-26a-5p; hsa-let-7a-5p; hsa-miR-92a-3p; hsa-let-7b-5p; hsa-miR-26b-5p; hsa-miR-423-5p; hsa-miR-320a-3p; hsa-miR-10a-5p; hsa-miR-423-3p; hsa-miR-25-3p; hsa-miR-21-5p; hsa-miR-183-5p; hsa-miR-200c-3p; hsa-miR-185-5p; hsa-miR-146b-5p; hsa-miR-151a-3p; hsa-miR-16-5p; hsa-miR-155-5p; hsa-miR-146a-5p; hsa-miR-30e-5p; hsa-miR-199a-5p; hsa-miR-103a-3p; hsa-miR-140-3p; hsa-miR-222-3…
Gene Ontology (miRWalk)	GO0001047 core promoter binding	enriched	2.69e-9	3.68e-8	81	hsa-miR-26a-5p; hsa-let-7a-5p; hsa-let-7f-5p; hsa-miR-92a-3p; hsa-let-7b-5p; hsa-let-7g-5p; hsa-miR-26b-5p; hsa-miR-320a-3p; hsa-miR-10a-5p; hsa-let-7d-5p; hsa-miR-182-5p; hsa-let-7e-5p; hsa-miR-200b-3p; hsa-miR-25-3p; hsa-miR-30d-5p; hsa-miR-181a-5p; hsa-miR-21-5p; hsa-miR-200c-3p; hsa-miR-185-5p; hsa-miR-16-5p; hsa-miR-155-5p; hsa-miR-27b-3p; hsa-miR-126-3p; hsa-miR-221-3p; hsa-miR-199a-5p; hsa…
Gene Ontology (miRWalk)	GO0009566 fertilization	enriched	2.70e-9	3.68e-8	25	hsa-let-7a-5p; hsa-miR-148a-3p; hsa-miR-92a-3p; hsa-let-7b-5p; hsa-let-7g-5p; hsa-miR-320a-3p; hsa-miR-16-5p; hsa-miR-155-5p; hsa-miR-148b-3p; hsa-miR-98-5p; hsa-miR-652-3p; hsa-miR-23b-3p; hsa-miR-93-5p; hsa-miR-100-5p; hsa-miR-186-5p; hsa-let-7c-5p; hsa-miR-30a-5p; hsa-miR-484; hsa-miR-124-3p; hsa-miR-122-5p; hsa-miR-1-3p; hsa-miR-18a-5p; hsa-miR-130b-3p; hsa-miR-335-5p; hsa-miR-504-5p
Gene Ontology (miRWalk)	GO0030182 neuron differentiation	enriched	2.70e-9	3.68e-8	79	hsa-miR-375-3p; hsa-miR-26a-5p; hsa-let-7a-5p; hsa-miR-148a-3p; hsa-miR-92a-3p; hsa-let-7b-5p; hsa-miR-26b-5p; hsa-miR-423-5p; hsa-miR-320a-3p; hsa-miR-10a-5p; hsa-miR-182-5p; hsa-let-7e-5p; hsa-miR-200b-3p; hsa-miR-25-3p; hsa-miR-181a-5p; hsa-miR-21-5p; hsa-miR-200c-3p; hsa-miR-185-5p; hsa-miR-23a-3p; hsa-miR-16-5p; hsa-miR-155-5p; hsa-miR-320b; hsa-miR-148b-3p; hsa-miR-221-3p; hsa-miR-103a-3p; …
Gene Ontology (miRWalk)	GO0051091 positive regulation of sequence specific dna binding transcription factor activity	enriched	2.69e-9	3.68e-8	101	hsa-miR-375-3p; hsa-miR-26a-5p; hsa-let-7a-5p; hsa-miR-92a-3p; hsa-let-7b-5p; hsa-miR-26b-5p; hsa-miR-423-5p; hsa-miR-320a-3p; hsa-miR-182-5p; hsa-let-7e-5p; hsa-miR-200b-3p; hsa-miR-25-3p; hsa-miR-181a-5p; hsa-miR-21-5p; hsa-miR-183-5p; hsa-miR-200c-3p; hsa-miR-185-5p; hsa-miR-146b-5p; hsa-miR-23a-3p; hsa-miR-16-5p; hsa-miR-155-5p; hsa-miR-27b-3p; hsa-miR-146a-5p; hsa-miR-30e-5p; hsa-miR-148b-3p…
Gene Ontology (miRWalk)	GO0004402 histone acetyltransferase activity	enriched	2.75e-9	3.73e-8	74	hsa-miR-375-3p; hsa-miR-26a-5p; hsa-let-7a-5p; hsa-miR-92a-3p; hsa-let-7b-5p; hsa-miR-26b-5p; hsa-miR-320a-3p; hsa-let-7d-5p; hsa-miR-182-5p; hsa-let-7e-5p; hsa-miR-200b-3p; hsa-miR-25-3p; hsa-miR-181a-5p; hsa-miR-21-5p; hsa-miR-183-5p; hsa-miR-200c-3p; hsa-miR-16-5p; hsa-miR-155-5p; hsa-miR-27b-3p; hsa-miR-146a-5p; hsa-miR-103a-3p; hsa-miR-99b-5p; hsa-miR-98-5p; hsa-miR-340-5p; hsa-miR-23b-3p; h…
Gene Ontology (miRWalk)	GO0090263 positive regulation of canonical wnt receptor signaling pathway	enriched	2.75e-9	3.73e-8	77	hsa-miR-375-3p; hsa-miR-26a-5p; hsa-let-7a-5p; hsa-let-7f-5p; hsa-miR-92a-3p; hsa-let-7b-5p; hsa-miR-26b-5p; hsa-miR-423-5p; hsa-miR-10a-5p; hsa-let-7e-5p; hsa-miR-200b-3p; hsa-miR-191-5p; hsa-miR-181a-5p; hsa-miR-151a-5p; hsa-miR-21-5p; hsa-miR-200c-3p; hsa-miR-146b-5p; hsa-miR-23a-3p; hsa-miR-16-5p; hsa-miR-155-5p; hsa-miR-146a-5p; hsa-miR-30e-5p; hsa-miR-148b-3p; hsa-miR-221-3p; hsa-miR-199a-5…
Gene Ontology (miRWalk)	GO0001078 rna polymerase ii binding in negative regulation of transcription	enriched	2.77e-9	3.74e-8	54	hsa-miR-26a-5p; hsa-let-7a-5p; hsa-let-7f-5p; hsa-miR-92a-3p; hsa-let-7b-5p; hsa-let-7g-5p; hsa-miR-26b-5p; hsa-miR-320a-3p; hsa-miR-10a-5p; hsa-let-7d-5p; hsa-miR-182-5p; hsa-let-7e-5p; hsa-miR-25-3p; hsa-miR-181a-5p; hsa-miR-21-5p; hsa-miR-185-5p; hsa-miR-23a-3p; hsa-miR-16-5p; hsa-miR-155-5p; hsa-miR-148b-3p; hsa-miR-221-3p; hsa-miR-103a-3p; hsa-miR-222-3p; hsa-miR-22-3p; hsa-miR-98-5p; hsa-mi…
Gene Ontology (miRWalk)	GO0007050 cell cycle arrest	enriched	2.78e-9	3.75e-8	131	hsa-miR-375-3p; hsa-miR-26a-5p; hsa-let-7a-5p; hsa-let-7f-5p; hsa-miR-148a-3p; hsa-miR-92a-3p; hsa-let-7b-5p; hsa-let-7g-5p; hsa-miR-26b-5p; hsa-miR-423-5p; hsa-miR-320a-3p; hsa-miR-10a-5p; hsa-let-7d-5p; hsa-miR-182-5p; hsa-miR-423-3p; hsa-let-7e-5p; hsa-miR-191-5p; hsa-miR-25-3p; hsa-miR-30d-5p; hsa-miR-181a-5p; hsa-miR-151a-5p; hsa-miR-21-5p; hsa-miR-183-5p; hsa-miR-185-5p; hsa-miR-146b-5p; hs…
Gene Ontology (miRWalk)	GO0043130 ubiquitin binding	enriched	2.81e-9	3.78e-8	60	hsa-miR-375-3p; hsa-miR-92a-3p; hsa-let-7b-5p; hsa-miR-26b-5p; hsa-miR-423-5p; hsa-miR-320a-3p; hsa-miR-182-5p; hsa-let-7e-5p; hsa-miR-181a-5p; hsa-miR-21-5p; hsa-miR-183-5p; hsa-miR-16-5p; hsa-miR-155-5p; hsa-miR-27b-3p; hsa-miR-146a-5p; hsa-miR-148b-3p; hsa-miR-221-3p; hsa-miR-103a-3p; hsa-miR-98-5p; hsa-miR-378a-3p; hsa-miR-340-5p; hsa-miR-93-5p; hsa-miR-100-5p; hsa-miR-24-3p; hsa-miR-7-5p; hs…
Gene Ontology (miRWalk)	GO0000287 magnesium ion binding	enriched	2.85e-9	3.82e-8	111	hsa-miR-375-3p; hsa-miR-26a-5p; hsa-let-7a-5p; hsa-miR-148a-3p; hsa-miR-92a-3p; hsa-let-7b-5p; hsa-miR-26b-5p; hsa-miR-423-5p; hsa-miR-320a-3p; hsa-miR-10a-5p; hsa-miR-423-3p; hsa-let-7e-5p; hsa-miR-30d-5p; hsa-miR-181a-5p; hsa-miR-21-5p; hsa-miR-183-5p; hsa-miR-23a-3p; hsa-miR-16-5p; hsa-miR-155-5p; hsa-miR-30e-5p; hsa-miR-148b-3p; hsa-miR-221-3p; hsa-miR-103a-3p; hsa-miR-140-3p; hsa-miR-99b-5p;…
Gene Ontology (miRWalk)	GO0008624 induction of apoptosis by extracellular signals	enriched	2.93e-9	3.93e-8	99	hsa-miR-375-3p; hsa-miR-26a-5p; hsa-let-7a-5p; hsa-miR-92a-3p; hsa-let-7b-5p; hsa-miR-26b-5p; hsa-miR-423-5p; hsa-miR-320a-3p; hsa-miR-10a-5p; hsa-miR-423-3p; hsa-let-7e-5p; hsa-miR-25-3p; hsa-miR-30d-5p; hsa-miR-181a-5p; hsa-miR-21-5p; hsa-miR-183-5p; hsa-miR-185-5p; hsa-miR-146b-5p; hsa-miR-151a-3p; hsa-miR-16-5p; hsa-miR-155-5p; hsa-miR-320b; hsa-miR-27b-3p; hsa-miR-146a-5p; hsa-miR-148b-3p; h…
Gene Ontology (miRWalk)	GO0006887 exocytosis	enriched	2.97e-9	3.96e-8	51	hsa-miR-375-3p; hsa-miR-26a-5p; hsa-let-7i-5p; hsa-miR-92a-3p; hsa-let-7b-5p; hsa-miR-26b-5p; hsa-miR-10a-5p; hsa-miR-182-5p; hsa-miR-423-3p; hsa-miR-30d-5p; hsa-miR-181a-5p; hsa-miR-21-5p; hsa-miR-23a-3p; hsa-miR-16-5p; hsa-miR-155-5p; hsa-miR-320b; hsa-miR-146a-5p; hsa-miR-103a-3p; hsa-miR-22-3p; hsa-miR-98-5p; hsa-miR-101-3p; hsa-miR-100-5p; hsa-miR-24-3p; hsa-miR-320c; hsa-miR-7-5p; hsa-miR-1…
Gene Ontology (miRWalk)	GO0051015 actin filament binding	enriched	3.02e-9	4.02e-8	81	hsa-miR-375-3p; hsa-miR-26a-5p; hsa-let-7a-5p; hsa-miR-92a-3p; hsa-let-7b-5p; hsa-miR-26b-5p; hsa-miR-320a-3p; hsa-miR-10a-5p; hsa-miR-182-5p; hsa-let-7e-5p; hsa-miR-25-3p; hsa-miR-30d-5p; hsa-miR-21-5p; hsa-miR-183-5p; hsa-miR-200c-3p; hsa-miR-185-5p; hsa-miR-23a-3p; hsa-miR-16-5p; hsa-miR-155-5p; hsa-miR-146a-5p; hsa-miR-221-3p; hsa-miR-103a-3p; hsa-miR-140-3p; hsa-miR-222-3p; hsa-miR-22-3p; hs…
Pathways (miRWalk)	hsa00270 Cysteine and methionine metabolism	enriched	1.54e-8	4.09e-8	57	hsa-miR-375-3p; hsa-miR-26a-5p; hsa-miR-148a-3p; hsa-miR-92a-3p; hsa-let-7b-5p; hsa-miR-26b-5p; hsa-miR-423-5p; hsa-miR-320a-3p; hsa-miR-10a-5p; hsa-miR-191-5p; hsa-miR-21-5p; hsa-miR-185-5p; hsa-miR-23a-3p; hsa-miR-16-5p; hsa-miR-155-5p; hsa-miR-126-3p; hsa-miR-148b-3p; hsa-miR-221-3p; hsa-miR-652-3p; hsa-miR-378a-3p; hsa-miR-101-3p; hsa-miR-93-5p; hsa-miR-100-5p; hsa-miR-320c; hsa-miR-7-5p; hsa…
Gene Ontology (miRWalk)	GO0051225 spindle assembly	enriched	3.11e-9	4.14e-8	67	hsa-let-7a-5p; hsa-miR-92a-3p; hsa-let-7b-5p; hsa-miR-26b-5p; hsa-miR-423-5p; hsa-miR-320a-3p; hsa-miR-10a-5p; hsa-let-7d-5p; hsa-miR-423-3p; hsa-let-7e-5p; hsa-miR-25-3p; hsa-miR-183-5p; hsa-miR-185-5p; hsa-miR-16-5p; hsa-miR-320b; hsa-miR-27b-3p; hsa-miR-221-3p; hsa-miR-103a-3p; hsa-miR-222-3p; hsa-miR-98-5p; hsa-miR-101-3p; hsa-miR-340-5p; hsa-miR-93-5p; hsa-miR-24-3p; hsa-miR-320c; hsa-miR-18…
Gene Ontology (miRWalk)	GO0004726 non membrane spanning protein tyrosine phosphatase activity	enriched	3.14e-9	4.17e-8	21	hsa-miR-375-3p; hsa-let-7a-5p; hsa-miR-148a-3p; hsa-miR-26b-5p; hsa-miR-320a-3p; hsa-miR-200b-3p; hsa-miR-25-3p; hsa-miR-181a-5p; hsa-miR-183-5p; hsa-miR-151a-3p; hsa-miR-23a-3p; hsa-miR-16-5p; hsa-miR-101-3p; hsa-miR-93-5p; hsa-miR-100-5p; hsa-miR-24-3p; hsa-miR-186-5p; hsa-miR-124-3p; hsa-miR-769-5p; hsa-miR-130b-3p; hsa-miR-130b-5p
Gene Ontology (miRWalk)	GO0045165 cell fate commitment	enriched	3.20e-9	4.23e-8	46	hsa-miR-375-3p; hsa-let-7a-5p; hsa-let-7f-5p; hsa-miR-148a-3p; hsa-let-7b-5p; hsa-miR-26b-5p; hsa-let-7d-5p; hsa-miR-423-3p; hsa-miR-200b-3p; hsa-miR-30d-5p; hsa-miR-181a-5p; hsa-miR-21-5p; hsa-miR-183-5p; hsa-miR-16-5p; hsa-miR-155-5p; hsa-miR-27b-3p; hsa-miR-146a-5p; hsa-miR-148b-3p; hsa-miR-221-3p; hsa-miR-652-3p; hsa-miR-378a-3p; hsa-miR-27a-3p; hsa-miR-340-5p; hsa-miR-302d-3p; hsa-miR-186-5p…
Gene Ontology (miRWalk)	GO0042383 sarcolemma	enriched	3.26e-9	4.30e-8	59	hsa-miR-375-3p; hsa-miR-26a-5p; hsa-miR-92a-3p; hsa-let-7b-5p; hsa-miR-26b-5p; hsa-miR-423-5p; hsa-miR-320a-3p; hsa-miR-10a-5p; hsa-miR-182-5p; hsa-let-7e-5p; hsa-miR-25-3p; hsa-miR-30d-5p; hsa-miR-21-5p; hsa-miR-183-5p; hsa-miR-16-5p; hsa-miR-155-5p; hsa-miR-27b-3p; hsa-miR-146a-5p; hsa-miR-126-3p; hsa-miR-222-3p; hsa-miR-22-3p; hsa-miR-378a-3p; hsa-miR-340-5p; hsa-miR-23b-3p; hsa-miR-223-3p; hs…
Gene Ontology (miRWalk)	GO0016049 cell growth	enriched	3.34e-9	4.39e-8	88	hsa-miR-375-3p; hsa-let-7a-5p; hsa-let-7f-5p; hsa-miR-148a-3p; hsa-miR-92a-3p; hsa-let-7b-5p; hsa-miR-26b-5p; hsa-miR-10a-5p; hsa-miR-182-5p; hsa-miR-423-3p; hsa-let-7e-5p; hsa-miR-200b-3p; hsa-miR-25-3p; hsa-miR-181a-5p; hsa-miR-21-5p; hsa-miR-183-5p; hsa-miR-200c-3p; hsa-miR-185-5p; hsa-miR-23a-3p; hsa-miR-16-5p; hsa-miR-155-5p; hsa-miR-27b-3p; hsa-miR-221-3p; hsa-miR-199a-5p; hsa-miR-103a-3p; …
Pathways (miRWalk)	WP405 Eukaryotic Transcription Initiation	enriched	1.67e-8	4.41e-8	54	hsa-let-7a-5p; hsa-let-7f-5p; hsa-miR-92a-3p; hsa-let-7b-5p; hsa-miR-26b-5p; hsa-miR-423-5p; hsa-miR-320a-3p; hsa-miR-10a-5p; hsa-miR-423-3p; hsa-let-7e-5p; hsa-miR-30d-5p; hsa-miR-21-5p; hsa-miR-16-5p; hsa-miR-155-5p; hsa-miR-146a-5p; hsa-miR-221-3p; hsa-miR-222-3p; hsa-miR-98-5p; hsa-miR-652-3p; hsa-miR-93-5p; hsa-miR-100-5p; hsa-miR-24-3p; hsa-miR-7-5p; hsa-miR-186-5p; hsa-let-7c-5p; hsa-miR-3…
Gene Ontology (miRWalk)	GO0000184 nuclear transcribed mrna catabolic process nonsense mediated decay	enriched	3.38e-9	4.44e-8	122	hsa-miR-26a-5p; hsa-let-7a-5p; hsa-miR-148a-3p; hsa-miR-92a-3p; hsa-let-7b-5p; hsa-let-7g-5p; hsa-miR-26b-5p; hsa-miR-423-5p; hsa-miR-320a-3p; hsa-miR-10a-5p; hsa-let-7d-5p; hsa-miR-182-5p; hsa-miR-423-3p; hsa-let-7e-5p; hsa-miR-191-5p; hsa-miR-25-3p; hsa-miR-30d-5p; hsa-miR-181a-5p; hsa-miR-21-5p; hsa-miR-183-5p; hsa-miR-185-5p; hsa-miR-23a-3p; hsa-miR-16-5p; hsa-miR-155-5p; hsa-miR-320b; hsa-mi…
Diseases (MNDR)	endometriosis	enriched	9.47e-10	4.46e-8	72	hsa-miR-375-3p; hsa-let-7a-5p; hsa-let-7f-5p; hsa-miR-148a-3p; hsa-miR-92a-3p; hsa-miR-10a-5p; hsa-miR-182-5p; hsa-miR-200b-3p; hsa-miR-25-3p; hsa-miR-181a-5p; hsa-miR-21-5p; hsa-miR-183-5p; hsa-miR-200c-3p; hsa-miR-146b-5p; hsa-miR-23a-3p; hsa-miR-16-5p; hsa-miR-155-5p; hsa-miR-146a-5p; hsa-miR-126-3p; hsa-miR-221-3p; hsa-miR-199a-5p; hsa-miR-99b-5p; hsa-miR-222-3p; hsa-miR-22-3p; hsa-miR-101-3p…
Gene Ontology (miRWalk)	GO0071300 cellular response to retinoic acid	enriched	3.45e-9	4.51e-8	61	hsa-miR-375-3p; hsa-miR-26a-5p; hsa-miR-92a-3p; hsa-let-7b-5p; hsa-miR-26b-5p; hsa-miR-423-5p; hsa-miR-320a-3p; hsa-miR-10a-5p; hsa-miR-181a-5p; hsa-miR-21-5p; hsa-miR-185-5p; hsa-miR-16-5p; hsa-miR-155-5p; hsa-miR-126-3p; hsa-miR-148b-3p; hsa-miR-221-3p; hsa-miR-199a-5p; hsa-miR-103a-3p; hsa-miR-140-3p; hsa-miR-222-3p; hsa-miR-98-5p; hsa-miR-101-3p; hsa-miR-27a-3p; hsa-miR-340-5p; hsa-miR-23b-3p…
Gene Ontology (miRWalk)	GO0006919 activation of cysteine type endopeptidase activity involved in apoptotic process	enriched	3.48e-9	4.54e-8	92	hsa-miR-375-3p; hsa-miR-26a-5p; hsa-let-7a-5p; hsa-let-7f-5p; hsa-miR-148a-3p; hsa-let-7i-5p; hsa-miR-92a-3p; hsa-let-7b-5p; hsa-let-7g-5p; hsa-miR-26b-5p; hsa-miR-423-5p; hsa-miR-320a-3p; hsa-miR-10a-5p; hsa-let-7d-5p; hsa-miR-182-5p; hsa-miR-423-3p; hsa-let-7e-5p; hsa-miR-25-3p; hsa-miR-181a-5p; hsa-miR-21-5p; hsa-miR-183-5p; hsa-miR-200c-3p; hsa-miR-23a-3p; hsa-miR-16-5p; hsa-miR-155-5p; hsa-m…
Diseases (MNDR)	Neoplasms	enriched	1.01e-9	4.55e-8	83	hsa-miR-375-3p; hsa-miR-26a-5p; hsa-miR-148a-3p; hsa-miR-26b-5p; hsa-miR-320a-3p; hsa-miR-10a-5p; hsa-miR-182-5p; hsa-miR-200b-3p; hsa-miR-191-5p; hsa-miR-25-3p; hsa-miR-30d-5p; hsa-miR-142-5p; hsa-miR-21-5p; hsa-miR-183-5p; hsa-miR-200c-3p; hsa-miR-185-5p; hsa-miR-146b-5p; hsa-miR-23a-3p; hsa-miR-155-5p; hsa-miR-27b-3p; hsa-miR-146a-5p; hsa-miR-30e-5p; hsa-miR-126-3p; hsa-miR-221-3p; hsa-miR-222…
Pathways (miRWalk)	hsa03010 Ribosome	enriched	1.75e-8	4.60e-8	113	hsa-miR-26a-5p; hsa-let-7a-5p; hsa-miR-148a-3p; hsa-miR-92a-3p; hsa-let-7b-5p; hsa-let-7g-5p; hsa-miR-26b-5p; hsa-miR-423-5p; hsa-miR-320a-3p; hsa-miR-10a-5p; hsa-let-7d-5p; hsa-miR-182-5p; hsa-miR-423-3p; hsa-let-7e-5p; hsa-miR-191-5p; hsa-miR-25-3p; hsa-miR-30d-5p; hsa-miR-181a-5p; hsa-miR-21-5p; hsa-miR-183-5p; hsa-miR-185-5p; hsa-miR-23a-3p; hsa-miR-16-5p; hsa-miR-155-5p; hsa-miR-320b; hsa-mi…
Gene Ontology (miRWalk)	GO0006816 calcium ion transport	enriched	3.58e-9	4.67e-8	56	hsa-miR-375-3p; hsa-let-7a-5p; hsa-miR-92a-3p; hsa-let-7b-5p; hsa-miR-26b-5p; hsa-miR-10a-5p; hsa-let-7d-5p; hsa-miR-423-3p; hsa-miR-25-3p; hsa-miR-21-5p; hsa-miR-183-5p; hsa-miR-185-5p; hsa-miR-23a-3p; hsa-miR-16-5p; hsa-miR-155-5p; hsa-miR-27b-3p; hsa-miR-146a-5p; hsa-miR-221-3p; hsa-miR-199a-5p; hsa-miR-103a-3p; hsa-miR-222-3p; hsa-miR-98-5p; hsa-miR-652-3p; hsa-miR-340-5p; hsa-miR-93-5p; hsa-…
Pathways (miRWalk)	hsa04623 Cytosolic DNA sensing pathway	enriched	1.81e-8	4.74e-8	52	hsa-miR-26a-5p; hsa-let-7a-5p; hsa-miR-92a-3p; hsa-let-7b-5p; hsa-miR-26b-5p; hsa-miR-423-5p; hsa-miR-320a-3p; hsa-miR-10a-5p; hsa-miR-423-3p; hsa-let-7e-5p; hsa-miR-25-3p; hsa-miR-30d-5p; hsa-miR-21-5p; hsa-miR-200c-3p; hsa-miR-146b-5p; hsa-miR-151a-3p; hsa-miR-16-5p; hsa-miR-155-5p; hsa-miR-146a-5p; hsa-miR-30e-5p; hsa-miR-221-3p; hsa-miR-199a-5p; hsa-miR-98-5p; hsa-miR-23b-3p; hsa-miR-93-5p; h…
Gene Ontology (miRWalk)	GO0000777 condensed chromosome kinetochore	enriched	3.65e-9	4.75e-8	84	hsa-miR-375-3p; hsa-miR-26a-5p; hsa-miR-92a-3p; hsa-let-7b-5p; hsa-miR-26b-5p; hsa-miR-423-5p; hsa-miR-320a-3p; hsa-miR-10a-5p; hsa-let-7d-5p; hsa-miR-182-5p; hsa-miR-423-3p; hsa-let-7e-5p; hsa-miR-200b-3p; hsa-miR-25-3p; hsa-miR-181a-5p; hsa-miR-21-5p; hsa-miR-183-5p; hsa-miR-200c-3p; hsa-miR-185-5p; hsa-miR-146b-5p; hsa-miR-151a-3p; hsa-miR-23a-3p; hsa-miR-16-5p; hsa-miR-155-5p; hsa-miR-148b-3p…
Pathways (miRWalk)	P00026 Heterotrimeric G protein signaling pathway Gi alpha and Gs alpha mediated pathway	enriched	1.86e-8	4.84e-8	90	hsa-miR-375-3p; hsa-miR-26a-5p; hsa-let-7a-5p; hsa-miR-92a-3p; hsa-let-7b-5p; hsa-miR-26b-5p; hsa-miR-423-5p; hsa-miR-320a-3p; hsa-miR-10a-5p; hsa-let-7d-5p; hsa-miR-182-5p; hsa-miR-423-3p; hsa-let-7e-5p; hsa-miR-200b-3p; hsa-miR-25-3p; hsa-miR-30d-5p; hsa-miR-181a-5p; hsa-miR-200c-3p; hsa-miR-23a-3p; hsa-miR-16-5p; hsa-miR-155-5p; hsa-miR-27b-3p; hsa-miR-146a-5p; hsa-miR-30e-5p; hsa-miR-148b-3p;…
Diseases (MNDR)	head and neck cancer	enriched	1.13e-9	4.89e-8	125	hsa-miR-375-3p; hsa-miR-26a-5p; hsa-miR-148a-3p; hsa-miR-92a-3p; hsa-let-7g-5p; hsa-miR-26b-5p; hsa-miR-182-5p; hsa-let-7e-5p; hsa-miR-200b-3p; hsa-miR-191-5p; hsa-miR-25-3p; hsa-miR-30d-5p; hsa-miR-181a-5p; hsa-miR-142-5p; hsa-miR-21-5p; hsa-miR-183-5p; hsa-miR-200c-3p; hsa-miR-146b-5p; hsa-miR-151a-3p; hsa-miR-23a-3p; hsa-miR-16-5p; hsa-miR-155-5p; hsa-miR-27b-3p; hsa-miR-146a-5p; hsa-miR-30e-5…
Gene Ontology (miRWalk)	GO0008645 hexose transport	enriched	3.82e-9	4.95e-8	74	hsa-miR-375-3p; hsa-miR-26a-5p; hsa-let-7a-5p; hsa-miR-148a-3p; hsa-miR-92a-3p; hsa-let-7b-5p; hsa-let-7g-5p; hsa-miR-26b-5p; hsa-miR-320a-3p; hsa-miR-10a-5p; hsa-miR-423-3p; hsa-let-7e-5p; hsa-miR-181a-5p; hsa-miR-183-5p; hsa-miR-185-5p; hsa-miR-23a-3p; hsa-miR-16-5p; hsa-miR-155-5p; hsa-miR-221-3p; hsa-miR-103a-3p; hsa-miR-99b-5p; hsa-miR-222-3p; hsa-miR-22-3p; hsa-miR-98-5p; hsa-miR-652-3p; hs…
Gene Ontology (miRWalk)	GO0006383 transcription from rna polymerase iii promoter	enriched	3.87e-9	4.99e-8	51	hsa-miR-375-3p; hsa-let-7a-5p; hsa-miR-92a-3p; hsa-let-7b-5p; hsa-miR-26b-5p; hsa-miR-423-5p; hsa-miR-320a-3p; hsa-miR-10a-5p; hsa-miR-423-3p; hsa-let-7e-5p; hsa-miR-30d-5p; hsa-miR-21-5p; hsa-miR-16-5p; hsa-miR-155-5p; hsa-miR-320b; hsa-miR-146a-5p; hsa-miR-103a-3p; hsa-miR-222-3p; hsa-miR-98-5p; hsa-miR-652-3p; hsa-miR-101-3p; hsa-miR-93-5p; hsa-miR-24-3p; hsa-miR-320c; hsa-miR-7-5p; hsa-miR-18…
Gene Ontology (miRWalk)	GO0044444 cytoplasmic part	enriched	3.87e-9	4.99e-8	51	hsa-miR-375-3p; hsa-miR-26a-5p; hsa-let-7a-5p; hsa-miR-92a-3p; hsa-let-7b-5p; hsa-miR-26b-5p; hsa-miR-423-5p; hsa-miR-320a-3p; hsa-miR-10a-5p; hsa-let-7e-5p; hsa-miR-200b-3p; hsa-miR-25-3p; hsa-miR-181a-5p; hsa-miR-183-5p; hsa-miR-200c-3p; hsa-miR-185-5p; hsa-miR-146b-5p; hsa-miR-16-5p; hsa-miR-155-5p; hsa-miR-28-3p; hsa-miR-221-3p; hsa-miR-378a-3p; hsa-miR-23b-3p; hsa-miR-100-5p; hsa-miR-24-3p; …
Gene Ontology (miRWalk)	GO0030521 androgen receptor signaling pathway	enriched	3.88e-9	5.00e-8	86	hsa-miR-375-3p; hsa-miR-26a-5p; hsa-miR-92a-3p; hsa-let-7b-5p; hsa-miR-26b-5p; hsa-miR-423-5p; hsa-miR-320a-3p; hsa-miR-10a-5p; hsa-let-7d-5p; hsa-miR-423-3p; hsa-let-7e-5p; hsa-miR-181a-5p; hsa-miR-21-5p; hsa-miR-200c-3p; hsa-miR-185-5p; hsa-miR-146b-5p; hsa-miR-151a-3p; hsa-miR-23a-3p; hsa-miR-16-5p; hsa-miR-155-5p; hsa-miR-146a-5p; hsa-miR-221-3p; hsa-miR-103a-3p; hsa-miR-222-3p; hsa-miR-98-5p…
Gene Ontology (miRWalk)	GO0000987 core promoter proximal region sequence specific dna binding	enriched	3.92e-9	5.00e-8	52	hsa-miR-26a-5p; hsa-let-7a-5p; hsa-miR-92a-3p; hsa-let-7b-5p; hsa-miR-26b-5p; hsa-miR-423-5p; hsa-miR-320a-3p; hsa-miR-10a-5p; hsa-miR-182-5p; hsa-let-7e-5p; hsa-miR-191-5p; hsa-miR-25-3p; hsa-miR-21-5p; hsa-miR-16-5p; hsa-miR-155-5p; hsa-miR-146a-5p; hsa-miR-221-3p; hsa-miR-199a-5p; hsa-miR-103a-3p; hsa-miR-98-5p; hsa-miR-27a-3p; hsa-miR-93-5p; hsa-miR-223-3p; hsa-miR-100-5p; hsa-miR-7-5p; hsa-m…
Gene Ontology (miRWalk)	GO0042474 middle ear morphogenesis	enriched	3.91e-9	5.00e-8	56	hsa-miR-375-3p; hsa-miR-26a-5p; hsa-let-7a-5p; hsa-let-7f-5p; hsa-miR-148a-3p; hsa-miR-92a-3p; hsa-let-7b-5p; hsa-let-7g-5p; hsa-miR-26b-5p; hsa-miR-423-5p; hsa-miR-320a-3p; hsa-miR-10a-5p; hsa-miR-181a-5p; hsa-miR-21-5p; hsa-miR-183-5p; hsa-miR-185-5p; hsa-miR-16-5p; hsa-miR-155-5p; hsa-miR-320b; hsa-miR-27b-3p; hsa-miR-148b-3p; hsa-miR-199a-5p; hsa-miR-103a-3p; hsa-miR-98-5p; hsa-miR-378a-3p; h…
Gene Ontology (miRWalk)	GO0043621 protein self association	enriched	3.90e-9	5.00e-8	46	hsa-miR-375-3p; hsa-miR-26a-5p; hsa-miR-148a-3p; hsa-miR-92a-3p; hsa-let-7b-5p; hsa-miR-26b-5p; hsa-miR-423-5p; hsa-miR-320a-3p; hsa-miR-10a-5p; hsa-miR-21-5p; hsa-miR-16-5p; hsa-miR-155-5p; hsa-miR-27b-3p; hsa-miR-146a-5p; hsa-miR-221-3p; hsa-miR-99b-5p; hsa-miR-222-3p; hsa-miR-98-5p; hsa-miR-101-3p; hsa-miR-340-5p; hsa-miR-23b-3p; hsa-miR-93-5p; hsa-miR-100-5p; hsa-miR-24-3p; hsa-miR-320c; hsa-…
Gene Ontology (miRWalk)	GO0051496 positive regulation of stress fiber assembly	enriched	3.92e-9	5.00e-8	52	hsa-miR-375-3p; hsa-miR-26a-5p; hsa-let-7a-5p; hsa-miR-92a-3p; hsa-let-7b-5p; hsa-miR-26b-5p; hsa-miR-423-5p; hsa-miR-320a-3p; hsa-miR-10a-5p; hsa-miR-182-5p; hsa-miR-21-5p; hsa-miR-183-5p; hsa-miR-200c-3p; hsa-miR-185-5p; hsa-miR-146b-5p; hsa-miR-16-5p; hsa-miR-155-5p; hsa-miR-221-3p; hsa-miR-99b-5p; hsa-miR-222-3p; hsa-miR-144-3p; hsa-miR-340-5p; hsa-miR-181b-5p; hsa-miR-100-5p; hsa-miR-24-3p; …
Diseases (MNDR)	renal cell carcinoma	enriched	1.20e-9	5.01e-8	103	hsa-miR-375-3p; hsa-miR-26a-5p; hsa-let-7a-5p; hsa-miR-148a-3p; hsa-miR-26b-5p; hsa-miR-320a-3p; hsa-miR-182-5p; hsa-miR-200b-3p; hsa-miR-191-5p; hsa-miR-25-3p; hsa-miR-30d-5p; hsa-miR-181a-5p; hsa-miR-21-5p; hsa-miR-183-5p; hsa-miR-200c-3p; hsa-miR-185-5p; hsa-miR-146b-5p; hsa-miR-16-5p; hsa-miR-155-5p; hsa-miR-27b-3p; hsa-miR-146a-5p; hsa-miR-126-3p; hsa-miR-221-3p; hsa-miR-151b; hsa-miR-103a-3…
Gene Ontology (miRWalk)	GO0005575 cellular component	enriched	4.00e-9	5.09e-8	131	hsa-miR-375-3p; hsa-miR-26a-5p; hsa-let-7a-5p; hsa-let-7f-5p; hsa-miR-148a-3p; hsa-miR-92a-3p; hsa-let-7b-5p; hsa-miR-26b-5p; hsa-miR-423-5p; hsa-miR-320a-3p; hsa-miR-10a-5p; hsa-let-7d-5p; hsa-miR-423-3p; hsa-let-7e-5p; hsa-miR-200b-3p; hsa-miR-25-3p; hsa-miR-181a-5p; hsa-miR-151a-5p; hsa-miR-21-5p; hsa-miR-183-5p; hsa-miR-200c-3p; hsa-miR-151a-3p; hsa-miR-23a-3p; hsa-miR-16-5p; hsa-miR-155-5p; …
Gene Ontology (miRWalk)	GO0005802 trans golgi network	enriched	4.01e-9	5.09e-8	78	hsa-miR-375-3p; hsa-miR-26a-5p; hsa-let-7a-5p; hsa-let-7f-5p; hsa-miR-92a-3p; hsa-let-7b-5p; hsa-miR-26b-5p; hsa-miR-423-5p; hsa-miR-320a-3p; hsa-miR-10a-5p; hsa-let-7d-5p; hsa-miR-423-3p; hsa-let-7e-5p; hsa-miR-191-5p; hsa-miR-25-3p; hsa-miR-21-5p; hsa-miR-185-5p; hsa-miR-23a-3p; hsa-miR-16-5p; hsa-miR-155-5p; hsa-miR-320b; hsa-miR-27b-3p; hsa-miR-148b-3p; hsa-miR-103a-3p; hsa-miR-140-3p; hsa-mi…
Gene Ontology (miRWalk)	GO0007417 central nervous system development	enriched	4.06e-9	5.14e-8	93	hsa-miR-375-3p; hsa-miR-26a-5p; hsa-let-7a-5p; hsa-let-7f-5p; hsa-miR-92a-3p; hsa-let-7b-5p; hsa-miR-26b-5p; hsa-miR-423-5p; hsa-miR-320a-3p; hsa-miR-10a-5p; hsa-miR-182-5p; hsa-let-7e-5p; hsa-miR-25-3p; hsa-miR-30d-5p; hsa-miR-181a-5p; hsa-miR-21-5p; hsa-miR-23a-3p; hsa-miR-16-5p; hsa-miR-155-5p; hsa-miR-320b; hsa-miR-27b-3p; hsa-miR-146a-5p; hsa-miR-148b-3p; hsa-miR-221-3p; hsa-miR-103a-3p; hsa…
Gene Ontology (miRWalk)	GO0016042 lipid catabolic process	enriched	4.07e-9	5.15e-8	49	hsa-miR-375-3p; hsa-miR-148a-3p; hsa-miR-92a-3p; hsa-let-7b-5p; hsa-miR-26b-5p; hsa-miR-423-5p; hsa-miR-320a-3p; hsa-miR-21-5p; hsa-miR-23a-3p; hsa-miR-16-5p; hsa-miR-155-5p; hsa-miR-126-3p; hsa-miR-148b-3p; hsa-miR-103a-3p; hsa-miR-99b-5p; hsa-miR-101-3p; hsa-miR-181b-5p; hsa-miR-223-3p; hsa-miR-100-5p; hsa-miR-24-3p; hsa-miR-7-5p; hsa-miR-186-5p; hsa-miR-128-3p; hsa-miR-30a-5p; hsa-miR-484; hsa…
Gene Ontology (miRWalk)	GO0001942 hair follicle development	enriched	4.09e-9	5.16e-8	43	hsa-miR-375-3p; hsa-let-7a-5p; hsa-miR-148a-3p; hsa-miR-92a-3p; hsa-let-7b-5p; hsa-miR-26b-5p; hsa-miR-320a-3p; hsa-miR-10a-5p; hsa-let-7d-5p; hsa-miR-182-5p; hsa-miR-21-5p; hsa-miR-16-5p; hsa-miR-155-5p; hsa-miR-146a-5p; hsa-miR-148b-3p; hsa-miR-199a-5p; hsa-miR-103a-3p; hsa-miR-98-5p; hsa-miR-378a-3p; hsa-miR-101-3p; hsa-miR-27a-3p; hsa-miR-24-3p; hsa-miR-7-5p; hsa-miR-186-5p; hsa-miR-128-3p; h…
Gene Ontology (miRWalk)	GO0002020 protease binding	enriched	4.10e-9	5.16e-8	99	hsa-miR-375-3p; hsa-miR-26a-5p; hsa-let-7a-5p; hsa-miR-148a-3p; hsa-miR-92a-3p; hsa-let-7b-5p; hsa-miR-26b-5p; hsa-miR-423-5p; hsa-miR-320a-3p; hsa-miR-10a-5p; hsa-miR-182-5p; hsa-miR-423-3p; hsa-let-7e-5p; hsa-miR-200b-3p; hsa-miR-25-3p; hsa-miR-30d-5p; hsa-miR-181a-5p; hsa-miR-21-5p; hsa-miR-183-5p; hsa-miR-200c-3p; hsa-miR-146b-5p; hsa-miR-16-5p; hsa-miR-155-5p; hsa-miR-146a-5p; hsa-miR-148b-3…
Gene Ontology (miRWalk)	GO0003676 nucleic acid binding	enriched	4.27e-9	5.36e-8	107	hsa-miR-375-3p; hsa-miR-26a-5p; hsa-let-7a-5p; hsa-let-7f-5p; hsa-miR-148a-3p; hsa-miR-92a-3p; hsa-let-7b-5p; hsa-miR-26b-5p; hsa-miR-423-5p; hsa-miR-320a-3p; hsa-miR-10a-5p; hsa-let-7d-5p; hsa-miR-423-3p; hsa-let-7e-5p; hsa-miR-25-3p; hsa-miR-30d-5p; hsa-miR-181a-5p; hsa-miR-151a-5p; hsa-miR-21-5p; hsa-miR-183-5p; hsa-miR-200c-3p; hsa-miR-16-5p; hsa-miR-155-5p; hsa-miR-27b-3p; hsa-miR-148b-3p; h…
Gene Ontology (miRWalk)	GO0007519 skeletal muscle tissue development	enriched	4.62e-9	5.78e-8	69	hsa-miR-375-3p; hsa-miR-92a-3p; hsa-let-7b-5p; hsa-miR-26b-5p; hsa-miR-320a-3p; hsa-miR-182-5p; hsa-let-7e-5p; hsa-miR-200b-3p; hsa-miR-25-3p; hsa-miR-21-5p; hsa-miR-200c-3p; hsa-miR-185-5p; hsa-miR-146b-5p; hsa-miR-155-5p; hsa-miR-27b-3p; hsa-miR-148b-3p; hsa-miR-221-3p; hsa-miR-199a-5p; hsa-miR-103a-3p; hsa-miR-22-3p; hsa-miR-652-3p; hsa-miR-101-3p; hsa-miR-23b-3p; hsa-miR-181b-5p; hsa-miR-223-…
Gene Ontology (miRWalk)	GO0008217 regulation of blood pressure	enriched	4.63e-9	5.78e-8	70	hsa-miR-375-3p; hsa-miR-26a-5p; hsa-let-7a-5p; hsa-miR-92a-3p; hsa-let-7b-5p; hsa-let-7g-5p; hsa-miR-26b-5p; hsa-miR-423-5p; hsa-miR-320a-3p; hsa-miR-10a-5p; hsa-let-7e-5p; hsa-miR-30d-5p; hsa-miR-181a-5p; hsa-miR-21-5p; hsa-miR-146b-5p; hsa-miR-16-5p; hsa-miR-155-5p; hsa-miR-27b-3p; hsa-miR-28-3p; hsa-miR-148b-3p; hsa-miR-222-3p; hsa-miR-98-5p; hsa-miR-652-3p; hsa-miR-378a-3p; hsa-miR-101-3p; hs…
Gene Ontology (miRWalk)	GO0031100 organ regeneration	enriched	4.77e-9	5.94e-8	100	hsa-miR-375-3p; hsa-miR-26a-5p; hsa-let-7a-5p; hsa-let-7f-5p; hsa-let-7i-5p; hsa-miR-92a-3p; hsa-let-7b-5p; hsa-miR-26b-5p; hsa-miR-320a-3p; hsa-miR-10a-5p; hsa-miR-182-5p; hsa-miR-423-3p; hsa-let-7e-5p; hsa-miR-200b-3p; hsa-miR-25-3p; hsa-miR-181a-5p; hsa-miR-21-5p; hsa-miR-183-5p; hsa-miR-200c-3p; hsa-miR-185-5p; hsa-miR-146b-5p; hsa-miR-151a-3p; hsa-miR-23a-3p; hsa-miR-16-5p; hsa-miR-155-5p; h…
Gene Ontology (miRWalk)	GO0008017 microtubule binding	enriched	4.81e-9	5.98e-8	94	hsa-miR-375-3p; hsa-let-7a-5p; hsa-miR-148a-3p; hsa-miR-92a-3p; hsa-let-7b-5p; hsa-miR-26b-5p; hsa-miR-423-5p; hsa-miR-320a-3p; hsa-miR-10a-5p; hsa-miR-423-3p; hsa-let-7e-5p; hsa-miR-25-3p; hsa-miR-30d-5p; hsa-miR-181a-5p; hsa-miR-21-5p; hsa-miR-185-5p; hsa-miR-151a-3p; hsa-miR-16-5p; hsa-miR-155-5p; hsa-miR-146a-5p; hsa-miR-148b-3p; hsa-miR-221-3p; hsa-miR-103a-3p; hsa-miR-222-3p; hsa-miR-98-5p;…
Pathways (miRWalk)	P05730 Endogenous cannabinoid signaling	enriched	2.32e-8	5.98e-8	28	hsa-let-7b-5p; hsa-miR-26b-5p; hsa-miR-423-5p; hsa-let-7e-5p; hsa-miR-181a-5p; hsa-miR-21-5p; hsa-miR-23a-3p; hsa-miR-16-5p; hsa-miR-155-5p; hsa-miR-27b-3p; hsa-miR-103a-3p; hsa-miR-98-5p; hsa-miR-101-3p; hsa-miR-93-5p; hsa-miR-100-5p; hsa-miR-186-5p; hsa-miR-30a-5p; hsa-miR-484; hsa-miR-744-5p; hsa-miR-92b-3p; hsa-miR-124-3p; hsa-miR-1-3p; hsa-miR-30c-5p; hsa-miR-17-5p; hsa-miR-29c-3p; hsa-miR-3…
Pathways (miRWalk)	hsa04664 Fc epsilon RI signaling pathway	enriched	2.33e-8	5.98e-8	92	hsa-miR-375-3p; hsa-let-7a-5p; hsa-let-7f-5p; hsa-let-7i-5p; hsa-miR-92a-3p; hsa-let-7b-5p; hsa-let-7g-5p; hsa-miR-26b-5p; hsa-miR-320a-3p; hsa-miR-10a-5p; hsa-let-7d-5p; hsa-miR-423-3p; hsa-miR-25-3p; hsa-miR-181a-5p; hsa-miR-21-5p; hsa-miR-185-5p; hsa-miR-146b-5p; hsa-miR-16-5p; hsa-miR-155-5p; hsa-miR-320b; hsa-miR-27b-3p; hsa-miR-126-3p; hsa-miR-148b-3p; hsa-miR-221-3p; hsa-miR-140-3p; hsa-mi…
Gene Ontology (miRWalk)	GO0071564 npbaf complex	enriched	4.82e-9	5.98e-8	45	hsa-let-7f-5p; hsa-miR-92a-3p; hsa-let-7b-5p; hsa-miR-26b-5p; hsa-miR-320a-3p; hsa-miR-423-3p; hsa-let-7e-5p; hsa-miR-25-3p; hsa-miR-21-5p; hsa-miR-16-5p; hsa-miR-155-5p; hsa-miR-221-3p; hsa-miR-199a-5p; hsa-miR-103a-3p; hsa-miR-222-3p; hsa-miR-98-5p; hsa-miR-101-3p; hsa-miR-23b-3p; hsa-miR-93-5p; hsa-miR-223-3p; hsa-miR-24-3p; hsa-miR-7-5p; hsa-miR-186-5p; hsa-let-7c-5p; hsa-miR-342-5p; hsa-miR-…
Gene Ontology (miRWalk)	GO0045202 synapse	enriched	4.92e-9	6.09e-8	78	hsa-miR-375-3p; hsa-miR-26a-5p; hsa-let-7a-5p; hsa-let-7f-5p; hsa-miR-148a-3p; hsa-miR-92a-3p; hsa-let-7b-5p; hsa-miR-26b-5p; hsa-miR-320a-3p; hsa-miR-10a-5p; hsa-let-7d-5p; hsa-miR-182-5p; hsa-miR-423-3p; hsa-let-7e-5p; hsa-miR-191-5p; hsa-miR-25-3p; hsa-miR-181a-5p; hsa-miR-21-5p; hsa-miR-200c-3p; hsa-miR-185-5p; hsa-miR-16-5p; hsa-miR-155-5p; hsa-miR-30e-5p; hsa-miR-148b-3p; hsa-miR-221-3p; hs…
Gene Ontology (miRWalk)	GO0003755 peptidyl prolyl cis trans isomerase activity	enriched	5.00e-9	6.15e-8	59	hsa-miR-375-3p; hsa-miR-26a-5p; hsa-let-7a-5p; hsa-miR-92a-3p; hsa-let-7b-5p; hsa-let-7g-5p; hsa-miR-26b-5p; hsa-miR-423-5p; hsa-miR-320a-3p; hsa-miR-423-3p; hsa-let-7e-5p; hsa-miR-191-5p; hsa-miR-181a-5p; hsa-miR-21-5p; hsa-miR-183-5p; hsa-miR-23a-3p; hsa-miR-16-5p; hsa-miR-155-5p; hsa-miR-320b; hsa-miR-103a-3p; hsa-miR-22-3p; hsa-miR-98-5p; hsa-miR-93-5p; hsa-miR-361-3p; hsa-miR-24-3p; hsa-miR-…
Gene Ontology (miRWalk)	GO0030666 endocytic vesicle membrane	enriched	5.00e-9	6.15e-8	59	hsa-miR-375-3p; hsa-miR-26a-5p; hsa-let-7a-5p; hsa-miR-92a-3p; hsa-let-7b-5p; hsa-miR-26b-5p; hsa-miR-320a-3p; hsa-miR-10a-5p; hsa-let-7d-5p; hsa-miR-423-3p; hsa-let-7e-5p; hsa-miR-25-3p; hsa-miR-185-5p; hsa-miR-16-5p; hsa-miR-155-5p; hsa-miR-320b; hsa-miR-221-3p; hsa-miR-199a-5p; hsa-miR-103a-3p; hsa-miR-652-3p; hsa-miR-378a-3p; hsa-miR-23b-3p; hsa-miR-181b-5p; hsa-miR-93-5p; hsa-miR-100-5p; hsa…
Gene Ontology (miRWalk)	GO0045907 positive regulation of vasoconstriction	enriched	5.00e-9	6.15e-8	59	hsa-miR-26a-5p; hsa-let-7a-5p; hsa-miR-92a-3p; hsa-let-7b-5p; hsa-miR-26b-5p; hsa-miR-423-5p; hsa-miR-320a-3p; hsa-let-7e-5p; hsa-miR-200b-3p; hsa-miR-181a-5p; hsa-miR-21-5p; hsa-miR-200c-3p; hsa-miR-146b-5p; hsa-miR-16-5p; hsa-miR-155-5p; hsa-miR-28-3p; hsa-miR-221-3p; hsa-miR-199a-5p; hsa-miR-103a-3p; hsa-miR-222-3p; hsa-miR-98-5p; hsa-miR-652-3p; hsa-miR-101-3p; hsa-miR-23b-3p; hsa-miR-100-5p;…
Gene Ontology (miRWalk)	GO0032091 negative regulation of protein binding	enriched	5.06e-9	6.20e-8	54	hsa-miR-375-3p; hsa-miR-26a-5p; hsa-let-7a-5p; hsa-let-7f-5p; hsa-miR-92a-3p; hsa-let-7b-5p; hsa-let-7g-5p; hsa-miR-26b-5p; hsa-miR-423-5p; hsa-miR-320a-3p; hsa-miR-10a-5p; hsa-let-7e-5p; hsa-miR-21-5p; hsa-miR-16-5p; hsa-miR-155-5p; hsa-miR-320b; hsa-miR-146a-5p; hsa-miR-148b-3p; hsa-miR-199a-5p; hsa-miR-103a-3p; hsa-miR-140-3p; hsa-miR-222-3p; hsa-miR-98-5p; hsa-miR-378a-3p; hsa-miR-23b-3p; hsa…
Gene Ontology (miRWalk)	GO0071222 cellular response to lipopolysaccharide	enriched	5.06e-9	6.20e-8	62	hsa-miR-375-3p; hsa-miR-26a-5p; hsa-let-7f-5p; hsa-let-7i-5p; hsa-miR-92a-3p; hsa-let-7b-5p; hsa-miR-26b-5p; hsa-miR-320a-3p; hsa-miR-25-3p; hsa-miR-181a-5p; hsa-miR-21-5p; hsa-miR-23a-3p; hsa-miR-16-5p; hsa-miR-155-5p; hsa-miR-146a-5p; hsa-miR-126-3p; hsa-miR-221-3p; hsa-miR-103a-3p; hsa-miR-222-3p; hsa-miR-22-3p; hsa-miR-98-5p; hsa-miR-101-3p; hsa-miR-27a-3p; hsa-miR-23b-3p; hsa-miR-93-5p; hsa-…
Gene Ontology (miRWalk)	GO0006921 cellular component disassembly involved in apoptotic process	enriched	5.08e-9	6.20e-8	81	hsa-miR-375-3p; hsa-let-7a-5p; hsa-let-7f-5p; hsa-miR-148a-3p; hsa-miR-92a-3p; hsa-let-7b-5p; hsa-let-7g-5p; hsa-miR-26b-5p; hsa-miR-423-5p; hsa-miR-320a-3p; hsa-miR-423-3p; hsa-let-7e-5p; hsa-miR-191-5p; hsa-miR-25-3p; hsa-miR-30d-5p; hsa-miR-181a-5p; hsa-miR-21-5p; hsa-miR-200c-3p; hsa-miR-16-5p; hsa-miR-155-5p; hsa-miR-146a-5p; hsa-miR-148b-3p; hsa-miR-221-3p; hsa-miR-103a-3p; hsa-miR-222-3p; …
Gene Ontology (miRWalk)	GO0040014 regulation of multicellular organism growth	enriched	5.10e-9	6.21e-8	44	hsa-let-7a-5p; hsa-miR-92a-3p; hsa-let-7b-5p; hsa-miR-26b-5p; hsa-miR-423-5p; hsa-miR-320a-3p; hsa-let-7d-5p; hsa-miR-423-3p; hsa-let-7e-5p; hsa-miR-181a-5p; hsa-miR-21-5p; hsa-miR-183-5p; hsa-miR-23a-3p; hsa-miR-16-5p; hsa-miR-155-5p; hsa-miR-30e-5p; hsa-miR-148b-3p; hsa-miR-221-3p; hsa-miR-222-3p; hsa-miR-378a-3p; hsa-miR-101-3p; hsa-miR-27a-3p; hsa-miR-23b-3p; hsa-miR-93-5p; hsa-miR-7-5p; hsa-…
Gene Ontology (miRWalk)	GO0000079 regulation of cyclin dependent protein kinase activity	enriched	5.11e-9	6.21e-8	106	hsa-miR-375-3p; hsa-miR-26a-5p; hsa-let-7a-5p; hsa-let-7f-5p; hsa-miR-148a-3p; hsa-let-7i-5p; hsa-miR-92a-3p; hsa-let-7b-5p; hsa-miR-26b-5p; hsa-miR-423-5p; hsa-miR-182-5p; hsa-miR-423-3p; hsa-let-7e-5p; hsa-miR-200b-3p; hsa-miR-25-3p; hsa-miR-181a-5p; hsa-miR-21-5p; hsa-miR-183-5p; hsa-miR-200c-3p; hsa-miR-185-5p; hsa-miR-146b-5p; hsa-miR-151a-3p; hsa-miR-23a-3p; hsa-miR-16-5p; hsa-miR-155-5p; h…
Gene Ontology (miRWalk)	GO0006461 protein complex assembly	enriched	5.22e-9	6.33e-8	104	hsa-miR-375-3p; hsa-miR-26a-5p; hsa-let-7a-5p; hsa-miR-148a-3p; hsa-miR-92a-3p; hsa-let-7b-5p; hsa-miR-26b-5p; hsa-miR-423-5p; hsa-miR-320a-3p; hsa-miR-10a-5p; hsa-let-7d-5p; hsa-miR-182-5p; hsa-miR-423-3p; hsa-let-7e-5p; hsa-miR-200b-3p; hsa-miR-191-5p; hsa-miR-25-3p; hsa-miR-30d-5p; hsa-miR-181a-5p; hsa-miR-21-5p; hsa-miR-183-5p; hsa-miR-23a-3p; hsa-miR-16-5p; hsa-miR-155-5p; hsa-miR-320b; hsa-…
Gene Ontology (miRWalk)	GO0035690 cellular response to drug	enriched	5.26e-9	6.36e-8	49	hsa-miR-375-3p; hsa-miR-26a-5p; hsa-let-7a-5p; hsa-let-7f-5p; hsa-miR-92a-3p; hsa-let-7b-5p; hsa-let-7g-5p; hsa-miR-26b-5p; hsa-miR-423-5p; hsa-miR-320a-3p; hsa-miR-25-3p; hsa-miR-30d-5p; hsa-miR-181a-5p; hsa-miR-21-5p; hsa-miR-200c-3p; hsa-miR-16-5p; hsa-miR-320b; hsa-miR-221-3p; hsa-miR-222-3p; hsa-miR-98-5p; hsa-miR-378a-3p; hsa-miR-27a-3p; hsa-miR-223-3p; hsa-miR-24-3p; hsa-miR-186-5p; hsa-le…
Gene Ontology (miRWalk)	GO0046332 smad binding	enriched	5.29e-9	6.38e-8	87	hsa-miR-375-3p; hsa-miR-26a-5p; hsa-let-7a-5p; hsa-let-7f-5p; hsa-miR-148a-3p; hsa-miR-92a-3p; hsa-let-7b-5p; hsa-let-7g-5p; hsa-miR-26b-5p; hsa-miR-423-5p; hsa-miR-320a-3p; hsa-let-7d-5p; hsa-miR-182-5p; hsa-miR-423-3p; hsa-let-7e-5p; hsa-miR-200b-3p; hsa-miR-181a-5p; hsa-miR-21-5p; hsa-miR-183-5p; hsa-miR-200c-3p; hsa-miR-185-5p; hsa-miR-16-5p; hsa-miR-155-5p; hsa-miR-320b; hsa-miR-221-3p; hsa-…
Gene Ontology (miRWalk)	GO0008327 methyl cpg binding	enriched	5.34e-9	6.43e-8	42	hsa-miR-375-3p; hsa-miR-26a-5p; hsa-let-7a-5p; hsa-miR-148a-3p; hsa-miR-92a-3p; hsa-let-7b-5p; hsa-miR-10a-5p; hsa-miR-191-5p; hsa-miR-25-3p; hsa-miR-185-5p; hsa-miR-155-5p; hsa-miR-146a-5p; hsa-miR-30e-5p; hsa-miR-126-3p; hsa-miR-148b-3p; hsa-miR-221-3p; hsa-miR-199a-5p; hsa-miR-140-3p; hsa-miR-101-3p; hsa-miR-93-5p; hsa-miR-100-5p; hsa-miR-7-5p; hsa-miR-186-5p; hsa-miR-425-3p; hsa-miR-484; hsa-…
Gene Ontology (miRWalk)	GO0000979 rna polymerase ii core promoter sequence specific dna binding	enriched	5.42e-9	6.51e-8	58	hsa-miR-375-3p; hsa-miR-26a-5p; hsa-let-7a-5p; hsa-let-7f-5p; hsa-miR-92a-3p; hsa-let-7b-5p; hsa-miR-26b-5p; hsa-miR-320a-3p; hsa-miR-10a-5p; hsa-miR-30d-5p; hsa-miR-181a-5p; hsa-miR-21-5p; hsa-miR-183-5p; hsa-miR-16-5p; hsa-miR-155-5p; hsa-miR-146a-5p; hsa-miR-148b-3p; hsa-miR-221-3p; hsa-miR-103a-3p; hsa-miR-99b-5p; hsa-miR-222-3p; hsa-miR-22-3p; hsa-miR-98-5p; hsa-miR-27a-3p; hsa-miR-23b-3p; h…
Gene Ontology (miRWalk)	GO0042327 positive regulation of phosphorylation	enriched	5.45e-9	6.54e-8	55	hsa-miR-375-3p; hsa-miR-26a-5p; hsa-let-7a-5p; hsa-miR-148a-3p; hsa-miR-92a-3p; hsa-let-7b-5p; hsa-miR-423-5p; hsa-miR-320a-3p; hsa-let-7d-5p; hsa-miR-181a-5p; hsa-miR-21-5p; hsa-miR-185-5p; hsa-miR-151a-3p; hsa-miR-16-5p; hsa-miR-155-5p; hsa-miR-146a-5p; hsa-miR-126-3p; hsa-miR-103a-3p; hsa-miR-222-3p; hsa-miR-98-5p; hsa-miR-27a-3p; hsa-miR-340-5p; hsa-miR-23b-3p; hsa-miR-223-3p; hsa-miR-100-5p;…
Gene Ontology (miRWalk)	GO0007266 rho protein signal transduction	enriched	5.52e-9	6.61e-8	67	hsa-miR-375-3p; hsa-miR-26a-5p; hsa-miR-92a-3p; hsa-let-7b-5p; hsa-let-7g-5p; hsa-miR-26b-5p; hsa-miR-423-5p; hsa-miR-320a-3p; hsa-let-7e-5p; hsa-miR-181a-5p; hsa-miR-151a-5p; hsa-miR-21-5p; hsa-miR-183-5p; hsa-miR-200c-3p; hsa-miR-185-5p; hsa-miR-146b-5p; hsa-miR-16-5p; hsa-miR-155-5p; hsa-miR-320b; hsa-miR-27b-3p; hsa-miR-146a-5p; hsa-miR-148b-3p; hsa-miR-221-3p; hsa-miR-98-5p; hsa-miR-652-3p; …
Gene Ontology (miRWalk)	GO0007389 pattern specification process	enriched	5.60e-9	6.69e-8	64	hsa-miR-26a-5p; hsa-let-7a-5p; hsa-let-7b-5p; hsa-miR-26b-5p; hsa-miR-320a-3p; hsa-miR-182-5p; hsa-miR-423-3p; hsa-let-7e-5p; hsa-miR-200b-3p; hsa-miR-21-5p; hsa-miR-183-5p; hsa-miR-200c-3p; hsa-miR-185-5p; hsa-miR-23a-3p; hsa-miR-16-5p; hsa-miR-155-5p; hsa-miR-148b-3p; hsa-miR-221-3p; hsa-miR-222-3p; hsa-miR-22-3p; hsa-miR-98-5p; hsa-miR-101-3p; hsa-miR-27a-3p; hsa-miR-93-5p; hsa-miR-223-3p; hsa…
Pathways (miRWalk)	hsa00562 Inositol phosphate metabolism	enriched	2.63e-8	6.73e-8	78	hsa-miR-26a-5p; hsa-let-7i-5p; hsa-miR-92a-3p; hsa-let-7b-5p; hsa-miR-26b-5p; hsa-miR-423-5p; hsa-miR-320a-3p; hsa-miR-10a-5p; hsa-miR-182-5p; hsa-miR-191-5p; hsa-miR-21-5p; hsa-miR-183-5p; hsa-miR-23a-3p; hsa-miR-16-5p; hsa-miR-320b; hsa-miR-27b-3p; hsa-miR-148b-3p; hsa-miR-221-3p; hsa-miR-103a-3p; hsa-miR-99b-5p; hsa-miR-222-3p; hsa-miR-22-3p; hsa-miR-98-5p; hsa-miR-378a-3p; hsa-miR-101-3p; hsa…
Gene Ontology (miRWalk)	GO0005178 integrin binding	enriched	5.73e-9	6.80e-8	77	hsa-miR-375-3p; hsa-miR-26a-5p; hsa-let-7a-5p; hsa-miR-92a-3p; hsa-let-7b-5p; hsa-miR-26b-5p; hsa-miR-423-5p; hsa-miR-320a-3p; hsa-miR-10a-5p; hsa-let-7d-5p; hsa-miR-182-5p; hsa-miR-423-3p; hsa-miR-200b-3p; hsa-miR-25-3p; hsa-miR-21-5p; hsa-miR-183-5p; hsa-miR-200c-3p; hsa-miR-185-5p; hsa-miR-23a-3p; hsa-miR-16-5p; hsa-miR-155-5p; hsa-miR-126-3p; hsa-miR-148b-3p; hsa-miR-221-3p; hsa-miR-222-3p; h…
Gene Ontology (miRWalk)	GO0005506 iron ion binding	enriched	5.73e-9	6.80e-8	77	hsa-miR-375-3p; hsa-miR-26a-5p; hsa-let-7a-5p; hsa-let-7f-5p; hsa-miR-148a-3p; hsa-let-7i-5p; hsa-miR-92a-3p; hsa-let-7b-5p; hsa-miR-26b-5p; hsa-miR-320a-3p; hsa-miR-10a-5p; hsa-let-7d-5p; hsa-miR-423-3p; hsa-let-7e-5p; hsa-miR-181a-5p; hsa-miR-21-5p; hsa-miR-183-5p; hsa-miR-185-5p; hsa-miR-23a-3p; hsa-miR-16-5p; hsa-miR-155-5p; hsa-miR-320b; hsa-miR-27b-3p; hsa-miR-148b-3p; hsa-miR-221-3p; hsa-m…
Gene Ontology (miRWalk)	GO0019827 stem cell maintenance	enriched	5.74e-9	6.80e-8	66	hsa-miR-26a-5p; hsa-let-7a-5p; hsa-miR-92a-3p; hsa-let-7b-5p; hsa-miR-26b-5p; hsa-miR-320a-3p; hsa-miR-10a-5p; hsa-let-7d-5p; hsa-miR-25-3p; hsa-miR-181a-5p; hsa-miR-21-5p; hsa-miR-183-5p; hsa-miR-146b-5p; hsa-miR-16-5p; hsa-miR-155-5p; hsa-miR-27b-3p; hsa-miR-221-3p; hsa-miR-199a-5p; hsa-miR-103a-3p; hsa-miR-222-3p; hsa-miR-22-3p; hsa-miR-98-5p; hsa-miR-101-3p; hsa-miR-23b-3p; hsa-miR-181b-5p; h…
Gene Ontology (miRWalk)	GO0022904 respiratory electron transport chain	enriched	5.71e-9	6.80e-8	75	hsa-miR-26a-5p; hsa-let-7a-5p; hsa-let-7f-5p; hsa-miR-148a-3p; hsa-miR-92a-3p; hsa-let-7b-5p; hsa-miR-26b-5p; hsa-miR-423-5p; hsa-miR-320a-3p; hsa-miR-10a-5p; hsa-miR-182-5p; hsa-miR-423-3p; hsa-let-7e-5p; hsa-miR-25-3p; hsa-miR-151a-5p; hsa-miR-183-5p; hsa-miR-23a-3p; hsa-miR-16-5p; hsa-miR-155-5p; hsa-miR-320b; hsa-miR-27b-3p; hsa-miR-30e-5p; hsa-miR-221-3p; hsa-miR-222-3p; hsa-miR-98-5p; hsa-m…
Pathways (miRWalk)	hsa00590 Arachidonic acid metabolism	enriched	2.73e-8	6.94e-8	51	hsa-miR-375-3p; hsa-miR-26a-5p; hsa-let-7a-5p; hsa-miR-92a-3p; hsa-let-7b-5p; hsa-miR-26b-5p; hsa-miR-423-5p; hsa-miR-320a-3p; hsa-miR-10a-5p; hsa-let-7e-5p; hsa-miR-181a-5p; hsa-miR-146b-5p; hsa-miR-16-5p; hsa-miR-155-5p; hsa-miR-28-3p; hsa-miR-103a-3p; hsa-miR-98-5p; hsa-miR-652-3p; hsa-miR-101-3p; hsa-miR-23b-3p; hsa-miR-100-5p; hsa-miR-320c; hsa-miR-186-5p; hsa-miR-143-3p; hsa-miR-128-3p; hsa…
Gene Ontology (miRWalk)	GO0005778 peroxisomal membrane	enriched	5.88e-9	6.95e-8	54	hsa-miR-375-3p; hsa-let-7a-5p; hsa-miR-92a-3p; hsa-let-7b-5p; hsa-miR-26b-5p; hsa-miR-423-3p; hsa-miR-191-5p; hsa-miR-25-3p; hsa-miR-21-5p; hsa-miR-146b-5p; hsa-miR-23a-3p; hsa-miR-16-5p; hsa-miR-155-5p; hsa-miR-221-3p; hsa-miR-22-3p; hsa-miR-98-5p; hsa-miR-652-3p; hsa-miR-378a-3p; hsa-miR-101-3p; hsa-miR-340-5p; hsa-miR-23b-3p; hsa-miR-181b-5p; hsa-miR-93-5p; hsa-miR-100-5p; hsa-miR-24-3p; hsa-m…
Gene Ontology (miRWalk)	GO0035091 phosphatidylinositol binding	enriched	6.00e-9	7.07e-8	60	hsa-miR-375-3p; hsa-let-7a-5p; hsa-let-7i-5p; hsa-miR-92a-3p; hsa-let-7b-5p; hsa-miR-26b-5p; hsa-miR-423-5p; hsa-miR-10a-5p; hsa-miR-182-5p; hsa-miR-151a-5p; hsa-miR-21-5p; hsa-miR-183-5p; hsa-miR-16-5p; hsa-miR-155-5p; hsa-miR-320b; hsa-miR-27b-3p; hsa-miR-28-3p; hsa-miR-148b-3p; hsa-miR-221-3p; hsa-miR-103a-3p; hsa-miR-22-3p; hsa-miR-98-5p; hsa-miR-652-3p; hsa-miR-101-3p; hsa-miR-340-5p; hsa-mi…
Gene Ontology (miRWalk)	GO0005834 heterotrimeric g protein complex	enriched	6.08e-9	7.15e-8	42	hsa-miR-148a-3p; hsa-miR-92a-3p; hsa-let-7b-5p; hsa-miR-26b-5p; hsa-miR-423-5p; hsa-miR-320a-3p; hsa-miR-10a-5p; hsa-let-7e-5p; hsa-miR-30d-5p; hsa-miR-181a-5p; hsa-miR-21-5p; hsa-miR-16-5p; hsa-miR-155-5p; hsa-miR-320b; hsa-miR-30e-5p; hsa-miR-148b-3p; hsa-miR-103a-3p; hsa-miR-98-5p; hsa-miR-101-3p; hsa-miR-27a-3p; hsa-miR-23b-3p; hsa-miR-93-5p; hsa-miR-100-5p; hsa-miR-186-5p; hsa-miR-128-3p; hs…
Diseases (MNDR)	Stroke, Lacunar	enriched	1.85e-9	7.46e-8	147	hsa-miR-26a-5p; hsa-let-7a-5p; hsa-let-7f-5p; hsa-miR-148a-3p; hsa-miR-92a-3p; hsa-miR-26b-5p; hsa-miR-423-5p; hsa-miR-320a-3p; hsa-miR-182-5p; hsa-miR-423-3p; hsa-miR-191-5p; hsa-miR-25-3p; hsa-miR-30d-5p; hsa-miR-181a-5p; hsa-miR-142-5p; hsa-miR-151a-5p; hsa-miR-21-5p; hsa-miR-183-5p; hsa-miR-185-5p; hsa-miR-151a-3p; hsa-miR-23a-3p; hsa-miR-16-5p; hsa-miR-320b; hsa-miR-146a-5p; hsa-miR-30e-5p; …
Gene Ontology (miRWalk)	GO0030665 clathrin coated vesicle membrane	enriched	6.40e-9	7.51e-8	27	hsa-miR-92a-3p; hsa-let-7b-5p; hsa-miR-26b-5p; hsa-miR-320a-3p; hsa-miR-181a-5p; hsa-miR-155-5p; hsa-miR-221-3p; hsa-miR-222-3p; hsa-miR-22-3p; hsa-miR-98-5p; hsa-miR-652-3p; hsa-miR-101-3p; hsa-miR-93-5p; hsa-miR-7-5p; hsa-miR-186-5p; hsa-miR-143-3p; hsa-miR-128-3p; hsa-miR-30a-5p; hsa-miR-484; hsa-miR-92b-3p; hsa-miR-124-3p; hsa-miR-1-3p; hsa-miR-192-5p; hsa-miR-335-5p; hsa-miR-769-3p; hsa-miR-…
Pathways (miRWalk)	P04386 Histamine H2 receptor mediated signaling pathway	enriched	2.98e-8	7.54e-8	39	hsa-miR-375-3p; hsa-miR-148a-3p; hsa-let-7b-5p; hsa-miR-26b-5p; hsa-miR-423-5p; hsa-miR-10a-5p; hsa-let-7e-5p; hsa-miR-21-5p; hsa-miR-23a-3p; hsa-miR-16-5p; hsa-miR-155-5p; hsa-miR-27b-3p; hsa-miR-103a-3p; hsa-miR-22-3p; hsa-miR-98-5p; hsa-miR-101-3p; hsa-miR-27a-3p; hsa-miR-93-5p; hsa-miR-100-5p; hsa-miR-186-5p; hsa-miR-128-3p; hsa-miR-30a-5p; hsa-miR-484; hsa-miR-744-5p; hsa-miR-92b-3p; hsa-miR…
Pathways (miRWalk)	WP466 DNA Replication	enriched	3.04e-8	7.67e-8	67	hsa-miR-26a-5p; hsa-let-7a-5p; hsa-miR-92a-3p; hsa-let-7b-5p; hsa-miR-26b-5p; hsa-miR-320a-3p; hsa-miR-423-3p; hsa-let-7e-5p; hsa-miR-183-5p; hsa-miR-185-5p; hsa-miR-16-5p; hsa-miR-155-5p; hsa-miR-320b; hsa-miR-146a-5p; hsa-miR-148b-3p; hsa-miR-221-3p; hsa-miR-103a-3p; hsa-miR-99b-5p; hsa-miR-222-3p; hsa-miR-98-5p; hsa-miR-378a-3p; hsa-miR-101-3p; hsa-miR-23b-3p; hsa-miR-93-5p; hsa-miR-302d-3p; h…
Gene Ontology (miRWalk)	GO0031072 heat shock protein binding	enriched	6.59e-9	7.72e-8	70	hsa-miR-375-3p; hsa-miR-26a-5p; hsa-let-7a-5p; hsa-let-7f-5p; hsa-miR-148a-3p; hsa-miR-92a-3p; hsa-let-7b-5p; hsa-miR-26b-5p; hsa-miR-423-5p; hsa-miR-320a-3p; hsa-miR-10a-5p; hsa-miR-191-5p; hsa-miR-25-3p; hsa-miR-181a-5p; hsa-miR-21-5p; hsa-miR-185-5p; hsa-miR-146b-5p; hsa-miR-23a-3p; hsa-miR-16-5p; hsa-miR-155-5p; hsa-miR-146a-5p; hsa-miR-148b-3p; hsa-miR-103a-3p; hsa-miR-140-3p; hsa-miR-222-3p…
Gene Ontology (miRWalk)	GO0015758 glucose transport	enriched	6.64e-9	7.76e-8	86	hsa-miR-375-3p; hsa-miR-26a-5p; hsa-let-7a-5p; hsa-miR-148a-3p; hsa-miR-92a-3p; hsa-let-7b-5p; hsa-let-7g-5p; hsa-miR-26b-5p; hsa-miR-320a-3p; hsa-miR-10a-5p; hsa-miR-423-3p; hsa-let-7e-5p; hsa-miR-181a-5p; hsa-miR-183-5p; hsa-miR-200c-3p; hsa-miR-185-5p; hsa-miR-23a-3p; hsa-miR-16-5p; hsa-miR-155-5p; hsa-miR-27b-3p; hsa-miR-221-3p; hsa-miR-199a-5p; hsa-miR-103a-3p; hsa-miR-99b-5p; hsa-miR-222-3p…
Gene Ontology (miRWalk)	GO0032496 response to lipopolysaccharide	enriched	6.85e-9	7.99e-8	97	hsa-miR-375-3p; hsa-miR-26a-5p; hsa-let-7a-5p; hsa-let-7f-5p; hsa-let-7i-5p; hsa-miR-92a-3p; hsa-let-7b-5p; hsa-let-7g-5p; hsa-miR-26b-5p; hsa-miR-423-5p; hsa-miR-320a-3p; hsa-miR-10a-5p; hsa-let-7d-5p; hsa-miR-423-3p; hsa-let-7e-5p; hsa-miR-191-5p; hsa-miR-181a-5p; hsa-miR-21-5p; hsa-miR-200c-3p; hsa-miR-146b-5p; hsa-miR-16-5p; hsa-miR-155-5p; hsa-miR-27b-3p; hsa-miR-146a-5p; hsa-miR-148b-3p; hs…
Gene Ontology (miRWalk)	GO0016787 hydrolase activity	enriched	7.09e-9	8.25e-8	63	hsa-miR-375-3p; hsa-miR-26a-5p; hsa-miR-92a-3p; hsa-let-7b-5p; hsa-miR-26b-5p; hsa-miR-320a-3p; hsa-miR-10a-5p; hsa-miR-423-3p; hsa-let-7e-5p; hsa-miR-21-5p; hsa-miR-183-5p; hsa-miR-185-5p; hsa-miR-146b-5p; hsa-miR-16-5p; hsa-miR-155-5p; hsa-miR-27b-3p; hsa-miR-221-3p; hsa-miR-103a-3p; hsa-miR-99b-5p; hsa-miR-222-3p; hsa-miR-101-3p; hsa-miR-27a-3p; hsa-miR-23b-3p; hsa-miR-181b-5p; hsa-miR-93-5p; …
Gene Ontology (miRWalk)	GO0006661 phosphatidylinositol biosynthetic process	enriched	7.17e-9	8.33e-8	91	hsa-miR-26a-5p; hsa-let-7a-5p; hsa-let-7i-5p; hsa-miR-92a-3p; hsa-let-7b-5p; hsa-miR-26b-5p; hsa-miR-423-5p; hsa-miR-320a-3p; hsa-miR-10a-5p; hsa-miR-182-5p; hsa-let-7e-5p; hsa-miR-200b-3p; hsa-miR-191-5p; hsa-miR-30d-5p; hsa-miR-181a-5p; hsa-miR-21-5p; hsa-miR-200c-3p; hsa-miR-23a-3p; hsa-miR-16-5p; hsa-miR-155-5p; hsa-miR-320b; hsa-miR-27b-3p; hsa-miR-126-3p; hsa-miR-148b-3p; hsa-miR-221-3p; hs…
Gene Ontology (miRWalk)	GO0005777 peroxisome	enriched	7.20e-9	8.34e-8	73	hsa-miR-375-3p; hsa-miR-26a-5p; hsa-let-7a-5p; hsa-let-7f-5p; hsa-miR-92a-3p; hsa-let-7b-5p; hsa-miR-26b-5p; hsa-miR-320a-3p; hsa-miR-10a-5p; hsa-let-7d-5p; hsa-miR-423-3p; hsa-miR-25-3p; hsa-miR-181a-5p; hsa-miR-21-5p; hsa-miR-183-5p; hsa-miR-185-5p; hsa-miR-23a-3p; hsa-miR-16-5p; hsa-miR-155-5p; hsa-miR-27b-3p; hsa-miR-146a-5p; hsa-miR-221-3p; hsa-miR-22-3p; hsa-miR-98-5p; hsa-miR-652-3p; hsa-m…
Gene Ontology (miRWalk)	GO0008360 regulation of cell shape	enriched	7.32e-9	8.45e-8	100	hsa-miR-375-3p; hsa-miR-26a-5p; hsa-miR-92a-3p; hsa-let-7b-5p; hsa-miR-26b-5p; hsa-miR-423-5p; hsa-miR-320a-3p; hsa-miR-10a-5p; hsa-let-7d-5p; hsa-miR-182-5p; hsa-let-7e-5p; hsa-miR-200b-3p; hsa-miR-25-3p; hsa-miR-21-5p; hsa-miR-183-5p; hsa-miR-200c-3p; hsa-miR-185-5p; hsa-miR-146b-5p; hsa-miR-23a-3p; hsa-miR-16-5p; hsa-miR-155-5p; hsa-miR-27b-3p; hsa-miR-146a-5p; hsa-miR-126-3p; hsa-miR-148b-3p;…
Gene Ontology (miRWalk)	GO0030659 cytoplasmic vesicle membrane	enriched	7.30e-9	8.45e-8	75	hsa-miR-375-3p; hsa-miR-26a-5p; hsa-let-7a-5p; hsa-miR-148a-3p; hsa-miR-92a-3p; hsa-let-7b-5p; hsa-let-7g-5p; hsa-miR-26b-5p; hsa-miR-423-5p; hsa-miR-320a-3p; hsa-miR-25-3p; hsa-miR-30d-5p; hsa-miR-181a-5p; hsa-miR-21-5p; hsa-miR-183-5p; hsa-miR-23a-3p; hsa-miR-16-5p; hsa-miR-155-5p; hsa-miR-320b; hsa-miR-27b-3p; hsa-miR-148b-3p; hsa-miR-103a-3p; hsa-miR-222-3p; hsa-miR-98-5p; hsa-miR-652-3p; hsa…
Gene Ontology (miRWalk)	GO0006406 mrna export from nucleus	enriched	7.38e-9	8.51e-8	80	hsa-miR-375-3p; hsa-let-7a-5p; hsa-let-7f-5p; hsa-miR-92a-3p; hsa-let-7b-5p; hsa-miR-26b-5p; hsa-miR-423-5p; hsa-miR-10a-5p; hsa-miR-423-3p; hsa-let-7e-5p; hsa-miR-25-3p; hsa-miR-30d-5p; hsa-miR-181a-5p; hsa-miR-21-5p; hsa-miR-183-5p; hsa-miR-185-5p; hsa-miR-16-5p; hsa-miR-155-5p; hsa-miR-27b-3p; hsa-miR-148b-3p; hsa-miR-103a-3p; hsa-miR-99b-5p; hsa-miR-222-3p; hsa-miR-22-3p; hsa-miR-98-5p; hsa-m…
Gene Ontology (miRWalk)	GO0070373 negative regulation of erk1 and erk2 cascade	enriched	7.40e-9	8.51e-8	35	hsa-miR-375-3p; hsa-miR-26a-5p; hsa-miR-148a-3p; hsa-let-7i-5p; hsa-miR-92a-3p; hsa-let-7b-5p; hsa-miR-26b-5p; hsa-miR-423-5p; hsa-miR-10a-5p; hsa-miR-25-3p; hsa-miR-181a-5p; hsa-miR-21-5p; hsa-miR-146a-5p; hsa-miR-221-3p; hsa-miR-199a-5p; hsa-miR-103a-3p; hsa-miR-222-3p; hsa-miR-98-5p; hsa-miR-27a-3p; hsa-miR-223-3p; hsa-miR-128-3p; hsa-miR-484; hsa-miR-124-3p; hsa-miR-10b-5p; hsa-miR-125a-5p; h…
Pathways (miRWalk)	hsa00010 Glycolysis Gluconeogenesis	enriched	3.40e-8	8.52e-8	88	hsa-miR-375-3p; hsa-let-7a-5p; hsa-let-7f-5p; hsa-miR-92a-3p; hsa-let-7b-5p; hsa-miR-26b-5p; hsa-miR-423-5p; hsa-miR-320a-3p; hsa-miR-10a-5p; hsa-miR-423-3p; hsa-miR-191-5p; hsa-miR-25-3p; hsa-miR-181a-5p; hsa-miR-21-5p; hsa-miR-185-5p; hsa-miR-23a-3p; hsa-miR-16-5p; hsa-miR-155-5p; hsa-miR-320b; hsa-miR-148b-3p; hsa-miR-221-3p; hsa-miR-99b-5p; hsa-miR-222-3p; hsa-miR-22-3p; hsa-miR-98-5p; hsa-mi…
Gene Ontology (miRWalk)	GO0060548 negative regulation of cell death	enriched	7.50e-9	8.60e-8	56	hsa-miR-26a-5p; hsa-miR-92a-3p; hsa-let-7b-5p; hsa-miR-26b-5p; hsa-miR-320a-3p; hsa-miR-182-5p; hsa-miR-200b-3p; hsa-miR-191-5p; hsa-miR-25-3p; hsa-miR-181a-5p; hsa-miR-151a-5p; hsa-miR-200c-3p; hsa-miR-151a-3p; hsa-miR-16-5p; hsa-miR-155-5p; hsa-miR-27b-3p; hsa-miR-146a-5p; hsa-miR-148b-3p; hsa-miR-199a-5p; hsa-miR-103a-3p; hsa-miR-222-3p; hsa-miR-22-3p; hsa-miR-98-5p; hsa-miR-340-5p; hsa-miR-93…
Gene Ontology (miRWalk)	GO0008089 anterograde axon cargo transport	enriched	7.55e-9	8.64e-8	48	hsa-let-7f-5p; hsa-miR-148a-3p; hsa-miR-92a-3p; hsa-let-7b-5p; hsa-miR-26b-5p; hsa-miR-423-5p; hsa-miR-10a-5p; hsa-miR-423-3p; hsa-miR-25-3p; hsa-miR-21-5p; hsa-miR-185-5p; hsa-miR-16-5p; hsa-miR-27b-3p; hsa-miR-221-3p; hsa-miR-222-3p; hsa-miR-652-3p; hsa-miR-378a-3p; hsa-miR-101-3p; hsa-miR-23b-3p; hsa-miR-93-5p; hsa-miR-100-5p; hsa-miR-7-5p; hsa-miR-128-3p; hsa-let-7c-5p; hsa-miR-30a-5p; hsa-mi…
Gene Ontology (miRWalk)	GO0006414 translational elongation	enriched	7.57e-9	8.65e-8	115	hsa-miR-26a-5p; hsa-let-7a-5p; hsa-miR-148a-3p; hsa-miR-92a-3p; hsa-let-7b-5p; hsa-let-7g-5p; hsa-miR-26b-5p; hsa-miR-423-5p; hsa-miR-320a-3p; hsa-miR-10a-5p; hsa-let-7d-5p; hsa-miR-182-5p; hsa-miR-423-3p; hsa-let-7e-5p; hsa-miR-191-5p; hsa-miR-25-3p; hsa-miR-30d-5p; hsa-miR-181a-5p; hsa-miR-21-5p; hsa-miR-183-5p; hsa-miR-185-5p; hsa-miR-23a-3p; hsa-miR-16-5p; hsa-miR-155-5p; hsa-miR-320b; hsa-mi…
Pathways (miRWalk)	WP623 Oxidative phosphorylation	enriched	3.47e-8	8.65e-8	60	hsa-miR-26a-5p; hsa-let-7a-5p; hsa-let-7f-5p; hsa-miR-92a-3p; hsa-let-7b-5p; hsa-miR-26b-5p; hsa-miR-423-5p; hsa-miR-320a-3p; hsa-miR-10a-5p; hsa-miR-182-5p; hsa-let-7e-5p; hsa-miR-151a-5p; hsa-miR-185-5p; hsa-miR-23a-3p; hsa-miR-16-5p; hsa-miR-320b; hsa-miR-27b-3p; hsa-miR-30e-5p; hsa-miR-148b-3p; hsa-miR-221-3p; hsa-miR-103a-3p; hsa-miR-652-3p; hsa-miR-101-3p; hsa-miR-23b-3p; hsa-miR-93-5p; hsa…
Pathways (miRWalk)	WP15 selenium	enriched	3.50e-8	8.67e-8	97	hsa-miR-375-3p; hsa-miR-26a-5p; hsa-let-7a-5p; hsa-miR-92a-3p; hsa-let-7b-5p; hsa-miR-26b-5p; hsa-miR-423-5p; hsa-miR-320a-3p; hsa-miR-10a-5p; hsa-miR-423-3p; hsa-let-7e-5p; hsa-miR-181a-5p; hsa-miR-21-5p; hsa-miR-183-5p; hsa-miR-185-5p; hsa-miR-146b-5p; hsa-miR-16-5p; hsa-miR-155-5p; hsa-miR-146a-5p; hsa-miR-28-3p; hsa-miR-30e-5p; hsa-miR-221-3p; hsa-miR-199a-5p; hsa-miR-103a-3p; hsa-miR-222-3p;…
Pathways (miRWalk)	hsa05217 Basal cell carcinoma	enriched	3.51e-8	8.67e-8	69	hsa-miR-375-3p; hsa-miR-26a-5p; hsa-miR-148a-3p; hsa-miR-92a-3p; hsa-miR-26b-5p; hsa-miR-320a-3p; hsa-miR-10a-5p; hsa-let-7e-5p; hsa-miR-200b-3p; hsa-miR-25-3p; hsa-miR-30d-5p; hsa-miR-181a-5p; hsa-miR-21-5p; hsa-miR-200c-3p; hsa-miR-185-5p; hsa-miR-16-5p; hsa-miR-155-5p; hsa-miR-148b-3p; hsa-miR-221-3p; hsa-miR-103a-3p; hsa-miR-222-3p; hsa-miR-98-5p; hsa-miR-378a-3p; hsa-miR-101-3p; hsa-miR-27a-…
Gene Ontology (miRWalk)	GO0050771 negative regulation of axonogenesis	enriched	7.71e-9	8.79e-8	54	hsa-miR-375-3p; hsa-miR-26a-5p; hsa-miR-92a-3p; hsa-miR-423-5p; hsa-miR-320a-3p; hsa-let-7e-5p; hsa-miR-151a-5p; hsa-miR-21-5p; hsa-miR-183-5p; hsa-miR-200c-3p; hsa-miR-185-5p; hsa-miR-146b-5p; hsa-miR-23a-3p; hsa-miR-16-5p; hsa-miR-155-5p; hsa-miR-148b-3p; hsa-miR-221-3p; hsa-miR-103a-3p; hsa-miR-222-3p; hsa-miR-22-3p; hsa-miR-101-3p; hsa-miR-144-3p; hsa-miR-23b-3p; hsa-miR-181b-5p; hsa-miR-93-5…
Gene Ontology (miRWalk)	GO0051276 chromosome organization	enriched	7.75e-9	8.82e-8	64	hsa-miR-375-3p; hsa-miR-26a-5p; hsa-let-7a-5p; hsa-let-7f-5p; hsa-miR-148a-3p; hsa-let-7b-5p; hsa-let-7g-5p; hsa-miR-26b-5p; hsa-miR-423-5p; hsa-miR-320a-3p; hsa-miR-10a-5p; hsa-miR-182-5p; hsa-miR-25-3p; hsa-miR-30d-5p; hsa-miR-181a-5p; hsa-miR-21-5p; hsa-miR-16-5p; hsa-miR-155-5p; hsa-miR-320b; hsa-miR-146a-5p; hsa-miR-221-3p; hsa-miR-222-3p; hsa-miR-98-5p; hsa-miR-378a-3p; hsa-miR-27a-3p; hsa-…
Gene Ontology (miRWalk)	GO0005215 transporter activity	enriched	7.93e-9	8.98e-8	98	hsa-miR-375-3p; hsa-miR-26a-5p; hsa-let-7a-5p; hsa-let-7f-5p; hsa-miR-92a-3p; hsa-let-7b-5p; hsa-miR-26b-5p; hsa-miR-423-5p; hsa-miR-320a-3p; hsa-miR-10a-5p; hsa-let-7d-5p; hsa-miR-182-5p; hsa-miR-423-3p; hsa-let-7e-5p; hsa-miR-25-3p; hsa-miR-181a-5p; hsa-miR-151a-5p; hsa-miR-21-5p; hsa-miR-185-5p; hsa-miR-151a-3p; hsa-miR-23a-3p; hsa-miR-16-5p; hsa-miR-155-5p; hsa-miR-320b; hsa-miR-30e-5p; hsa-m…
Gene Ontology (miRWalk)	GO0006979 response to oxidative stress	enriched	7.93e-9	8.98e-8	98	hsa-miR-375-3p; hsa-miR-26a-5p; hsa-let-7a-5p; hsa-miR-148a-3p; hsa-let-7i-5p; hsa-miR-92a-3p; hsa-let-7b-5p; hsa-miR-26b-5p; hsa-miR-423-5p; hsa-miR-320a-3p; hsa-miR-10a-5p; hsa-miR-423-3p; hsa-let-7e-5p; hsa-miR-181a-5p; hsa-miR-21-5p; hsa-miR-183-5p; hsa-miR-146b-5p; hsa-miR-16-5p; hsa-miR-155-5p; hsa-miR-146a-5p; hsa-miR-28-3p; hsa-miR-30e-5p; hsa-miR-148b-3p; hsa-miR-221-3p; hsa-miR-199a-5p;…
Diseases (MNDR)	meningioma	enriched	2.32e-9	9.04e-8	100	hsa-miR-375-3p; hsa-miR-26a-5p; hsa-let-7a-5p; hsa-miR-148a-3p; hsa-miR-92a-3p; hsa-miR-26b-5p; hsa-let-7d-5p; hsa-miR-182-5p; hsa-miR-200b-3p; hsa-miR-191-5p; hsa-miR-181a-5p; hsa-miR-142-5p; hsa-miR-151a-5p; hsa-miR-21-5p; hsa-miR-183-5p; hsa-miR-200c-3p; hsa-miR-185-5p; hsa-miR-146b-5p; hsa-miR-151a-3p; hsa-miR-23a-3p; hsa-miR-16-5p; hsa-miR-155-5p; hsa-miR-27b-3p; hsa-miR-146a-5p; hsa-miR-30e…
Published Diseases	psoriasis deregulated	enriched	4.53e-9	9.07e-8	106	hsa-miR-26a-5p; hsa-let-7i-5p; hsa-let-7b-5p; hsa-let-7g-5p; hsa-miR-26b-5p; hsa-miR-423-5p; hsa-let-7d-5p; hsa-let-7e-5p; hsa-miR-191-5p; hsa-miR-25-3p; hsa-miR-181a-5p; hsa-miR-142-5p; hsa-miR-21-5p; hsa-miR-183-5p; hsa-miR-200c-3p; hsa-miR-146b-5p; hsa-miR-151a-3p; hsa-miR-23a-3p; hsa-miR-16-5p; hsa-miR-155-5p; hsa-miR-27b-3p; hsa-miR-146a-5p; hsa-miR-30e-5p; hsa-miR-126-3p; hsa-miR-221-3p; hs…
Published Diseases	psoriasis downregulated	enriched	1.61e-9	9.07e-8	77	hsa-miR-26a-5p; hsa-let-7i-5p; hsa-let-7b-5p; hsa-let-7g-5p; hsa-miR-26b-5p; hsa-let-7d-5p; hsa-let-7e-5p; hsa-miR-25-3p; hsa-miR-181a-5p; hsa-miR-142-5p; hsa-miR-21-5p; hsa-miR-183-5p; hsa-miR-200c-3p; hsa-miR-146b-5p; hsa-miR-151a-3p; hsa-miR-23a-3p; hsa-miR-155-5p; hsa-miR-27b-3p; hsa-miR-146a-5p; hsa-miR-30e-5p; hsa-miR-126-3p; hsa-miR-221-3p; hsa-miR-199a-5p; hsa-miR-140-3p; hsa-miR-99b-5p; …
Published Diseases	wilms tumor deregulated	enriched	4.17e-9	9.07e-8	144	hsa-miR-26a-5p; hsa-let-7a-5p; hsa-let-7f-5p; hsa-miR-148a-3p; hsa-let-7i-5p; hsa-miR-92a-3p; hsa-let-7g-5p; hsa-miR-26b-5p; hsa-miR-423-5p; hsa-let-7d-5p; hsa-miR-182-5p; hsa-miR-423-3p; hsa-let-7e-5p; hsa-miR-200b-3p; hsa-miR-181a-5p; hsa-miR-21-5p; hsa-miR-183-5p; hsa-miR-200c-3p; hsa-miR-185-5p; hsa-miR-151a-3p; hsa-miR-23a-3p; hsa-miR-16-5p; hsa-miR-155-5p; hsa-miR-320b; hsa-miR-27b-3p; hsa-…
Pathways (miRWalk)	WP205 IL 7 signaling pathway	enriched	3.72e-8	9.09e-8	73	hsa-miR-26a-5p; hsa-let-7a-5p; hsa-let-7f-5p; hsa-miR-148a-3p; hsa-miR-92a-3p; hsa-let-7b-5p; hsa-let-7g-5p; hsa-miR-26b-5p; hsa-miR-423-5p; hsa-miR-320a-3p; hsa-miR-423-3p; hsa-let-7e-5p; hsa-miR-181a-5p; hsa-miR-21-5p; hsa-miR-183-5p; hsa-miR-185-5p; hsa-miR-16-5p; hsa-miR-155-5p; hsa-miR-320b; hsa-miR-146a-5p; hsa-miR-126-3p; hsa-miR-221-3p; hsa-miR-222-3p; hsa-miR-98-5p; hsa-miR-378a-3p; hsa-…
Pathways (miRWalk)	hsa04270 Vascular smooth muscle contraction	enriched	3.72e-8	9.09e-8	78	hsa-miR-375-3p; hsa-miR-26a-5p; hsa-miR-92a-3p; hsa-let-7b-5p; hsa-miR-26b-5p; hsa-miR-423-5p; hsa-miR-320a-3p; hsa-miR-10a-5p; hsa-let-7d-5p; hsa-miR-182-5p; hsa-miR-423-3p; hsa-miR-191-5p; hsa-miR-181a-5p; hsa-miR-21-5p; hsa-miR-200c-3p; hsa-miR-185-5p; hsa-miR-146b-5p; hsa-miR-155-5p; hsa-miR-320b; hsa-miR-27b-3p; hsa-miR-146a-5p; hsa-miR-148b-3p; hsa-miR-221-3p; hsa-miR-22-3p; hsa-miR-98-5p; …
Gene Ontology (miRWalk)	GO0007420 brain development	enriched	8.05e-9	9.10e-8	107	hsa-miR-375-3p; hsa-miR-26a-5p; hsa-let-7a-5p; hsa-let-7f-5p; hsa-let-7i-5p; hsa-miR-92a-3p; hsa-let-7b-5p; hsa-miR-26b-5p; hsa-miR-320a-3p; hsa-miR-10a-5p; hsa-let-7e-5p; hsa-miR-200b-3p; hsa-miR-25-3p; hsa-miR-181a-5p; hsa-miR-21-5p; hsa-miR-183-5p; hsa-miR-200c-3p; hsa-miR-23a-3p; hsa-miR-16-5p; hsa-miR-155-5p; hsa-miR-27b-3p; hsa-miR-146a-5p; hsa-miR-148b-3p; hsa-miR-221-3p; hsa-miR-103a-3p; …
Gene Ontology (miRWalk)	GO0006654 phosphatidic acid biosynthetic process	enriched	8.19e-9	9.22e-8	40	hsa-miR-375-3p; hsa-miR-92a-3p; hsa-let-7b-5p; hsa-miR-26b-5p; hsa-miR-423-5p; hsa-miR-10a-5p; hsa-miR-30d-5p; hsa-miR-181a-5p; hsa-miR-21-5p; hsa-miR-146b-5p; hsa-miR-16-5p; hsa-miR-155-5p; hsa-miR-103a-3p; hsa-miR-101-3p; hsa-miR-27a-3p; hsa-miR-340-5p; hsa-miR-93-5p; hsa-miR-100-5p; hsa-miR-24-3p; hsa-miR-7-5p; hsa-miR-186-5p; hsa-miR-128-3p; hsa-miR-30a-5p; hsa-miR-484; hsa-miR-744-5p; hsa-mi…
Gene Ontology (miRWalk)	GO0030433 er associated protein catabolic process	enriched	8.17e-9	9.22e-8	56	hsa-let-7a-5p; hsa-miR-148a-3p; hsa-miR-92a-3p; hsa-let-7b-5p; hsa-miR-26b-5p; hsa-miR-423-5p; hsa-miR-320a-3p; hsa-miR-10a-5p; hsa-miR-181a-5p; hsa-miR-21-5p; hsa-miR-183-5p; hsa-miR-185-5p; hsa-miR-23a-3p; hsa-miR-16-5p; hsa-miR-155-5p; hsa-miR-320b; hsa-miR-221-3p; hsa-miR-222-3p; hsa-miR-98-5p; hsa-miR-378a-3p; hsa-miR-93-5p; hsa-miR-223-3p; hsa-miR-361-3p; hsa-miR-100-5p; hsa-miR-24-3p; hsa-…
Gene Ontology (miRWalk)	GO0006415 translational termination	enriched	8.28e-9	9.28e-8	112	hsa-miR-26a-5p; hsa-let-7a-5p; hsa-miR-148a-3p; hsa-miR-92a-3p; hsa-let-7b-5p; hsa-let-7g-5p; hsa-miR-26b-5p; hsa-miR-423-5p; hsa-miR-320a-3p; hsa-miR-10a-5p; hsa-let-7d-5p; hsa-miR-182-5p; hsa-miR-423-3p; hsa-let-7e-5p; hsa-miR-191-5p; hsa-miR-25-3p; hsa-miR-30d-5p; hsa-miR-181a-5p; hsa-miR-21-5p; hsa-miR-183-5p; hsa-miR-185-5p; hsa-miR-23a-3p; hsa-miR-16-5p; hsa-miR-155-5p; hsa-miR-320b; hsa-mi…
Gene Ontology (miRWalk)	GO0019083 viral transcription	enriched	8.28e-9	9.28e-8	112	hsa-miR-26a-5p; hsa-let-7a-5p; hsa-miR-148a-3p; hsa-miR-92a-3p; hsa-let-7b-5p; hsa-let-7g-5p; hsa-miR-26b-5p; hsa-miR-423-5p; hsa-miR-320a-3p; hsa-miR-10a-5p; hsa-let-7d-5p; hsa-miR-182-5p; hsa-miR-423-3p; hsa-let-7e-5p; hsa-miR-191-5p; hsa-miR-25-3p; hsa-miR-30d-5p; hsa-miR-181a-5p; hsa-miR-21-5p; hsa-miR-183-5p; hsa-miR-185-5p; hsa-miR-23a-3p; hsa-miR-16-5p; hsa-miR-155-5p; hsa-miR-320b; hsa-mi…
Gene Ontology (miRWalk)	GO0045471 response to ethanol	enriched	8.45e-9	9.46e-8	106	hsa-miR-375-3p; hsa-miR-26a-5p; hsa-let-7a-5p; hsa-let-7f-5p; hsa-miR-148a-3p; hsa-let-7i-5p; hsa-miR-92a-3p; hsa-let-7b-5p; hsa-let-7g-5p; hsa-miR-26b-5p; hsa-miR-423-5p; hsa-miR-320a-3p; hsa-miR-10a-5p; hsa-let-7d-5p; hsa-miR-182-5p; hsa-miR-423-3p; hsa-let-7e-5p; hsa-miR-200b-3p; hsa-miR-191-5p; hsa-miR-25-3p; hsa-miR-181a-5p; hsa-miR-21-5p; hsa-miR-183-5p; hsa-miR-200c-3p; hsa-miR-185-5p; hsa…
Pathways (miRWalk)	WP170 Nuclear Receptors	enriched	3.89e-8	9.46e-8	67	hsa-miR-375-3p; hsa-miR-26a-5p; hsa-let-7a-5p; hsa-miR-148a-3p; hsa-miR-92a-3p; hsa-let-7b-5p; hsa-miR-26b-5p; hsa-miR-10a-5p; hsa-let-7d-5p; hsa-miR-182-5p; hsa-miR-423-3p; hsa-miR-30d-5p; hsa-miR-181a-5p; hsa-miR-21-5p; hsa-miR-185-5p; hsa-miR-16-5p; hsa-miR-155-5p; hsa-miR-27b-3p; hsa-miR-126-3p; hsa-miR-148b-3p; hsa-miR-221-3p; hsa-miR-222-3p; hsa-miR-22-3p; hsa-miR-98-5p; hsa-miR-101-3p; hsa…
Gene Ontology (miRWalk)	GO0031175 neuron projection development	enriched	8.51e-9	9.50e-8	76	hsa-miR-375-3p; hsa-miR-26a-5p; hsa-let-7a-5p; hsa-miR-148a-3p; hsa-miR-92a-3p; hsa-let-7b-5p; hsa-let-7g-5p; hsa-miR-26b-5p; hsa-miR-423-5p; hsa-miR-320a-3p; hsa-miR-10a-5p; hsa-let-7d-5p; hsa-miR-423-3p; hsa-let-7e-5p; hsa-miR-200b-3p; hsa-miR-25-3p; hsa-miR-21-5p; hsa-miR-200c-3p; hsa-miR-185-5p; hsa-miR-16-5p; hsa-miR-155-5p; hsa-miR-148b-3p; hsa-miR-222-3p; hsa-miR-22-3p; hsa-miR-98-5p; hsa-…
Gene Ontology (miRWalk)	GO0048365 rac gtpase binding	enriched	8.62e-9	9.61e-8	43	hsa-miR-92a-3p; hsa-let-7b-5p; hsa-miR-26b-5p; hsa-miR-320a-3p; hsa-miR-10a-5p; hsa-miR-423-3p; hsa-miR-191-5p; hsa-miR-21-5p; hsa-miR-200c-3p; hsa-miR-185-5p; hsa-miR-23a-3p; hsa-miR-16-5p; hsa-miR-155-5p; hsa-miR-221-3p; hsa-miR-199a-5p; hsa-miR-222-3p; hsa-miR-98-5p; hsa-miR-378a-3p; hsa-miR-23b-3p; hsa-miR-7-5p; hsa-miR-186-5p; hsa-miR-425-3p; hsa-miR-30a-5p; hsa-miR-484; hsa-miR-744-5p; hsa-…
Gene Ontology (miRWalk)	GO0008013 beta catenin binding	enriched	8.75e-9	9.73e-8	103	hsa-miR-375-3p; hsa-miR-26a-5p; hsa-let-7a-5p; hsa-miR-148a-3p; hsa-miR-92a-3p; hsa-let-7b-5p; hsa-miR-26b-5p; hsa-miR-423-5p; hsa-miR-320a-3p; hsa-miR-10a-5p; hsa-miR-182-5p; hsa-miR-423-3p; hsa-let-7e-5p; hsa-miR-200b-3p; hsa-miR-25-3p; hsa-miR-181a-5p; hsa-miR-21-5p; hsa-miR-183-5p; hsa-miR-200c-3p; hsa-miR-185-5p; hsa-miR-16-5p; hsa-miR-155-5p; hsa-miR-320b; hsa-miR-148b-3p; hsa-miR-221-3p; h…
Published Diseases	wilms tumor downregulated	enriched	6.59e-9	9.89e-8	70	hsa-miR-26a-5p; hsa-let-7a-5p; hsa-let-7f-5p; hsa-miR-148a-3p; hsa-let-7i-5p; hsa-miR-92a-3p; hsa-let-7g-5p; hsa-miR-26b-5p; hsa-let-7d-5p; hsa-miR-182-5p; hsa-let-7e-5p; hsa-miR-200b-3p; hsa-miR-181a-5p; hsa-miR-21-5p; hsa-miR-183-5p; hsa-miR-200c-3p; hsa-miR-16-5p; hsa-miR-155-5p; hsa-miR-27b-3p; hsa-miR-30e-5p; hsa-miR-126-3p; hsa-miR-221-3p; hsa-miR-103a-3p; hsa-miR-140-3p; hsa-miR-222-3p; hs…
Gene Ontology (miRWalk)	GO0005901 caveola	enriched	8.92e-9	9.89e-8	85	hsa-miR-375-3p; hsa-miR-26a-5p; hsa-let-7a-5p; hsa-miR-148a-3p; hsa-miR-92a-3p; hsa-let-7b-5p; hsa-miR-26b-5p; hsa-miR-320a-3p; hsa-miR-10a-5p; hsa-let-7d-5p; hsa-miR-182-5p; hsa-miR-423-3p; hsa-miR-30d-5p; hsa-miR-181a-5p; hsa-miR-21-5p; hsa-miR-185-5p; hsa-miR-16-5p; hsa-miR-155-5p; hsa-miR-320b; hsa-miR-27b-3p; hsa-miR-146a-5p; hsa-miR-126-3p; hsa-miR-148b-3p; hsa-miR-221-3p; hsa-miR-199a-5p; …
Pathways (miRWalk)	WP524 G13 Signaling Pathway	enriched	4.18e-8	1.01e-7	74	hsa-miR-375-3p; hsa-miR-26a-5p; hsa-let-7a-5p; hsa-miR-148a-3p; hsa-miR-92a-3p; hsa-let-7b-5p; hsa-miR-26b-5p; hsa-miR-320a-3p; hsa-miR-182-5p; hsa-let-7e-5p; hsa-miR-21-5p; hsa-miR-200c-3p; hsa-miR-185-5p; hsa-miR-146b-5p; hsa-miR-16-5p; hsa-miR-155-5p; hsa-miR-320b; hsa-miR-27b-3p; hsa-miR-146a-5p; hsa-miR-126-3p; hsa-miR-148b-3p; hsa-miR-221-3p; hsa-miR-103a-3p; hsa-miR-222-3p; hsa-miR-98-5p; …
Pathways (miRWalk)	WP314 FAS pathway and Stress induction of HSP regulation	enriched	4.27e-8	1.03e-7	95	hsa-miR-375-3p; hsa-miR-26a-5p; hsa-let-7a-5p; hsa-miR-148a-3p; hsa-miR-92a-3p; hsa-let-7b-5p; hsa-let-7g-5p; hsa-miR-26b-5p; hsa-miR-423-5p; hsa-miR-320a-3p; hsa-miR-10a-5p; hsa-miR-182-5p; hsa-miR-423-3p; hsa-let-7e-5p; hsa-miR-200b-3p; hsa-miR-191-5p; hsa-miR-25-3p; hsa-miR-30d-5p; hsa-miR-181a-5p; hsa-miR-21-5p; hsa-miR-200c-3p; hsa-miR-16-5p; hsa-miR-155-5p; hsa-miR-146a-5p; hsa-miR-221-3p; …
Gene Ontology (miRWalk)	GO0006464 cellular protein modification process	enriched	9.57e-9	1.06e-7	86	hsa-miR-375-3p; hsa-miR-26a-5p; hsa-let-7a-5p; hsa-miR-92a-3p; hsa-let-7b-5p; hsa-miR-26b-5p; hsa-miR-423-5p; hsa-miR-320a-3p; hsa-miR-10a-5p; hsa-miR-182-5p; hsa-miR-423-3p; hsa-let-7e-5p; hsa-miR-200b-3p; hsa-miR-30d-5p; hsa-miR-181a-5p; hsa-miR-21-5p; hsa-miR-183-5p; hsa-miR-200c-3p; hsa-miR-185-5p; hsa-miR-16-5p; hsa-miR-155-5p; hsa-miR-320b; hsa-miR-30e-5p; hsa-miR-221-3p; hsa-miR-103a-3p; h…
Gene Ontology (miRWalk)	GO0043473 pigmentation	enriched	9.60e-9	1.06e-7	46	hsa-miR-26a-5p; hsa-let-7a-5p; hsa-let-7f-5p; hsa-let-7b-5p; hsa-let-7g-5p; hsa-miR-423-5p; hsa-miR-320a-3p; hsa-miR-182-5p; hsa-let-7e-5p; hsa-miR-181a-5p; hsa-miR-21-5p; hsa-miR-146b-5p; hsa-miR-16-5p; hsa-miR-155-5p; hsa-miR-320b; hsa-miR-148b-3p; hsa-miR-221-3p; hsa-miR-222-3p; hsa-miR-98-5p; hsa-miR-378a-3p; hsa-miR-93-5p; hsa-miR-24-3p; hsa-miR-186-5p; hsa-let-7c-5p; hsa-miR-30a-5p; hsa-miR…
Gene Ontology (miRWalk)	GO0005681 spliceosomal complex	enriched	9.89e-9	1.09e-7	92	hsa-miR-375-3p; hsa-miR-26a-5p; hsa-let-7a-5p; hsa-let-7f-5p; hsa-miR-92a-3p; hsa-let-7b-5p; hsa-miR-26b-5p; hsa-miR-423-5p; hsa-miR-320a-3p; hsa-miR-10a-5p; hsa-let-7d-5p; hsa-miR-182-5p; hsa-miR-423-3p; hsa-let-7e-5p; hsa-miR-191-5p; hsa-miR-25-3p; hsa-miR-151a-5p; hsa-miR-21-5p; hsa-miR-183-5p; hsa-miR-200c-3p; hsa-miR-23a-3p; hsa-miR-16-5p; hsa-miR-155-5p; hsa-miR-320b; hsa-miR-27b-3p; hsa-mi…
Gene Ontology (miRWalk)	GO0034644 cellular response to uv	enriched	9.88e-9	1.09e-7	67	hsa-miR-375-3p; hsa-miR-26a-5p; hsa-let-7a-5p; hsa-let-7f-5p; hsa-miR-148a-3p; hsa-let-7i-5p; hsa-miR-92a-3p; hsa-let-7b-5p; hsa-let-7g-5p; hsa-miR-423-5p; hsa-miR-320a-3p; hsa-miR-423-3p; hsa-miR-25-3p; hsa-miR-30d-5p; hsa-miR-181a-5p; hsa-miR-21-5p; hsa-miR-16-5p; hsa-miR-155-5p; hsa-miR-320b; hsa-miR-148b-3p; hsa-miR-221-3p; hsa-miR-103a-3p; hsa-miR-222-3p; hsa-miR-98-5p; hsa-miR-378a-3p; hsa-…
Gene Ontology (miRWalk)	GO0006874 cellular calcium ion homeostasis	enriched	9.94e-9	1.09e-7	66	hsa-miR-375-3p; hsa-let-7a-5p; hsa-let-7f-5p; hsa-miR-92a-3p; hsa-let-7b-5p; hsa-miR-26b-5p; hsa-miR-320a-3p; hsa-miR-10a-5p; hsa-miR-423-3p; hsa-miR-25-3p; hsa-miR-21-5p; hsa-miR-183-5p; hsa-miR-23a-3p; hsa-miR-16-5p; hsa-miR-155-5p; hsa-miR-27b-3p; hsa-miR-146a-5p; hsa-miR-126-3p; hsa-miR-148b-3p; hsa-miR-221-3p; hsa-miR-199a-5p; hsa-miR-103a-3p; hsa-miR-222-3p; hsa-miR-22-3p; hsa-miR-98-5p; hs…
Gene Ontology (miRWalk)	GO0043491 protein kinase b signaling cascade	enriched	1.00e-8	1.10e-7	74	hsa-miR-375-3p; hsa-miR-26a-5p; hsa-miR-148a-3p; hsa-miR-92a-3p; hsa-let-7b-5p; hsa-miR-26b-5p; hsa-miR-423-5p; hsa-miR-182-5p; hsa-miR-200b-3p; hsa-miR-25-3p; hsa-miR-21-5p; hsa-miR-200c-3p; hsa-miR-185-5p; hsa-miR-23a-3p; hsa-miR-16-5p; hsa-miR-155-5p; hsa-miR-126-3p; hsa-miR-148b-3p; hsa-miR-221-3p; hsa-miR-199a-5p; hsa-miR-103a-3p; hsa-miR-222-3p; hsa-miR-22-3p; hsa-miR-98-5p; hsa-miR-101-3p;…
Gene Ontology (miRWalk)	GO0007059 chromosome segregation	enriched	1.01e-8	1.10e-7	77	hsa-miR-375-3p; hsa-miR-26a-5p; hsa-let-7a-5p; hsa-miR-92a-3p; hsa-let-7b-5p; hsa-miR-26b-5p; hsa-miR-320a-3p; hsa-miR-10a-5p; hsa-miR-423-3p; hsa-let-7e-5p; hsa-miR-191-5p; hsa-miR-25-3p; hsa-miR-181a-5p; hsa-miR-21-5p; hsa-miR-200c-3p; hsa-miR-16-5p; hsa-miR-155-5p; hsa-miR-27b-3p; hsa-miR-146a-5p; hsa-miR-30e-5p; hsa-miR-148b-3p; hsa-miR-221-3p; hsa-miR-103a-3p; hsa-miR-222-3p; hsa-miR-652-3p;…
Gene Ontology (miRWalk)	GO0005720 nuclear heterochromatin	enriched	1.02e-8	1.12e-7	68	hsa-miR-375-3p; hsa-miR-26a-5p; hsa-let-7a-5p; hsa-miR-148a-3p; hsa-miR-92a-3p; hsa-let-7b-5p; hsa-miR-26b-5p; hsa-miR-423-5p; hsa-miR-320a-3p; hsa-let-7e-5p; hsa-miR-191-5p; hsa-miR-181a-5p; hsa-miR-21-5p; hsa-miR-183-5p; hsa-miR-16-5p; hsa-miR-155-5p; hsa-miR-27b-3p; hsa-miR-148b-3p; hsa-miR-221-3p; hsa-miR-199a-5p; hsa-miR-222-3p; hsa-miR-98-5p; hsa-miR-652-3p; hsa-miR-378a-3p; hsa-miR-101-3p;…
Gene Ontology (miRWalk)	GO0016301 kinase activity	enriched	1.02e-8	1.12e-7	68	hsa-miR-375-3p; hsa-miR-26a-5p; hsa-let-7a-5p; hsa-miR-92a-3p; hsa-let-7b-5p; hsa-miR-26b-5p; hsa-miR-423-5p; hsa-miR-10a-5p; hsa-miR-423-3p; hsa-miR-21-5p; hsa-miR-183-5p; hsa-miR-185-5p; hsa-miR-146b-5p; hsa-miR-151a-3p; hsa-miR-16-5p; hsa-miR-155-5p; hsa-miR-146a-5p; hsa-miR-148b-3p; hsa-miR-103a-3p; hsa-miR-99b-5p; hsa-miR-222-3p; hsa-miR-98-5p; hsa-miR-101-3p; hsa-miR-144-3p; hsa-miR-23b-3p;…
Gene Ontology (miRWalk)	GO0006396 rna processing	enriched	1.04e-8	1.13e-7	89	hsa-miR-375-3p; hsa-miR-26a-5p; hsa-let-7a-5p; hsa-let-7f-5p; hsa-miR-148a-3p; hsa-miR-92a-3p; hsa-let-7b-5p; hsa-let-7g-5p; hsa-miR-26b-5p; hsa-miR-423-5p; hsa-miR-320a-3p; hsa-miR-10a-5p; hsa-miR-423-3p; hsa-let-7e-5p; hsa-miR-191-5p; hsa-miR-25-3p; hsa-miR-30d-5p; hsa-miR-21-5p; hsa-miR-183-5p; hsa-miR-151a-3p; hsa-miR-23a-3p; hsa-miR-16-5p; hsa-miR-155-5p; hsa-miR-320b; hsa-miR-27b-3p; hsa-mi…
Annotations derived over miRTarBase (Gene Ontology)	DNA damage response, signal transduction by p53 class mediator GO0030330	enriched	7.73e-12	1.14e-7	131	hsa-miR-375-3p; hsa-miR-26a-5p; hsa-let-7a-5p; hsa-let-7f-5p; hsa-miR-148a-3p; hsa-let-7i-5p; hsa-miR-92a-3p; hsa-let-7b-5p; hsa-let-7g-5p; hsa-miR-26b-5p; hsa-miR-423-5p; hsa-miR-320a-3p; hsa-miR-10a-5p; hsa-let-7d-5p; hsa-miR-182-5p; hsa-let-7e-5p; hsa-miR-191-5p; hsa-miR-25-3p; hsa-miR-30d-5p; hsa-miR-151a-5p; hsa-miR-21-5p; hsa-miR-183-5p; hsa-miR-200c-3p; hsa-miR-185-5p; hsa-miR-146b-5p; hsa…
Gene Ontology (miRWalk)	GO0004930 g protein coupled receptor activity	enriched	1.06e-8	1.16e-7	62	hsa-miR-375-3p; hsa-let-7a-5p; hsa-miR-148a-3p; hsa-let-7i-5p; hsa-miR-92a-3p; hsa-let-7b-5p; hsa-miR-26b-5p; hsa-miR-320a-3p; hsa-miR-10a-5p; hsa-let-7d-5p; hsa-let-7e-5p; hsa-miR-25-3p; hsa-miR-30d-5p; hsa-miR-181a-5p; hsa-miR-21-5p; hsa-miR-183-5p; hsa-miR-200c-3p; hsa-miR-146b-5p; hsa-miR-16-5p; hsa-miR-320b; hsa-miR-146a-5p; hsa-miR-148b-3p; hsa-miR-221-3p; hsa-miR-199a-5p; hsa-miR-103a-3p; …
Pathways (miRWalk)	WP1539 Angiogenesis	enriched	4.83e-8	1.16e-7	52	hsa-miR-26a-5p; hsa-miR-92a-3p; hsa-let-7b-5p; hsa-miR-26b-5p; hsa-miR-423-5p; hsa-miR-320a-3p; hsa-let-7e-5p; hsa-miR-200b-3p; hsa-miR-30d-5p; hsa-miR-21-5p; hsa-miR-200c-3p; hsa-miR-185-5p; hsa-miR-16-5p; hsa-miR-155-5p; hsa-miR-126-3p; hsa-miR-148b-3p; hsa-miR-221-3p; hsa-miR-103a-3p; hsa-miR-222-3p; hsa-miR-23b-3p; hsa-miR-181b-5p; hsa-miR-302d-3p; hsa-miR-100-5p; hsa-miR-186-5p; hsa-miR-143-…
Gene Ontology (miRWalk)	GO0035019 somatic stem cell maintenance	enriched	1.07e-8	1.16e-7	74	hsa-miR-375-3p; hsa-miR-148a-3p; hsa-miR-92a-3p; hsa-let-7b-5p; hsa-let-7g-5p; hsa-miR-26b-5p; hsa-miR-423-5p; hsa-miR-320a-3p; hsa-miR-10a-5p; hsa-miR-200b-3p; hsa-miR-191-5p; hsa-miR-181a-5p; hsa-miR-151a-5p; hsa-miR-21-5p; hsa-miR-200c-3p; hsa-miR-23a-3p; hsa-miR-16-5p; hsa-miR-155-5p; hsa-miR-320b; hsa-miR-126-3p; hsa-miR-148b-3p; hsa-miR-221-3p; hsa-miR-199a-5p; hsa-miR-222-3p; hsa-miR-98-5p…
Gene Ontology (miRWalk)	GO0043409 negative regulation of mapk cascade	enriched	1.07e-8	1.16e-7	32	hsa-miR-375-3p; hsa-let-7a-5p; hsa-miR-148a-3p; hsa-miR-92a-3p; hsa-miR-26b-5p; hsa-miR-423-5p; hsa-miR-320a-3p; hsa-miR-10a-5p; hsa-let-7e-5p; hsa-miR-21-5p; hsa-miR-155-5p; hsa-miR-199a-5p; hsa-miR-103a-3p; hsa-miR-222-3p; hsa-miR-27a-3p; hsa-miR-7-5p; hsa-miR-186-5p; hsa-miR-30a-5p; hsa-miR-124-3p; hsa-miR-10b-5p; hsa-miR-125a-5p; hsa-miR-150-5p; hsa-miR-361-5p; hsa-miR-29a-3p; hsa-miR-122-5p;…
Gene Ontology (miRWalk)	GO0005518 collagen binding	enriched	1.08e-8	1.17e-7	70	hsa-miR-375-3p; hsa-miR-26a-5p; hsa-let-7a-5p; hsa-miR-92a-3p; hsa-let-7b-5p; hsa-miR-26b-5p; hsa-miR-423-5p; hsa-miR-320a-3p; hsa-miR-10a-5p; hsa-let-7d-5p; hsa-miR-182-5p; hsa-miR-200b-3p; hsa-miR-191-5p; hsa-miR-25-3p; hsa-miR-21-5p; hsa-miR-183-5p; hsa-miR-200c-3p; hsa-miR-23a-3p; hsa-miR-16-5p; hsa-miR-155-5p; hsa-miR-146a-5p; hsa-miR-126-3p; hsa-miR-148b-3p; hsa-miR-199a-5p; hsa-miR-103a-3p…
Gene Ontology (miRWalk)	GO0042274 ribosomal small subunit biogenesis	enriched	1.10e-8	1.18e-7	45	hsa-miR-26a-5p; hsa-let-7a-5p; hsa-miR-148a-3p; hsa-miR-92a-3p; hsa-let-7b-5p; hsa-miR-320a-3p; hsa-let-7d-5p; hsa-miR-25-3p; hsa-miR-30d-5p; hsa-miR-21-5p; hsa-miR-16-5p; hsa-miR-27b-3p; hsa-miR-30e-5p; hsa-miR-221-3p; hsa-miR-222-3p; hsa-miR-652-3p; hsa-miR-378a-3p; hsa-miR-27a-3p; hsa-miR-181b-5p; hsa-miR-100-5p; hsa-miR-24-3p; hsa-miR-186-5p; hsa-miR-128-3p; hsa-let-7c-5p; hsa-miR-30a-5p; hsa…
Gene Ontology (miRWalk)	GO0051291 protein heterooligomerization	enriched	1.10e-8	1.18e-7	60	hsa-miR-375-3p; hsa-let-7a-5p; hsa-miR-148a-3p; hsa-miR-92a-3p; hsa-let-7b-5p; hsa-miR-26b-5p; hsa-miR-320a-3p; hsa-miR-10a-5p; hsa-miR-182-5p; hsa-miR-200b-3p; hsa-miR-200c-3p; hsa-miR-16-5p; hsa-miR-155-5p; hsa-miR-30e-5p; hsa-miR-126-3p; hsa-miR-148b-3p; hsa-miR-103a-3p; hsa-miR-222-3p; hsa-miR-98-5p; hsa-miR-652-3p; hsa-miR-378a-3p; hsa-miR-101-3p; hsa-miR-23b-3p; hsa-miR-93-5p; hsa-miR-223-3…
Gene Ontology (miRWalk)	GO0033138 positive regulation of peptidyl serine phosphorylation	enriched	1.11e-8	1.19e-7	98	hsa-miR-375-3p; hsa-miR-26a-5p; hsa-let-7a-5p; hsa-let-7f-5p; hsa-miR-148a-3p; hsa-miR-92a-3p; hsa-let-7b-5p; hsa-miR-26b-5p; hsa-miR-423-5p; hsa-miR-320a-3p; hsa-miR-182-5p; hsa-miR-200b-3p; hsa-miR-191-5p; hsa-miR-181a-5p; hsa-miR-21-5p; hsa-miR-183-5p; hsa-miR-200c-3p; hsa-miR-185-5p; hsa-miR-16-5p; hsa-miR-155-5p; hsa-miR-126-3p; hsa-miR-148b-3p; hsa-miR-199a-5p; hsa-miR-103a-3p; hsa-miR-98-5…
Diseases (MNDR)	adenocarcinoma	enriched	3.18e-9	1.20e-7	74	hsa-miR-375-3p; hsa-let-7a-5p; hsa-let-7f-5p; hsa-miR-148a-3p; hsa-miR-26b-5p; hsa-miR-10a-5p; hsa-miR-182-5p; hsa-miR-200b-3p; hsa-miR-191-5p; hsa-miR-25-3p; hsa-miR-181a-5p; hsa-miR-142-5p; hsa-miR-21-5p; hsa-miR-183-5p; hsa-miR-200c-3p; hsa-miR-146b-5p; hsa-miR-16-5p; hsa-miR-155-5p; hsa-miR-146a-5p; hsa-miR-126-3p; hsa-miR-221-3p; hsa-miR-199a-5p; hsa-miR-99b-5p; hsa-miR-222-3p; hsa-miR-22-3p…
Gene Ontology (miRWalk)	GO0050900 leukocyte migration	enriched	1.13e-8	1.21e-7	93	hsa-miR-375-3p; hsa-miR-26a-5p; hsa-let-7a-5p; hsa-miR-92a-3p; hsa-let-7b-5p; hsa-let-7g-5p; hsa-miR-26b-5p; hsa-miR-423-5p; hsa-miR-320a-3p; hsa-miR-10a-5p; hsa-let-7e-5p; hsa-miR-200b-3p; hsa-miR-25-3p; hsa-miR-181a-5p; hsa-miR-21-5p; hsa-miR-183-5p; hsa-miR-200c-3p; hsa-miR-23a-3p; hsa-miR-16-5p; hsa-miR-155-5p; hsa-miR-320b; hsa-miR-146a-5p; hsa-miR-126-3p; hsa-miR-148b-3p; hsa-miR-221-3p; hs…
Diseases (MNDR)	Heart Failure	enriched	3.42e-9	1.24e-7	82	hsa-miR-375-3p; hsa-miR-148a-3p; hsa-miR-26b-5p; hsa-miR-320a-3p; hsa-miR-182-5p; hsa-miR-423-3p; hsa-miR-200b-3p; hsa-miR-25-3p; hsa-miR-21-5p; hsa-miR-183-5p; hsa-miR-200c-3p; hsa-miR-146b-5p; hsa-miR-23a-3p; hsa-miR-16-5p; hsa-miR-155-5p; hsa-miR-27b-3p; hsa-miR-146a-5p; hsa-miR-30e-5p; hsa-miR-126-3p; hsa-miR-221-3p; hsa-miR-199a-5p; hsa-miR-103a-3p; hsa-miR-222-3p; hsa-miR-22-3p; hsa-miR-98-…
Gene Ontology (miRWalk)	GO0008301 dna binding bending	enriched	1.18e-8	1.26e-7	71	hsa-miR-26a-5p; hsa-let-7a-5p; hsa-let-7f-5p; hsa-miR-148a-3p; hsa-miR-92a-3p; hsa-let-7b-5p; hsa-let-7g-5p; hsa-miR-26b-5p; hsa-miR-320a-3p; hsa-let-7d-5p; hsa-miR-182-5p; hsa-miR-423-3p; hsa-let-7e-5p; hsa-miR-181a-5p; hsa-miR-21-5p; hsa-miR-183-5p; hsa-miR-185-5p; hsa-miR-23a-3p; hsa-miR-155-5p; hsa-miR-148b-3p; hsa-miR-221-3p; hsa-miR-222-3p; hsa-miR-22-3p; hsa-miR-98-5p; hsa-miR-652-3p; hsa-…
Gene Ontology (miRWalk)	GO0042277 peptide binding	enriched	1.21e-8	1.29e-7	59	hsa-miR-375-3p; hsa-miR-26a-5p; hsa-miR-92a-3p; hsa-let-7b-5p; hsa-miR-26b-5p; hsa-miR-423-5p; hsa-miR-320a-3p; hsa-miR-423-3p; hsa-miR-25-3p; hsa-miR-21-5p; hsa-miR-183-5p; hsa-miR-200c-3p; hsa-miR-185-5p; hsa-miR-16-5p; hsa-miR-155-5p; hsa-miR-320b; hsa-miR-27b-3p; hsa-miR-103a-3p; hsa-miR-222-3p; hsa-miR-98-5p; hsa-miR-340-5p; hsa-miR-23b-3p; hsa-miR-24-3p; hsa-miR-320c; hsa-miR-7-5p; hsa-miR-…
Gene Ontology (miRWalk)	GO0051879 hsp90 protein binding	enriched	1.21e-8	1.29e-7	43	hsa-miR-26a-5p; hsa-let-7a-5p; hsa-miR-92a-3p; hsa-let-7b-5p; hsa-miR-26b-5p; hsa-miR-10a-5p; hsa-miR-200b-3p; hsa-miR-181a-5p; hsa-miR-183-5p; hsa-miR-16-5p; hsa-miR-155-5p; hsa-miR-22-3p; hsa-miR-98-5p; hsa-miR-652-3p; hsa-miR-23b-3p; hsa-miR-93-5p; hsa-miR-24-3p; hsa-miR-7-5p; hsa-miR-186-5p; hsa-let-7c-5p; hsa-miR-30a-5p; hsa-miR-484; hsa-miR-124-3p; hsa-miR-10b-5p; hsa-miR-125a-5p; hsa-miR-1…
Pathways (miRWalk)	P00027 Heterotrimeric G protein signaling pathway Gq alpha and Go alpha mediated pathway	enriched	5.46e-8	1.30e-7	68	hsa-miR-375-3p; hsa-miR-26a-5p; hsa-let-7a-5p; hsa-miR-92a-3p; hsa-let-7b-5p; hsa-miR-26b-5p; hsa-miR-423-5p; hsa-let-7e-5p; hsa-miR-21-5p; hsa-miR-200c-3p; hsa-miR-185-5p; hsa-miR-146b-5p; hsa-miR-23a-3p; hsa-miR-16-5p; hsa-miR-155-5p; hsa-miR-27b-3p; hsa-miR-146a-5p; hsa-miR-148b-3p; hsa-miR-221-3p; hsa-miR-103a-3p; hsa-miR-22-3p; hsa-miR-98-5p; hsa-miR-101-3p; hsa-miR-27a-3p; hsa-miR-340-5p; h…
Pathways (miRWalk)	P00039 Metabotropic glutamate receptor group III pathway	enriched	5.50e-8	1.30e-7	47	hsa-miR-375-3p; hsa-miR-148a-3p; hsa-let-7b-5p; hsa-miR-26b-5p; hsa-miR-423-5p; hsa-let-7e-5p; hsa-miR-25-3p; hsa-miR-181a-5p; hsa-miR-21-5p; hsa-miR-23a-3p; hsa-miR-16-5p; hsa-miR-155-5p; hsa-miR-27b-3p; hsa-miR-103a-3p; hsa-miR-22-3p; hsa-miR-98-5p; hsa-miR-101-3p; hsa-miR-27a-3p; hsa-miR-181b-5p; hsa-miR-93-5p; hsa-miR-100-5p; hsa-miR-7-5p; hsa-miR-186-5p; hsa-miR-128-3p; hsa-miR-30a-5p; hsa-m…
Gene Ontology (miRWalk)	GO0006284 base excision repair	enriched	1.23e-8	1.31e-7	73	hsa-miR-375-3p; hsa-miR-26a-5p; hsa-let-7a-5p; hsa-let-7f-5p; hsa-miR-92a-3p; hsa-let-7b-5p; hsa-let-7g-5p; hsa-miR-26b-5p; hsa-miR-320a-3p; hsa-let-7d-5p; hsa-let-7e-5p; hsa-miR-25-3p; hsa-miR-30d-5p; hsa-miR-181a-5p; hsa-miR-21-5p; hsa-miR-183-5p; hsa-miR-185-5p; hsa-miR-16-5p; hsa-miR-221-3p; hsa-miR-199a-5p; hsa-miR-103a-3p; hsa-miR-222-3p; hsa-miR-98-5p; hsa-miR-27a-3p; hsa-miR-181b-5p; hsa-…
Gene Ontology (miRWalk)	GO0010494 cytoplasmic stress granule	enriched	1.25e-8	1.32e-7	68	hsa-miR-375-3p; hsa-miR-26a-5p; hsa-let-7a-5p; hsa-let-7f-5p; hsa-miR-92a-3p; hsa-let-7b-5p; hsa-let-7g-5p; hsa-miR-26b-5p; hsa-miR-423-5p; hsa-miR-320a-3p; hsa-miR-10a-5p; hsa-let-7d-5p; hsa-miR-182-5p; hsa-miR-423-3p; hsa-let-7e-5p; hsa-miR-25-3p; hsa-miR-181a-5p; hsa-miR-21-5p; hsa-miR-16-5p; hsa-miR-30e-5p; hsa-miR-221-3p; hsa-miR-99b-5p; hsa-miR-222-3p; hsa-miR-98-5p; hsa-miR-378a-3p; hsa-mi…
Gene Ontology (miRWalk)	GO0050727 regulation of inflammatory response	enriched	1.25e-8	1.33e-7	55	hsa-miR-375-3p; hsa-let-7a-5p; hsa-miR-92a-3p; hsa-let-7b-5p; hsa-miR-26b-5p; hsa-miR-423-5p; hsa-miR-320a-3p; hsa-let-7e-5p; hsa-miR-200b-3p; hsa-miR-25-3p; hsa-miR-181a-5p; hsa-miR-21-5p; hsa-miR-200c-3p; hsa-miR-16-5p; hsa-miR-155-5p; hsa-miR-30e-5p; hsa-miR-221-3p; hsa-miR-222-3p; hsa-miR-98-5p; hsa-miR-652-3p; hsa-miR-101-3p; hsa-miR-181b-5p; hsa-miR-100-5p; hsa-miR-24-3p; hsa-miR-7-5p; hsa-…
Gene Ontology (miRWalk)	GO0048661 positive regulation of smooth muscle cell proliferation	enriched	1.27e-8	1.34e-7	78	hsa-miR-375-3p; hsa-miR-26a-5p; hsa-let-7a-5p; hsa-let-7f-5p; hsa-let-7i-5p; hsa-miR-92a-3p; hsa-let-7b-5p; hsa-let-7g-5p; hsa-miR-26b-5p; hsa-miR-320a-3p; hsa-let-7d-5p; hsa-miR-200b-3p; hsa-miR-181a-5p; hsa-miR-21-5p; hsa-miR-200c-3p; hsa-miR-146b-5p; hsa-miR-23a-3p; hsa-miR-16-5p; hsa-miR-155-5p; hsa-miR-146a-5p; hsa-miR-148b-3p; hsa-miR-199a-5p; hsa-miR-103a-3p; hsa-miR-98-5p; hsa-miR-652-3p;…
Gene Ontology (miRWalk)	GO0022627 cytosolic small ribosomal subunit	enriched	1.28e-8	1.34e-7	91	hsa-miR-26a-5p; hsa-let-7a-5p; hsa-miR-148a-3p; hsa-miR-92a-3p; hsa-let-7b-5p; hsa-miR-26b-5p; hsa-miR-423-5p; hsa-miR-320a-3p; hsa-miR-10a-5p; hsa-let-7d-5p; hsa-miR-182-5p; hsa-miR-423-3p; hsa-let-7e-5p; hsa-miR-25-3p; hsa-miR-30d-5p; hsa-miR-181a-5p; hsa-miR-21-5p; hsa-miR-23a-3p; hsa-miR-16-5p; hsa-miR-27b-3p; hsa-miR-30e-5p; hsa-miR-221-3p; hsa-miR-140-3p; hsa-miR-99b-5p; hsa-miR-222-3p; hsa…
Gene Ontology (miRWalk)	GO0001516 prostaglandin biosynthetic process	enriched	1.28e-8	1.35e-7	50	hsa-miR-26a-5p; hsa-let-7a-5p; hsa-miR-92a-3p; hsa-let-7b-5p; hsa-miR-26b-5p; hsa-miR-423-5p; hsa-miR-320a-3p; hsa-miR-10a-5p; hsa-let-7e-5p; hsa-miR-181a-5p; hsa-miR-146b-5p; hsa-miR-16-5p; hsa-miR-155-5p; hsa-miR-28-3p; hsa-miR-199a-5p; hsa-miR-99b-5p; hsa-miR-652-3p; hsa-miR-101-3p; hsa-miR-23b-3p; hsa-miR-100-5p; hsa-miR-320c; hsa-miR-186-5p; hsa-miR-143-3p; hsa-miR-128-3p; hsa-let-7c-5p; hsa…
Gene Ontology (miRWalk)	GO0007601 visual perception	enriched	1.31e-8	1.37e-7	62	hsa-miR-375-3p; hsa-let-7a-5p; hsa-miR-92a-3p; hsa-let-7b-5p; hsa-miR-26b-5p; hsa-miR-423-5p; hsa-miR-320a-3p; hsa-miR-423-3p; hsa-let-7e-5p; hsa-miR-181a-5p; hsa-miR-21-5p; hsa-miR-183-5p; hsa-miR-185-5p; hsa-miR-16-5p; hsa-miR-155-5p; hsa-miR-27b-3p; hsa-miR-148b-3p; hsa-miR-221-3p; hsa-miR-103a-3p; hsa-miR-99b-5p; hsa-miR-222-3p; hsa-miR-98-5p; hsa-miR-101-3p; hsa-miR-27a-3p; hsa-miR-340-5p; h…
Gene Ontology (miRWalk)	GO0016044 cellular membrane organization	enriched	1.31e-8	1.37e-7	97	hsa-miR-375-3p; hsa-miR-26a-5p; hsa-let-7a-5p; hsa-let-7f-5p; hsa-miR-92a-3p; hsa-let-7b-5p; hsa-miR-26b-5p; hsa-miR-423-5p; hsa-miR-320a-3p; hsa-miR-10a-5p; hsa-miR-423-3p; hsa-let-7e-5p; hsa-miR-25-3p; hsa-miR-181a-5p; hsa-miR-151a-5p; hsa-miR-21-5p; hsa-miR-183-5p; hsa-miR-185-5p; hsa-miR-151a-3p; hsa-miR-16-5p; hsa-miR-155-5p; hsa-miR-320b; hsa-miR-148b-3p; hsa-miR-221-3p; hsa-miR-103a-3p; hs…
Gene Ontology (miRWalk)	GO0030424 axon	enriched	1.31e-8	1.37e-7	107	hsa-miR-375-3p; hsa-miR-26a-5p; hsa-let-7a-5p; hsa-let-7f-5p; hsa-miR-148a-3p; hsa-miR-92a-3p; hsa-let-7b-5p; hsa-let-7g-5p; hsa-miR-26b-5p; hsa-miR-423-5p; hsa-miR-320a-3p; hsa-miR-10a-5p; hsa-let-7d-5p; hsa-miR-423-3p; hsa-let-7e-5p; hsa-miR-25-3p; hsa-miR-30d-5p; hsa-miR-181a-5p; hsa-miR-21-5p; hsa-miR-183-5p; hsa-miR-200c-3p; hsa-miR-185-5p; hsa-miR-23a-3p; hsa-miR-16-5p; hsa-miR-155-5p; hsa-…
[truncated: 10,832 more rows]
