# Supplementary material for: Single-cell microRNA sequencing method comparison and application to cell lines and circulating lung tumor cells
Source: Nat Commun. 2021 Jul 14;12:4316. doi: 10.1038/s41467-021-24611-w (PMC8280203; doi:10.1038/s41467-021-24611-w)
Supplement: Supplementary file 13 — Source data [file 41467_2021_24611_MOESM13_ESM.zip]

Archive with 49 entries (49 files):
- fig1b.txt
- fig1c.txt
- fig1d.txt
- fig1e.txt
- fig1f.txt
- fig1g.txt
- fig2a.txt
- fig2b.txt
- fig2c.txt
- fig2d.txt
- fig2e.txt
- fig2f.txt
- fig2g.txt
- fig2h.txt
- fig3a.txt
- fig3b.txt
- fig3c.txt
- fig3d.txt
- fig4b.txt
- fig4c.txt
- fig4d.txt
- fig4e.txt
- fig4f.txt
- fig4g.txt
- fig4h.txt
- supp_fig10a.txt
- supp_fig10b.txt
- supp_fig10c.txt
- supp_fig10d.txt
- supp_fig10e.txt
- supp_fig10f.txt
- supp_fig10g.txt
- supp_fig11.txt
- supp_fig12.txt
- supp_fig3.txt
- supp_fig4.txt
- supp_fig5.txt
- supp_fig6a.txt
- supp_fig6b.txt
- supp_fig7a.txt
- supp_fig7b.txt
- supp_fig7c.txt
- supp_fig7d.txt
- supp_fig7e.txt
- supp_fig7f.txt
- supp_fig7g.txt
- supp_fig7h.txt
- supp_fig7i.txt
- supp_fig9.txt
