# Supplementary material for: Single-cell microRNA sequencing method comparison and application to cell lines and circulating lung tumor cells
Source: Nat Commun. 2021 Jul 14;12:4316. doi: 10.1038/s41467-021-24611-w (PMC8280203; doi:10.1038/s41467-021-24611-w)
Supplement: Supplementary file 13 — Source data [file 41467_2021_24611_MOESM13_ESM.zip › fig1b.txt]

variable	Protocol	mean	sd
mirna_ratio	4N	0.263503581236239	0.0611280632186295
mirna_ratio	4N_C3	0.30767347855405	0.0648798648633304
mirna_ratio	4N_CL	0.419545044484326	0.0180720283654407
mirna_ratio	CATS	0.00370279938660447	0.00136569241411543
mirna_ratio	CL	0.358812052521452	0.0484387352190448
mirna_ratio	CL_16C	0.198890592777258	0.151690400993376
mirna_ratio	CL_4N	0.00351289000490108	0.00190896805200025
mirna_ratio	CL_Block	0.000276677403635125	0.000174067296404498
mirna_ratio	CL_C3	0.0912972711048227	0.0508348691146532
mirna_ratio	CL_Rand	0.000860011979170896	0.000280631997468456
mirna_ratio	CL_SB	0.010266104985516	0.00702626138053082
mirna_ratio	CL_UMI6	0.22664804159357	0.0775805295265388
mirna_ratio	SBN	0.434186296154634	0.0351975949296903
mirna_ratio	SBN_4N	0.00197846182096168	0.000218905875049646
mirna_ratio	SB_4N	0.337784258393693	0.0816788076091051
mirna_ratio	SBN_CL	0.443676907096302	0.0274241497037244
mirna_ratio	SB	0.47224993655664	0.00797866750354118
mirna_ratio	SB_C3	0.415697363768369	0.0144728978434763
mirna_ratio	SB_CL	0.313914712479856	0.0659625894099526
mapped_ratio	4N	0.0797420575243273	0.0319215925875741
mapped_ratio	4N_C3	0.086902271367171	0.0256268529047955
mapped_ratio	4N_CL	0.143542328686485	0.0307838692283709
mapped_ratio	CATS	0.0298805999124146	0.00517922228679294
mapped_ratio	CL	0.143820099845522	0.0166532687278881
mapped_ratio	CL_16C	0.0689202156155067	0.0506599332068213
mapped_ratio	CL_4N	0.00704452568808316	0.00209630102431455
mapped_ratio	CL_Block	0.00444860976244494	0.000465637752123333
mapped_ratio	CL_C3	0.0629569659343317	0.0388870432670159
mapped_ratio	CL_Rand	0.00497657797323933	0.000512075596978213
mapped_ratio	CL_SB	0.00943802580858249	0.00365498114969882
mapped_ratio	CL_UMI6	0.106406699853068	0.0178389464510048
mapped_ratio	SBN	0.0981533973049769	0.0176393169685331
mapped_ratio	SBN_4N	0.00851518478630852	0.00294324740966222
mapped_ratio	SB_4N	0.0916276944660664	0.0214575061164151
mapped_ratio	SBN_CL	0.124693410374024	0.0138438458380204
mapped_ratio	SB	0.0886329259802497	0.00353921272345111
mapped_ratio	SB_C3	0.140502215745226	0.0147476663874654
mapped_ratio	SB_CL	0.224340349524119	0.0397464788439518
unmapped_reads	4N	0.225067359893763	0.0486563167550978
unmapped_reads	4N_C3	0.249228500492677	0.042570081783116
unmapped_reads	4N_CL	0.376898320109457	0.00681340786125443
unmapped_reads	CATS	0.0515661155220359	0.00416851726091675
unmapped_reads	CL	0.348821736860149	0.00489147577123684
unmapped_reads	CL_16C	0.191294978788165	0.145027694507567
unmapped_reads	CL_4N	0.00563174764222507	0.00127177608527399
unmapped_reads	CL_Block	0.00212586955025313	0.000327793020691961
unmapped_reads	CL_C3	0.198344936884363	0.130126008391105
unmapped_reads	CL_Rand	0.00265242417278345	0.000118429106430212
unmapped_reads	CL_SB	0.0156888941749921	0.00961647051667418
unmapped_reads	CL_UMI6	0.316883280797915	0.0503932907940804
unmapped_reads	SBN	0.35549912759203	0.0310982123949154
unmapped_reads	SBN_4N	0.00435082977520486	0.00102620666053114
unmapped_reads	SB_4N	0.325223264475305	0.0787875886505055
unmapped_reads	SBN_CL	0.387629405415747	0.0188951656597556
unmapped_reads	SB	0.410560925580339	0.00209181846483074
unmapped_reads	SB_C3	0.360844371727384	0.00118797460317129
unmapped_reads	SB_CL	0.289073912606121	0.0325098645023028
read_lost_in_qc	4N	0.0189934045822466	0.00853072818636628
read_lost_in_qc	4N_C3	0.0268875588690378	0.00234895319293295
read_lost_in_qc	4N_CL	0.0510130762865253	0.0266857966418253
read_lost_in_qc	CATS	0.104428517102972	0.0117573540088881
read_lost_in_qc	CL	0.120116388533748	0.0609157252109225
read_lost_in_qc	CL_16C	0.0918330779013013	0.0675278690227774
read_lost_in_qc	CL_4N	0.001556920150893	0.000285725064924842
read_lost_in_qc	CL_Block	0.000559679303241597	0.000146285797077283
read_lost_in_qc	CL_C3	0.194724060100254	0.12699161737976
read_lost_in_qc	CL_Rand	0.00494935836874892	0.00114263678329901
read_lost_in_qc	CL_SB	0.00551244025512854	0.00407386648407842
read_lost_in_qc	CL_UMI6	0.253978870567655	0.128208299702081
read_lost_in_qc	SBN	0.037408181560634	0.00880161856095844
read_lost_in_qc	SBN_4N	0.00501368285519432	0.000727476379404623
read_lost_in_qc	SB_4N	0.106926261440988	0.057069641481127
read_lost_in_qc	SBN_CL	0.0406909144874206	0.00455677560259121
read_lost_in_qc	SB	0.0269905639928659	0.0065850094805362
read_lost_in_qc	SB_C3	0.0758014164296992	0.00789935428828588
read_lost_in_qc	SB_CL	0.163807154844295	0.0578857130643853
adapter_dimers_ratio	4N	0.412693596763424	0.146752922014175
adapter_dimers_ratio	4N_C3	0.329308190717064	0.132022349194397
adapter_dimers_ratio	4N_CL	0.00900123043320783	0.00646008632404143
adapter_dimers_ratio	CATS	0.810421968075973	0.0123366552929136
adapter_dimers_ratio	CL	0.0284297222391289	0.0076956963389791
adapter_dimers_ratio	CL_16C	0.449061134917769	0.414040936062477
adapter_dimers_ratio	CL_4N	0.982253916513898	0.00255530632801852
adapter_dimers_ratio	CL_Block	0.992589163980425	0.00110496069752939
adapter_dimers_ratio	CL_C3	0.452676765976229	0.319157093662899
adapter_dimers_ratio	CL_Rand	0.986561627506057	0.00124438032339672
adapter_dimers_ratio	CL_SB	0.959094534775781	0.0239100507742972
adapter_dimers_ratio	CL_UMI6	0.096083107187792	0.0617898193674369
adapter_dimers_ratio	SBN	0.0747529973877257	0.0763755197812605
adapter_dimers_ratio	SBN_4N	0.980141840762331	0.0040804260968249
adapter_dimers_ratio	SB_4N	0.138438521223948	0.139140644298248
adapter_dimers_ratio	SBN_CL	0.00330936262650684	0.00106031596120584
adapter_dimers_ratio	SB	0.001565647889905	0.000371249541992039
adapter_dimers_ratio	SB_C3	0.00715463232932183	0.000747184257214191
adapter_dimers_ratio	SB_CL	0.00886387054560896	0.0045882240529804
