# Supplementary material for: Single-cell microRNA sequencing method comparison and application to cell lines and circulating lung tumor cells
Source: Nat Commun. 2021 Jul 14;12:4316. doi: 10.1038/s41467-021-24611-w (PMC8280203; doi:10.1038/s41467-021-24611-w)
Supplement: Supplementary file 13 — Source data [file 41467_2021_24611_MOESM13_ESM.zip › fig1c.txt]

detected	Sample	Protocol
966	4N_1	4N
968	4N_2	4N
977	4N_3	4N
981	4N_4	4N
984	4N_5	4N
983	4N_6	4N
939	4N_C3_1	4N_C3
958	4N_C3_2	4N_C3
946	4N_C3_3	4N_C3
983	4N_C3_4	4N_C3
978	4N_C3_5	4N_C3
977	4N_C3_6	4N_C3
920	4N_CL_1	4N_CL
910	4N_CL_2	4N_CL
930	4N_CL_3	4N_CL
930	4N_CL_4	4N_CL
913	4N_CL_5	4N_CL
470	CATS_1	CATS
339	CATS_2	CATS
312	CATS_3	CATS
990	CL_1	CL
602	CL_16C_1	CL_16C
897	CL_16C_2	CL_16C
903	CL_16C_3	CL_16C
969	CL_2	CL
976	CL_3	CL
897	CL_4	CL
690	CL_4N_1	CL_4N
668	CL_4N_2	CL_4N
608	CL_4N_3	CL_4N
904	CL_5	CL
899	CL_6	CL
232	CL_Block_1	CL_Block
148	CL_Block_2	CL_Block
162	CL_Block_3	CL_Block
884	CL_C3_1	CL_C3
864	CL_C3_2	CL_C3
485	CL_C3_3	CL_C3
323	CL_Rand_1	CL_Rand
324	CL_Rand_2	CL_Rand
270	CL_Rand_3	CL_Rand
572	CL_SB_1	CL_SB
703	CL_SB_2	CL_SB
645	CL_SB_3	CL_SB
891	CL_UMI6_1	CL_UMI6
905	CL_UMI6_2	CL_UMI6
847	CL_UMI6_3	CL_UMI6
944	SBN_1	SBN
936	SBN_2	SBN
920	SBN_3	SBN
994	SBN_4	SBN
540	SBN_4N_1	SBN_4N
618	SBN_4N_2	SBN_4N
560	SBN_4N_3	SBN_4N
981	SBN_4N_4	SB_4N
984	SBN_4N_5	SB_4N
976	SBN_4N_6	SB_4N
983	SBN_5	SBN
980	SBN_6	SBN
903	SBN_CL_1	SBN_CL
919	SBN_CL_2	SBN_CL
921	SBN_CL_3	SBN_CL
960	SBN_CL_4	SBN_CL
961	SBN_CL_5	SBN_CL
962	SBN_CL_6	SBN_CL
944	SB_1	SB
960	SB_2	SB
924	SB_3	SB
955	SB_4	SB
961	SB_4N_1	SB_4N
976	SB_4N_2	SB_4N
980	SB_4N_3	SB_4N
954	SB_5	SB
941	SB_6	SB
788	SB_C3_1	SB_C3
744	SB_C3_2	SB_C3
769	SB_C3_3	SB_C3
337	SB_CL_1	SB_CL
402	SB_CL_2	SB_CL
654	SB_CL_3	SB_CL
