# Supplementary material for: Single-cell microRNA sequencing method comparison and application to cell lines and circulating lung tumor cells
Source: Nat Commun. 2021 Jul 14;12:4316. doi: 10.1038/s41467-021-24611-w (PMC8280203; doi:10.1038/s41467-021-24611-w)
Supplement: Supplementary file 13 — Source data [file 41467_2021_24611_MOESM13_ESM.zip › fig1d.txt]

UMAP 1	UMAP 2	Sample	Protocol
-5.64899796178579	6.43344506466105	4N_1	4N
-5.62140114739099	6.25923097412726	4N_2	4N
-5.51297589015859	6.06571556591151	4N_3	4N
-5.46938003364076	4.69953110708026	4N_4	4N
-5.11750304632001	4.65464288204265	4N_5	4N
-5.41001970420469	4.76706263833366	4N_6	4N
-4.40031422063143	5.19853440636143	4N_C3_1	4N_C3
-4.65460567995714	5.35466679407943	4N_C3_2	4N_C3
-4.48868234797211	5.30826665307733	4N_C3_3	4N_C3
-4.98558910247837	4.9562581653801	4N_C3_4	4N_C3
-4.97684349559301	5.07282662417741	4N_C3_5	4N_C3
-4.85910557275682	5.09936676525986	4N_C3_6	4N_C3
4.45602495668264	-4.26135579052713	4N_CL_1	4N_CL
4.31612496115046	-4.08703088160625	4N_CL_2	4N_CL
2.61538095809634	-3.24733779930858	4N_CL_3	4N_CL
2.71145304531485	-3.27252098390784	4N_CL_4	4N_CL
2.7010261008488	-3.17543243137893	4N_CL_5	4N_CL
-4.65855884754864	6.7577885607155	CATS_1	Other
-4.41946049608436	6.77321097849038	CATS_2	Other
-4.30658500645973	6.70099129860521	CATS_3	Other
1.77373115583033	-3.04128518770938	CL_1	CL
3.92170117221574	-4.61503633810263	CL_16C_1	Other
3.43121643001658	-5.03198210299297	CL_16C_2	Other
3.67934366162549	-4.41231628192479	CL_16C_3	Other
2.41771333068579	-2.95836148160695	CL_2	CL
2.06520893165964	-3.08712633670256	CL_3	CL
3.45820599493151	-4.50736086558956	CL_4	CL
-5.5768522956051	4.96114909456596	CL_4N_1	Other
-5.4325600603029	5.07753491167845	CL_4N_2	Other
-5.68839460905092	4.90373046010195	CL_4N_3	Other
3.46863448485843	-4.70648988626942	CL_5	CL
3.57876838589218	-4.61851642107287	CL_6	CL
3.89027949638362	-3.53075894387996	CL_Block_1	Other
3.68565912341503	-3.89278741020628	CL_Block_2	Other
3.5901789522211	-3.70867799779744	CL_Block_3	Other
3.51654770905937	-5.12898099633259	CL_C3_1	Other
3.44483731141516	-5.41830789092105	CL_C3_2	Other
3.57225664964087	-5.36480885437413	CL_C3_3	Other
-4.47723535445668	4.89101151611124	CL_Rand_1	Other
-4.38561325488012	4.80719017997478	CL_Rand_2	Other
-4.33256019181464	4.67561415200705	CL_Rand_3	Other
4.0819315395862	-4.8336259606729	CL_SB_1	Other
4.26241442642742	-4.51008645792319	CL_SB_2	Other
3.92971937127268	-4.93618395497366	CL_SB_3	Other
3.27260698006635	-4.82143723532676	CL_UMI6_1	Other
3.17238204047244	-4.47318950775919	CL_UMI6_2	Other
3.24717206446837	-4.64548224244432	CL_UMI6_3	Other
0.282827285746487	-2.84313825996945	SBN_1	SBN
0.379687257225245	-2.90016574579494	SBN_2	SBN
0.329671109769156	-2.9593677258865	SBN_3	SBN
0.0412254886876322	-3.14735444246614	SBN_4	SBN
-4.91103536978199	7.06330611817731	SBN_4N_1	Other
-4.80714608714954	7.08380863136056	SBN_4N_2	Other
-4.68284941548324	7.18206285906283	SBN_4N_3	Other
-5.27277215643631	6.74028080597017	SBN_4N_4	SB_4N
-5.41479540591469	6.6174696934512	SBN_4N_5	SB_4N
-5.20437559365756	6.54140937598552	SBN_4N_6	SB_4N
-0.0315347702893771	-3.18561505460691	SBN_5	SBN
0.044406965013382	-3.14988689621858	SBN_6	SBN
1.2161990137418	-2.98244080708302	SBN_CL_1	SBN_CL
1.12655917724828	-3.07583552143258	SBN_CL_2	SBN_CL
1.2312498391244	-2.97484111421932	SBN_CL_3	SBN_CL
0.71625504406361	-3.28497585782882	SBN_CL_4	SBN_CL
0.860907829902622	-3.14543899964002	SBN_CL_5	SBN_CL
0.668497873814492	-3.34325142036297	SBN_CL_6	SBN_CL
5.41789161958136	-1.93158038721854	SB_1	SB
5.34348548015159	-1.87142161344298	SB_2	SB
5.22763980164118	-1.9605158774597	SB_3	SB
5.1128466229043	-1.60103598514754	SB_4	SB
-5.66132102406095	6.89591092068127	SB_4N_1	SB_4N
-5.68570955746318	6.87259791095691	SB_4N_2	SB_4N
-5.51481105702499	6.72817205877707	SB_4N_3	SB_4N
5.31370117934214	-1.82484319141035	SB_5	SB
5.23384132599044	-1.72762103879188	SB_6	SB
4.68709538996196	-2.58981347230073	SB_C3_1	Other
4.46914246278735	-2.77787555694815	SB_C3_2	Other
4.53155502974205	-2.73716398460548	SB_C3_3	Other
3.50970553644146	-3.00418211743101	SB_CL_1	Other
3.69257696057671	-2.88771024326119	SB_CL_2	Other
3.91210122865958	-2.95023161232714	SB_CL_3	Other
