# Supplementary material for: Single-cell microRNA sequencing method comparison and application to cell lines and circulating lung tumor cells
Source: Nat Commun. 2021 Jul 14;12:4316. doi: 10.1038/s41467-021-24611-w (PMC8280203; doi:10.1038/s41467-021-24611-w)
Supplement: Supplementary file 13 — Source data [file 41467_2021_24611_MOESM13_ESM.zip › fig1e.txt]

distance	Protocol	Comparison
20.1669554632472	CL	Same
16.1715606604027	CL	Same
29.2112933026635	CL	Same
57.177994648776	CL	Same
55.3463685331439	CL	Same
64.2969671024176	CL	Same
56.426615877303	CL	Same
55.1815524386403	CL	Same
62.9100537317646	CL	Same
25.2564586784992	CL	Same
55.2652421604004	CL	Same
54.0376962661284	CL	Same
61.815411745533	CL	Same
25.6276003107708	CL	Same
26.1320601838953	CL	Same
15.1856211262661	SB_4N	Same
36.6555950306176	SB_4N	Same
36.4969309034245	SB_4N	Same
23.6206878184806	SB_4N	Same
24.9032468391264	SB_4N	Same
47.6247829502983	SB_4N	Same
24.5857828302456	SB_4N	Same
26.1612991215048	SB_4N	Same
46.96493346741	SB_4N	Same
12.5559710542326	SB_4N	Same
23.0175748356132	SB_4N	Same
24.8932268876343	SB_4N	Same
46.1240474416702	SB_4N	Same
13.2529453987841	SB_4N	Same
14.5814686144371	SB_4N	Same
24.8131057966217	4N	Same
26.5849244808435	4N	Same
14.625909207391	4N	Same
61.5533999786084	4N	Same
74.7181477357812	4N	Same
76.7783970802364	4N	Same
61.1409723986636	4N	Same
74.267751078338	4N	Same
76.2507948346689	4N	Same
9.06403732327381	4N	Same
57.2913743558816	4N	Same
69.0200883195972	4N	Same
70.7320640129762	4N	Same
14.4304314298463	4N	Same
14.4135416316527	4N	Same
20.0666364129398	4N_C3	Same
16.7642002116269	4N_C3	Same
26.0243298577268	4N_C3	Same
97.5115528793116	4N_C3	Same
87.716811511378	4N_C3	Same
103.216833202194	4N_C3	Same
96.0698506597252	4N_C3	Same
86.3816662121564	4N_C3	Same
101.748383414606	4N_C3	Same
8.69939967938315	4N_C3	Same
94.1962905945284	4N_C3	Same
84.6025934678398	4N_C3	Same
99.8117027154357	4N_C3	Same
9.64795649680104	4N_C3	Same
10.2749601388368	4N_C3	Same
15.6790605925644	SB	Same
17.9480146611953	SB	Same
17.5583619685456	SB	Same
19.6346673726572	SB	Same
17.7749422806827	SB	Same
21.9951060930315	SB	Same
23.3719401949398	SB	Same
20.5956718931619	SB	Same
26.0881573682505	SB	Same
16.2984109780872	SB	Same
21.0342487348082	SB	Same
19.1517320405757	SB	Same
23.3338091329067	SB	Same
15.3786549572614	SB	Same
16.1309110710646	SB	Same
20.9653428678971	SBN	Same
22.325278591439	SBN	Same
27.6308242049579	SBN	Same
42.9232143487973	SBN	Same
41.8953819520859	SBN	Same
46.6240523271738	SBN	Same
44.1409628872678	SBN	Same
42.8986756764672	SBN	Same
47.8161974845138	SBN	Same
9.23079812406559	SBN	Same
42.2654692836071	SBN	Same
41.3112393129382	SBN	Same
45.8715771628412	SBN	Same
10.1482121331009	SBN	Same
11.4901794740304	SBN	Same
18.2925376753916	4N_CL	Same
68.619581450984	4N_CL	Same
68.7109471525787	4N_CL	Same
67.2606751040885	4N_CL	Same
67.6267255807712	4N_CL	Same
19.9423583910543	4N_CL	Same
64.9448144668687	4N_CL	Same
65.533265245293	4N_CL	Same
23.7415668800262	4N_CL	Same
21.4928870158185	4N_CL	Same
27.2317616899039	SBN_CL	Same
24.2853072183717	SBN_CL	Same
24.7495355884677	SBN_CL	Same
43.1566626481531	SBN_CL	Same
39.8459308592646	SBN_CL	Same
39.5193758833601	SBN_CL	Same
43.2301015333072	SBN_CL	Same
39.7465705890232	SBN_CL	Same
39.6587576497046	SBN_CL	Same
13.2470801086916	SBN_CL	Same
41.4510769115166	SBN_CL	Same
38.7113674366172	SBN_CL	Same
39.0549105036223	SBN_CL	Same
15.3322334192093	SBN_CL	Same
14.277875998315	SBN_CL	Same
95.4659665945397	CL	Different
89.5346051067607	CL	Different
90.2249006320768	CL	Different
76.6992324640097	CL	Different
82.3044008142248	CL	Different
71.80643635298	CL	Different
76.8152182595785	CL	Different
82.4674009631993	CL	Different
71.927373366518	CL	Different
103.552832990147	CL	Different
74.4029290858864	CL	Different
79.3535873346275	CL	Different
70.6798540929724	CL	Different
99.2590898319713	CL	Different
98.3473885831492	CL	Different
82.8410775362996	CL	Different
79.5844009150928	CL	Different
88.5384809507139	CL	Different
77.3089099562098	CL	Different
76.5514920292639	CL	Different
77.8934114047547	CL	Different
72.3698326883529	CL	Different
71.4128679539759	CL	Different
76.1792135429804	CL	Different
75.5479398714622	CL	Different
74.3928328856118	CL	Different
75.833802201917	CL	Different
79.6518518734896	CL	Different
77.1751448108934	CL	Different
84.6478469483344	CL	Different
76.7651423066812	CL	Different
75.6702022740025	CL	Different
76.8566474968878	CL	Different
71.9043373980779	CL	Different
79.5026958382483	CL	Different
66.0662191228508	CL	Different
97.8524173391725	CL	Different
96.224565269661	CL	Different
96.0808393174437	CL	Different
70.642715656312	CL	Different
78.3760990781258	CL	Different
64.8448737266177	CL	Different
96.601238587295	CL	Different
94.9229088867381	CL	Different
94.8725064987929	CL	Different
69.7115816560694	CL	Different
77.1942768979924	CL	Different
64.4984521171643	CL	Different
94.8267660357801	CL	Different
93.0611949357508	CL	Different
92.9778234499242	CL	Different
86.0645461200156	CL	Different
80.0017409982546	CL	Different
94.6997057484745	CL	Different
68.3146544131956	CL	Different
69.7067895686554	CL	Different
71.254065510142	CL	Different
87.1389521506741	CL	Different
80.9518008702042	CL	Different
95.8344588906428	CL	Different
69.8744727272843	CL	Different
70.7656486922517	CL	Different
72.4299943087916	CL	Different
52.5362647072434	CL	Different
51.4033629626017	CL	Different
59.0065306073576	CL	Different
39.712527059854	CL	Different
38.8192263242791	CL	Different
41.4806617443779	CL	Different
52.5046331877438	CL	Different
50.9819180325875	CL	Different
59.7749850175518	CL	Different
39.1878095202406	CL	Different
37.515438757475	CL	Different
38.9655369511836	CL	Different
56.3547053330025	CL	Different
53.8597909154213	CL	Different
63.964549972852	CL	Different
39.825998109229	CL	Different
38.7045044396266	CL	Different
40.3328508878891	CL	Different
68.9336436646161	CL	Different
72.0573941397667	CL	Different
69.2499829988021	CL	Different
82.0435426531478	CL	Different
80.7911521473552	CL	Different
81.9836287520549	CL	Different
69.4573618731542	CL	Different
72.9913993962225	CL	Different
69.0367344442193	CL	Different
83.061484329754	CL	Different
81.8764041562694	CL	Different
82.9393719577298	CL	Different
70.5285771280066	CL	Different
73.5428896186861	CL	Different
71.0003927530535	CL	Different
82.7011993746329	CL	Different
81.24951925057	CL	Different
82.7423094442203	CL	Different
71.0636624045818	CL	Different
78.5597797302763	CL	Different
66.160542823463	CL	Different
95.3761845337693	CL	Different
94.2792820311269	CL	Different
94.503567732297	CL	Different
91.0335018783056	CL	Different
92.2850531160319	CL	Different
90.5223235722248	CL	Different
107.566821799986	CL	Different
107.067641318835	CL	Different
108.012128474986	CL	Different
90.7948206747553	CL	Different
92.0414280513197	CL	Different
90.5593849983981	CL	Different
106.521287659615	CL	Different
106.088422155317	CL	Different
107.140090923368	CL	Different
89.7354330574097	CL	Different
90.8763255276721	CL	Different
89.4048316089752	CL	Different
105.375777057657	CL	Different
104.961946871114	CL	Different
105.933214391137	CL	Different
71.4078860515213	CL	Different
78.9841268403451	CL	Different
66.418550359316	CL	Different
96.4337242812289	CL	Different
95.2833593497978	CL	Different
95.4320899680823	CL	Different
71.725453659366	CL	Different
79.1332719327759	CL	Different
67.2735766683521	CL	Different
95.4873471678061	CL	Different
94.3702618033829	CL	Different
94.6644793983855	CL	Different
71.5184464650439	CL	Different
70.4804399427407	CL	Different
75.5146009633705	CL	Different
76.5418012991112	CL	Different
76.1700270400718	CL	Different
77.4188667008686	CL	Different
67.4754932376792	CL	Different
67.5919095492816	CL	Different
70.03959059997	CL	Different
77.7644921264455	CL	Different
77.1077988055941	CL	Different
77.9270561249155	CL	Different
67.7893012493539	CL	Different
66.9457664091957	CL	Different
71.46233483948	CL	Different
75.6987146728927	CL	Different
74.6623375856825	CL	Different
75.9627695479892	CL	Different
66.215208568392	CL	Different
68.2819531228387	CL	Different
67.3151097244014	CL	Different
71.4106153889965	CL	Different
70.8757901023987	CL	Different
71.7147526770318	CL	Different
64.5739829992039	CL	Different
67.2977428827704	CL	Different
65.7516914827005	CL	Different
71.408581351623	CL	Different
70.6244682921527	CL	Different
71.5595951084607	CL	Different
66.3236164096757	CL	Different
68.4871935158629	CL	Different
67.805978208065	CL	Different
70.3768037752961	CL	Different
69.4229411209102	CL	Different
70.2374427990794	CL	Different
79.6548207564194	CL	Different
78.7674227079755	CL	Different
83.6236089983473	CL	Different
79.8463041561888	CL	Different
79.6596866746929	CL	Different
81.0639226683764	CL	Different
77.7658781476679	CL	Different
77.024796364378	CL	Different
81.6366896254496	CL	Different
78.7489015060235	CL	Different
78.6674657671729	CL	Different
80.3997957313117	CL	Different
82.1031499271344	CL	Different
80.5983389940288	CL	Different
86.307794469138	CL	Different
80.0734619059446	CL	Different
80.206714125606	CL	Different
81.8941055000143	CL	Different
75.0007960144773	CL	Different
74.7738259251282	CL	Different
78.6993965563484	CL	Different
77.0413191045232	CL	Different
76.8609716920443	CL	Different
78.2265831252325	CL	Different
101.245717605866	CL	Different
98.4792991011669	CL	Different
104.893791974586	CL	Different
104.541828256831	CL	Different
104.617370459625	CL	Different
105.788700781802	CL	Different
90.7483343461862	CL	Different
90.9234041866716	CL	Different
91.2606590803406	CL	Different
105.448873117933	CL	Different
105.22255614264	CL	Different
106.050291957888	CL	Different
90.7932352564183	CL	Different
90.7565425307012	CL	Different
91.1661861835785	CL	Different
105.176296448317	CL	Different
104.937614810132	CL	Different
105.858286453409	CL	Different
72.8511565656657	CL	Different
73.21860257212	CL	Different
75.9138436353728	CL	Different
77.5215254492665	CL	Different
77.4380104834964	CL	Different
78.6465094068117	CL	Different
75.2339029473463	CL	Different
75.0930199096139	CL	Different
78.6242743786049	CL	Different
77.7915107340576	CL	Different
77.615309905719	CL	Different
78.9052139073817	CL	Different
45.2091083019011	SB_4N	Different
39.8230372219729	SB_4N	Different
40.5988864306363	SB_4N	Different
67.8073667493565	SB_4N	Different
68.0921955204561	SB_4N	Different
90.1925568089557	SB_4N	Different
67.4141378415058	SB_4N	Different
67.556028887845	SB_4N	Different
89.6147086703785	SB_4N	Different
62.5359555072852	SB_4N	Different
64.25713278268	SB_4N	Different
64.5209565905223	SB_4N	Different
84.195846891204	SB_4N	Different
60.1891765773704	SB_4N	Different
60.5844886093098	SB_4N	Different
87.0241150732865	SB_4N	Different
86.5773830830643	SB_4N	Different
82.8871654021545	SB_4N	Different
89.3378119567545	SB_4N	Different
88.7704123742631	SB_4N	Different
87.7531606505376	SB_4N	Different
77.5021439064396	SB_4N	Different
77.1660933149148	SB_4N	Different
80.5052098658503	SB_4N	Different
78.3947571027079	SB_4N	Different
78.0844162599887	SB_4N	Different
76.8246876521375	SB_4N	Different
83.7369865677557	SB_4N	Different
83.4177314508745	SB_4N	Different
82.1712381879214	SB_4N	Different
85.6221285159813	SB_4N	Different
85.2478967213003	SB_4N	Different
84.1522237163417	SB_4N	Different
97.4967248063173	SB_4N	Different
97.2957219841691	SB_4N	Different
116.955040931049	SB_4N	Different
93.4365948801091	SB_4N	Different
93.9819455585062	SB_4N	Different
93.4771421843883	SB_4N	Different
97.0415525083524	SB_4N	Different
96.8283613955457	SB_4N	Different
116.329769412157	SB_4N	Different
93.0609649825858	SB_4N	Different
93.5687238027346	SB_4N	Different
92.9279971177251	SB_4N	Different
96.3629103791181	SB_4N	Different
96.2049238378362	SB_4N	Different
114.865884339813	SB_4N	Different
92.5601235048751	SB_4N	Different
93.0032021750374	SB_4N	Different
92.3639256621911	SB_4N	Different
96.6979502946054	SB_4N	Different
96.2305838789766	SB_4N	Different
83.9143986555705	SB_4N	Different
101.037251029642	SB_4N	Different
99.9833876105285	SB_4N	Different
99.1043587718444	SB_4N	Different
98.1820926726261	SB_4N	Different
97.6921130391558	SB_4N	Different
84.9621397859175	SB_4N	Different
102.615816004444	SB_4N	Different
101.697940152279	SB_4N	Different
100.723003877764	SB_4N	Different
99.8465353148074	SB_4N	Different
100.126808497084	SB_4N	Different
100.539724364103	SB_4N	Different
100.236539036897	SB_4N	Different
99.2248689247961	SB_4N	Different
98.5860249104628	SB_4N	Different
101.182125158995	SB_4N	Different
101.368978321277	SB_4N	Different
100.866735025789	SB_4N	Different
102.062314247137	SB_4N	Different
101.013394892903	SB_4N	Different
100.23243943046	SB_4N	Different
101.682640497858	SB_4N	Different
102.047937648349	SB_4N	Different
100.018445491763	SB_4N	Different
103.023994400603	SB_4N	Different
101.951477858581	SB_4N	Different
101.100944762223	SB_4N	Different
91.1661861835785	SB_4N	Different
91.2606590803406	SB_4N	Different
104.893791974586	SB_4N	Different
90.5223235722248	SB_4N	Different
90.5593849983981	SB_4N	Different
89.4048316089752	SB_4N	Different
90.7565425307012	SB_4N	Different
90.9234041866716	SB_4N	Different
98.4792991011669	SB_4N	Different
92.2850531160319	SB_4N	Different
92.0414280513197	SB_4N	Different
90.8763255276721	SB_4N	Different
90.7932352564183	SB_4N	Different
90.7483343461862	SB_4N	Different
101.245717605866	SB_4N	Different
91.0335018783056	SB_4N	Different
90.7948206747553	SB_4N	Different
89.7354330574097	SB_4N	Different
105.176296448317	SB_4N	Different
105.448873117933	SB_4N	Different
104.541828256831	SB_4N	Different
107.566821799986	SB_4N	Different
106.521287659615	SB_4N	Different
105.375777057657	SB_4N	Different
104.937614810132	SB_4N	Different
105.22255614264	SB_4N	Different
104.617370459625	SB_4N	Different
107.067641318835	SB_4N	Different
106.088422155317	SB_4N	Different
104.961946871114	SB_4N	Different
105.858286453409	SB_4N	Different
106.050291957888	SB_4N	Different
105.788700781802	SB_4N	Different
108.012128474986	SB_4N	Different
107.140090923368	SB_4N	Different
105.933214391137	SB_4N	Different
81.3171018348432	SB_4N	Different
80.8064325411503	SB_4N	Different
92.5202700424578	SB_4N	Different
79.0170282777696	SB_4N	Different
79.1697568773817	SB_4N	Different
77.8263096794192	SB_4N	Different
81.8645291387571	SB_4N	Different
81.5620853053588	SB_4N	Different
93.5886630811853	SB_4N	Different
79.6172590720464	SB_4N	Different
79.9038454900857	SB_4N	Different
78.2338813838441	SB_4N	Different
82.8011592605406	SB_4N	Different
82.4380934581838	SB_4N	Different
93.1761515847835	SB_4N	Different
81.0566753734063	SB_4N	Different
80.9825965080303	SB_4N	Different
79.7775132463344	SB_4N	Different
84.6477827093659	SB_4N	Different
84.373254713526	SB_4N	Different
104.537907921144	SB_4N	Different
79.5672251920941	SB_4N	Different
79.9485849938281	SB_4N	Different
78.8946337863756	SB_4N	Different
84.5626863067553	SB_4N	Different
84.385595682582	SB_4N	Different
104.819003545571	SB_4N	Different
79.475397562107	SB_4N	Different
79.7799474991099	SB_4N	Different
78.8115257619932	SB_4N	Different
84.1313103742731	SB_4N	Different
84.0371236385159	SB_4N	Different
103.535784627384	SB_4N	Different
79.1740275363041	SB_4N	Different
79.5096701045889	SB_4N	Different
78.4509545198691	SB_4N	Different
82.7700310017005	SB_4N	Different
82.4742833417304	SB_4N	Different
84.9994224867624	SB_4N	Different
83.1730725720756	SB_4N	Different
82.8186336195954	SB_4N	Different
81.6811130950238	SB_4N	Different
79.1149311021544	SB_4N	Different
79.2407578758787	SB_4N	Different
85.129143173834	SB_4N	Different
78.5918151839778	SB_4N	Different
78.3445260156663	SB_4N	Different
77.1571413957705	SB_4N	Different
80.5307124026376	SB_4N	Different
80.602362395583	SB_4N	Different
84.5348197619582	SB_4N	Different
81.0576818249723	SB_4N	Different
80.7776151587821	SB_4N	Different
79.5542969621725	SB_4N	Different
84.3099852677367	SB_4N	Different
84.6060658158294	SB_4N	Different
93.4216012363673	SB_4N	Different
82.6014075140803	SB_4N	Different
82.4312680365416	SB_4N	Different
81.1536214648173	SB_4N	Different
83.5029613188839	SB_4N	Different
83.6686491142477	SB_4N	Different
93.1597150156818	SB_4N	Different
81.5556199712166	SB_4N	Different
81.462758305016	SB_4N	Different
80.1624794506066	SB_4N	Different
83.558646312897	SB_4N	Different
83.9181554336935	SB_4N	Different
91.9216447684846	SB_4N	Different
81.8228395124646	SB_4N	Different
81.6353035218923	SB_4N	Different
80.3685550484527	SB_4N	Different
83.9326141686474	SB_4N	Different
83.6935916019493	SB_4N	Different
84.480171980372	SB_4N	Different
83.0711614098001	SB_4N	Different
82.8610144716435	SB_4N	Different
81.6684095688772	SB_4N	Different
83.1166073426596	SB_4N	Different
82.7993199024576	SB_4N	Different
84.3101651617492	SB_4N	Different
82.4361064232584	SB_4N	Different
82.147545041523	SB_4N	Different
80.8983506199135	SB_4N	Different
85.8995644769394	SB_4N	Different
85.6954852668432	SB_4N	Different
85.0695011379157	SB_4N	Different
85.5568458864336	SB_4N	Different
85.2214898383961	SB_4N	Different
83.9565242468853	SB_4N	Different
81.9982302116426	SB_4N	Different
81.7151292251697	SB_4N	Different
84.6705208312597	SB_4N	Different
80.5784449124501	SB_4N	Different
80.3154622672432	SB_4N	Different
79.0225923981592	SB_4N	Different
80.5485127248358	SB_4N	Different
80.1292628432141	SB_4N	Different
85.1686521442161	SB_4N	Different
78.9501088707087	SB_4N	Different
78.7510697853831	SB_4N	Different
77.3787281535229	SB_4N	Different
82.6935560132299	SB_4N	Different
82.5259236896117	SB_4N	Different
86.0469846093561	SB_4N	Different
81.1779624136164	SB_4N	Different
80.8885908292604	SB_4N	Different
79.5131066019099	SB_4N	Different
77.273823362295	4N	Different
84.1120293210181	4N	Different
81.7323462487991	4N	Different
93.2743970480747	4N	Different
104.655181302299	4N	Different
106.467727579316	4N	Different
93.081884468401	4N	Different
104.415821961879	4N	Different
106.123350025172	4N	Different
54.6954117754047	4N	Different
92.2399654186825	4N	Different
103.031888206555	4N	Different
104.695411022134	4N	Different
54.9013572231587	4N	Different
55.1396571868768	4N	Different
97.1282507287868	4N	Different
88.6027842688317	4N	Different
87.5853715101963	4N	Different
120.667650121999	4N	Different
120.488015274754	4N	Different
115.180820644777	4N	Different
98.4083332465593	4N	Different
89.8317102871657	4N	Different
88.6212269135839	4N	Different
122.372907169947	4N	Different
122.215692765667	4N	Different
116.693657194216	4N	Different
100.429610305843	4N	Different
99.7358957937696	4N	Different
99.5008401697794	4N	Different
97.5899590387531	4N	Different
97.4618996563064	4N	Different
93.3841679667715	4N	Different
101.462540972684	4N	Different
100.572017496533	4N	Different
100.066209482953	4N	Different
99.4840366446276	4N	Different
99.3415643445119	4N	Different
95.1686149487145	4N	Different
102.527954540329	4N	Different
100.833727932997	4N	Different
100.288721974092	4N	Different
101.918108558426	4N	Different
101.788273275798	4N	Different
97.1785004135486	4N	Different
89.590494495269	4N	Different
97.6733443489151	4N	Different
97.9566021512527	4N	Different
71.80643635298	4N	Different
71.927373366518	4N	Different
70.6798540929724	4N	Different
90.2249006320768	4N	Different
94.352257180525	4N	Different
94.2533028609461	4N	Different
82.3044008142248	4N	Different
82.4674009631993	4N	Different
79.3535873346275	4N	Different
89.5346051067607	4N	Different
95.4659665945397	4N	Different
95.6122051364542	4N	Different
76.6992324640097	4N	Different
76.8152182595785	4N	Different
74.4029290858864	4N	Different
104.991301020692	4N	Different
103.623260024169	4N	Different
103.410605469195	4N	Different
103.534154177654	4N	Different
103.552832990147	4N	Different
99.2590898319713	4N	Different
104.723996370311	4N	Different
103.725632282911	4N	Different
103.505716607824	4N	Different
102.562628080102	4N	Different
102.461363504448	4N	Different
98.3473885831492	4N	Different
105.160986721326	4N	Different
104.495950484953	4N	Different
104.405501393183	4N	Different
102.687681706205	4N	Different
102.548459013804	4N	Different
98.4046443780774	4N	Different
83.939470320568	4N	Different
89.1611403407968	4N	Different
90.5865928143092	4N	Different
85.8055507436919	4N	Different
85.8109889876524	4N	Different
84.4487855117197	4N	Different
83.7104137746913	4N	Different
89.8143786221083	4N	Different
91.0820543980058	4N	Different
85.1501385393706	4N	Different
84.9763540422771	4N	Different
83.9530580950937	4N	Different
85.4679299298088	4N	Different
90.3355047023002	4N	Different
91.6532629597513	4N	Different
88.323764432557	4N	Different
88.3879484831956	4N	Different
86.6414946692522	4N	Different
83.3537781341451	4N	Different
94.7694808123255	4N	Different
96.86642326335	4N	Different
70.3461404431454	4N	Different
70.4611064390513	4N	Different
71.8394491658902	4N	Different
40.0572088772175	4N	Different
48.4355885543517	4N	Different
50.1455932264089	4N	Different
63.0564125381814	4N	Different
62.5359555072852	4N	Different
60.1891765773704	4N	Different
40.2787925674102	4N	Different
47.5967016388601	4N	Different
49.3789190240393	4N	Different
63.7117457341883	4N	Different
63.2824483721838	4N	Different
60.5844886093098	4N	Different
39.5314978276446	4N	Different
47.3398951521201	4N	Different
48.6874133607504	4N	Different
63.6429178005689	4N	Different
63.0737547720521	4N	Different
60.4662142676401	4N	Different
83.367776454106	4N	Different
95.0985652364596	4N	Different
97.2476317576892	4N	Different
70.2676699696459	4N	Different
70.2676392998874	4N	Different
71.8466092422246	4N	Different
82.9533555606624	4N	Different
94.0039354765664	4N	Different
96.0416826304869	4N	Different
71.0060621807468	4N	Different
71.1052709209978	4N	Different
72.3640925168628	4N	Different
86.8342597649347	4N	Different
87.1075864116621	4N	Different
87.176899877667	4N	Different
99.5636532285429	4N	Different
99.2123970765499	4N	Different
96.140189351066	4N	Different
83.278644068507	4N	Different
85.7211134255093	4N	Different
85.7476048364713	4N	Different
93.4200050548712	4N	Different
93.2009728860808	4N	Different
90.4403755382745	4N	Different
84.7706937603815	4N	Different
86.1795555219793	4N	Different
86.2658578606366	4N	Different
96.7190178589357	4N	Different
96.4548665356978	4N	Different
93.5012939359131	4N	Different
87.2390290396219	4N	Different
91.9170944615678	4N	Different
92.5437042017204	4N	Different
90.4096852921134	4N	Different
90.4375531036073	4N	Different
88.3481863481807	4N	Different
86.1397207048462	4N	Different
91.2729731512561	4N	Different
91.8623482780131	4N	Different
88.7790382782046	4N	Different
88.6466742743647	4N	Different
86.6114999216254	4N	Different
86.3746306488877	4N	Different
90.5908716819902	4N	Different
91.1783104352152	4N	Different
90.3223465506322	4N	Different
90.2250276018495	4N	Different
88.046348453632	4N	Different
88.5258391772263	4N	Different
87.7158289379819	4N	Different
88.2715155049437	4N	Different
102.454671809059	4N	Different
102.183195056863	4N	Different
99.1994635597089	4N	Different
87.8750330925051	4N	Different
87.182675342908	4N	Different
87.6874596831169	4N	Different
101.139802732927	4N	Different
100.845898357682	4N	Different
97.9366261573247	4N	Different
90.5099441361642	4N	Different
88.7013635906677	4N	Different
89.1333248704684	4N	Different
105.601563457006	4N	Different
105.34192211604	4N	Different
102.210267526577	4N	Different
86.1366481181853	4N	Different
86.3070870158299	4N	Different
86.9940751930278	4N	Different
97.9172028252034	4N	Different
97.7545211407877	4N	Different
94.8613944060547	4N	Different
53.4877706016258	4N	Different
44.596964352062	4N	Different
44.072906005597	4N	Different
90.1925568089557	4N	Different
89.6147086703785	4N	Different
84.195846891204	4N	Different
40.5988864306363	4N	Different
45.1998015570648	4N	Different
46.5251196921426	4N	Different
68.0921955204561	4N	Different
67.556028887845	4N	Different
64.5209565905223	4N	Different
39.8230372219729	4N	Different
45.2091083019011	4N	Different
46.4298069842861	4N	Different
67.8073667493565	4N	Different
67.4141378415058	4N	Different
64.25713278268	4N	Different
84.4584262806652	4N	Different
85.9027344422339	4N	Different
86.5959606607573	4N	Different
94.7828470580339	4N	Different
94.6144108690649	4N	Different
91.9534826047814	4N	Different
86.7340588780139	4N	Different
87.1968653376092	4N	Different
87.9884924023125	4N	Different
98.022527746887	4N	Different
97.8761673488832	4N	Different
95.0622063148179	4N	Different
81.7323462487991	4N_C3	Different
84.1120293210181	4N_C3	Different
77.273823362295	4N_C3	Different
98.5841933895411	4N_C3	Different
89.032400218303	4N_C3	Different
103.865414000078	4N_C3	Different
98.277718173602	4N_C3	Different
88.8089169192627	4N_C3	Different
103.615741551078	4N_C3	Different
54.7749707808303	4N_C3	Different
94.2139822298922	4N_C3	Different
85.157512882304	4N_C3	Different
99.1345632230676	4N_C3	Different
57.4983430178543	4N_C3	Different
57.4881756727196	4N_C3	Different
67.7530059632425	4N_C3	Different
71.5576375169676	4N_C3	Different
65.0734773910803	4N_C3	Different
126.01005513107	4N_C3	Different
124.933661185719	4N_C3	Different
122.83505519032	4N_C3	Different
65.6999624271059	4N_C3	Different
70.4530395239551	4N_C3	Different
62.7951249436997	4N_C3	Different
127.668394295566	4N_C3	Different
126.527483753206	4N_C3	Different
124.354959813552	4N_C3	Different
69.0066085557652	4N_C3	Different
67.876373551073	4N_C3	Different
70.0571615325096	4N_C3	Different
93.8300105620255	4N_C3	Different
92.4370701345359	4N_C3	Different
90.6079834839994	4N_C3	Different
68.1877088181842	4N_C3	Different
67.5812833800593	4N_C3	Different
69.1409311203065	4N_C3	Different
94.9560952611668	4N_C3	Different
93.5523637126736	4N_C3	Different
91.7069395520092	4N_C3	Different
68.2847852610986	4N_C3	Different
68.5711252288956	4N_C3	Different
68.313542701511	4N_C3	Different
98.0785159714414	4N_C3	Different
96.628652946282	4N_C3	Different
94.5686762182785	4N_C3	Different
84.6478469483344	4N_C3	Different
76.1792135429804	4N_C3	Different
88.5384809507139	4N_C3	Different
66.0662191228508	4N_C3	Different
64.8448737266177	4N_C3	Different
64.4984521171643	4N_C3	Different
77.1751448108934	4N_C3	Different
71.4128679539759	4N_C3	Different
79.5844009150928	4N_C3	Different
79.5026958382483	4N_C3	Different
78.3760990781258	4N_C3	Different
77.1942768979924	4N_C3	Different
79.6518518734896	4N_C3	Different
72.3698326883529	4N_C3	Different
82.8410775362996	4N_C3	Different
71.9043373980779	4N_C3	Different
70.642715656312	4N_C3	Different
69.7115816560694	4N_C3	Different
76.7651423066812	4N_C3	Different
75.5479398714622	4N_C3	Different
77.3089099562098	4N_C3	Different
97.8524173391725	4N_C3	Different
96.601238587295	4N_C3	Different
94.8267660357801	4N_C3	Different
75.6702022740025	4N_C3	Different
74.3928328856118	4N_C3	Different
76.5514920292639	4N_C3	Different
96.224565269661	4N_C3	Different
94.9229088867381	4N_C3	Different
93.0611949357508	4N_C3	Different
76.8566474968878	4N_C3	Different
75.833802201917	4N_C3	Different
77.8934114047547	4N_C3	Different
96.0808393174437	4N_C3	Different
94.8725064987929	4N_C3	Different
92.9778234499242	4N_C3	Different
73.9283840193278	4N_C3	Different
66.2768629713392	4N_C3	Different
77.9648740450927	4N_C3	Different
84.963692312312	4N_C3	Different
84.1256502122499	4N_C3	Different
83.5300546034679	4N_C3	Different
74.8991537324056	4N_C3	Different
67.0715417943633	4N_C3	Different
79.3587946175748	4N_C3	Different
83.9664464960957	4N_C3	Different
83.1903865541092	4N_C3	Different
82.6335973695304	4N_C3	Different
74.8216430016314	4N_C3	Different
67.1403121880988	4N_C3	Different
78.5646397088476	4N_C3	Different
87.8424702171599	4N_C3	Different
86.9669231438986	4N_C3	Different
86.3804001977033	4N_C3	Different
95.6102447165997	4N_C3	Different
84.6731479542454	4N_C3	Different
100.895400999202	4N_C3	Different
67.8698769072322	4N_C3	Different
67.7234088676529	4N_C3	Different
68.2375995535418	4N_C3	Different
85.6221285159813	4N_C3	Different
78.3947571027079	4N_C3	Different
89.3378119567545	4N_C3	Different
93.4365948801091	4N_C3	Different
93.0609649825858	4N_C3	Different
92.5601235048751	4N_C3	Different
85.2478967213003	4N_C3	Different
78.0844162599887	4N_C3	Different
88.7704123742631	4N_C3	Different
93.9819455585062	4N_C3	Different
93.5687238027346	4N_C3	Different
93.0032021750374	4N_C3	Different
84.1522237163417	4N_C3	Different
76.8246876521375	4N_C3	Different
87.7531606505376	4N_C3	Different
93.4771421843883	4N_C3	Different
92.9279971177251	4N_C3	Different
92.3639256621911	4N_C3	Different
95.9884555456105	4N_C3	Different
85.0903539441002	4N_C3	Different
101.316536447056	4N_C3	Different
67.7715585433129	4N_C3	Different
67.597061736403	4N_C3	Different
68.1723341295277	4N_C3	Different
95.4196495724871	4N_C3	Different
84.7511466412804	4N_C3	Different
100.623601755639	4N_C3	Different
69.1361795382217	4N_C3	Different
68.9387407982672	4N_C3	Different
69.3941754466324	4N_C3	Different
59.7756500870589	4N_C3	Different
57.0239348648499	4N_C3	Different
61.9196686238146	4N_C3	Different
102.635392083217	4N_C3	Different
101.435981244893	4N_C3	Different
100.46046984232	4N_C3	Different
62.2313250986721	4N_C3	Different
57.5312943186939	4N_C3	Different
65.4536855235159	4N_C3	Different
96.3348459547945	4N_C3	Different
95.1090214920172	4N_C3	Different
94.1685912609357	4N_C3	Different
60.4704452154367	4N_C3	Different
56.5610219680439	4N_C3	Different
62.5854150714828	4N_C3	Different
99.0831287506636	4N_C3	Different
97.8931739532261	4N_C3	Different
96.7105864532546	4N_C3	Different
65.6289158430914	4N_C3	Different
59.2840404135444	4N_C3	Different
69.4117765939961	4N_C3	Different
87.4928714559867	4N_C3	Different
86.3218509610834	4N_C3	Different
85.5372408660647	4N_C3	Different
65.6554930499003	4N_C3	Different
58.8978356874253	4N_C3	Different
69.4760223499764	4N_C3	Different
85.3129417234783	4N_C3	Different
84.0413450712734	4N_C3	Different
83.3877585596109	4N_C3	Different
65.3093989547898	4N_C3	Different
59.2448075949413	4N_C3	Different
68.976409030969	4N_C3	Different
87.6078081121158	4N_C3	Different
86.4248071224314	4N_C3	Different
85.6356611270005	4N_C3	Different
65.7293729960868	4N_C3	Different
63.211440216145	4N_C3	Different
67.1244506968257	4N_C3	Different
105.661967133002	4N_C3	Different
104.645423333348	4N_C3	Different
103.354139357297	4N_C3	Different
65.6791960003134	4N_C3	Different
62.7930019224986	4N_C3	Different
67.167558695388	4N_C3	Different
104.337223503088	4N_C3	Different
103.289477402823	4N_C3	Different
102.08074868438	4N_C3	Different
67.2525786570911	4N_C3	Different
65.3174224339744	4N_C3	Different
68.2857775456553	4N_C3	Different
109.575332461454	4N_C3	Different
108.506337821551	4N_C3	Different
107.219450691994	4N_C3	Different
65.3444315515194	4N_C3	Different
61.6517013012186	4N_C3	Different
67.3866366689069	4N_C3	Different
100.336553826392	4N_C3	Different
99.3083394060951	4N_C3	Different
98.0722705659215	4N_C3	Different
82.1712381879214	4N_C3	Different
80.5052098658503	4N_C3	Different
82.8871654021545	4N_C3	Different
116.955040931049	4N_C3	Different
116.329769412157	4N_C3	Different
114.865884339813	4N_C3	Different
83.4177314508745	4N_C3	Different
77.1660933149148	4N_C3	Different
86.5773830830643	4N_C3	Different
97.2957219841691	4N_C3	Different
96.8283613955457	4N_C3	Different
96.2049238378362	4N_C3	Different
83.7369865677557	4N_C3	Different
77.5021439064396	4N_C3	Different
87.0241150732865	4N_C3	Different
97.4967248063173	4N_C3	Different
97.0415525083524	4N_C3	Different
96.3629103791181	4N_C3	Different
66.1565779400836	4N_C3	Different
60.8075423374964	4N_C3	Different
68.3710847488289	4N_C3	Different
96.7492464589968	4N_C3	Different
95.7557755585467	4N_C3	Different
94.6422433161706	4N_C3	Different
66.1621647969448	4N_C3	Different
61.8748110389318	4N_C3	Different
68.3448763198531	4N_C3	Different
100.345118074299	4N_C3	Different
99.4066280122686	4N_C3	Different
98.1940655488323	4N_C3	Different
87.7158289379819	SB	Different
88.5258391772263	SB	Different
87.8750330925051	SB	Different
102.454671809059	SB	Different
101.139802732927	SB	Different
105.601563457006	SB	Different
102.183195056863	SB	Different
100.845898357682	SB	Different
105.34192211604	SB	Different
97.7545211407877	SB	Different
99.1994635597089	SB	Different
97.9366261573247	SB	Different
102.210267526577	SB	Different
94.8613944060547	SB	Different
91.9534826047814	SB	Different
67.1244506968257	SB	Different
67.167558695388	SB	Different
68.2857775456553	SB	Different
67.3866366689069	SB	Different
68.3710847488289	SB	Different
68.3448763198531	SB	Different
63.211440216145	SB	Different
62.7930019224986	SB	Different
65.3174224339744	SB	Different
61.6517013012186	SB	Different
60.8075423374964	SB	Different
61.8748110389318	SB	Different
65.7293729960868	SB	Different
65.6791960003134	SB	Different
67.2525786570911	SB	Different
65.3444315515194	SB	Different
66.1565779400836	SB	Different
66.1621647969448	SB	Different
105.661967133002	SB	Different
104.337223503088	SB	Different
109.575332461454	SB	Different
100.336553826392	SB	Different
96.7492464589968	SB	Different
100.345118074299	SB	Different
104.645423333348	SB	Different
103.289477402823	SB	Different
108.506337821551	SB	Different
99.3083394060951	SB	Different
95.7557755585467	SB	Different
99.4066280122686	SB	Different
103.354139357297	SB	Different
102.08074868438	SB	Different
107.219450691994	SB	Different
98.0722705659215	SB	Different
94.6422433161706	SB	Different
98.1940655488323	SB	Different
66.1568738331621	SB	Different
66.1560987432919	SB	Different
64.3368752497906	SB	Different
67.1262385659562	SB	Different
70.7050938060628	SB	Different
69.2244687964438	SB	Different
67.5342132018726	SB	Different
67.6486254868932	SB	Different
65.5552431624074	SB	Different
68.8376244075199	SB	Different
72.4082036891337	SB	Different
70.8879237719968	SB	Different
70.0948135414676	SB	Different
69.4870990602871	SB	Different
70.9445370321686	SB	Different
68.4311444111623	SB	Different
69.5600907669737	SB	Different
69.3917148807757	SB	Different
70.9041671471154	SB	Different
70.1168195868225	SB	Different
71.5895701682196	SB	Different
69.1224149604062	SB	Different
70.4670381736985	SB	Different
70.2679348992322	SB	Different
72.0474191611428	SB	Different
71.4805522155357	SB	Different
72.4031566085574	SB	Different
70.8375824590456	SB	Different
72.1380920450448	SB	Different
72.1874008265916	SB	Different
83.6236089983473	SB	Different
81.6366896254496	SB	Different
86.307794469138	SB	Different
78.6993965563484	SB	Different
75.9138436353728	SB	Different
78.6242743786049	SB	Different
78.7674227079755	SB	Different
77.024796364378	SB	Different
80.5983389940288	SB	Different
74.7738259251282	SB	Different
73.21860257212	SB	Different
75.0930199096139	SB	Different
79.6548207564194	SB	Different
77.7658781476679	SB	Different
82.1031499271344	SB	Different
75.0007960144773	SB	Different
72.8511565656657	SB	Different
75.2339029473463	SB	Different
79.8463041561888	SB	Different
78.7489015060235	SB	Different
80.0734619059446	SB	Different
77.0413191045232	SB	Different
77.5215254492665	SB	Different
77.7915107340576	SB	Different
79.6596866746929	SB	Different
78.6674657671729	SB	Different
80.206714125606	SB	Different
76.8609716920443	SB	Different
77.4380104834964	SB	Different
77.615309905719	SB	Different
81.0639226683764	SB	Different
80.3997957313117	SB	Different
81.8941055000143	SB	Different
78.2265831252325	SB	Different
78.6465094068117	SB	Different
78.9052139073817	SB	Different
45.6910945007129	SB	Different
43.783081840655	SB	Different
49.0357671797537	SB	Different
39.8391527777273	SB	Different
36.4638562941049	SB	Different
38.700604781554	SB	Different
49.6672698310232	SB	Different
47.3736644121451	SB	Different
52.2496249501368	SB	Different
43.4858550284235	SB	Different
39.5920125324585	SB	Different
42.3395930485566	SB	Different
47.3564636265494	SB	Different
45.1742181067924	SB	Different
50.1594291164642	SB	Different
41.6716003973527	SB	Different
38.1714362785433	SB	Different
41.3056991561232	SB	Different
75.5281202370951	SB	Different
73.5352162767092	SB	Different
79.1076959848062	SB	Different
68.3190556605351	SB	Different
63.3500811053714	SB	Different
67.1895822043565	SB	Different
83.0711614098001	SB	Different
82.4361064232584	SB	Different
85.5568458864336	SB	Different
80.5784449124501	SB	Different
78.9501088707087	SB	Different
81.1779624136164	SB	Different
82.8610144716435	SB	Different
82.147545041523	SB	Different
85.2214898383961	SB	Different
80.3154622672432	SB	Different
78.7510697853831	SB	Different
80.8885908292604	SB	Different
81.6684095688772	SB	Different
80.8983506199135	SB	Different
83.9565242468853	SB	Different
79.0225923981592	SB	Different
77.3787281535229	SB	Different
79.5131066019099	SB	Different
76.457771573544	SB	Different
74.4845630308503	SB	Different
80.0596471342795	SB	Different
69.4255092773791	SB	Different
64.5047380395311	SB	Different
68.3651762395331	SB	Different
74.1247122721951	SB	Different
72.2975446520668	SB	Different
77.8227235692129	SB	Different
66.8254508547728	SB	Different
62.3242873549632	SB	Different
65.9628344919332	SB	Different
42.6965697588166	SB	Different
42.2700871122952	SB	Different
44.3104894564009	SB	Different
42.1776371219004	SB	Different
42.2712910812891	SB	Different
42.333541579724	SB	Different
45.612217025646	SB	Different
44.6057231650931	SB	Different
47.8110598163859	SB	Different
43.5055922749366	SB	Different
42.5188734024554	SB	Different
43.5105014093702	SB	Different
44.4408143083461	SB	Different
43.4859177951103	SB	Different
46.498637090611	SB	Different
43.4014239492015	SB	Different
42.6849149717815	SB	Different
42.6983884527466	SB	Different
48.9454673788728	SB	Different
47.6463450139063	SB	Different
52.1435385960043	SB	Different
44.3192555673286	SB	Different
41.2148275751884	SB	Different
42.6259263248681	SB	Different
49.4468081867094	SB	Different
47.9649293333468	SB	Different
52.6981919614987	SB	Different
44.2541406190154	SB	Different
41.0427364718999	SB	Different
42.9822739884967	SB	Different
46.1188665335892	SB	Different
45.1167818744928	SB	Different
49.2323607366402	SB	Different
41.697046097833	SB	Different
39.1641712227448	SB	Different
40.8072454352675	SB	Different
84.480171980372	SB	Different
84.3101651617492	SB	Different
85.0695011379157	SB	Different
84.6705208312597	SB	Different
85.1686521442161	SB	Different
86.0469846093561	SB	Different
83.6935916019493	SB	Different
82.7993199024576	SB	Different
85.6954852668432	SB	Different
81.7151292251697	SB	Different
80.1292628432141	SB	Different
82.5259236896117	SB	Different
83.9326141686474	SB	Different
83.1166073426596	SB	Different
85.8995644769394	SB	Different
81.9982302116426	SB	Different
80.5485127248358	SB	Different
82.6935560132299	SB	Different
89.1611403407968	SBN	Different
83.939470320568	SBN	Different
83.7104137746913	SBN	Different
85.8055507436919	SBN	Different
85.1501385393706	SBN	Different
88.323764432557	SBN	Different
85.8109889876524	SBN	Different
84.9763540422771	SBN	Different
88.3879484831956	SBN	Different
70.4611064390513	SBN	Different
84.4487855117197	SBN	Different
83.9530580950937	SBN	Different
86.6414946692522	SBN	Different
71.8394491658902	SBN	Different
71.8466092422246	SBN	Different
77.9648740450927	SBN	Different
79.3587946175748	SBN	Different
78.5646397088476	SBN	Different
100.895400999202	SBN	Different
101.316536447056	SBN	Different
100.623601755639	SBN	Different
66.2768629713392	SBN	Different
67.0715417943633	SBN	Different
67.1403121880988	SBN	Different
84.6731479542454	SBN	Different
85.0903539441002	SBN	Different
84.7511466412804	SBN	Different
73.9283840193278	SBN	Different
74.8991537324056	SBN	Different
74.8216430016314	SBN	Different
95.6102447165997	SBN	Different
95.9884555456105	SBN	Different
95.4196495724871	SBN	Different
84.963692312312	SBN	Different
83.9664464960957	SBN	Different
87.8424702171599	SBN	Different
67.8698769072322	SBN	Different
67.7715585433129	SBN	Different
69.1361795382217	SBN	Different
84.1256502122499	SBN	Different
83.1903865541092	SBN	Different
86.9669231438986	SBN	Different
67.7234088676529	SBN	Different
67.597061736403	SBN	Different
68.9387407982672	SBN	Different
83.5300546034679	SBN	Different
82.6335973695304	SBN	Different
86.3804001977033	SBN	Different
68.2375995535418	SBN	Different
68.1723341295277	SBN	Different
69.3941754466324	SBN	Different
85.1115157057669	SBN	Different
87.5787218598603	SBN	Different
86.1842873833414	SBN	Different
109.496795468225	SBN	Different
110.392149282717	SBN	Different
108.429440170519	SBN	Different
87.0605620639881	SBN	Different
89.615471909274	SBN	Different
87.8282081807721	SBN	Different
112.342747209073	SBN	Different
113.167286308188	SBN	Different
111.308397759714	SBN	Different
74.2996404040079	SBN	Different
76.0282881643847	SBN	Different
75.2935886561441	SBN	Different
91.1829721709771	SBN	Different
91.9117122748852	SBN	Different
90.9089229203135	SBN	Different
75.7444196256099	SBN	Different
77.3353013149731	SBN	Different
76.8072587902489	SBN	Different
92.9525523912138	SBN	Different
93.7086112736429	SBN	Different
92.8476818669563	SBN	Different
78.5609947128889	SBN	Different
80.4980850685854	SBN	Different
78.976465760686	SBN	Different
96.8186599496581	SBN	Different
97.5316643238789	SBN	Different
96.5241250312601	SBN	Different
69.2499829988021	SBN	Different
69.0367344442193	SBN	Different
71.0003927530535	SBN	Different
66.160542823463	SBN	Different
66.418550359316	SBN	Different
67.2735766683521	SBN	Different
72.0573941397667	SBN	Different
72.9913993962225	SBN	Different
73.5428896186861	SBN	Different
78.5597797302763	SBN	Different
78.9841268403451	SBN	Different
79.1332719327759	SBN	Different
68.9336436646161	SBN	Different
69.4573618731542	SBN	Different
70.5285771280066	SBN	Different
71.0636624045818	SBN	Different
71.4078860515213	SBN	Different
71.725453659366	SBN	Different
82.0435426531478	SBN	Different
83.061484329754	SBN	Different
82.7011993746329	SBN	Different
95.3761845337693	SBN	Different
96.4337242812289	SBN	Different
95.4873471678061	SBN	Different
80.7911521473552	SBN	Different
81.8764041562694	SBN	Different
81.24951925057	SBN	Different
94.2792820311269	SBN	Different
95.2833593497978	SBN	Different
94.3702618033829	SBN	Different
81.9836287520549	SBN	Different
82.9393719577298	SBN	Different
82.7423094442203	SBN	Different
94.503567732297	SBN	Different
95.4320899680823	SBN	Different
94.6644793983855	SBN	Different
79.0170282777696	SBN	Different
79.6172590720464	SBN	Different
81.0566753734063	SBN	Different
79.5672251920941	SBN	Different
79.475397562107	SBN	Different
79.1740275363041	SBN	Different
79.1697568773817	SBN	Different
79.9038454900857	SBN	Different
80.9825965080303	SBN	Different
79.9485849938281	SBN	Different
79.7799474991099	SBN	Different
79.5096701045889	SBN	Different
77.8263096794192	SBN	Different
78.2338813838441	SBN	Different
79.7775132463344	SBN	Different
78.8946337863756	SBN	Different
78.8115257619932	SBN	Different
78.4509545198691	SBN	Different
48.8607703100121	SBN	Different
51.6004801522133	SBN	Different
50.2908537444364	SBN	Different
76.8310633288646	SBN	Different
77.5831325536901	SBN	Different
76.2841107245919	SBN	Different
46.1923769017428	SBN	Different
47.7590550006765	SBN	Different
47.7178079465374	SBN	Different
69.5359814461713	SBN	Different
69.9124356845535	SBN	Different
69.064562209318	SBN	Different
47.8557369105178	SBN	Different
50.5944954677354	SBN	Different
49.0094471725653	SBN	Different
73.7553780999139	SBN	Different
74.33004975211	SBN	Different
73.2233757067724	SBN	Different
39.6627168270154	SBN	Different
40.26275930215	SBN	Different
42.172592336101	SBN	Different
59.7009510502542	SBN	Different
60.6172068134757	SBN	Different
59.5335083935467	SBN	Different
38.2775457587012	SBN	Different
39.1381389800155	SBN	Different
40.8888240804823	SBN	Different
57.6482058678551	SBN	Different
58.5768926928097	SBN	Different
57.420109091019	SBN	Different
38.2793184402191	SBN	Different
39.2176516613176	SBN	Different
40.8091101033248	SBN	Different
59.1203568544971	SBN	Different
60.2084418415743	SBN	Different
58.4896042818436	SBN	Different
45.6910945007129	SBN	Different
49.6672698310232	SBN	Different
47.3564636265494	SBN	Different
75.5281202370951	SBN	Different
76.457771573544	SBN	Different
74.1247122721951	SBN	Different
43.783081840655	SBN	Different
47.3736644121451	SBN	Different
45.1742181067924	SBN	Different
73.5352162767092	SBN	Different
74.4845630308503	SBN	Different
72.2975446520668	SBN	Different
49.0357671797537	SBN	Different
52.2496249501368	SBN	Different
50.1594291164642	SBN	Different
79.1076959848062	SBN	Different
80.0596471342795	SBN	Different
77.8227235692129	SBN	Different
39.8391527777273	SBN	Different
43.4858550284235	SBN	Different
41.6716003973527	SBN	Different
68.3190556605351	SBN	Different
69.4255092773791	SBN	Different
66.8254508547728	SBN	Different
92.5202700424578	SBN	Different
93.5886630811853	SBN	Different
93.1761515847835	SBN	Different
104.537907921144	SBN	Different
104.819003545571	SBN	Different
103.535784627384	SBN	Different
80.8064325411503	SBN	Different
81.5620853053588	SBN	Different
82.4380934581838	SBN	Different
84.373254713526	SBN	Different
84.385595682582	SBN	Different
84.0371236385159	SBN	Different
81.3171018348432	SBN	Different
81.8645291387571	SBN	Different
82.8011592605406	SBN	Different
84.6477827093659	SBN	Different
84.5626863067553	SBN	Different
84.1313103742731	SBN	Different
36.4638562941049	SBN	Different
39.5920125324585	SBN	Different
38.1714362785433	SBN	Different
63.3500811053714	SBN	Different
64.5047380395311	SBN	Different
62.3242873549632	SBN	Different
38.700604781554	SBN	Different
42.3395930485566	SBN	Different
41.3056991561232	SBN	Different
67.1895822043565	SBN	Different
68.3651762395331	SBN	Different
65.9628344919332	SBN	Different
89.8317102871657	4N_CL	Different
98.4083332465593	4N_CL	Different
97.1282507287868	4N_CL	Different
122.372907169947	4N_CL	Different
120.667650121999	4N_CL	Different
97.5899590387531	4N_CL	Different
122.215692765667	4N_CL	Different
120.488015274754	4N_CL	Different
97.4618996563064	4N_CL	Different
99.3415643445119	4N_CL	Different
116.693657194216	4N_CL	Different
115.180820644777	4N_CL	Different
93.3841679667715	4N_CL	Different
95.1686149487145	4N_CL	Different
97.1785004135486	4N_CL	Different
62.7951249436997	4N_CL	Different
65.0734773910803	4N_CL	Different
70.0571615325096	4N_CL	Different
69.1409311203065	4N_CL	Different
68.313542701511	4N_CL	Different
70.4530395239551	4N_CL	Different
71.5576375169676	4N_CL	Different
67.876373551073	4N_CL	Different
67.5812833800593	4N_CL	Different
68.5711252288956	4N_CL	Different
65.6999624271059	4N_CL	Different
67.7530059632425	4N_CL	Different
69.0066085557652	4N_CL	Different
68.1877088181842	4N_CL	Different
68.2847852610986	4N_CL	Different
127.668394295566	4N_CL	Different
126.01005513107	4N_CL	Different
93.8300105620255	4N_CL	Different
94.9560952611668	4N_CL	Different
98.0785159714414	4N_CL	Different
126.527483753206	4N_CL	Different
124.933661185719	4N_CL	Different
92.4370701345359	4N_CL	Different
93.5523637126736	4N_CL	Different
96.628652946282	4N_CL	Different
124.354959813552	4N_CL	Different
122.83505519032	4N_CL	Different
90.6079834839994	4N_CL	Different
91.7069395520092	4N_CL	Different
94.5686762182785	4N_CL	Different
95.8344588906428	4N_CL	Different
94.6997057484745	4N_CL	Different
59.0065306073576	4N_CL	Different
59.7749850175518	4N_CL	Different
63.964549972852	4N_CL	Different
80.9518008702042	4N_CL	Different
80.0017409982546	4N_CL	Different
51.4033629626017	4N_CL	Different
50.9819180325875	4N_CL	Different
53.8597909154213	4N_CL	Different
87.1389521506741	4N_CL	Different
86.0645461200156	4N_CL	Different
52.5362647072434	4N_CL	Different
52.5046331877438	4N_CL	Different
56.3547053330025	4N_CL	Different
69.8744727272843	4N_CL	Different
68.3146544131956	4N_CL	Different
39.712527059854	4N_CL	Different
39.1878095202406	4N_CL	Different
39.825998109229	4N_CL	Different
70.7656486922517	4N_CL	Different
69.7067895686554	4N_CL	Different
38.8192263242791	4N_CL	Different
37.515438757475	4N_CL	Different
38.7045044396266	4N_CL	Different
72.4299943087916	4N_CL	Different
71.254065510142	4N_CL	Different
41.4806617443779	4N_CL	Different
38.9655369511836	4N_CL	Different
40.3328508878891	4N_CL	Different
87.0605620639881	4N_CL	Different
85.1115157057669	4N_CL	Different
74.2996404040079	4N_CL	Different
75.7444196256099	4N_CL	Different
78.5609947128889	4N_CL	Different
89.615471909274	4N_CL	Different
87.5787218598603	4N_CL	Different
76.0282881643847	4N_CL	Different
77.3353013149731	4N_CL	Different
80.4980850685854	4N_CL	Different
87.8282081807721	4N_CL	Different
86.1842873833414	4N_CL	Different
75.2935886561441	4N_CL	Different
76.8072587902489	4N_CL	Different
78.976465760686	4N_CL	Different
112.342747209073	4N_CL	Different
109.496795468225	4N_CL	Different
91.1829721709771	4N_CL	Different
92.9525523912138	4N_CL	Different
96.8186599496581	4N_CL	Different
102.615816004444	4N_CL	Different
101.037251029642	4N_CL	Different
100.236539036897	4N_CL	Different
102.062314247137	4N_CL	Different
103.023994400603	4N_CL	Different
101.697940152279	4N_CL	Different
99.9833876105285	4N_CL	Different
99.2248689247961	4N_CL	Different
101.013394892903	4N_CL	Different
101.951477858581	4N_CL	Different
100.723003877764	4N_CL	Different
99.1043587718444	4N_CL	Different
98.5860249104628	4N_CL	Different
100.23243943046	4N_CL	Different
101.100944762223	4N_CL	Different
113.167286308188	4N_CL	Different
110.392149282717	4N_CL	Different
91.9117122748852	4N_CL	Different
93.7086112736429	4N_CL	Different
97.5316643238789	4N_CL	Different
111.308397759714	4N_CL	Different
108.429440170519	4N_CL	Different
90.9089229203135	4N_CL	Different
92.8476818669563	4N_CL	Different
96.5241250312601	4N_CL	Different
63.3535088909968	4N_CL	Different
63.5283716169453	4N_CL	Different
66.6390191301748	4N_CL	Different
67.3274686648537	4N_CL	Different
68.6570941543787	4N_CL	Different
70.3588934580824	4N_CL	Different
69.8664402567999	4N_CL	Different
67.9509657132529	4N_CL	Different
69.2922611870611	4N_CL	Different
70.6424604266413	4N_CL	Different
65.8538518649049	4N_CL	Different
65.687651004195	4N_CL	Different
65.9818063425482	4N_CL	Different
66.9837331953045	4N_CL	Different
67.9944909832627	4N_CL	Different
80.784538168361	4N_CL	Different
80.1251162489083	4N_CL	Different
64.524090593829	4N_CL	Different
65.4432859883096	4N_CL	Different
68.0626867961006	4N_CL	Different
81.7001531887222	4N_CL	Different
80.7397732287427	4N_CL	Different
64.4032011077911	4N_CL	Different
65.6906504440134	4N_CL	Different
68.3208228377858	4N_CL	Different
78.4718498478538	4N_CL	Different
77.440892932254	4N_CL	Different
62.888359835539	4N_CL	Different
64.4276840391979	4N_CL	Different
66.8455679938853	4N_CL	Different
67.5342132018726	4N_CL	Different
66.1568738331621	4N_CL	Different
70.0948135414676	4N_CL	Different
70.9041671471154	4N_CL	Different
72.0474191611428	4N_CL	Different
67.6486254868932	4N_CL	Different
66.1560987432919	4N_CL	Different
69.4870990602871	4N_CL	Different
70.1168195868225	4N_CL	Different
71.4805522155357	4N_CL	Different
65.5552431624074	4N_CL	Different
64.3368752497906	4N_CL	Different
70.9445370321686	4N_CL	Different
71.5895701682196	4N_CL	Different
72.4031566085574	4N_CL	Different
68.8376244075199	4N_CL	Different
67.1262385659562	4N_CL	Different
68.4311444111623	4N_CL	Different
69.1224149604062	4N_CL	Different
70.8375824590456	4N_CL	Different
84.9621397859175	4N_CL	Different
83.9143986555705	4N_CL	Different
100.539724364103	4N_CL	Different
100.866735025789	4N_CL	Different
100.018445491763	4N_CL	Different
97.6921130391558	4N_CL	Different
96.2305838789766	4N_CL	Different
100.126808497084	4N_CL	Different
101.368978321277	4N_CL	Different
102.047937648349	4N_CL	Different
98.1820926726261	4N_CL	Different
96.6979502946054	4N_CL	Different
99.8465353148074	4N_CL	Different
101.182125158995	4N_CL	Different
101.682640497858	4N_CL	Different
72.4082036891337	4N_CL	Different
70.7050938060628	4N_CL	Different
69.5600907669737	4N_CL	Different
70.4670381736985	4N_CL	Different
72.1380920450448	4N_CL	Different
70.8879237719968	4N_CL	Different
69.2244687964438	4N_CL	Different
69.3917148807757	4N_CL	Different
70.2679348992322	4N_CL	Different
72.1874008265916	4N_CL	Different
87.1075864116621	SBN_CL	Different
86.8342597649347	SBN_CL	Different
83.278644068507	SBN_CL	Different
99.5636532285429	SBN_CL	Different
93.4200050548712	SBN_CL	Different
96.7190178589357	SBN_CL	Different
99.2123970765499	SBN_CL	Different
93.2009728860808	SBN_CL	Different
96.4548665356978	SBN_CL	Different
90.4375531036073	SBN_CL	Different
96.140189351066	SBN_CL	Different
90.4403755382745	SBN_CL	Different
93.5012939359131	SBN_CL	Different
88.3481863481807	SBN_CL	Different
86.6114999216254	SBN_CL	Different
61.9196686238146	SBN_CL	Different
65.4536855235159	SBN_CL	Different
62.5854150714828	SBN_CL	Different
69.4117765939961	SBN_CL	Different
69.4760223499764	SBN_CL	Different
68.976409030969	SBN_CL	Different
57.0239348648499	SBN_CL	Different
57.5312943186939	SBN_CL	Different
56.5610219680439	SBN_CL	Different
59.2840404135444	SBN_CL	Different
58.8978356874253	SBN_CL	Different
59.2448075949413	SBN_CL	Different
59.7756500870589	SBN_CL	Different
62.2313250986721	SBN_CL	Different
60.4704452154367	SBN_CL	Different
65.6289158430914	SBN_CL	Different
65.6554930499003	SBN_CL	Different
65.3093989547898	SBN_CL	Different
102.635392083217	SBN_CL	Different
96.3348459547945	SBN_CL	Different
99.0831287506636	SBN_CL	Different
87.4928714559867	SBN_CL	Different
85.3129417234783	SBN_CL	Different
87.6078081121158	SBN_CL	Different
101.435981244893	SBN_CL	Different
95.1090214920172	SBN_CL	Different
97.8931739532261	SBN_CL	Different
86.3218509610834	SBN_CL	Different
84.0413450712734	SBN_CL	Different
86.4248071224314	SBN_CL	Different
100.46046984232	SBN_CL	Different
94.1685912609357	SBN_CL	Different
96.7105864532546	SBN_CL	Different
85.5372408660647	SBN_CL	Different
83.3877585596109	SBN_CL	Different
85.6356611270005	SBN_CL	Different
63.5283716169453	SBN_CL	Different
69.8664402567999	SBN_CL	Different
65.687651004195	SBN_CL	Different
80.1251162489083	SBN_CL	Different
80.7397732287427	SBN_CL	Different
77.440892932254	SBN_CL	Different
63.3535088909968	SBN_CL	Different
70.3588934580824	SBN_CL	Different
65.8538518649049	SBN_CL	Different
80.784538168361	SBN_CL	Different
81.7001531887222	SBN_CL	Different
78.4718498478538	SBN_CL	Different
66.6390191301748	SBN_CL	Different
67.9509657132529	SBN_CL	Different
65.9818063425482	SBN_CL	Different
64.524090593829	SBN_CL	Different
64.4032011077911	SBN_CL	Different
62.888359835539	SBN_CL	Different
67.3274686648537	SBN_CL	Different
69.2922611870611	SBN_CL	Different
66.9837331953045	SBN_CL	Different
65.4432859883096	SBN_CL	Different
65.6906504440134	SBN_CL	Different
64.4276840391979	SBN_CL	Different
68.6570941543787	SBN_CL	Different
70.6424604266413	SBN_CL	Different
67.9944909832627	SBN_CL	Different
68.0626867961006	SBN_CL	Different
68.3208228377858	SBN_CL	Different
66.8455679938853	SBN_CL	Different
75.5146009633705	SBN_CL	Different
70.03959059997	SBN_CL	Different
71.46233483948	SBN_CL	Different
67.3151097244014	SBN_CL	Different
65.7516914827005	SBN_CL	Different
67.805978208065	SBN_CL	Different
70.4804399427407	SBN_CL	Different
67.5919095492816	SBN_CL	Different
66.9457664091957	SBN_CL	Different
68.2819531228387	SBN_CL	Different
67.2977428827704	SBN_CL	Different
68.4871935158629	SBN_CL	Different
71.5184464650439	SBN_CL	Different
67.4754932376792	SBN_CL	Different
67.7893012493539	SBN_CL	Different
66.215208568392	SBN_CL	Different
64.5739829992039	SBN_CL	Different
66.3236164096757	SBN_CL	Different
76.5418012991112	SBN_CL	Different
77.7644921264455	SBN_CL	Different
75.6987146728927	SBN_CL	Different
71.4106153889965	SBN_CL	Different
71.408581351623	SBN_CL	Different
70.3768037752961	SBN_CL	Different
76.1700270400718	SBN_CL	Different
77.1077988055941	SBN_CL	Different
74.6623375856825	SBN_CL	Different
70.8757901023987	SBN_CL	Different
70.6244682921527	SBN_CL	Different
69.4229411209102	SBN_CL	Different
77.4188667008686	SBN_CL	Different
77.9270561249155	SBN_CL	Different
75.9627695479892	SBN_CL	Different
71.7147526770318	SBN_CL	Different
71.5595951084607	SBN_CL	Different
70.2374427990794	SBN_CL	Different
48.8607703100121	SBN_CL	Different
46.1923769017428	SBN_CL	Different
47.8557369105178	SBN_CL	Different
39.6627168270154	SBN_CL	Different
38.2775457587012	SBN_CL	Different
38.2793184402191	SBN_CL	Different
51.6004801522133	SBN_CL	Different
47.7590550006765	SBN_CL	Different
50.5944954677354	SBN_CL	Different
40.26275930215	SBN_CL	Different
39.1381389800155	SBN_CL	Different
39.2176516613176	SBN_CL	Different
50.2908537444364	SBN_CL	Different
47.7178079465374	SBN_CL	Different
49.0094471725653	SBN_CL	Different
42.172592336101	SBN_CL	Different
40.8888240804823	SBN_CL	Different
40.8091101033248	SBN_CL	Different
76.8310633288646	SBN_CL	Different
69.5359814461713	SBN_CL	Different
73.7553780999139	SBN_CL	Different
59.7009510502542	SBN_CL	Different
57.6482058678551	SBN_CL	Different
59.1203568544971	SBN_CL	Different
83.1730725720756	SBN_CL	Different
78.5918151839778	SBN_CL	Different
81.0576818249723	SBN_CL	Different
82.6014075140803	SBN_CL	Different
81.5556199712166	SBN_CL	Different
81.8228395124646	SBN_CL	Different
82.8186336195954	SBN_CL	Different
78.3445260156663	SBN_CL	Different
80.7776151587821	SBN_CL	Different
82.4312680365416	SBN_CL	Different
81.462758305016	SBN_CL	Different
81.6353035218923	SBN_CL	Different
81.6811130950238	SBN_CL	Different
77.1571413957705	SBN_CL	Different
79.5542969621725	SBN_CL	Different
81.1536214648173	SBN_CL	Different
80.1624794506066	SBN_CL	Different
80.3685550484527	SBN_CL	Different
77.5831325536901	SBN_CL	Different
69.9124356845535	SBN_CL	Different
74.33004975211	SBN_CL	Different
60.6172068134757	SBN_CL	Different
58.5768926928097	SBN_CL	Different
60.2084418415743	SBN_CL	Different
76.2841107245919	SBN_CL	Different
69.064562209318	SBN_CL	Different
73.2233757067724	SBN_CL	Different
59.5335083935467	SBN_CL	Different
57.420109091019	SBN_CL	Different
58.4896042818436	SBN_CL	Different
42.6965697588166	SBN_CL	Different
45.612217025646	SBN_CL	Different
44.4408143083461	SBN_CL	Different
48.9454673788728	SBN_CL	Different
49.4468081867094	SBN_CL	Different
46.1188665335892	SBN_CL	Different
42.2700871122952	SBN_CL	Different
44.6057231650931	SBN_CL	Different
43.4859177951103	SBN_CL	Different
47.6463450139063	SBN_CL	Different
47.9649293333468	SBN_CL	Different
45.1167818744928	SBN_CL	Different
44.3104894564009	SBN_CL	Different
47.8110598163859	SBN_CL	Different
46.498637090611	SBN_CL	Different
52.1435385960043	SBN_CL	Different
52.6981919614987	SBN_CL	Different
49.2323607366402	SBN_CL	Different
42.1776371219004	SBN_CL	Different
43.5055922749366	SBN_CL	Different
43.4014239492015	SBN_CL	Different
44.3192555673286	SBN_CL	Different
44.2541406190154	SBN_CL	Different
41.697046097833	SBN_CL	Different
84.9994224867624	SBN_CL	Different
85.129143173834	SBN_CL	Different
84.5348197619582	SBN_CL	Different
93.4216012363673	SBN_CL	Different
93.1597150156818	SBN_CL	Different
91.9216447684846	SBN_CL	Different
82.4742833417304	SBN_CL	Different
79.2407578758787	SBN_CL	Different
80.602362395583	SBN_CL	Different
84.6060658158294	SBN_CL	Different
83.6686491142477	SBN_CL	Different
83.9181554336935	SBN_CL	Different
82.7700310017005	SBN_CL	Different
79.1149311021544	SBN_CL	Different
80.5307124026376	SBN_CL	Different
84.3099852677367	SBN_CL	Different
83.5029613188839	SBN_CL	Different
83.558646312897	SBN_CL	Different
42.2712910812891	SBN_CL	Different
42.5188734024554	SBN_CL	Different
42.6849149717815	SBN_CL	Different
41.2148275751884	SBN_CL	Different
41.0427364718999	SBN_CL	Different
39.1641712227448	SBN_CL	Different
42.333541579724	SBN_CL	Different
43.5105014093702	SBN_CL	Different
42.6983884527466	SBN_CL	Different
42.6259263248681	SBN_CL	Different
42.9822739884967	SBN_CL	Different
40.8072454352675	SBN_CL	Different
