# Supplementary material for: Single-cell microRNA sequencing method comparison and application to cell lines and circulating lung tumor cells
Source: Nat Commun. 2021 Jul 14;12:4316. doi: 10.1038/s41467-021-24611-w (PMC8280203; doi:10.1038/s41467-021-24611-w)
Supplement: Supplementary file 13 — Source data [file 41467_2021_24611_MOESM13_ESM.zip › fig1f.txt]

Sample	Gene	Count	Protocol
CL_2	38904	53938.4121682718	CL
CL_2	38838	45324.4782708515	CL
CL_2	39382	29561.9796656778	CL
CL_2	39912	17077.8037290279	CL
CL_2	39895	16753.9475186201	CL
CL_2	40154	16743.0454283688	CL
CL_2	38422	16626.3289327367	CL
CL_2	39315	16005.5510878362	CL
CL_2	38613	13126.757962053	CL
CL_2	39143	12669.5114709228	CL
CL_2	38663	12313.5902891876	CL
CL_2	39876	12185.3304038776	CL
CL_2	39269	11336.2499631253	CL
CL_2	39894	10771.9064677612	CL
CL_2	35912	10544.8864707625	CL
CL_2	38855	10143.4330297422	CL
CL_2	38949	8562.6299432963	CL
CL_2	38359	8452.96774135625	CL
CL_2	38475	8370.24011533129	CL
CL_2	39891	8279.17559676118	CL
CL_2	39254	8209.91525869377	CL
CL_2	39892	8204.14356385482	CL
CL_2	39166	8161.17650227597	CL
CL_2	39887	8038.68831180491	CL
CL_2	38445	7746.25577329809	CL
CL_2	38693	7601.32210289778	CL
CL_2	38319	7477.55131357361	CL
CL_2	38676	7444.84504281956	CL
CL_2	38673	7336.4654397326	CL
CL_2	39202	6969.64216774597	CL
CL_2	38634	6740.6982724676	CL
CL_2	38671	6550.23234278224	CL
CL_2	39093	6544.46064794329	CL
CL_2	35922	6314.23415381182	CL
CL_2	39120	5955.74777437034	CL
CL_2	39426	5849.29206956303	CL
CL_2	35920	5765.28184468497	CL
CL_2	39343	5697.94540489722	CL
CL_2	39356	5658.82613987767	CL
CL_2	39264	5593.41359836956	CL
CL_2	39108	5482.4687975764	CL
CL_2	38437	5368.31749965049	CL
CL_2	39875	5356.77410997259	CL
CL_2	39885	5284.94857419898	CL
CL_2	38677	5038.68959440377	CL
CL_2	38374	5030.99400128516	CL
CL_2	38428	4996.36383225146	CL
CL_2	39346	4959.16846551156	CL
CL_2	38622	4950.19027353986	CL
CL_2	39296	4894.39722343	CL
CL_2	39228	4871.3104440742	CL
CL_2	39301	4782.16982378374	CL
CL_2	38375	4693.67050291984	CL
CL_2	39411	4603.24728377628	CL
CL_2	39410	4541.68253882747	CL
CL_2	38333	4381.99898161651	CL
CL_2	38691	4363.40129824656	CL
CL_2	38502	4230.6523169507	CL
CL_2	39175	4196.66344734355	CL
CL_2	38914	4176.14186569394	CL
CL_2	39220	4133.17480411509	CL
CL_2	38618	4110.72932418584	CL
CL_2	39899	4014.53441020333	CL
CL_2	39392	4004.91491880508	CL
CL_2	38531	3944.63277270937	CL
CL_2	39178	3904.23090883672	CL
CL_2	38643	3849.72045757997	CL
CL_2	38886	3737.49305793371	CL
CL_2	38869	3705.4280866062	CL
CL_2	38764	3680.41740897075	CL
CL_2	38477	3625.26565828745	CL
CL_2	38481	3593.20068695995	CL
CL_2	38633	3545.10322996869	CL
CL_2	39461	3393.75656530288	CL
CL_2	39162	3294.99645361417	CL
CL_2	39364	3240.48600235742	CL
CL_2	39002	3234.07300809192	CL
CL_2	38408	3175.71476027586	CL
CL_2	38816	3143.00848952181	CL
CL_2	38948	3082.7263434261	CL
CL_2	38695	3080.1611457199	CL
CL_2	39171	3078.8785468668	CL
CL_2	39425	2992.9444237091	CL
CL_2	35869	2859.55414298669	CL
CL_2	39308	2790.93510434583	CL
CL_2	38716	2753.73973760593	CL
CL_2	39191	2751.17453989973	CL
CL_2	39018	2728.72905997047	CL
CL_2	38760	2700.51188520227	CL
CL_2	38842	2629.96894828177	CL
CL_2	38648	2626.76245114902	CL
CL_2	39866	2616.50166032422	CL
CL_2	38929	2614.57776204457	CL
CL_2	39365	2582.51279071706	CL
CL_2	38460	2558.78471193471	CL
CL_2	39187	2517.74154863551	CL
CL_2	39417	2497.86126641246	CL
CL_2	39145	2477.33968476285	CL
CL_2	39138	2459.38330081945	CL
CL_2	39241	2433.73132375745	CL
4N_CL_5	39895	47280.4547986623	4N_CL
4N_CL_5	38904	33616.6134305151	4N_CL
4N_CL_5	38838	33402.7935381378	4N_CL
4N_CL_5	39382	30632.5130026878	4N_CL
4N_CL_5	38613	28775.6560425689	4N_CL
4N_CL_5	39269	23390.7708582243	4N_CL
4N_CL_5	38375	23066.2897934762	4N_CL
4N_CL_5	35912	22377.9397890686	4N_CL
4N_CL_5	38855	17623.2606033097	4N_CL
4N_CL_5	39315	17512.599430939	4N_CL
4N_CL_5	38422	17308.1576040168	4N_CL
4N_CL_5	38693	17266.8941160142	4N_CL
4N_CL_5	40154	16805.493295621	4N_CL
4N_CL_5	39885	16302.8289872252	4N_CL
4N_CL_5	39175	15755.1499646447	4N_CL
4N_CL_5	39264	13821.3928677937	4N_CL
4N_CL_5	39296	13483.7825114084	4N_CL
4N_CL_5	38633	13436.8921841327	4N_CL
4N_CL_5	39202	12849.8252866406	4N_CL
4N_CL_5	38460	12450.3196982514	4N_CL
4N_CL_5	39417	11150.5198261682	4N_CL
4N_CL_5	38760	10599.0895774056	4N_CL
4N_CL_5	39912	10460.2942086695	4N_CL
4N_CL_5	39106	10173.325405742	4N_CL
4N_CL_5	38663	9950.12744790954	4N_CL
4N_CL_5	38445	9730.68071625913	4N_CL
4N_CL_5	39241	9529.99011551901	4N_CL
4N_CL_5	38949	9505.60714533563	4N_CL
4N_CL_5	38359	9363.06055041742	4N_CL
4N_CL_5	39894	9147.36504494907	4N_CL
4N_CL_5	39150	8057.63383906114	4N_CL
4N_CL_5	39887	7652.50141139885	4N_CL
4N_CL_5	39162	7532.46217357299	4N_CL
4N_CL_5	38695	7329.89595974184	4N_CL
4N_CL_5	39143	6238.28914076289	4N_CL
4N_CL_5	39346	6078.86202802541	4N_CL
4N_CL_5	39876	5820.02742146339	4N_CL
4N_CL_5	38869	5709.36624909267	4N_CL
4N_CL_5	39892	5600.58068981298	4N_CL
4N_CL_5	38866	5491.79513053329	4N_CL
4N_CL_5	39120	5439.27796398448	4N_CL
4N_CL_5	35922	5401.7657021639	4N_CL
4N_CL_5	38716	5384.88518434463	4N_CL
4N_CL_5	39301	5276.09962506494	4N_CL
4N_CL_5	39875	5234.8361370623	4N_CL
4N_CL_5	38502	5116.67251232747	4N_CL
4N_CL_5	39410	5086.662702871	4N_CL
4N_CL_5	39171	4902.85261995015	4N_CL
4N_CL_5	35920	4674.02782284459	4N_CL
4N_CL_5	38634	4559.61542429182	4N_CL
4N_CL_5	39254	4492.09335301477	4N_CL
4N_CL_5	39166	4377.68095446199	4N_CL
4N_CL_5	39411	4373.92972827993	4N_CL
4N_CL_5	39220	4372.0541151889	4N_CL
4N_CL_5	39484	4362.67604973376	4N_CL
4N_CL_5	38428	4126.34880026409	4N_CL
4N_CL_5	39308	4068.20479444218	4N_CL
4N_CL_5	38333	4064.45356826012	4N_CL
4N_CL_5	38640	3996.93149698308	4N_CL
4N_CL_5	38884	3961.29484825352	4N_CL
4N_CL_5	38998	3935.03626497912	4N_CL
4N_CL_5	39228	3732.47005114797	4N_CL
4N_CL_5	38671	3709.96269405562	4N_CL
4N_CL_5	38816	3672.45043223504	4N_CL
4N_CL_5	38319	3524.27699804374	4N_CL
4N_CL_5	39128	3357.34743294214	4N_CL
4N_CL_5	38548	3310.45710566641	4N_CL
4N_CL_5	39365	3286.07413548304	4N_CL
4N_CL_5	38677	3256.06432602657	4N_CL
4N_CL_5	39178	3207.29838565981	4N_CL
4N_CL_5	35876	3192.29348093158	4N_CL
4N_CL_5	39276	3192.29348093158	4N_CL
4N_CL_5	39018	3158.53244529305	4N_CL
4N_CL_5	38749	3124.77140965453	4N_CL
4N_CL_5	38475	3092.88598710704	4N_CL
4N_CL_5	39093	2984.10042782735	4N_CL
4N_CL_5	39426	2819.04647581678	4N_CL
4N_CL_5	38367	2753.40001763076	4N_CL
4N_CL_5	39205	2744.02195217562	4N_CL
4N_CL_5	38531	2729.01704744738	4N_CL
4N_CL_5	39306	2708.38530344606	4N_CL
4N_CL_5	38996	2674.62426780754	4N_CL
4N_CL_5	39388	2642.73884526004	4N_CL
4N_CL_5	38691	2631.48516671387	4N_CL
4N_CL_5	35869	2515.19715507006	4N_CL
4N_CL_5	38715	2479.56050634051	4N_CL
4N_CL_5	38673	2468.30682779434	4N_CL
4N_CL_5	39271	2460.80437543022	4N_CL
4N_CL_5	38414	2451.42630997507	4N_CL
4N_CL_5	38676	2382.028625607	4N_CL
4N_CL_5	35860	2340.76513760435	4N_CL
4N_CL_5	39303	2338.88952451333	4N_CL
4N_CL_5	38764	2323.88461978509	4N_CL
4N_CL_5	39017	2293.87481032863	4N_CL
4N_CL_5	38914	2224.47712596055	4N_CL
4N_CL_5	38948	2213.22344741437	4N_CL
4N_CL_5	38622	2181.33802486688	4N_CL
4N_CL_5	39229	2143.8257630463	4N_CL
4N_CL_5	38962	2138.19892377321	4N_CL
4N_CL_5	38811	2068.80123940513	4N_CL
CL_5	38760	44846.4233559096	CL
CL_5	38855	37978.5936213559	CL
CL_5	38613	32643.2250193811	CL
CL_5	38445	32494.1856621735	CL
CL_5	39895	29376.3784638129	CL
CL_5	38422	24471.3009092603	CL
CL_5	39912	23453.2659451078	CL
CL_5	38904	22208.0661542437	CL
CL_5	39269	21735.7075463194	CL
CL_5	38502	20621.518158162	CL
CL_5	38319	17696.0198078113	CL
CL_5	39166	17296.9789481908	CL
CL_5	39892	16696.0137981598	CL
CL_5	38375	16299.3767991394	CL
CL_5	39175	15436.390843695	CL
CL_5	39315	14307.7782919368	CL
CL_5	38838	14083.0173258253	CL
CL_5	39382	11625.0698621987	CL
CL_5	38693	11330.5969386835	CL
CL_5	38695	11239.2502358788	CL
CL_5	38428	10966.4120577648	CL
CL_5	39178	10951.988894164	CL
CL_5	38869	10165.9264779235	CL
CL_5	38633	9989.24272381444	CL
CL_5	39296	8840.19735695527	CL
CL_5	38833	8566.15724854116	CL
CL_5	39276	7996.44228631182	CL
CL_5	39346	7983.22105301114	CL
CL_5	39301	7221.19724277189	CL
CL_5	35912	6843.79112855246	CL
CL_5	38949	6837.78147705215	CL
CL_5	40154	6579.36646253884	CL
CL_5	39202	6513.26029603543	CL
CL_5	39264	6143.06576361637	CL
CL_5	39171	6105.80592431445	CL
CL_5	35869	5960.37235800696	CL
CL_5	39899	5569.74501048684	CL
CL_5	39887	5454.3597016809	CL
CL_5	38634	5395.46511697787	CL
CL_5	38816	5322.14736867409	CL
CL_5	38663	5165.89642966604	CL
CL_5	38681	5063.73235416078	CL
CL_5	39150	4966.37599985577	CL
CL_5	38817	4895.46211215212	CL
CL_5	39484	4613.00849163757	CL
CL_5	38677	4471.18071623027	CL
CL_5	39241	4361.80505892463	CL
CL_5	38866	4337.7664529234	CL
CL_5	39426	4319.73749842247	CL
CL_5	39343	4133.43830191287	CL
CL_5	38901	4049.30318090854	CL
CL_5	39410	3957.95647810383	CL
CL_5	38715	3897.85996310074	CL
CL_5	38914	3768.05149069405	CL
CL_5	38671	3721.17620899164	CL
CL_5	38531	3699.54146359053	CL
CL_5	38548	3661.07969398855	CL
CL_5	39876	3659.87776368848	CL
CL_5	39894	3635.83915768725	CL
CL_5	38545	3550.50210638285	CL
CL_5	38414	3533.67508218198	CL
CL_5	38481	3516.84805798112	CL
CL_5	39388	3479.5882186792	CL
CL_5	38764	3331.75079177159	CL
CL_5	39425	3324.53920997121	CL
CL_5	39875	3317.32762817084	CL
CL_5	38818	3152.66317706236	CL
CL_5	39254	3104.58596505989	CL
CL_5	39162	3038.47979855648	CL
CL_5	39229	3016.84505315537	CL
CL_5	38475	2900.25781404936	CL
CL_5	39137	2858.1902535472	CL
CL_5	38347	2822.13234454534	CL
CL_5	39891	2774.05513254286	CL
CL_5	38359	2758.43003864206	CL
CL_5	35860	2733.18950234076	CL
CL_5	38749	2688.71808123847	CL
CL_5	39128	2676.69877823785	CL
CL_5	39018	2668.28526613742	CL
CL_5	38676	2663.47754493717	CL
CL_5	35922	2653.86210253667	CL
CL_5	38822	2652.66017223661	CL
CL_5	38323	2622.61191473506	CL
CL_5	35856	2605.7848905342	CL
CL_5	39143	2578.14049363277	CL
CL_5	38640	2540.88065433086	CL
CL_5	39106	2532.46714223042	CL
CL_5	39461	2491.60151202832	CL
CL_5	38828	2425.49534552491	CL
CL_5	38820	2382.22585472268	CL
CL_5	39187	2365.39883052182	CL
CL_5	38622	2314.91775791922	CL
CL_5	39308	2312.51389731909	CL
CL_5	38462	2293.2830125181	CL
CL_5	38948	2282.46563981755	CL
CL_5	35876	2270.44633681693	CL
CL_5	39017	2225.97491571464	CL
CL_5	38691	2198.33051881321	CL
CL_5	39365	2174.29191281198	CL
CL_5	39417	2168.28226131167	CL
CL_4	38760	44716.7540978714	CL
CL_4	38855	39036.7780821026	CL
CL_4	38445	34048.6548888898	CL
CL_4	38613	33278.120764945	CL
CL_4	39895	29614.0139537218	CL
CL_4	38422	25622.9727694868	CL
CL_4	38904	23455.1672588113	CL
CL_4	39269	22810.7945319209	CL
CL_4	39912	22748.3921204746	CL
CL_4	38502	21858.4794702849	CL
CL_4	38319	18618.9803717285	CL
CL_4	39166	17849.8028219456	CL
CL_4	38375	17039.9280473065	CL
CL_4	39892	16889.3483153384	CL
CL_4	39175	15728.1208327737	CL
CL_4	39315	14162.6342499705	CL
CL_4	38838	13614.5782885732	CL
CL_4	39382	12154.9044903961	CL
CL_4	39178	11227.0077636739	CL
CL_4	38693	10844.4538500253	CL
CL_4	38428	10795.6171801978	CL
CL_4	38695	10735.9279170753	CL
CL_4	38633	10343.8779842936	CL
CL_4	38869	9623.53710433819	CL
CL_4	39276	8763.46908570971	CL
CL_4	39296	8663.08259773099	CL
CL_4	38833	8507.07656911542	CL
CL_4	39346	8250.68405252113	CL
CL_4	35912	7314.64788082767	CL
CL_4	39301	7268.52435932394	CL
CL_4	40154	6708.25923046974	CL
CL_4	38949	6597.02014919603	CL
CL_4	39202	6417.95235982858	CL
CL_4	39264	6168.34271404366	CL
CL_4	39171	6118.1494700543	CL
CL_4	35869	5844.12148935564	CL
CL_4	39899	5605.36443686572	CL
CL_4	39484	5491.41220726825	CL
CL_4	39150	5420.87035085078	CL
CL_4	39887	5324.55358535768	CL
CL_4	38634	5254.0117289402	CL
CL_4	38816	5230.94996818834	CL
CL_4	38681	5199.74876246522	CL
CL_4	38663	5041.0295855259	CL
CL_4	38817	4913.51161430969	CL
CL_4	38866	4760.21873401786	CL
CL_4	39343	4459.05927008171	CL
CL_4	39241	4206.73647597304	CL
CL_4	38677	4189.10101186867	CL
CL_4	38914	4065.65276313808	CL
CL_4	38901	3984.25831342561	CL
CL_4	38414	3980.18859093998	CL
CL_4	38715	3973.40572013061	CL
CL_4	38548	3886.58497377064	CL
CL_4	39410	3817.39969151504	CL
CL_4	39875	3726.50922266944	CL
CL_4	39876	3691.2382944607	CL
CL_4	38671	3653.25421792821	CL
CL_4	39426	3628.83588301447	CL
CL_4	39894	3440.27207451391	CL
CL_4	39388	3421.28003624766	CL
CL_4	38481	3289.69234254583	CL
CL_4	38764	3272.05687844146	CL
CL_4	38531	3263.91743347021	CL
CL_4	39229	3185.23613208149	CL
CL_4	38818	3155.39150052025	CL
CL_4	39143	3147.252055549	CL
CL_4	38545	3124.19029479713	CL
CL_4	39162	3082.13649577902	CL
CL_4	39137	3076.71019913152	CL
CL_4	38475	3068.57075416027	CL
CL_4	38749	2962.75796953406	CL
CL_4	39018	2934.26991213469	CL
CL_4	38347	2905.78185473533	CL
CL_4	39425	2847.44916577472	CL
CL_4	38359	2842.02286912722	CL
CL_4	39365	2840.66629496535	CL
CL_4	35856	2718.57462039664	CL
CL_4	35860	2699.58258213039	CL
CL_4	39254	2684.66026634977	CL
CL_4	35922	2667.0248022454	CL
CL_4	39106	2616.83155825604	CL
CL_4	38820	2569.35146259043	CL
CL_4	38323	2544.93312767669	CL
CL_4	39128	2534.08053438169	CL
CL_4	38640	2513.73192195358	CL
CL_4	38676	2493.38330952546	CL
CL_4	35876	2475.74784542109	CL
CL_4	39891	2471.67812293546	CL
CL_4	39187	2425.55460143173	CL
CL_4	38828	2424.19802726985	CL
CL_4	39461	2394.35339570861	CL
CL_4	39017	2359.08246749987	CL
CL_4	38822	2348.22987420488	CL
CL_4	38948	2325.16811345301	CL
CL_4	38508	2235.63421876929	CL
CL_4	39308	2230.20792212179	CL
CL_4	38860	2201.71986472242	CL
CL_4	38462	2192.2238455893	CL
CL_4	38680	2154.23976905682	CL
4N_CL_2	38422	41615.4397571544	4N_CL
4N_CL_2	38904	38770.093630109	4N_CL
4N_CL_2	39895	36593.033407287	4N_CL
4N_CL_2	40154	34633.7292656164	4N_CL
4N_CL_2	39202	27316.6243502359	4N_CL
4N_CL_2	39276	23079.6416585905	4N_CL
4N_CL_2	38833	21815.1546218353	4N_CL
4N_CL_2	39166	21690.508037452	4N_CL
4N_CL_2	38855	21586.8861781455	4N_CL
4N_CL_2	39269	21373.6353952248	4N_CL
4N_CL_2	39178	20182.2343075457	4N_CL
4N_CL_2	39143	19952.464097779	4N_CL
4N_CL_2	38914	19142.0110049418	4N_CL
4N_CL_2	38633	15894.6921579778	4N_CL
4N_CL_2	38428	15836.6238696707	4N_CL
4N_CL_2	38319	15576.8183383659	4N_CL
4N_CL_2	39315	14990.6289796801	4N_CL
4N_CL_2	39175	13602.4965359262	4N_CL
4N_CL_2	35912	13282.1197728529	4N_CL
4N_CL_2	39899	12229.3817529415	4N_CL
4N_CL_2	38445	12176.8199402497	4N_CL
4N_CL_2	35860	11632.6800317173	4N_CL
4N_CL_2	39301	11429.9416113349	4N_CL
4N_CL_2	38502	11220.1949492603	4N_CL
4N_CL_2	38695	10691.5732901893	4N_CL
4N_CL_2	38899	10675.0538633433	4N_CL
4N_CL_2	38838	10480.8254507301	4N_CL
4N_CL_2	39876	10173.4639936565	4N_CL
4N_CL_2	39296	9973.72910542798	4N_CL
4N_CL_2	38316	9876.11431042906	4N_CL
4N_CL_2	38613	9279.41258920491	4N_CL
4N_CL_2	35824	9067.6635723611	4N_CL
4N_CL_2	39382	9044.13590382289	4N_CL
4N_CL_2	39264	8427.91122359895	4N_CL
4N_CL_2	38901	8120.04917783313	4N_CL
4N_CL_2	38374	8059.97853475687	4N_CL
4N_CL_2	38680	7924.31899914299	4N_CL
4N_CL_2	38663	7890.27896806645	4N_CL
4N_CL_2	38760	7667.51699999199	4N_CL
4N_CL_2	39241	7559.89043114703	4N_CL
4N_CL_2	39346	7352.14612384164	4N_CL
4N_CL_2	39228	6343.96049754511	4N_CL
4N_CL_2	38951	6307.41752300706	4N_CL
4N_CL_2	38949	6008.06548501037	4N_CL
4N_CL_2	38648	5779.79704132059	4N_CL
4N_CL_2	39885	5578.05979832283	4N_CL
4N_CL_2	39229	5558.53683932304	4N_CL
4N_CL_2	35922	5530.50387255412	4N_CL
4N_CL_2	39137	5284.71482463377	4N_CL
4N_CL_2	38693	5168.07765932737	4N_CL
4N_CL_2	39150	5003.38397955996	4N_CL
4N_CL_2	39417	4719.55019102464	4N_CL
4N_CL_2	39106	4653.47248364076	4N_CL
4N_CL_2	38460	4635.95187941019	4N_CL
4N_CL_2	38857	4366.63516295163	4N_CL
4N_CL_2	38634	4219.4620874148	4N_CL
4N_CL_2	38640	4170.90498426149	4N_CL
4N_CL_2	39365	4166.39968603077	4N_CL
4N_CL_2	39364	4157.38908956933	4N_CL
4N_CL_2	39894	3978.67892641747	4N_CL
4N_CL_2	39171	3927.11829111035	4N_CL
4N_CL_2	38671	3918.60828334121	4N_CL
4N_CL_2	38681	3788.95581203495	4N_CL
4N_CL_2	39242	3787.95463465035	4N_CL
4N_CL_2	39266	3706.8592664974	4N_CL
4N_CL_2	39343	3690.84042834373	4N_CL
4N_CL_2	39887	3503.62025742273	4N_CL
4N_CL_2	38359	3472.5837585	4N_CL
4N_CL_2	38475	3427.5307761928	4N_CL
4N_CL_2	38542	3412.01252673144	4N_CL
4N_CL_2	38716	3278.35534588676	4N_CL
4N_CL_2	38691	3210.77587242597	4N_CL
4N_CL_2	38890	3119.16814173468	4N_CL
4N_CL_2	39484	3106.15283573482	4N_CL
4N_CL_2	39875	3099.14459404259	4N_CL
4N_CL_2	38419	2994.52155735145	4N_CL
4N_CL_2	39220	2931.94797081368	4N_CL
4N_CL_2	39308	2827.82552281483	4N_CL
4N_CL_2	38673	2769.75723450778	4N_CL
4N_CL_2	39128	2746.73015466188	4N_CL
4N_CL_2	39146	2723.70307481598	4N_CL
4N_CL_2	38902	2673.64420558577	4N_CL
4N_CL_2	39254	2670.64067343196	4N_CL
4N_CL_2	38345	2657.6253674321	4N_CL
4N_CL_2	38548	2652.11889181678	4N_CL
4N_CL_2	35857	2622.58415897095	4N_CL
4N_CL_2	39132	2399.32160220419	4N_CL
4N_CL_2	38498	2369.28628066606	4N_CL
4N_CL_2	38477	2284.1862029747	4N_CL
4N_CL_2	38381	2251.64793797506	4N_CL
4N_CL_2	35920	2216.10614082161	4N_CL
4N_CL_2	38531	2204.59260089866	4N_CL
4N_CL_2	39142	2198.58553659103	4N_CL
4N_CL_2	39392	2168.5502150529	4N_CL
4N_CL_2	38948	2137.01312743787	4N_CL
4N_CL_2	39255	2102.47250766902	4N_CL
4N_CL_2	39306	2044.90480805427	4N_CL
4N_CL_2	38414	1983.83298759341	4N_CL
4N_CL_2	38375	1974.82239113197	4N_CL
4N_CL_2	38887	1949.79295651686	4N_CL
CL_6	38760	38553.1618557092	CL
CL_6	38855	34171.4155695064	CL
CL_6	38445	31611.6621332313	CL
CL_6	39895	29915.5022805076	CL
CL_6	38613	29101.8971479003	CL
CL_6	39912	25763.0133727725	CL
CL_6	38422	25473.4251052343	CL
CL_6	39269	21672.5790937956	CL
CL_6	38904	21210.6168574847	CL
CL_6	38502	19874.718599496	CL
CL_6	39892	17737.2813867141	CL
CL_6	39166	16103.1761627486	CL
CL_6	38838	15625.7002692481	CL
CL_6	38319	15332.6645223345	CL
CL_6	39315	15199.9365663795	CL
CL_6	39175	14574.2190597345	CL
CL_6	38375	14425.9774465899	CL
CL_6	39382	13655.4658061758	CL
CL_6	38695	10694.0810226603	CL
CL_6	38428	10480.3373013821	CL
CL_6	38869	10371.7417010553	CL
CL_6	38693	10144.2080622753	CL
CL_6	39178	9894.26580755481	CL
CL_6	39276	8268.77928202794	CL
CL_6	38633	8165.35490076431	CL
CL_6	39296	7705.11640414111	CL
CL_6	39346	7482.75398442429	CL
CL_6	38833	7322.44619346565	CL
CL_6	40154	7282.80018064792	CL
CL_6	39171	6820.837944337	CL
CL_6	35912	6713.9660836979	CL
CL_6	35869	6546.76333398835	CL
CL_6	39264	6400.24546053153	CL
CL_6	39301	6388.17928271744	CL
CL_6	38949	6255.45132676244	CL
CL_6	38816	5893.4659923397	CL
CL_6	39202	5803.83152857788	CL
CL_6	38634	5757.29055700924	CL
CL_6	39899	5721.09202356697	CL
CL_6	38866	5691.7884488756	CL
CL_6	39887	5490.11090541151	CL
CL_6	39150	5415.99009883923	CL
CL_6	38663	5319.4606763265	CL
CL_6	39484	5076.41338035695	CL
CL_6	38677	4983.33143721968	CL
CL_6	38817	4805.78624938376	CL
CL_6	39425	4709.25682687103	CL
CL_6	38681	4583.42382966694	CL
CL_6	38531	4359.33767026239	CL
CL_6	39241	4199.02987930375	CL
CL_6	39388	4195.58239992829	CL
CL_6	39426	4150.76516804738	CL
CL_6	39894	4107.6716758542	CL
CL_6	39410	4097.32923772783	CL
CL_6	39343	4088.7105392892	CL
CL_6	39876	4055.95948522238	CL
CL_6	38764	4038.72208834511	CL
CL_6	38545	3950.81136427101	CL
CL_6	38715	3828.42584644237	CL
CL_6	38671	3719.83024611555	CL
CL_6	38548	3693.97415079964	CL
CL_6	38901	3650.88065860646	CL
CL_6	38414	3562.96993453237	CL
CL_6	38914	3471.61173108282	CL
CL_6	38481	3468.16425170736	CL
CL_6	39162	3447.47937545464	CL
CL_6	38749	3356.12117200509	CL
CL_6	39187	3340.60751481554	CL
CL_6	39254	3299.23776231009	CL
CL_6	39018	3268.210447931	CL
CL_6	39875	3259.59174949236	CL
CL_6	38827	3161.3385872919	CL
CL_6	38676	3135.48249197599	CL
CL_6	38475	3064.80916477917	CL
CL_6	38818	3042.40054883872	CL
CL_6	38359	3037.22932977554	CL
CL_6	39017	3032.05811071235	CL
CL_6	39891	2999.30705664553	CL
CL_6	38323	2968.27974226644	CL
CL_6	39143	2954.48982476462	CL
CL_6	35922	2952.7660850769	CL
CL_6	38508	2859.68414193962	CL
CL_6	38820	2821.76186880962	CL
CL_6	35856	2794.18203380598	CL
CL_6	39229	2783.83959567962	CL
CL_6	39128	2745.91732254962	CL
CL_6	38822	2711.44252879507	CL
CL_6	38462	2699.37635098098	CL
CL_6	38828	2630.42676347189	CL
CL_6	39461	2611.46562690689	CL
CL_6	39365	2564.92465533825	CL
CL_6	39106	2494.25132814143	CL
CL_6	38622	2458.05279469916	CL
CL_6	38347	2451.15783594825	CL
CL_6	38640	2433.92043907097	CL
CL_6	35876	2427.02548032006	CL
CL_6	39137	2402.89312469188	CL
CL_6	35860	2382.20824843915	CL
CL_6	38948	2273.61264811233	CL
CL_6	39308	2233.9666352946	CL
4N_CL_4	39895	36015.2463605895	4N_CL
4N_CL_4	38904	34552.1988517952	4N_CL
4N_CL_4	38838	27138.5729600709	4N_CL
4N_CL_4	38613	26480.521023801	4N_CL
4N_CL_4	39382	25514.5263367718	4N_CL
4N_CL_4	35912	25115.8618627598	4N_CL
4N_CL_4	39269	19880.8350998514	4N_CL
4N_CL_4	38375	19644.4475110942	4N_CL
4N_CL_4	38422	17906.6792910417	4N_CL
4N_CL_4	39315	17189.84990027	4N_CL
4N_CL_4	38693	16112.6891579874	4N_CL
4N_CL_4	38855	15466.1371584678	4N_CL
4N_CL_4	39885	15381.8042889653	4N_CL
4N_CL_4	39296	14396.6430406855	4N_CL
4N_CL_4	40154	13902.1457604205	4N_CL
4N_CL_4	39175	13534.1477844094	4N_CL
4N_CL_4	39264	13403.8151679055	4N_CL
4N_CL_4	38633	13070.3170021454	4N_CL
4N_CL_4	39417	12715.0967336346	4N_CL
4N_CL_4	39912	12543.8754531295	4N_CL
4N_CL_4	39202	11970.1563863621	4N_CL
4N_CL_4	38460	11540.8254143491	4N_CL
4N_CL_4	38949	10838.0515018278	4N_CL
4N_CL_4	38663	10734.5520710747	4N_CL
4N_CL_4	39106	8922.67314751991	4N_CL
4N_CL_4	39162	8890.72887876894	4N_CL
4N_CL_4	38445	8807.67378001643	4N_CL
4N_CL_4	38359	8711.84097376353	4N_CL
4N_CL_4	38760	8594.28606475998	4N_CL
4N_CL_4	39241	8426.89809650491	4N_CL
4N_CL_4	39887	7853.17902973756	4N_CL
4N_CL_4	39894	7648.73570973137	4N_CL
4N_CL_4	39346	7444.29238972519	4N_CL
4N_CL_4	38866	6845.01790795706	4N_CL
4N_CL_4	39150	6735.12962345374	4N_CL
4N_CL_4	38695	6585.63044569921	4N_CL
4N_CL_4	39120	6414.40916519404	4N_CL
4N_CL_4	35922	6272.57661193974	4N_CL
4N_CL_4	38869	6162.68832743642	4N_CL
4N_CL_4	39301	6075.79991643379	4N_CL
4N_CL_4	39892	6001.68921293155	4N_CL
4N_CL_4	39410	5821.5235371761	4N_CL
4N_CL_4	39228	5665.63550567139	4N_CL
4N_CL_4	39876	5500.8030789164	4N_CL
4N_CL_4	38716	5312.97077866072	4N_CL
4N_CL_4	39254	5305.30415416049	4N_CL
4N_CL_4	38333	5017.80573540179	4N_CL
4N_CL_4	38502	4974.36152990047	4N_CL
4N_CL_4	39143	4933.47286589924	4N_CL
4N_CL_4	38884	4828.69566439607	4N_CL
4N_CL_4	39171	4763.5293561441	4N_CL
4N_CL_4	39875	4708.58521389243	4N_CL
4N_CL_4	39411	4561.64157763799	4N_CL
4N_CL_4	38640	4468.36431288517	4N_CL
4N_CL_4	35920	4419.8090243837	4N_CL
4N_CL_4	39484	4407.03131688331	4N_CL
4N_CL_4	38428	4289.47640787976	4N_CL
4N_CL_4	35876	4206.42130912724	4N_CL
4N_CL_4	38634	4164.25487437597	4N_CL
4N_CL_4	39166	4049.25550687249	4N_CL
4N_CL_4	38677	3880.58976786739	4N_CL
4N_CL_4	39308	3843.53441611627	4N_CL
4N_CL_4	39220	3832.03447936592	4N_CL
4N_CL_4	38548	3811.5901473653	4N_CL
4N_CL_4	38671	3773.25702486414	4N_CL
4N_CL_4	38816	3700.42409211194	4N_CL
4N_CL_4	39426	3633.98001310993	4N_CL
4N_CL_4	39178	3628.86893010977	4N_CL
4N_CL_4	39018	3547.0916021073	4N_CL
4N_CL_4	38749	3529.20281160676	4N_CL
4N_CL_4	38998	3517.70287485641	4N_CL
4N_CL_4	38367	3295.37076434969	4N_CL
4N_CL_4	39205	3258.31541259856	4N_CL
4N_CL_4	38319	3242.9821635981	4N_CL
4N_CL_4	38531	3124.14948384451	4N_CL
4N_CL_4	39128	3117.76063009431	4N_CL
4N_CL_4	38475	3042.37215584203	4N_CL
4N_CL_4	38996	3041.09438509199	4N_CL
4N_CL_4	38715	2988.70578434041	4N_CL
4N_CL_4	39093	2959.31705708952	4N_CL
4N_CL_4	38691	2920.98393458836	4N_CL
4N_CL_4	35869	2871.15087533685	4N_CL
4N_CL_4	39276	2859.6509385865	4N_CL
4N_CL_4	38414	2834.09552358573	4N_CL
4N_CL_4	35860	2733.15163433268	4N_CL
4N_CL_4	38948	2724.20723908241	4N_CL
4N_CL_4	39306	2662.87424308055	4N_CL
4N_CL_4	39303	2627.09666207947	4N_CL
4N_CL_4	39365	2598.98570557862	4N_CL
4N_CL_4	39899	2574.70806132788	4N_CL
4N_CL_4	38481	2569.59697832773	4N_CL
4N_CL_4	39271	2556.81927082734	4N_CL
4N_CL_4	39388	2546.59710482703	4N_CL
4N_CL_4	39229	2413.70894682301	4N_CL
4N_CL_4	38676	2397.09792707251	4N_CL
4N_CL_4	38828	2380.48690732201	4N_CL
4N_CL_4	38622	2367.70919982162	4N_CL
4N_CL_4	38673	2320.43168207019	4N_CL
4N_CL_4	38545	2299.98735006957	4N_CL
4N_CL_4	38811	2298.70957931954	4N_CL
4N_CL_3	38904	35370.0113029654	4N_CL
4N_CL_3	39895	35109.6448908452	4N_CL
4N_CL_3	38613	27571.2714764001	4N_CL
4N_CL_3	35912	26837.6508210731	4N_CL
4N_CL_3	38838	25770.1485313803	4N_CL
4N_CL_3	39382	22056.098240842	4N_CL
4N_CL_3	38375	18516.6466031373	4N_CL
4N_CL_3	38422	17534.9120727311	4N_CL
4N_CL_3	39315	17015.7108156208	4N_CL
4N_CL_3	39269	16796.6967160138	4N_CL
4N_CL_3	38855	16781.3810447126	4N_CL
4N_CL_3	38693	15862.4407666412	4N_CL
4N_CL_3	39885	15125.7569770541	4N_CL
4N_CL_3	39296	14915.9322802278	4N_CL
4N_CL_3	39264	14082.7597614431	4N_CL
4N_CL_3	39175	13375.1757473282	4N_CL
4N_CL_3	38633	13176.0720204127	4N_CL
4N_CL_3	39202	12970.8420249768	4N_CL
4N_CL_3	40154	12857.506057348	4N_CL
4N_CL_3	39417	12212.716295568	4N_CL
4N_CL_3	38949	11382.6069110435	4N_CL
4N_CL_3	38460	11209.5398253401	4N_CL
4N_CL_3	39912	11132.9614688341	4N_CL
4N_CL_3	38663	11041.067441027	4N_CL
4N_CL_3	39162	10365.6463366446	4N_CL
4N_CL_3	38445	8529.29734763204	4N_CL
4N_CL_3	39241	8392.98787305146	4N_CL
4N_CL_3	38760	8299.56227811421	4N_CL
4N_CL_3	39106	8206.13668317696	4N_CL
4N_CL_3	38359	8161.72123640351	4N_CL
4N_CL_3	38866	7993.24885209044	4N_CL
4N_CL_3	39346	7673.15132189559	4N_CL
4N_CL_3	39887	7244.3125254623	4N_CL
4N_CL_3	38695	6964.03574065055	4N_CL
4N_CL_3	39894	6703.66932853034	4N_CL
4N_CL_3	39120	6694.47992574963	4N_CL
4N_CL_3	39228	6602.58589794249	4N_CL
4N_CL_3	39892	6576.54925673047	4N_CL
4N_CL_3	39301	6512.22343726548	4N_CL
4N_CL_3	35922	6274.83053209705	4N_CL
4N_CL_3	39150	6118.61068482493	4N_CL
4N_CL_3	39410	6006.80628432625	4N_CL
4N_CL_3	38869	5890.40718243721	4N_CL
4N_CL_3	38716	5654.54584439891	4N_CL
4N_CL_3	39254	5241.02271926681	4N_CL
4N_CL_3	38333	5176.69689980182	4N_CL
4N_CL_3	38884	4913.26735342137	4N_CL
4N_CL_3	38502	4888.76227933947	4N_CL
4N_CL_3	39876	4744.79496910829	4N_CL
4N_CL_3	39171	4729.4792978071	4N_CL
4N_CL_3	38428	4574.79101766509	4N_CL
4N_CL_3	35876	4538.03340654224	4N_CL
4N_CL_3	39875	4319.01930693524	4N_CL
4N_CL_3	39411	4243.97251755942	4N_CL
4N_CL_3	38640	4181.17826522454	4N_CL
4N_CL_3	39484	4170.45729531371	4N_CL
4N_CL_3	39308	3971.35356839826	4N_CL
4N_CL_3	39166	3911.62245032362	4N_CL
4N_CL_3	39143	3903.96461467303	4N_CL
4N_CL_3	38677	3902.43304754291	4N_CL
4N_CL_3	38548	3848.82819798875	4N_CL
4N_CL_3	38816	3809.00745260566	4N_CL
4N_CL_3	35920	3740.08693175031	4N_CL
4N_CL_3	39426	3732.42909609971	4N_CL
4N_CL_3	38367	3655.85073959377	4N_CL
4N_CL_3	38634	3629.81409838175	4N_CL
4N_CL_3	39205	3571.61454743723	4N_CL
4N_CL_3	39178	3551.70417474568	4N_CL
4N_CL_3	39220	3502.69402658188	4N_CL
4N_CL_3	38671	3390.8896260832	4N_CL
4N_CL_3	38998	3377.10552191213	4N_CL
4N_CL_3	38319	3204.0384362087	4N_CL
4N_CL_3	38749	3196.3806005581	4N_CL
4N_CL_3	38996	3196.3806005581	4N_CL
4N_CL_3	39018	3196.3806005581	4N_CL
4N_CL_3	39093	3176.47022786656	4N_CL
4N_CL_3	38715	3164.21769082561	4N_CL
4N_CL_3	35860	3139.7126167437	4N_CL
4N_CL_3	38531	3089.17090144978	4N_CL
4N_CL_3	39128	3057.00799171729	4N_CL
4N_CL_3	38475	3012.59254494384	4N_CL
4N_CL_3	38699	2857.90426480183	4N_CL
4N_CL_3	38481	2836.46232498017	4N_CL
4N_CL_3	38414	2825.74135506933	4N_CL
4N_CL_3	35869	2821.14665367898	4N_CL
4N_CL_3	38948	2804.29941524767	4N_CL
4N_CL_3	39306	2755.28926708387	4N_CL
4N_CL_3	39276	2739.97359578268	4N_CL
4N_CL_3	38691	2689.43188048875	4N_CL
4N_CL_3	39271	2649.61113510566	4N_CL
4N_CL_3	38681	2600.60098694186	4N_CL
4N_CL_3	39229	2594.47471842138	4N_CL
4N_CL_3	39899	2542.40143599734	4N_CL
4N_CL_3	38828	2494.92285496366	4N_CL
4N_CL_3	38811	2473.48091514199	4N_CL
4N_CL_3	38545	2458.1652438408	4N_CL
4N_CL_3	39142	2426.00233410831	4N_CL
4N_CL_3	39303	2401.4972600264	4N_CL
4N_CL_3	38622	2392.30785724569	4N_CL
4N_CL_3	38885	2387.71315585533	4N_CL
4N_CL_1	38422	34964.7441660512	4N_CL
4N_CL_1	39895	34907.3461807205	4N_CL
4N_CL_1	38904	34090.3034303496	4N_CL
4N_CL_1	40154	30226.4819076279	4N_CL
4N_CL_1	39166	27264.6287258174	4N_CL
4N_CL_1	38833	26626.2225624452	4N_CL
4N_CL_1	38855	24912.4827147139	4N_CL
4N_CL_1	39276	24467.3554815369	4N_CL
4N_CL_1	39202	23648.5556499824	4N_CL
4N_CL_1	39178	22843.8124678967	4N_CL
4N_CL_1	39269	21635.5263073123	4N_CL
4N_CL_1	38319	21345.0222182916	4N_CL
4N_CL_1	39143	20140.2502200744	4N_CL
4N_CL_1	38914	20107.451371314	4N_CL
4N_CL_1	38633	17709.0355557091	4N_CL
4N_CL_1	38428	17547.9697805464	4N_CL
4N_CL_1	38695	15336.3902641303	4N_CL
4N_CL_1	38502	14056.6494687465	4N_CL
4N_CL_1	39175	14001.5942583272	4N_CL
4N_CL_1	38445	13951.2245977309	4N_CL
4N_CL_1	38613	13499.0690398196	4N_CL
4N_CL_1	38901	12707.7968134747	4N_CL
4N_CL_1	39315	12308.3536910712	4N_CL
4N_CL_1	39899	11471.3973539529	4N_CL
4N_CL_1	38316	11231.2629255285	4N_CL
4N_CL_1	38680	11193.1928332173	4N_CL
4N_CL_1	38899	10747.4799063124	4N_CL
4N_CL_1	38375	10630.9268544674	4N_CL
4N_CL_1	39301	10402.5063006003	4N_CL
4N_CL_1	35860	10295.9100421289	4N_CL
4N_CL_1	38760	9181.33487800292	4N_CL
4N_CL_1	35824	8748.5072131111	4N_CL
4N_CL_1	39346	8408.21915722187	4N_CL
4N_CL_1	38838	8323.87926040939	4N_CL
4N_CL_1	39137	8100.72995009304	4N_CL
4N_CL_1	39876	8067.93110133263	4N_CL
4N_CL_1	38374	7938.49278747459	4N_CL
4N_CL_1	39296	7819.59696071811	4N_CL
4N_CL_1	35912	7616.36123714915	4N_CL
4N_CL_1	39264	7561.30602672989	4N_CL
4N_CL_1	39382	6613.65357504523	4N_CL
4N_CL_1	38648	6164.42648577321	4N_CL
4N_CL_1	38949	6013.31750398418	4N_CL
4N_CL_1	38663	5736.2843707043	4N_CL
4N_CL_1	39241	5704.07121567176	4N_CL
4N_CL_1	38693	5656.04432998687	4N_CL
4N_CL_1	39229	5400.68186463798	4N_CL
4N_CL_1	38460	4680.27857936472	4N_CL
4N_CL_1	39150	4546.15471568377	4N_CL
4N_CL_1	39343	4539.71208467726	4N_CL
4N_CL_1	38542	4505.74184846112	4N_CL
4N_CL_1	38951	4481.72840561868	4N_CL
4N_CL_1	39132	4465.32898123847	4N_CL
4N_CL_1	38681	4447.17247567468	4N_CL
4N_CL_1	38419	4410.85946454708	4N_CL
4N_CL_1	39228	4347.01884820986	4N_CL
4N_CL_1	38890	4314.80569317731	4N_CL
4N_CL_1	39242	4269.70727613175	4N_CL
4N_CL_1	35922	4213.48067825676	4N_CL
4N_CL_1	38857	3925.90505787533	4N_CL
4N_CL_1	39885	3776.55315726989	4N_CL
4N_CL_1	39364	3775.96746354203	4N_CL
4N_CL_1	39365	3770.69621999125	4N_CL
4N_CL_1	39887	3696.89881028033	4N_CL
4N_CL_1	39417	3686.94201690663	4N_CL
4N_CL_1	38902	3683.42785453945	4N_CL
4N_CL_1	39255	3389.99529687937	4N_CL
4N_CL_1	38671	3315.02649971272	4N_CL
4N_CL_1	38475	3288.67028195882	4N_CL
4N_CL_1	39171	3261.72837047705	4N_CL
4N_CL_1	39894	3228.92952171665	4N_CL
4N_CL_1	38640	3028.62226678701	4N_CL
4N_CL_1	38634	2983.52384974145	4N_CL
4N_CL_1	38359	2947.79653234171	4N_CL
4N_CL_1	39266	2941.35390133521	4N_CL
4N_CL_1	39146	2873.9991226308	4N_CL
4N_CL_1	39875	2749.83205232353	4N_CL
4N_CL_1	39220	2548.93910366603	4N_CL
4N_CL_1	39106	2543.08216638739	4N_CL
4N_CL_1	39484	2526.09704827932	4N_CL
4N_CL_1	38498	2524.92566082359	4N_CL
4N_CL_1	38538	2413.05815880148	4N_CL
4N_CL_1	38414	2410.71538389003	4N_CL
4N_CL_1	38716	2397.24442814914	4N_CL
4N_CL_1	39254	2394.90165323769	4N_CL
4N_CL_1	38548	2381.4306974968	4N_CL
4N_CL_1	39128	2329.88964944473	4N_CL
4N_CL_1	38347	2273.07735784188	4N_CL
4N_CL_1	35857	2256.67793346168	4N_CL
4N_CL_1	38381	2103.2261767612	4N_CL
4N_CL_1	38673	2049.34235379767	4N_CL
4N_CL_1	39392	2036.45709178465	4N_CL
4N_CL_1	39142	2025.91460468309	4N_CL
4N_CL_1	39400	1975.54494408675	4N_CL
4N_CL_1	39308	1954.45996988363	4N_CL
4N_CL_1	38691	1942.16040159848	4N_CL
4N_CL_1	38531	1840.24969295006	4N_CL
4N_CL_1	38333	1781.09462643575	4N_CL
4N_CL_1	38477	1770.55213933419	4N_CL
4N_CL_1	38646	1763.52381459982	4N_CL
SB_4N_1	38901	34322.6694594498	SB_4N
SB_4N_1	39266	33800.5834252902	SB_4N
SB_4N_1	39885	25009.4037917962	SB_4N
SB_4N_1	39202	23855.9760511566	SB_4N
SB_4N_1	39400	23623.4175486461	SB_4N
SB_4N_1	38833	22713.4738777491	SB_4N
SB_4N_1	38422	22278.0119837865	SB_4N
SB_4N_1	38428	21463.2768273401	SB_4N
SB_4N_1	38381	18026.4055352045	SB_4N
SB_4N_1	39895	17468.4212087111	SB_4N
SB_4N_1	35912	17147.6777706848	SB_4N
SB_4N_1	39296	14661.3308277366	SB_4N
SB_4N_1	38914	14523.2004420172	SB_4N
SB_4N_1	38660	13563.3113209167	SB_4N
SB_4N_1	40154	13507.1226894376	SB_4N
SB_4N_1	38716	13359.6275318051	SB_4N
SB_4N_1	38316	13227.7403273612	SB_4N
SB_4N_1	38948	13040.4448890977	SB_4N
SB_4N_1	39220	12601.8614044973	SB_4N
SB_4N_1	39132	12435.6367030384	SB_4N
SB_4N_1	38868	10014.062765823	SB_4N
SB_4N_1	35824	10004.6979939098	SB_4N
SB_4N_1	38899	9605.91478994036	SB_4N
SB_4N_1	38319	9584.84405313572	SB_4N
SB_4N_1	38502	9465.44321124272	SB_4N
SB_4N_1	39242	8968.32990218496	SB_4N
SB_4N_1	39145	8943.35717708315	SB_4N
SB_4N_1	39175	8709.23787925375	SB_4N
SB_4N_1	39143	8667.87680330389	SB_4N
SB_4N_1	38887	8663.97481500674	SB_4N
SB_4N_1	39308	8617.93135310029	SB_4N
SB_4N_1	38735	8219.14814913087	SB_4N
SB_4N_1	39411	8064.62941256347	SB_4N
SB_4N_1	38538	7597.17121456409	SB_4N
SB_4N_1	39306	7221.79994037762	SB_4N
SB_4N_1	39241	6582.65425730335	SB_4N
SB_4N_1	38657	6408.62557925016	SB_4N
SB_4N_1	39876	6285.32274906001	SB_4N
SB_4N_1	38648	6268.93439821195	SB_4N
SB_4N_1	38634	6236.15769651584	SB_4N
SB_4N_1	38419	6189.33383694996	SB_4N
SB_4N_1	39271	6076.17617633241	SB_4N
SB_4N_1	38811	5986.43044549781	SB_4N
SB_4N_1	38949	5458.88162772222	SB_4N
SB_4N_1	38656	5409.71657517805	SB_4N
SB_4N_1	38542	5401.91259858373	SB_4N
SB_4N_1	38673	5229.44471584941	SB_4N
SB_4N_1	38667	4972.6938858965	SB_4N
SB_4N_1	38374	4844.70866974976	SB_4N
SB_4N_1	39276	4748.7197576397	SB_4N
SB_4N_1	35860	4734.67259976994	SB_4N
SB_4N_1	38902	4677.70357063145	SB_4N
SB_4N_1	39142	4660.53482212396	SB_4N
SB_4N_1	39382	4613.71096255808	SB_4N
SB_4N_1	38345	4547.37716150642	SB_4N
SB_4N_1	39387	4527.0868223612	SB_4N
SB_4N_1	39104	4463.09421428783	SB_4N
SB_4N_1	39314	4461.53341896897	SB_4N
SB_4N_1	38375	4371.00729047493	SB_4N
SB_4N_1	38994	4329.64621452507	SB_4N
SB_4N_1	38760	4303.11269410441	SB_4N
SB_4N_1	38957	4047.92265947036	SB_4N
SB_4N_1	39088	3983.93005139699	SB_4N
SB_4N_1	38442	3862.1880165257	SB_4N
SB_4N_1	38384	3817.70534993811	SB_4N
SB_4N_1	38500	3779.46586462598	SB_4N
SB_4N_1	38956	3723.27723314692	SB_4N
SB_4N_1	39346	3678.0141688999	SB_4N
SB_4N_1	39866	3659.28462507355	SB_4N
SB_4N_1	39228	3545.34656679658	SB_4N
SB_4N_1	38320	3506.32668382501	SB_4N
SB_4N_1	38885	3471.2087891506	SB_4N
SB_4N_1	39340	3466.52640319401	SB_4N
SB_4N_1	39128	3465.74600553458	SB_4N
SB_4N_1	38445	3439.21248511391	SB_4N
SB_4N_1	38918	3383.80425129429	SB_4N
SB_4N_1	38322	3379.90226299713	SB_4N
SB_4N_1	39875	3330.73721045296	SB_4N
SB_4N_1	38525	3128.61421666024	SB_4N
SB_4N_1	39269	3056.03723433313	SB_4N
SB_4N_1	38528	3052.13524603597	SB_4N
SB_4N_1	38926	3024.04093029644	SB_4N
SB_4N_1	38776	3013.1153630644	SB_4N
SB_4N_1	38462	3001.40939817293	SB_4N
SB_4N_1	38855	2977.21707073056	SB_4N
SB_4N_1	38838	2962.38951520137	SB_4N
SB_4N_1	38964	2960.04832222307	SB_4N
SB_4N_1	38691	2918.68724627321	SB_4N
SB_4N_1	38925	2877.32617032335	SB_4N
SB_4N_1	38663	2850.01225224325	SB_4N
SB_4N_1	38498	2804.74918799624	SB_4N
SB_4N_1	39183	2760.26652140865	SB_4N
SB_4N_1	38646	2687.68953908153	SB_4N
SB_4N_1	38680	2603.40659186295	SB_4N
SB_4N_1	35920	2546.43756272446	SB_4N
SB_4N_1	38613	2526.92762123868	SB_4N
SB_4N_1	38633	2515.22165634721	SB_4N
SB_4N_1	39343	2466.05660380303	SB_4N
SB_4N_1	39481	2460.59382018701	SB_4N
SB_4N_1	39229	2448.88785529554	SB_4N
CL_3	38904	32170.0486292131	CL
CL_3	38422	18233.5546370571	CL
CL_3	38838	18002.5298712022	CL
CL_3	39912	15129.4218740249	CL
CL_3	39895	13766.6757876444	CL
CL_3	39315	13457.0425949662	CL
CL_3	38663	12690.1603851933	CL
CL_3	39382	12393.1285433799	CL
CL_3	39887	12053.4921343568	CL
CL_3	38359	10684.1453403805	CL
CL_3	39269	10385.3133055864	CL
CL_3	40154	10150.0880894432	CL
CL_3	38855	9830.8538675346	CL
CL_3	39876	9291.39603765524	CL
CL_3	35912	8849.7486930599	CL
CL_3	39891	8677.53023124079	CL
CL_3	39892	8087.06693357528	CL
CL_3	38671	7948.45207406234	CL
CL_3	39254	7941.85136646649	CL
CL_3	38949	7826.03895137559	CL
CL_3	39202	7803.83657128044	CL
CL_3	38613	7709.62647195779	CL
CL_3	38676	7420.99553072089	CL
CL_3	38445	7303.9829869762	CL
CL_3	39301	7290.7815717845	CL
CL_3	39410	7243.97655428662	CL
CL_3	38634	7144.96594034881	CL
CL_3	35920	7095.16060121645	CL
CL_3	39143	7085.55957198612	CL
CL_3	39120	6990.14934400968	CL
CL_3	39885	6765.12522142374	CL
CL_3	38693	6626.5103619108	CL
CL_3	39166	6525.6995549923	CL
CL_3	39426	6285.67382423396	CL
CL_3	39346	6282.07343827258	CL
CL_3	39296	6258.07086519675	CL
CL_3	39356	6125.45664895277	CL
CL_3	35922	6058.24944434043	CL
CL_3	39108	6024.64584203427	CL
CL_3	39894	5992.84243270879	CL
CL_3	38677	5935.83632165368	CL
CL_3	38319	5873.42963165651	CL
CL_3	38673	5844.02647963862	CL
CL_3	39264	5640.60467282093	CL
CL_3	38333	5614.20184243751	CL
CL_3	39899	5455.18479581011	CL
CL_3	39093	5434.78260869565	CL
CL_3	39392	5181.55546274561	CL
CL_3	39220	5080.14459150021	CL
CL_3	38437	4950.53069689071	CL
CL_3	35869	4861.72117651012	CL
CL_3	38816	4857.52072622185	CL
CL_3	39162	4816.11628766604	CL
CL_3	38531	4810.71570872398	CL
CL_3	38475	4757.30998363025	CL
CL_3	39228	4719.50593103581	CL
CL_3	38375	4658.89943401933	CL
CL_3	39411	4655.89911238485	CL
CL_3	38622	4612.09441652145	CL
CL_3	39175	4415.27331729961	CL
CL_3	38428	4412.87305999203	CL
CL_3	39018	4407.47248104997	CL
CL_3	38374	4259.85665663359	CL
CL_3	38948	4237.05421221155	CL
CL_3	39875	4178.84797250265	CL
CL_3	39178	4147.64462750407	CL
CL_3	39002	4116.44128250549	CL
CL_3	38633	4103.23986731378	CL
CL_3	38691	4082.23761587242	CL
CL_3	38477	4014.43034693319	CL
CL_3	38716	4007.22957501044	CL
CL_3	39308	3988.62758087667	CL
CL_3	39417	3911.21928270711	CL
CL_3	38914	3899.21799616919	CL
CL_3	38869	3854.8132359789	CL
CL_3	39343	3791.80648165483	CL
CL_3	39388	3760.60313665625	CL
CL_3	39425	3737.20062790731	CL
CL_3	39145	3736.00049925352	CL
CL_3	39128	3729.39979165767	CL
CL_3	38695	3716.79844079285	CL
CL_3	39364	3696.39625367839	CL
CL_3	39461	3605.18647599023	CL
CL_3	38764	3547.58030060823	CL
CL_3	39171	3518.17714859033	CL
CL_3	39241	3511.57644099447	CL
CL_3	38408	3496.57483282208	CL
CL_3	38388	3489.37406089933	CL
CL_3	38502	3469.57193811177	CL
CL_3	38886	3395.16396157668	CL
CL_3	38460	3378.96222475049	CL
CL_3	39306	3319.5558563878	CL
CL_3	38481	3183.34125418245	CL
CL_3	35885	3174.94035360591	CL
CL_3	38323	3171.33996764453	CL
CL_3	39191	3005.72221342128	CL
CL_3	39866	2921.71320765586	CL
CL_3	35876	2901.9110848683	CL
CL_3	38648	2879.70870477315	CL
CL_3	39276	2866.50728958144	CL
4N_C3_1	39895	24099.3572780092	4N_C3
4N_C3_1	38838	22072.6132873804	4N_C3
4N_C3_1	40154	18470.6276802728	4N_C3
4N_C3_1	39894	18025.8142301843	4N_C3
4N_C3_1	38428	17137.8595610226	4N_C3
4N_C3_1	39202	16871.1387140711	4N_C3
4N_C3_1	39220	15203.0882762392	4N_C3
4N_C3_1	39382	14872.8226507035	4N_C3
4N_C3_1	35912	14234.8665183398	4N_C3
4N_C3_1	39885	13477.345868377	4N_C3
4N_C3_1	39411	13392.8982021008	4N_C3
4N_C3_1	39876	12539.2242687543	4N_C3
4N_C3_1	39269	12184.7112934958	4N_C3
4N_C3_1	39276	12111.9692443272	4N_C3
4N_C3_1	38660	11649.5973685773	4N_C3
4N_C3_1	38374	11602.7749001469	4N_C3
4N_C3_1	39296	11046.7580875363	4N_C3
4N_C3_1	39308	10651.2754524012	4N_C3
4N_C3_1	38716	10596.9279444017	4N_C3
4N_C3_1	38367	10437.2298824338	4N_C3
4N_C3_1	38833	10272.5151274198	4N_C3
4N_C3_1	38657	10065.1584815139	4N_C3
4N_C3_1	38502	9947.2661949303	4N_C3
4N_C3_1	38957	9736.56508699364	4N_C3
4N_C3_1	38914	9346.93526041236	4N_C3
4N_C3_1	38381	9291.75163690514	4N_C3
4N_C3_1	39315	8943.09147020043	4N_C3
4N_C3_1	38855	8918.00800496987	4N_C3
4N_C3_1	39306	8633.72873235692	4N_C3
4N_C3_1	38904	8078.54803525397	4N_C3
4N_C3_1	38899	8001.62540854694	4N_C3
4N_C3_1	38633	7999.95317753157	4N_C3
4N_C3_1	39128	7882.89700645565	4N_C3
4N_C3_1	35824	7790.0881851026	4N_C3
4N_C3_1	39175	7739.92125464149	4N_C3
4N_C3_1	38676	7734.06844608769	4N_C3
4N_C3_1	38442	7535.07295525862	4N_C3
4N_C3_1	38663	6989.08952874022	4N_C3
4N_C3_1	39242	6233.24110979284	4N_C3
4N_C3_1	38634	6218.1910306545	4N_C3
4N_C3_1	39143	6155.48236757812	4N_C3
4N_C3_1	39228	6101.13485957858	4N_C3
4N_C3_1	38667	5869.53086394979	4N_C3
4N_C3_1	39254	5836.08624364239	4N_C3
4N_C3_1	38673	5696.45495385897	4N_C3
4N_C3_1	38691	5636.25463730563	4N_C3
4N_C3_1	39123	5550.13474001406	4N_C3
4N_C3_1	38680	5532.57631435267	4N_C3
4N_C3_1	39088	5531.74019884499	4N_C3
4N_C3_1	38942	5482.40938389157	4N_C3
4N_C3_1	38528	5478.22880635314	4N_C3
4N_C3_1	38948	5466.52318924555	4N_C3
4N_C3_1	38622	5456.48980315333	4N_C3
4N_C3_1	38640	5397.12560210768	4N_C3
4N_C3_1	38951	5389.60056253851	4N_C3
4N_C3_1	39899	5178.89945460185	4N_C3
4N_C3_1	38316	5153.8159893713	4N_C3
4N_C3_1	38492	5107.82963644862	4N_C3
4N_C3_1	38967	5081.07394020269	4N_C3
4N_C3_1	38319	4984.9206568189	4N_C3
4N_C3_1	38347	4955.65661404992	4N_C3
4N_C3_1	38460	4890.43960445048	4N_C3
4N_C3_1	39271	4867.02837023529	4N_C3
4N_C3_1	38315	4732.41377349798	4N_C3
4N_C3_1	39241	4677.23014999076	4N_C3
4N_C3_1	39155	4604.48810082215	4N_C3
4N_C3_1	38998	4595.29083023762	4N_C3
4N_C3_1	38760	4508.33481743836	4N_C3
4N_C3_1	39106	4424.72326666984	4N_C3
4N_C3_1	39321	4330.24221430142	4N_C3
4N_C3_1	39171	4270.04189774809	4N_C3
4N_C3_1	39145	4222.38331381004	4N_C3
4N_C3_1	35922	4213.1860432255	4N_C3
4N_C3_1	38425	4209.00546568707	4N_C3
4N_C3_1	38345	4163.01911276439	4N_C3
4N_C3_1	39142	4022.55170747328	4N_C3
4N_C3_1	39229	4010.84609036569	4N_C3
4N_C3_1	38695	3957.33469787384	4N_C3
4N_C3_1	38996	3953.9902358431	4N_C3
4N_C3_1	38932	3951.48188932005	4N_C3
4N_C3_1	38949	3892.95380378208	4N_C3
4N_C3_1	39190	3809.34225301357	4N_C3
4N_C3_1	39407	3805.99779098283	4N_C3
4N_C3_1	39365	3804.32555996746	4N_C3
4N_C3_1	39183	3761.68366907552	4N_C3
4N_C3_1	35860	3671.38319424552	4N_C3
4N_C3_1	38477	3607.83841566145	4N_C3
4N_C3_1	39361	3580.24660390784	4N_C3
4N_C3_1	38868	3546.80198360043	4N_C3
4N_C3_1	38735	3531.7519044621	4N_C3
4N_C3_1	38422	3469.8793568934	4N_C3
4N_C3_1	38901	3402.99011627858	4N_C3
4N_C3_1	38508	3329.41195160229	4N_C3
4N_C3_1	38715	3239.94759227998	4N_C3
4N_C3_1	39267	3221.55305111091	4N_C3
4N_C3_1	39243	3219.04470458785	4N_C3
4N_C3_1	39116	3194.79735486498	4N_C3
4N_C3_1	38964	3178.07504471128	4N_C3
4N_C3_1	39435	3168.04165861905	4N_C3
4N_C3_1	38774	3158.84438803452	4N_C3
CL_1	38904	21368.35668561	CL
CL_1	38422	14124.286323697	CL
CL_1	38838	12969.9896060467	CL
CL_1	39895	12298.4107949195	CL
CL_1	39912	11834.8431199821	CL
CL_1	38663	11413.538025096	CL
CL_1	39887	10898.4628307212	CL
CL_1	38359	9913.21643327597	CL
CL_1	39315	9544.73956345396	CL
CL_1	39891	9301.06937534586	CL
CL_1	39382	8942.49779772337	CL
CL_1	38671	8440.62965961454	CL
CL_1	39269	8372.61331984453	CL
CL_1	39885	8319.12474196714	CL
CL_1	40154	7959.23245871804	CL
CL_1	38855	7779.61649350015	CL
CL_1	38676	7743.95744158189	CL
CL_1	39876	7701.69486153062	CL
CL_1	39892	7603.96264516206	CL
CL_1	38613	7498.96654784718	CL
CL_1	35920	6932.38383403485	CL
CL_1	39254	6856.44326050522	CL
CL_1	39426	6727.67446191151	CL
CL_1	38634	6721.7312865918	CL
CL_1	35912	6714.46740564549	CL
CL_1	39120	6651.73388838188	CL
CL_1	38949	6594.94354643799	CL
CL_1	39108	6573.81225641236	CL
CL_1	39356	6262.78608134754	CL
CL_1	39301	6138.63975244694	CL
CL_1	39410	6036.94541919857	CL
CL_1	39894	6025.05906855915	CL
CL_1	39899	5908.17662060486	CL
CL_1	38693	5664.50643249675	CL
CL_1	39296	5632.149144645	CL
CL_1	39202	5626.86632213859	CL
CL_1	38445	5605.73503211296	CL
CL_1	39093	5565.45351050159	CL
CL_1	38677	5537.71869234294	CL
CL_1	39346	5469.04199975963	CL
CL_1	39392	5460.45741318672	CL
CL_1	38437	5381.21507559059	CL
CL_1	38816	5298.01062111465	CL
CL_1	38622	5263.67227482299	CL
CL_1	38333	5121.69641996326	CL
CL_1	39166	5104.52724681743	CL
CL_1	35869	5084.05630960509	CL
CL_1	39308	5066.22678364597	CL
CL_1	39264	5036.51090704742	CL
CL_1	35922	4983.68268198333	CL
CL_1	38475	4977.73950666362	CL
CL_1	39143	4948.68398287837	CL
CL_1	39411	4833.12224055068	CL
CL_1	38531	4809.34953927184	CL
CL_1	39417	4731.42790730231	CL
CL_1	39018	4717.56049822299	CL
CL_1	38428	4641.61992469336	CL
CL_1	38673	4570.30182085685	CL
CL_1	39002	4549.83088364451	CL
CL_1	38388	4537.94453300509	CL
CL_1	39128	4498.98371702033	CL
CL_1	39220	4485.77666075431	CL
CL_1	39228	4460.68325384887	CL
CL_1	39425	4440.87266944983	CL
CL_1	38319	4419.0810266109	CL
CL_1	39162	4176.7315441294	CL
CL_1	38477	4173.42978006289	CL
CL_1	39364	4145.69496190425	CL
CL_1	38375	4117.2997909323	CL
CL_1	39461	4078.33897494754	CL
CL_1	39145	4047.96274553568	CL
CL_1	38948	3989.85169796519	CL
CL_1	39388	3972.68252481936	CL
CL_1	39306	3940.98558978091	CL
CL_1	38374	3918.53359412867	CL
CL_1	38633	3898.06265691634	CL
CL_1	38886	3830.70666995963	CL
CL_1	35885	3827.40490589312	CL
CL_1	38323	3795.04761804137	CL
CL_1	38691	3727.69163108466	CL
CL_1	38869	3711.84316356543	CL
CL_1	38408	3664.95811382105	CL
CL_1	38764	3658.35458568804	CL
CL_1	39171	3629.95941471609	CL
CL_1	38914	3614.11094719687	CL
CL_1	39178	3606.84706625056	CL
CL_1	38716	3573.1690727722	CL
CL_1	39175	3552.03778274657	CL
CL_1	38695	3524.30296458792	CL
CL_1	39875	3505.81308581549	CL
CL_1	38460	3400.15663568731	CL
CL_1	38956	3236.38913798864	CL
CL_1	39204	3188.84373543097	CL
CL_1	38681	3151.2036250728	CL
CL_1	38481	3146.5811553797	CL
CL_1	38929	3093.75293031561	CL
CL_1	39191	3089.7908134358	CL
CL_1	39205	3085.16834374269	CL
CL_1	38502	3066.67846497026	CL
CL_1	38378	3044.88682213133	CL
4N_C3_3	39895	20953.4922353307	4N_C3
4N_C3_3	38838	18895.8609028379	4N_C3
4N_C3_3	40154	16031.70870874	4N_C3
4N_C3_3	39894	15823.8590538587	4N_C3
4N_C3_3	38428	15184.2599228147	4N_C3
4N_C3_3	39202	14558.3034332108	4N_C3
4N_C3_3	39220	14058.3407498477	4N_C3
4N_C3_3	39411	13214.9045055225	4N_C3
4N_C3_3	35912	12978.164551121	4N_C3
4N_C3_3	39382	12724.5719219994	4N_C3
4N_C3_3	39885	12458.9416680777	4N_C3
4N_C3_3	39269	11635.5681317526	4N_C3
4N_C3_3	38660	11595.4427157524	4N_C3
4N_C3_3	39276	10919.7307103081	4N_C3
4N_C3_3	39876	10743.178879907	4N_C3
4N_C3_3	39308	10498.4138423055	4N_C3
4N_C3_3	38716	10341.1222115845	4N_C3
4N_C3_3	38374	10220.7459635838	4N_C3
4N_C3_3	38367	9930.23795174196	4N_C3
4N_C3_3	38833	9787.39147078107	4N_C3
4N_C3_3	39296	9707.14063878057	4N_C3
4N_C3_3	38657	9537.81138325952	4N_C3
4N_C3_3	38381	9529.78630005947	4N_C3
4N_C3_3	38957	9228.84568005759	4N_C3
4N_C3_3	38914	9169.46006437722	4N_C3
4N_C3_3	38502	8864.50690277531	4N_C3
4N_C3_3	38633	8672.70741429412	4N_C3
4N_C3_3	39128	8190.39991397111	4N_C3
4N_C3_3	39315	8147.06446469084	4N_C3
4N_C3_3	39306	8124.5942317307	4N_C3
4N_C3_3	38855	7971.31514260974	4N_C3
4N_C3_3	38904	7718.52502180816	4N_C3
4N_C3_3	38442	7556.41834116715	4N_C3
4N_C3_3	35824	7285.97303732546	4N_C3
4N_C3_3	38899	7253.07019620526	4N_C3
4N_C3_3	38676	7172.81936420476	4N_C3
4N_C3_3	39175	6932.06686820326	4N_C3
4N_C3_3	39254	6675.26420580165	4N_C3
4N_C3_3	38663	6363.89097763971	4N_C3
4N_C3_3	38667	6164.86891427847	4N_C3
4N_C3_3	38634	6046.90019123773	4N_C3
4N_C3_3	39088	5983.50203395734	4N_C3
4N_C3_3	39228	5851.08816115651	4N_C3
4N_C3_3	38951	5814.17277843628	4N_C3
4N_C3_3	38622	5770.83732915601	4N_C3
4N_C3_3	38347	5675.33883907541	4N_C3
4N_C3_3	38942	5620.76827331507	4N_C3
4N_C3_3	38680	5436.99386803393	4N_C3
4N_C3_3	38492	5412.11611011377	4N_C3
4N_C3_3	38528	5353.53300275341	4N_C3
4N_C3_3	38691	5338.28534467331	4N_C3
4N_C3_3	39123	5334.27280307329	4N_C3
4N_C3_3	38673	5311.00006179314	4N_C3
4N_C3_3	39143	5292.54237043303	4N_C3
4N_C3_3	38967	5271.67715411289	4N_C3
4N_C3_3	38319	5202.66143859246	4N_C3
4N_C3_3	39271	5175.37615571229	4N_C3
4N_C3_3	39321	5163.33853091222	4N_C3
4N_C3_3	35922	4985.98419219111	4N_C3
4N_C3_3	39899	4908.14088515063	4N_C3
4N_C3_3	38640	4897.70827699056	4N_C3
4N_C3_3	38948	4892.89322707053	4N_C3
4N_C3_3	39242	4864.00292755035	4N_C3
4N_C3_3	38460	4839.9276779502	4N_C3
4N_C3_3	39171	4774.12199570979	4N_C3
4N_C3_3	38425	4688.25360546925	4N_C3
4N_C3_3	38932	4628.06548146888	4N_C3
4N_C3_3	38316	4599.1751819487	4N_C3
4N_C3_3	39145	4575.90244066855	4N_C3
4N_C3_3	38998	4549.41966610839	4N_C3
4N_C3_3	38345	4548.61715778838	4N_C3
4N_C3_3	38760	4538.98705794832	4N_C3
4N_C3_3	38996	4446.69860114775	4N_C3
4N_C3_3	39155	4384.90546050736	4N_C3
4N_C3_3	38315	4356.01516098718	4N_C3
4N_C3_3	38949	4201.13105522621	4N_C3
4N_C3_3	39229	4148.96801442589	4N_C3
4N_C3_3	39142	4122.48523986572	4N_C3
4N_C3_3	39361	4079.14979058545	4N_C3
4N_C3_3	39106	4063.09962418535	4N_C3
4N_C3_3	39241	3963.58859250473	4N_C3
4N_C3_3	39190	3909.01802674439	4N_C3
4N_C3_3	39407	3819.93960322384	4N_C3
4N_C3_3	38735	3785.43174546362	4N_C3
4N_C3_3	38695	3762.96151250348	4N_C3
4N_C3_3	39267	3762.96151250348	4N_C3
4N_C3_3	38774	3663.45048082286	4N_C3
4N_C3_3	38477	3646.59780610275	4N_C3
4N_C3_3	39435	3646.59780610275	4N_C3
4N_C3_3	38868	3635.36268962268	4N_C3
4N_C3_3	38422	3608.87991506252	4N_C3
4N_C3_3	39183	3601.65734018247	4N_C3
4N_C3_3	39243	3441.15567618147	4N_C3
4N_C3_3	38964	3378.56002722108	4N_C3
4N_C3_3	39116	3372.13996066104	4N_C3
4N_C3_3	39346	3365.719894101	4N_C3
4N_C3_3	35860	3350.47223602091	4N_C3
4N_C3_3	38811	3340.84213618085	4N_C3
4N_C3_3	38506	3300.7167201806	4N_C3
4N_C3_3	39365	3281.45652050048	4N_C3
4N_1	39266	19825.944014186	4N
4N_1	39202	17957.3283564129	4N
4N_1	38316	16799.3769767479	4N
4N_1	39895	14520.9373502894	4N
4N_1	38948	14045.2690874662	4N
4N_1	38381	13552.5721278832	4N
4N_1	38914	13515.1089950117	4N
4N_1	40154	13462.8876582817	4N
4N_1	38660	12652.3216925162	4N
4N_1	39885	12360.5633546987	4N
4N_1	38657	11520.4809812162	4N
4N_1	35912	11353.5997529704	4N
4N_1	35824	11145.8496525011	4N
4N_1	38502	11005.0790926202	4N
4N_1	39296	10961.9397274954	4N
4N_1	38375	10876.7962436965	4N
4N_1	38374	10763.2715986313	4N
4N_1	38833	10466.9722750112	4N
4N_1	38716	10140.0212972234	4N
4N_1	39228	9688.19320986393	4N
4N_1	39876	9638.24236603524	4N
4N_1	38887	9455.46768748028	4N
4N_1	39229	9289.72170568509	4N
4N_1	38428	9181.87329287315	4N
4N_1	39132	9133.05769549511	4N
4N_1	39220	9099.00030197555	4N
4N_1	38542	8789.07802094757	4N
4N_1	38663	8764.10259903322	4N
4N_1	38901	8760.69685968127	4N
4N_1	38957	8714.15175520454	4N
4N_1	38445	8695.9878119941	4N
4N_1	39308	8543.86478760674	4N
4N_1	38422	8366.76634130503	4N
4N_1	39142	8112.47113635899	4N
4N_1	38673	8054.57356737574	4N
4N_1	38498	7953.53663326771	4N
4N_1	39175	7687.88896381515	4N
4N_1	38838	7268.98302352458	4N
4N_1	38667	7187.24527907763	4N
4N_1	38855	7166.8108429659	4N
4N_1	38648	6963.6017282992	4N
4N_1	39306	6730.87620591554	4N
4N_1	38690	6650.27370791925	4N
4N_1	39382	6473.17526161754	4N
4N_1	39254	6405.06047457843	4N
4N_1	39145	6356.24487720039	4N
4N_1	38949	6318.78174432888	4N
4N_1	39899	6311.97026562496	4N
4N_1	38913	6120.11361546478	4N
4N_1	39146	6108.76115095826	4N
4N_1	39411	6087.19146839587	4N
4N_1	39410	5882.84710727852	4N
4N_1	38345	5848.78971375896	4N
4N_1	35857	5847.65446730831	4N
4N_1	38322	5784.0806660718	4N
4N_1	38528	5734.12982224311	4N
4N_1	39271	5695.53144292094	4N
4N_1	39242	5622.87567007922	4N
4N_1	39866	5496.86331405685	4N
4N_1	39340	5488.91658890228	4N
4N_1	38951	5475.29363149446	4N
4N_1	38640	5389.01490124491	4N
4N_1	38691	5276.62550263037	4N
4N_1	38904	5144.93691435474	4N
4N_1	39400	5144.93691435474	4N
4N_1	38925	5124.502478243	4N
4N_1	39143	5085.90409892083	4N
4N_1	39178	4814.58019721501	4N
4N_1	38319	4802.09248625784	4N
4N_1	39128	4728.30146696546	4N
4N_1	38908	4636.34650446265	4N
4N_1	38538	4449.03084010508	4N
4N_1	38425	4253.76845059294	4N
4N_1	35860	4075.53475784058	4N
4N_1	38386	4027.8544069132	4N
4N_1	38926	3952.92814117017	4N
4N_1	38419	3942.7109231143	4N
4N_1	39346	3915.46500829865	4N
4N_1	38994	3898.43631153887	4N
4N_1	38840	3851.89120706214	4N
4N_1	39874	3753.12476585542	4N
4N_1	39205	3742.90754779955	4N
4N_1	38735	3709.98540073064	4N
4N_1	38771	3596.46075566545	4N
4N_1	38661	3571.4853337511	4N
4N_1	39364	3554.45663699132	4N
4N_1	39387	3531.75170797828	4N
4N_1	39241	3488.61234285351	4N
4N_1	38902	3484.0713570509	4N
4N_1	38442	3451.14920998199	4N
4N_1	38700	3368.2762190844	4N
4N_1	38899	3362.59998683114	4N
4N_1	38730	3361.46474038049	4N
4N_1	38868	3335.35407201549	4N
4N_1	39190	3280.8622423842	4N
4N_1	38964	3183.23104762813	4N
4N_1	38945	3179.82530827617	4N
4N_1	38890	3168.47284376965	4N
4N_1	39301	3077.6531277175	4N
4N_1	38882	3067.43590966163	4N
4N_2	39266	19278.2096721654	4N
4N_2	39202	19109.9896442584	4N
4N_2	39895	16387.3533544338	4N
4N_2	38316	15874.9143098846	4N
4N_2	38381	14649.7279794635	4N
4N_2	38948	14634.1700578074	4N
4N_2	38914	13627.7670006758	4N
4N_2	40154	12974.3342911179	4N
4N_2	35912	12317.0121011459	4N
4N_2	39885	12033.0800309214	4N
4N_2	38657	11859.0257823933	4N
4N_2	38660	11362.1446595003	4N
4N_2	35824	11175.4495996266	4N
4N_2	39296	10936.2465541634	4N
4N_2	38502	10817.6174015354	4N
4N_2	38833	10396.5811467161	4N
4N_2	38375	10198.2176456003	4N
4N_2	38374	10078.6161228687	4N
4N_2	39229	10030.9699877968	4N
4N_2	38716	9595.34818142482	4N
4N_2	38887	9452.40977620902	4N
4N_2	39220	9431.99000403534	4N
4N_2	38663	9234.59887302305	4N
4N_2	38428	9222.93043178095	4N
4N_2	39228	9200.56591940024	4N
4N_2	39876	9115.96972039498	4N
4N_2	39308	8819.39683882479	4N
4N_2	39142	8801.89417696164	4N
4N_2	38673	8662.84525215988	4N
4N_2	38957	8572.41483253356	4N
4N_2	38445	8439.20012835285	4N
4N_2	39132	8232.08529630548	4N
4N_2	38498	8024.97046425811	4N
4N_2	38901	7777.98845796687	4N
4N_2	38855	7710.89492082476	4N
4N_2	38422	7646.71849399318	4N
4N_2	39175	7364.73116397563	4N
4N_2	38690	7072.04776281948	4N
4N_2	38838	7050.65562054229	4N
4N_2	38542	6912.57906584404	4N
4N_2	38667	6908.68958543001	4N
4N_2	39306	6898.96588439492	4N
4N_2	38648	6856.18159984053	4N
4N_2	39254	6784.22621218088	4N
4N_2	38322	6523.63102444052	4N
4N_2	39146	6389.44395015631	4N
4N_2	39899	6205.66600059315	4N
4N_2	39866	6203.72126038613	4N
4N_2	39382	6184.27385831595	4N
4N_2	39410	6109.40136034577	4N
4N_2	38913	5987.85509740718	4N
4N_2	39411	5817.69032929314	4N
4N_2	38949	5800.18766742998	4N
4N_2	35857	5798.24292722296	4N
4N_2	38925	5707.81250759664	4N
4N_2	39145	5634.88474983348	4N
4N_2	38951	5618.35445807383	4N
4N_2	39128	5614.4649776598	4N
4N_2	39271	5510.42137658436	4N
4N_2	39340	5483.19501368611	4N
4N_2	38691	5442.35546933874	4N
4N_2	38528	5427.76991778611	4N
4N_2	38904	5396.65407447383	4N
4N_2	38640	5374.28956209312	4N
4N_2	38345	5247.88144863698	4N
4N_2	39143	4888.10451033873	4N
4N_2	39242	4743.22136491591	4N
4N_2	38425	4631.3988030124	4N
4N_2	38994	4608.06192052819	4N
4N_2	39178	4513.74202048784	4N
4N_2	38538	4304.68244823345	4N
4N_2	38419	4278.42845543871	4N
4N_2	38908	4260.92579357555	4N
4N_2	38926	4251.20209254046	4N
4N_2	38771	4236.61654098783	4N
4N_2	39400	4179.24670488081	4N
4N_2	38319	4082.98206463344	4N
4N_2	38840	4063.53466256327	4N
4N_2	39205	4052.83859142467	4N
4N_2	35860	4050.89385121765	4N
4N_2	38386	3934.20943879659	4N
4N_2	39364	3911.84492641589	4N
4N_2	38661	3664.86292012466	4N
4N_2	38882	3624.02337577729	4N
4N_2	39314	3533.59295615097	4N
4N_2	39874	3521.92451490886	4N
4N_2	38902	3456.77571797378	4N
4N_2	39241	3413.01906331588	4N
4N_2	38700	3382.87559010711	4N
4N_2	38735	3374.12425917553	4N
4N_2	39346	3334.25708493167	4N
4N_2	38364	3281.74909934219	4N
4N_2	38964	3248.68851582289	4N
4N_2	38868	3215.62793230359	4N
4N_2	38899	3211.73845188956	4N
4N_2	35856	3209.79371168254	4N
4N_2	38442	3173.81601785272	4N
4N_2	39387	3076.57900750184	4N
4N_2	39190	3064.91056625973	4N
4N_2	38730	3058.10397553517	4N
SBN_CL_1	38904	18810.0530835854	SBN_CL
SBN_CL_1	38901	14215.3468653961	SBN_CL
SBN_CL_1	38319	13119.0554280092	SBN_CL
SBN_CL_1	35922	13003.6563293369	SBN_CL
SBN_CL_1	39895	12511.6917507865	SBN_CL
SBN_CL_1	39400	11837.5180690694	SBN_CL
SBN_CL_1	39885	11497.3944098247	SBN_CL
SBN_CL_1	39417	11269.6330308662	SBN_CL
SBN_CL_1	38422	9991.13249031255	SBN_CL
SBN_CL_1	38699	9960.76430645142	SBN_CL
SBN_CL_1	35912	9654.04564945398	SBN_CL
SBN_CL_1	38855	9541.68336916779	SBN_CL
SBN_CL_1	38316	9435.39472565383	SBN_CL
SBN_CL_1	39171	8937.35651033126	SBN_CL
SBN_CL_1	38951	8475.76011564204	SBN_CL
SBN_CL_1	39271	8402.87647437533	SBN_CL
SBN_CL_1	39392	8390.72920083087	SBN_CL
SBN_CL_1	38428	8357.32419858363	SBN_CL
SBN_CL_1	39242	8314.80874117804	SBN_CL
SBN_CL_1	39296	8226.74100798076	SBN_CL
SBN_CL_1	39228	8084.01054383344	SBN_CL
SBN_CL_1	39315	8026.31099449728	SBN_CL
SBN_CL_1	39301	8014.16372095283	SBN_CL
SBN_CL_1	39254	7941.28007968611	SBN_CL
SBN_CL_1	39137	7889.65416712219	SBN_CL
SBN_CL_1	38838	7874.47007519162	SBN_CL
SBN_CL_1	35857	7731.7396110443	SBN_CL
SBN_CL_1	39892	7631.52460430256	SBN_CL
SBN_CL_1	40154	7482.72050338302	SBN_CL
SBN_CL_1	39343	7094.00774996052	SBN_CL
SBN_CL_1	38613	6984.68228806044	SBN_CL
SBN_CL_1	39178	6741.73681717139	SBN_CL
SBN_CL_1	38998	6711.36863331025	SBN_CL
SBN_CL_1	38949	6705.29499653803	SBN_CL
SBN_CL_1	38833	6650.63226558799	SBN_CL
SBN_CL_1	38408	6428.94452340172	SBN_CL
SBN_CL_1	39346	6410.72361308504	SBN_CL
SBN_CL_1	39894	6410.72361308504	SBN_CL
SBN_CL_1	39308	6304.43496957108	SBN_CL
SBN_CL_1	38671	6243.69860184881	SBN_CL
SBN_CL_1	39899	6192.07268928489	SBN_CL
SBN_CL_1	38359	6173.85177896821	SBN_CL
SBN_CL_1	38677	6128.29950317651	SBN_CL
SBN_CL_1	38914	6100.96813770149	SBN_CL
SBN_CL_1	38663	6079.7104089987	SBN_CL
SBN_CL_1	39166	6003.78994934587	SBN_CL
SBN_CL_1	39269	5876.24357712911	SBN_CL
SBN_CL_1	39266	5830.69130133742	SBN_CL
SBN_CL_1	39356	5830.69130133742	SBN_CL
SBN_CL_1	38680	5700.10811073455	SBN_CL
SBN_CL_1	39264	5697.07129234843	SBN_CL
SBN_CL_1	39128	5615.07719592337	SBN_CL
SBN_CL_1	39276	5502.71491563718	SBN_CL
SBN_CL_1	38857	5384.27899857877	SBN_CL
SBN_CL_1	38885	5338.72672278707	SBN_CL
SBN_CL_1	38345	5329.61626762873	SBN_CL
SBN_CL_1	38477	5287.10081022315	SBN_CL
SBN_CL_1	39145	5086.67079673967	SBN_CL
SBN_CL_1	38661	4931.7930590479	SBN_CL
SBN_CL_1	38397	4898.38805680065	SBN_CL
SBN_CL_1	38492	4849.79896262284	SBN_CL
SBN_CL_1	38384	4825.50441553393	SBN_CL
SBN_CL_1	38676	4776.91532135612	SBN_CL
SBN_CL_1	39382	4725.2894087922	SBN_CL
SBN_CL_1	39202	4694.92122493106	SBN_CL
SBN_CL_1	38716	4673.66349622827	SBN_CL
SBN_CL_1	35920	4661.51622268382	SBN_CL
SBN_CL_1	38695	4631.14803882269	SBN_CL
SBN_CL_1	38640	4561.30121594208	SBN_CL
SBN_CL_1	38660	4524.85939530872	SBN_CL
SBN_CL_1	38843	4479.30711951702	SBN_CL
SBN_CL_1	39303	4394.27620470585	SBN_CL
SBN_CL_1	38368	4297.09801635023	SBN_CL
SBN_CL_1	39306	4272.80346926132	SBN_CL
SBN_CL_1	38811	4239.39846701408	SBN_CL
SBN_CL_1	38899	4212.06710153906	SBN_CL
SBN_CL_1	39108	4187.77255445015	SBN_CL
SBN_CL_1	39220	4123.99936834178	SBN_CL
SBN_CL_1	39020	4114.88891318344	SBN_CL
SBN_CL_1	38427	4045.04209030283	SBN_CL
SBN_CL_1	39123	4042.00527191672	SBN_CL
SBN_CL_1	38634	3917.49571808608	SBN_CL
SBN_CL_1	39093	3905.34844454162	SBN_CL
SBN_CL_1	39175	3902.31162615551	SBN_CL
SBN_CL_1	38475	3838.53844004713	SBN_CL
SBN_CL_1	39876	3829.42798488879	SBN_CL
SBN_CL_1	38715	3814.24389295823	SBN_CL
SBN_CL_1	38866	3814.24389295823	SBN_CL
SBN_CL_1	38957	3686.69752074147	SBN_CL
SBN_CL_1	39891	3680.62388396924	SBN_CL
SBN_CL_1	39426	3677.58706558313	SBN_CL
SBN_CL_1	38333	3595.59296915807	SBN_CL
SBN_CL_1	38900	3595.59296915807	SBN_CL
SBN_CL_1	38691	3577.37205884139	SBN_CL
SBN_CL_1	38531	3553.07751175249	SBN_CL
SBN_CL_1	38764	3455.89932339686	SBN_CL
SBN_CL_1	38498	3425.53113953573	SBN_CL
SBN_CL_1	39411	3267.61658345784	SBN_CL
SBN_CL_1	38437	3143.1070296272	SBN_CL
SBN_CL_1	39205	3143.1070296272	SBN_CL
SB_4N_2	39266	18503.1456667401	SB_4N
SB_4N_2	38422	17407.738326983	SB_4N
SB_4N_2	38901	16881.1509431721	SB_4N
SB_4N_2	39885	16251.6216647816	SB_4N
SB_4N_2	38381	15598.336564565	SB_4N
SB_4N_2	35912	14493.6908496534	SB_4N
SB_4N_2	38428	13241.2311322685	SB_4N
SB_4N_2	39202	12673.7309442015	SB_4N
SB_4N_2	38833	12349.0680459121	SB_4N
SB_4N_2	39296	11745.9341251061	SB_4N
SB_4N_2	38887	11346.0444577008	SB_4N
SB_4N_2	39895	11252.3409382758	SB_4N
SB_4N_2	38660	11206.1490625029	SB_4N
SB_4N_2	39145	10852.4512708705	SB_4N
SB_4N_2	38868	10767.9861266001	SB_4N
SB_4N_2	38948	10756.108215687	SB_4N
SB_4N_2	39400	10249.3173500645	SB_4N
SB_4N_2	40154	10180.6894203448	SB_4N
SB_4N_2	38914	9902.21839782819	SB_4N
SB_4N_2	39220	9832.27070022924	SB_4N
SB_4N_2	38735	8772.49709321125	SB_4N
SB_4N_2	38716	8643.15984104716	SB_4N
SB_4N_2	38634	8453.1132664387	SB_4N
SB_4N_2	39308	8414.83999794116	SB_4N
SB_4N_2	38316	8046.62475963728	SB_4N
SB_4N_2	39387	7918.60727535241	SB_4N
SB_4N_2	38657	7686.32812860874	SB_4N
SB_4N_2	39132	7593.94437706296	SB_4N
SB_4N_2	39411	7494.96178612106	SB_4N
SB_4N_2	38899	7442.17107095204	SB_4N
SB_4N_2	39306	7310.1942830295	SB_4N
SB_4N_2	39271	7030.40349263372	SB_4N
SB_4N_2	38319	6593.56032461011	SB_4N
SB_4N_2	38811	6576.40334218018	SB_4N
SB_4N_2	38673	6198.94972872171	SB_4N
SB_4N_2	38345	6169.91483537875	SB_4N
SB_4N_2	38500	5783.22284676571	SB_4N
SB_4N_2	38949	5775.30423949036	SB_4N
SB_4N_2	38956	5652.5658267224	SB_4N
SB_4N_2	38502	5647.28675520549	SB_4N
SB_4N_2	38667	5630.12977277556	SB_4N
SB_4N_2	39005	5586.57743276113	SB_4N
SB_4N_2	39314	5508.71112788683	SB_4N
SB_4N_2	39088	5487.59484181922	SB_4N
SB_4N_2	35824	5446.68203756323	SB_4N
SB_4N_2	39346	5310.74594600302	SB_4N
SB_4N_2	38538	5305.46687448612	SB_4N
SB_4N_2	38885	5300.18780296921	SB_4N
SB_4N_2	38776	5257.955230834	SB_4N
SB_4N_2	38442	5205.16451566499	SB_4N
SB_4N_2	39143	5001.92026226427	SB_4N
SB_4N_2	39340	5001.92026226427	SB_4N
SB_4N_2	39175	4988.72258347202	SB_4N
SB_4N_2	39142	4946.49001133681	SB_4N
SB_4N_2	39242	4885.78068889244	SB_4N
SB_4N_2	38648	4723.44923974771	SB_4N
SB_4N_2	39228	4687.81550700863	SB_4N
SB_4N_2	38957	4685.17597125018	SB_4N
SB_4N_2	39874	4587.5131481875	SB_4N
SB_4N_2	38320	4532.08289726003	SB_4N
SB_4N_2	38419	4521.52475422623	SB_4N
SB_4N_2	39104	4495.12939664172	SB_4N
SB_4N_2	35885	4438.37937783503	SB_4N
SB_4N_2	39866	4382.94912690756	SB_4N
SB_4N_2	38462	4349.95492992692	SB_4N
SB_4N_2	39876	4290.56537536178	SB_4N
SB_4N_2	38656	4281.3270002072	SB_4N
SB_4N_2	38964	4165.18742683537	SB_4N
SB_4N_2	38902	4126.91415833783	SB_4N
SB_4N_2	38374	3997.57690617374	SB_4N
SB_4N_2	39020	3943.4664231255	SB_4N
SB_4N_2	38528	3864.28035037198	SB_4N
SB_4N_2	38734	3845.80360006282	SB_4N
SB_4N_2	39356	3679.51284728042	SB_4N
SB_4N_2	39351	3668.95470424662	SB_4N
SB_4N_2	39382	3664.99540060894	SB_4N
SB_4N_2	39303	3621.4430605945	SB_4N
SB_4N_2	35860	3581.85002421774	SB_4N
SB_4N_2	39016	3543.5767557202	SB_4N
SB_4N_2	35920	3486.82673691351	SB_4N
SB_4N_2	39276	3449.8732362952	SB_4N
SB_4N_2	38445	3444.5941647783	SB_4N
SB_4N_2	39100	3422.15811083147	SB_4N
SB_4N_2	39241	3420.83834295224	SB_4N
SB_4N_2	38994	3407.64066415999	SB_4N
SB_4N_2	35890	3406.32089628076	SB_4N
SB_4N_2	39402	3397.08252112618	SB_4N
SB_4N_2	38359	3385.20461021316	SB_4N
SB_4N_2	38855	3320.53598413111	SB_4N
SB_4N_2	39128	3311.29760897653	SB_4N
SB_4N_2	35857	3306.01853745963	SB_4N
SB_4N_2	38375	3276.98364411667	SB_4N
SB_4N_2	39481	3254.54759016984	SB_4N
SB_4N_2	38920	3117.2917307304	SB_4N
SB_4N_2	38889	3102.77428405892	SB_4N
SB_4N_2	38908	3069.78008707828	SB_4N
SB_4N_2	38771	3048.66380101068	SB_4N
SB_4N_2	38877	3040.74519373533	SB_4N
SB_4N_2	38646	3022.26844342617	SB_4N
SB_4N_2	38691	2991.91378220399	SB_4N
SB_4N_3	39266	17640.5625242315	SB_4N
SB_4N_3	38901	16978.7232376081	SB_4N
SB_4N_3	38422	16517.5896518099	SB_4N
SB_4N_3	39885	15629.5893071835	SB_4N
SB_4N_3	38381	15073.487658068	SB_4N
SB_4N_3	35912	14337.2404043094	SB_4N
SB_4N_3	39202	13495.2555130429	SB_4N
SB_4N_3	38428	13173.1473395236	SB_4N
SB_4N_3	39895	12079.5460330763	SB_4N
SB_4N_3	38833	11643.8678044559	SB_4N
SB_4N_3	39296	11441.2039992324	SB_4N
SB_4N_3	38887	11149.4464438866	SB_4N
SB_4N_3	38948	10827.3382703672	SB_4N
SB_4N_3	39145	10785.2390258039	SB_4N
SB_4N_3	38914	10593.3447947711	SB_4N
SB_4N_3	40154	10443.5498083016	SB_4N
SB_4N_3	38868	10411.2410857297	SB_4N
SB_4N_3	39220	10401.4505637383	SB_4N
SB_4N_3	38660	10015.7039972743	SB_4N
SB_4N_3	39400	9677.93098856859	SB_4N
SB_4N_3	38735	8984.76203157248	SB_4N
SB_4N_3	38716	8648.94712726504	SB_4N
SB_4N_3	38316	8360.12672851666	SB_4N
SB_4N_3	39411	8191.72975026337	SB_4N
SB_4N_3	38657	8066.41106877254	SB_4N
SB_4N_3	38634	8021.37466761178	SB_4N
SB_4N_3	39308	7789.33929641393	SB_4N
SB_4N_3	39132	7525.97425484337	SB_4N
SB_4N_3	38899	7428.06903492867	SB_4N
SB_4N_3	38811	7065.81972124426	SB_4N
SB_4N_3	39387	6963.99829253297	SB_4N
SB_4N_3	39306	6771.125009301	SB_4N
SB_4N_3	39271	6612.51855303917	SB_4N
SB_4N_3	38319	6606.64423984429	SB_4N
SB_4N_3	38673	6363.83929445582	SB_4N
SB_4N_3	38885	5995.71566757653	SB_4N
SB_4N_3	35824	5922.2867526405	SB_4N
SB_4N_3	38500	5643.2568758836	SB_4N
SB_4N_3	38949	5593.3252137271	SB_4N
SB_4N_3	38345	5569.82796094757	SB_4N
SB_4N_3	38776	5493.4618894141	SB_4N
SB_4N_3	38956	5481.71326302433	SB_4N
SB_4N_3	38502	5467.02748003713	SB_4N
SB_4N_3	38667	5456.25790584651	SB_4N
SB_4N_3	38442	5413.17960908404	SB_4N
SB_4N_3	39005	5387.72425190621	SB_4N
SB_4N_3	39314	5369.12226012242	SB_4N
SB_4N_3	39346	5311.35818037274	SB_4N
SB_4N_3	39088	5106.73627075101	SB_4N
SB_4N_3	39242	5066.59513058598	SB_4N
SB_4N_3	39142	5046.03503440389	SB_4N
SB_4N_3	39340	5021.55872942522	SB_4N
SB_4N_3	39143	4944.2136056926	SB_4N
SB_4N_3	39175	4908.96772652331	SB_4N
SB_4N_3	38538	4884.49142154463	SB_4N
SB_4N_3	39228	4879.5961605489	SB_4N
SB_4N_3	39874	4818.89492420178	SB_4N
SB_4N_3	38648	4708.26202569816	SB_4N
SB_4N_3	38320	4584.90144860563	SB_4N
SB_4N_3	38419	4553.57177823293	SB_4N
SB_4N_3	38957	4545.73936063975	SB_4N
SB_4N_3	38734	4438.04361873358	SB_4N
SB_4N_3	38656	4432.16930553869	SB_4N
SB_4N_3	39104	4398.8815307677	SB_4N
SB_4N_3	38964	4380.2795389839	SB_4N
SB_4N_3	39866	4373.42617358987	SB_4N
SB_4N_3	38374	4258.87706628967	SB_4N
SB_4N_3	38528	4255.93990969223	SB_4N
SB_4N_3	35885	4229.50550031525	SB_4N
SB_4N_3	38462	4227.54739591696	SB_4N
SB_4N_3	39876	4053.27610446879	SB_4N
SB_4N_3	39020	3995.51202471911	SB_4N
SB_4N_3	39303	3973.97287633787	SB_4N
SB_4N_3	38902	3958.30804115152	SB_4N
SB_4N_3	39016	3932.8526839737	SB_4N
SB_4N_3	39382	3770.33001891529	SB_4N
SB_4N_3	39356	3697.88015617841	SB_4N
SB_4N_3	39100	3614.66071925091	SB_4N
SB_4N_3	39276	3559.83379609867	SB_4N
SB_4N_3	35860	3492.27919435753	SB_4N
SB_4N_3	38375	3475.63530697203	SB_4N
SB_4N_3	39351	3395.35302664197	SB_4N
SB_4N_3	38359	3384.58345245135	SB_4N
SB_4N_3	39241	3372.83482606159	SB_4N
SB_4N_3	38994	3370.87672166329	SB_4N
SB_4N_3	38445	3357.16999087523	SB_4N
SB_4N_3	39402	3342.48420788803	SB_4N
SB_4N_3	38691	3335.630842494	SB_4N
SB_4N_3	39481	3332.69368589656	SB_4N
SB_4N_3	39128	3307.23832871873	SB_4N
SB_4N_3	35857	3260.24382315968	SB_4N
SB_4N_3	35920	3253.39045776565	SB_4N
SB_4N_3	38855	3239.68372697759	SB_4N
SB_4N_3	35890	3218.14457859635	SB_4N
SB_4N_3	38908	3198.56353461341	SB_4N
SB_4N_3	38771	3189.75206482109	SB_4N
SB_4N_3	38920	3162.33860324497	SB_4N
SB_4N_3	38646	3107.51168009274	SB_4N
SB_4N_3	38889	3080.09821851662	SB_4N
SB_4N_3	38322	3031.14560855927	SB_4N
SB_3	38680	17622.7086217712	SB
SB_3	38904	17082.0404565083	SB
SB_3	39137	17068.069702884	SB
SB_3	38901	16527.4015376211	SB
SB_3	38914	15995.1158245329	SB
SB_3	39202	15849.8199868395	SB
SB_3	38359	15732.4656563949	SB
SB_3	38319	15697.538772334	SB
SB_3	39301	14691.6445113799	SB
SB_3	38316	14004.2834330612	SB
SB_3	39895	13175.8177431365	SB
SB_3	38833	13098.9785982025	SB
SB_3	35920	12724.5624010696	SB
SB_3	39891	12515.0010967042	SB
SB_3	38422	12273.3070590027	SB
SB_3	39346	12256.5421546534	SB
SB_3	38855	11268.809873411	SB
SB_3	38613	10557.6985139309	SB
SB_3	38994	10274.0922153564	SB
SB_3	38771	10086.8841167899	SB
SB_3	35824	9832.61640082651	SB
SB_3	38949	9757.17433125495	SB
SB_3	38633	9697.10009067019	SB
SB_3	35912	9360.40492832305	SB
SB_3	38492	9352.02247614843	SB
SB_3	38998	9048.85712249976	SB
SB_3	38939	8946.87062104191	SB
SB_3	38542	8783.41280363687	SB
SB_3	39229	8706.57365870287	SB
SB_3	39178	8332.15746156995	SB
SB_3	39315	8251.12709054865	SB
SB_3	38333	7836.19570790507	SB
SB_3	38472	7809.65127601878	SB
SB_3	38384	7755.16533688377	SB
SB_3	38676	7544.20695715589	SB
SB_3	39885	7537.22158034371	SB
SB_3	38502	7201.923493359	SB
SB_3	38951	6870.8166324616	SB
SB_3	39417	6842.87512521288	SB
SB_3	35857	6732.50617158041	SB
SB_3	39356	6661.25532809616	SB
SB_3	39392	6655.66702664642	SB
SB_3	39276	6573.23958026268	SB
SB_3	38640	6501.98873677843	SB
SB_3	39266	6292.42743241299	SB
SB_3	39343	6110.80763529627	SB
SB_3	39142	6087.05735413485	SB
SB_3	39205	6050.73339471151	SB
SB_3	38419	5906.83463238057	SB
SB_3	35922	5781.09784976131	SB
SB_3	38672	5554.77164104663	SB
SB_3	38460	5526.83013379791	SB
SB_3	38838	5483.52079756238	SB
SB_3	39111	5401.09335117864	SB
SB_3	39308	5314.47467870759	SB
SB_3	39482	5255.79751348527	SB
SB_3	39228	5163.59053956448	SB
SB_3	38408	5036.45668158277	SB
SB_3	39271	4966.60291346096	SB
SB_3	38503	4941.45555693711	SB
SB_3	40154	4938.66140621224	SB
SB_3	38677	4913.51404968838	SB
SB_3	38840	4771.01236271988	SB
SB_3	38693	4736.08547865898	SB
SB_3	39400	4724.90887575948	SB
SB_3	39264	4652.2609569128	SB
SB_3	38661	4607.55454531484	SB
SB_3	38477	4491.59729023263	SB
SB_3	38948	4115.78401773727	SB
SB_3	39382	4108.79864092509	SB
SB_3	38716	4093.43081193829	SB
SB_3	39241	4048.72440034033	SB
SB_3	38428	4008.20921482968	SB
SB_3	38475	3929.97299453324	SB
SB_3	39296	3834.97186988758	SB
SB_3	38695	3815.41281481347	SB
SB_3	38381	3568.13047566225	SB
SB_3	39191	3566.73340029981	SB
SB_3	38760	3549.96849595058	SB
SB_3	38877	3542.9831191384	SB
SB_3	39141	3531.80651623891	SB
SB_3	39242	3505.26208435262	SB
SB_3	38356	3413.05511043182	SB
SB_3	39175	3375.33407564604	SB
SB_3	38437	3196.5084292542	SB
SB_3	38663	3183.93475099227	SB
SB_3	39254	3158.78739446842	SB
SB_3	39375	3158.78739446842	SB
SB_3	39128	3109.88975678315	SB
SB_3	38473	3091.72777707148	SB
SB_3	35860	3080.55117417199	SB
SB_3	38699	3016.28570749992	SB
SB_3	38402	2972.9763712644	SB
SB_3	38885	2970.18222053952	SB
SB_3	39875	2954.81439155272	SB
SB_3	38506	2900.32845241771	SB
SB_3	39146	2893.34307560553	SB
SB_3	39424	2886.35769879335	SB
SB_3	39166	2884.96062343091	SB
[truncated: 2,701 more rows]
