# Supplementary material for: Single-cell microRNA sequencing method comparison and application to cell lines and circulating lung tumor cells
Source: Nat Commun. 2021 Jul 14;12:4316. doi: 10.1038/s41467-021-24611-w (PMC8280203; doi:10.1038/s41467-021-24611-w)
Supplement: Supplementary file 13 — Source data [file 41467_2021_24611_MOESM13_ESM.zip › fig1g.txt]

Sample	Protocol	cv
CL_2	CL	3.10418713280543
4N_CL_5	4N_CL	3.4533474707425
CL_5	CL	3.47293364261243
CL_4	CL	3.54059334755088
4N_CL_2	4N_CL	3.66082568312713
CL_6	CL	3.32168847864524
4N_CL_4	4N_CL	3.15602982730265
4N_CL_3	4N_CL	3.11999337900852
4N_CL_1	4N_CL	3.64516045689007
SB_4N_1	SB_4N	3.09933826941787
CL_3	CL	2.2534964030067
4N_C3_1	4N_C3	2.55966887324559
CL_1	CL	1.91013441922972
4N_C3_3	4N_C3	2.37695604180587
4N_1	4N	2.38160338761815
4N_2	4N	2.37956435523684
SBN_CL_1	SBN_CL	2.07697083994625
SB_4N_2	SB_4N	2.23336704019411
SB_4N_3	SB_4N	2.21106201712809
SB_3	SB	2.43872595534747
SBN_CL_3	SBN_CL	2.00402532257767
SB_4	SB	2.26073736170193
SB_6	SB	2.17910525184702
4N_6	4N	2.08813687276109
SB_1	SB	2.32364427852846
SBN_CL_6	SBN_CL	1.86439717058889
SB_2	SB	2.29603536230534
SB_5	SB	2.12896649998201
4N_C3_2	4N_C3	2.11540890998231
SBN_CL_2	SBN_CL	1.90959031112737
SBN_CL_4	SBN_CL	1.80646031311271
SBN_4N_6	SB_4N	2.055981778428
SBN_4N_5	SB_4N	2.01854501557456
SBN_CL_5	SBN_CL	1.78121576362781
SBN_4N_4	SB_4N	1.99619843550295
4N_3	4N	1.99680289168018
4N_5	4N	1.87296289118247
4N_4	4N	1.87024896661155
4N_C3_6	4N_C3	1.58734760084116
SBN_3	SBN	1.72476281500693
4N_C3_5	4N_C3	1.51648865509953
4N_C3_4	4N_C3	1.48052978695056
SBN_1	SBN	1.7265604681155
SBN_2	SBN	1.67286920996058
SBN_6	SBN	1.33046005439536
SBN_4	SBN	1.30338873328826
SBN_5	SBN	1.27867904986467
