# Supplementary material for: Single-cell microRNA sequencing method comparison and application to cell lines and circulating lung tumor cells
Source: Nat Commun. 2021 Jul 14;12:4316. doi: 10.1038/s41467-021-24611-w (PMC8280203; doi:10.1038/s41467-021-24611-w)
Supplement: Supplementary file 13 — Source data [file 41467_2021_24611_MOESM13_ESM.zip › fig2a.txt]

Stage	Reads	Sample	Protocol
1	1757248	4N_1	4N
1	2233517	4N_2	4N
1	2186565	4N_3	4N
1	1299503	4N_4	4N
1	1220589	4N_5	4N
1	1118597	4N_6	4N
1	2341247	4N_C3_1	4N_C3
1	1843118	4N_C3_2	4N_C3
1	2518037	4N_C3_3	4N_C3
1	1777911	4N_C3_4	4N_C3
1	959610	4N_C3_5	4N_C3
1	1079667	4N_C3_6	4N_C3
1	1905192	4N_CL_1	4N_CL
1	2182378	4N_CL_2	4N_CL
1	690492	4N_CL_3	4N_CL
1	830771	4N_CL_4	4N_CL
1	573930	4N_CL_5	4N_CL
1	1830080	CL_1	CL
1	2654647	CL_2	CL
1	2144454	CL_3	CL
1	859828	CL_4	CL
1	962435	CL_5	CL
1	665274	CL_6	CL
1	585140	SBN_1	SBN
1	401991	SBN_2	SBN
1	328377	SBN_3	SBN
1	1533727	SBN_4	SBN
1	1113790	SBN_4N_4	SB_4N
1	1016436	SBN_4N_5	SB_4N
1	1104692	SBN_4N_6	SB_4N
1	1054825	SBN_5	SBN
1	1000214	SBN_6	SBN
1	353518	SBN_CL_1	SBN_CL
1	358807	SBN_CL_2	SBN_CL
1	456960	SBN_CL_3	SBN_CL
1	800655	SBN_CL_4	SBN_CL
1	1093547	SBN_CL_5	SBN_CL
1	1247676	SBN_CL_6	SBN_CL
1	852211	SB_1	SB
1	1360687	SB_2	SB
1	740814	SB_3	SB
1	1013987	SB_4	SB
1	2080879	SB_4N_1	SB_4N
1	1474444	SB_4N_2	SB_4N
1	1728393	SB_4N_3	SB_4N
1	1005637	SB_5	SB
1	807912	SB_6	SB
2	266601	4N_1	4N
2	592362	4N_2	4N
2	377319	4N_3	4N
2	1387558	4N_4	4N
2	1247527	4N_5	4N
2	1222309	4N_6	4N
2	409281	4N_C3_1	4N_C3
2	403891	4N_C3_2	4N_C3
2	578376	4N_C3_3	4N_C3
2	1042227	4N_C3_4	4N_C3
2	1147962	4N_C3_5	4N_C3
2	1065899	4N_C3_6	4N_C3
2	333283	4N_CL_1	4N_CL
2	298987	4N_CL_2	4N_CL
2	270753	4N_CL_3	4N_CL
2	931056	4N_CL_4	4N_CL
2	1105128	4N_CL_5	4N_CL
2	921563	4N_CL_6	4N_CL
2	431151	CL_1	CL
2	294118	CL_2	CL
2	351659	CL_3	CL
2	889146	CL_4	CL
2	925708	CL_5	CL
2	1003112	CL_6	CL
2	1070544	SBN_1	SBN
2	1266655	SBN_2	SBN
2	1184960	SBN_3	SBN
2	873329	SBN_4	SBN
2	966957	SBN_5	SBN
2	873050	SBN_6	SBN
2	623516	SBN_CL_1	SBN_CL
2	562214	SBN_CL_2	SBN_CL
2	697097	SBN_CL_3	SBN_CL
2	763617	SBN_CL_4	SBN_CL
2	841182	SBN_CL_5	SBN_CL
2	948614	SBN_CL_6	SBN_CL
2	758727	SB_1	SB
2	896899	SB_2	SB
2	563997	SB_3	SB
2	834880	SB_4	SB
2	231975	SB_4N_1	SB_4N
2	211019	SB_4N_2	SB_4N
2	194789	SB_4N_3	SB_4N
2	719137	SB_4N_4	SB_4N
2	891787	SB_4N_5	SB_4N
2	675815	SB_4N_6	SB_4N
2	723704	SB_5	SB
2	873887	SB_6	SB
