# Supplementary material for: Single-cell microRNA sequencing method comparison and application to cell lines and circulating lung tumor cells
Source: Nat Commun. 2021 Jul 14;12:4316. doi: 10.1038/s41467-021-24611-w (PMC8280203; doi:10.1038/s41467-021-24611-w)
Supplement: Supplementary file 13 — Source data [file 41467_2021_24611_MOESM13_ESM.zip › fig2b.txt]

variable	Protocol	mean	sd
mirna_ratio	4N	0.000790522385538394	0.000861817531762267
mirna_ratio	4N_C3	0.000640356226705703	0.000584162377454255
mirna_ratio	4N_CL	0.00759448804797631	0.00296270188469004
mirna_ratio	CL	0.00138559712130155	0.00127398955041718
mirna_ratio	SBN	0.00285529518460578	0.0026705268515021
mirna_ratio	SBN_CL	0.0127028874430426	0.00726273857948398
mirna_ratio	SB	0.00898054649660014	0.00272724353309395
mirna_ratio	SB_4N	0.00284978509745361	0.00161109204692885
mapped_ratio	4N	0.0227021412852465	0.0123266297743511
mapped_ratio	4N_C3	0.0174181576448483	0.00910811135680415
mapped_ratio	4N_CL	0.156495246940793	0.0401323428517225
mapped_ratio	CL	0.117153743353475	0.0213980663737026
mapped_ratio	SBN	0.0618566544682712	0.0578468245225668
mapped_ratio	SBN_CL	0.235284314147245	0.0662119526211601
mapped_ratio	SB	0.199144342117763	0.0494452759560594
mapped_ratio	SB_4N	0.0537482162556692	0.0329508834929761
unmapped_reads	4N	0.0133101681107375	0.0105411891596676
unmapped_reads	4N_C3	0.0125162194443365	0.00637388601233127
unmapped_reads	4N_CL	0.156035506005102	0.0272298452026187
unmapped_reads	CL	0.170646408513112	0.0732354705579063
unmapped_reads	SBN	0.0677278126917241	0.0632027899987689
unmapped_reads	SBN_CL	0.209880776930587	0.0438991971577898
unmapped_reads	SB	0.28052147673429	0.138277929029652
unmapped_reads	SB_4N	0.0575476531481306	0.0421839688659041
read_lost_in_qc	4N	0.0187070072521719	0.016517629100495
read_lost_in_qc	4N_C3	0.0408215578833191	0.0264304114928106
read_lost_in_qc	4N_CL	0.255984341538818	0.048636990272652
read_lost_in_qc	CL	0.346351626850177	0.186650332859915
read_lost_in_qc	SBN	0.300511042812242	0.309609425526208
read_lost_in_qc	SBN_CL	0.428455544063886	0.131248020333039
read_lost_in_qc	SB	0.467222306698381	0.200029935531778
read_lost_in_qc	SB_4N	0.266404414269318	0.220195248461627
adapter_dimers_ratio	4N	0.944490160966306	0.0376792600992378
adapter_dimers_ratio	4N_C3	0.92860370880079	0.0378063527027939
adapter_dimers_ratio	4N_CL	0.423890417467311	0.0720413173244431
adapter_dimers_ratio	CL	0.364462624161934	0.120419110441341
adapter_dimers_ratio	SBN	0.567049194843157	0.432289507522231
adapter_dimers_ratio	SBN_CL	0.11367647741524	0.021460193998725
adapter_dimers_ratio	SB	0.0441313279529657	0.0348047571572127
adapter_dimers_ratio	SB_4N	0.619449931229429	0.295595229143428
