# Supplementary material for: Single-cell microRNA sequencing method comparison and application to cell lines and circulating lung tumor cells
Source: Nat Commun. 2021 Jul 14;12:4316. doi: 10.1038/s41467-021-24611-w (PMC8280203; doi:10.1038/s41467-021-24611-w)
Supplement: Supplementary file 13 — Source data [file 41467_2021_24611_MOESM13_ESM.zip › fig2c.txt]

Stage	Reads	Sample	Protocol
1	0.470239829551663	4N_1	4N
1	0.519865306599413	4N_2	4N
1	0.619867692019217	4N_3	4N
1	0.337965360603246	4N_4	4N
1	0.274746044737418	4N_5	4N
1	0.253477347069588	4N_6	4N
1	0.455761822652629	4N_C3_1	4N_C3
1	0.418991079247232	4N_C3_2	4N_C3
1	0.47126630784218	4N_C3_3	4N_C3
1	0.221013312814871	4N_C3_4	4N_C3
1	0.208657683850731	4N_C3_5	4N_C3
1	0.20015893789474	4N_C3_6	4N_C3
1	0.00309260169053828	4N_CL_1	4N_CL
1	0.00120052529855048	4N_CL_2	4N_CL
1	0.0128401197986363	4N_CL_3	4N_CL
1	0.0119720115410865	4N_CL_4	4N_CL
1	0.0159008938372275	4N_CL_5	4N_CL
1	0.0199231727574751	CL_1	CL
1	0.0401081575064406	CL_2	CL
1	0.0197183059184296	CL_3	CL
1	0.0305851868048028	CL_4	CL
1	0.0293765293240583	CL_5	CL
1	0.0308669811235671	CL_6	CL
1	0.108944867894863	SBN_1	SBN
1	0.12721677848509	SBN_2	SBN
1	0.185472794988687	SBN_3	SBN
1	0.00901659812991491	SBN_4	SBN
1	0.016454627892152	SBN_4N_4	SB_4N
1	0.0164830840308686	SBN_4N_5	SB_4N
1	0.0178819073551723	SBN_4N_6	SB_4N
1	0.00892185907615007	SBN_5	SBN
1	0.00894508575164915	SBN_6	SBN
1	0.00506056268704847	SBN_CL_1	SBN_CL
1	0.00363147876156262	SBN_CL_2	SBN_CL
1	0.00378370098039216	SBN_CL_3	SBN_CL
1	0.00266406879367518	SBN_CL_4	SBN_CL
1	0.00235838057257713	SBN_CL_5	SBN_CL
1	0.00235798396378547	SBN_CL_6	SBN_CL
1	0.00169676289088031	SB_1	SB
1	0.00222093692377453	SB_2	SB
1	0.00161444033185118	SB_3	SB
1	0.00124064706943975	SB_4	SB
1	0.188756290010135	SB_4N_1	SB_4N
1	0.313242822379148	SB_4N_2	SB_4N
1	0.277812395676215	SB_4N_3	SB_4N
1	0.00135734862579639	SB_5	SB
1	0.00126375149768787	SB_6	SB
2	0.908563733819453	4N_1	4N
2	0.993206856618082	4N_2	4N
2	0.970952960227288	4N_3	4N
2	0.968990125097473	4N_4	4N
2	0.91975003346621	4N_5	4N
2	0.905477256569329	4N_6	4N
2	0.905045677664001	4N_C3_1	4N_C3
2	0.952140552772902	4N_C3_2	4N_C3
2	0.994171611546814	4N_C3_3	4N_C3
2	0.896579152142479	4N_C3_4	4N_C3
2	0.920533083847723	4N_C3_5	4N_C3
2	0.903152174830824	4N_C3_6	4N_C3
2	0.413288406549389	4N_CL_1	4N_CL
2	0.478662951900919	4N_CL_2	4N_CL
2	0.317211628310674	4N_CL_3	4N_CL
2	0.501126677664931	4N_CL_4	4N_CL
2	0.364646448194236	4N_CL_5	4N_CL
2	0.468406392183714	4N_CL_6	4N_CL
2	0.408258359600233	CL_1	CL
2	0.482425421089495	CL_2	CL
2	0.509001618044754	CL_3	CL
2	0.316521696099403	CL_4	CL
2	0.242585134837335	CL_5	CL
2	0.227983515300385	CL_6	CL
2	0.967255899804212	SBN_1	SBN
2	0.957571714476317	SBN_2	SBN
2	0.960153929246557	SBN_3	SBN
2	0.174994761424389	SBN_4	SBN
2	0.172261020914063	SBN_5	SBN
2	0.170057843193402	SBN_6	SBN
2	0.138522507842622	SBN_CL_1	SBN_CL
2	0.134105518539204	SBN_CL_2	SBN_CL
2	0.115082979843551	SBN_CL_3	SBN_CL
2	0.095183842161712	SBN_CL_4	SBN_CL
2	0.0833529485890093	SBN_CL_5	SBN_CL
2	0.115811067515343	SBN_CL_6	SBN_CL
2	0.0277991952309592	SB_1	SB
2	0.0335979859493655	SB_2	SB
2	0.114997065587228	SB_3	SB
2	0.0312751533154465	SB_4	SB
2	0.919862054100657	SB_4N_1	SB_4N
2	0.809164103706301	SB_4N_2	SB_4N
2	0.930211664929745	SB_4N_3	SB_4N
2	0.365481125293233	SB_4N_4	SB_4N
2	0.348277111014177	SB_4N_5	SB_4N
2	0.343703528332458	SB_4N_6	SB_4N
2	0.0304240407680488	SB_5	SB
2	0.0266945268667459	SB_6	SB
