# Supplementary material for: Single-cell microRNA sequencing method comparison and application to cell lines and circulating lung tumor cells
Source: Nat Commun. 2021 Jul 14;12:4316. doi: 10.1038/s41467-021-24611-w (PMC8280203; doi:10.1038/s41467-021-24611-w)
Supplement: Supplementary file 13 — Source data [file 41467_2021_24611_MOESM13_ESM.zip › fig2d.txt]

num_mirnas	Protocol	Sample
86	4N	4N_1
12	4N	4N_2
58	4N	4N_3
67	4N	4N_4
111	4N	4N_5
114	4N	4N_6
13	4N_C3	4N_C3_1
18	4N_C3	4N_C3_2
28	4N_C3	4N_C3_3
124	4N_C3	4N_C3_4
121	4N_C3	4N_C3_5
111	4N_C3	4N_C3_6
56	4N_CL	4N_CL_1
88	4N_CL	4N_CL_2
57	4N_CL	4N_CL_3
89	4N_CL	4N_CL_4
95	4N_CL	4N_CL_5
95	4N_CL	4N_CL_6
55	CL	CL_1
52	CL	CL_2
39	CL	CL_3
53	CL	CL_4
66	CL	CL_5
66	CL	CL_6
95	SBN	SBN_1
122	SBN	SBN_2
102	SBN	SBN_3
232	SBN	SBN_4
247	SBN	SBN_5
248	SBN	SBN_6
159	SBN_CL	SBN_CL_1
156	SBN_CL	SBN_CL_2
164	SBN_CL	SBN_CL_3
199	SBN_CL	SBN_CL_4
205	SBN_CL	SBN_CL_5
186	SBN_CL	SBN_CL_6
134	SB	SB_1
327	SB	SB_2
157	SB	SB_3
189	SB	SB_4
169	SB_4N	SB_4N_1
68	SB_4N	SB_4N_2
72	SB_4N	SB_4N_3
167	SB_4N	SB_4N_4
174	SB_4N	SB_4N_5
167	SB_4N	SB_4N_6
187	SB	SB_5
170	SB	SB_6
