# Supplementary material for: Single-cell microRNA sequencing method comparison and application to cell lines and circulating lung tumor cells
Source: Nat Commun. 2021 Jul 14;12:4316. doi: 10.1038/s41467-021-24611-w (PMC8280203; doi:10.1038/s41467-021-24611-w)
Supplement: Supplementary file 13 — Source data [file 41467_2021_24611_MOESM13_ESM.zip › fig2e.txt]

Sample	UMAP 1	UMAP 2	Protocol
SB_4N_1	0.447246667319931	0.972047800952218	SB_4N
SB_4N_2	1.46845790450706	0.85853973371766	SB_4N
SB_4N_3	0.249414187782659	1.39464292425639	SB_4N
CL_1	-1.36148085016354	2.42536732842202	CL
CL_2	-1.286967155874	2.64274560919155	CL
CL_3	-0.975464562005406	2.68536405833874	CL
4N_1	0.874167473657058	1.13878650431182	4N
4N_2	2.02905884501278	0.0491631060763211	4N
4N_3	1.07215031959845	0.491739468337807	4N
4N_C3_1	1.26925496560491	0.14113897192801	4N_C3
4N_C3_2	1.49750483509891	0.00986433936509412	4N_C3
4N_C3_3	1.6296986150594	-0.121304536462938	4N_C3
4N_CL_1	1.89458825763831	-0.386982978240444	4N_CL
4N_CL_2	1.15779063541896	-1.01851864090325	4N_CL
4N_CL_3	0.617130145639244	-0.171685063123163	4N_CL
SBN_1	-1.61795082332818	1.13240345398136	SBN
SBN_2	-1.84339317339312	0.702084712192322	SBN
SBN_3	-1.41427518001426	0.611530344919922	SBN
SBN_CL_1	-0.770829748595086	1.06346013890623	SBN_CL
SBN_CL_2	-0.91012806055916	0.757580935233905	SBN_CL
SBN_CL_3	-1.08731879403439	0.941387789669054	SBN_CL
SB_1	-0.599319200353875	2.04155001366887	SB
SB_2	-0.881717612869226	2.06372721071806	SB
SB_3	-1.03012436658026	2.2244857291321	SB
SB_4	-1.0267242883059	-0.756021744907597	SB
SB_5	-1.30444048531684	-1.04883303819447	SB
SB_6	-1.10984485586864	-0.885248650583054	SB
SB_4N_4	-0.0970749673027456	-0.148336514770079	SB_4N
SB_4N_5	-0.291760132974549	0.183006219616835	SB_4N
SB_4N_6	-0.539855882778001	-0.261559390819278	SB_4N
SBN_4	-1.95177290976115	-0.255708081098954	SBN
SBN_5	-1.88314805909484	-0.120194998675591	SBN
SBN_6	-1.77974127668919	-0.0083383746089285	SBN
SBN_CL_4	-0.0552078170517447	-2.27268317966079	SBN_CL
SBN_CL_5	-0.170699293195085	-1.96066993495922	SBN_CL
SBN_CL_6	0.127785339850988	-2.35032485660368	SBN_CL
4N_4	1.35454087063047	-0.502391093079416	4N
4N_5	1.63140780453291	-0.994173170731844	4N
4N_6	0.97141115479919	-0.448754059193895	4N
4N_C3_4	0.748682777387066	-1.0222528635447	4N_C3
4N_C3_5	-0.022788992767806	-0.959169837570208	4N_C3
4N_C3_6	0.522262887991365	-0.799778070850235	4N_C3
4N_CL_4	0.545820994399261	-1.12480286801362	4N_CL
4N_CL_5	1.00332172882131	-1.49089051576972	4N_CL
4N_CL_6	0.907477714684815	-1.78747818866257	4N_CL
CL_4	0.257620244286835	-0.495097368355219	CL
CL_5	1.3619039613442	-1.46440353828571	CL
CL_6	0.373330157810869	-1.67501483526772	CL
