# Supplementary material for: Single-cell microRNA sequencing method comparison and application to cell lines and circulating lung tumor cells
Source: Nat Commun. 2021 Jul 14;12:4316. doi: 10.1038/s41467-021-24611-w (PMC8280203; doi:10.1038/s41467-021-24611-w)
Supplement: Supplementary file 13 — Source data [file 41467_2021_24611_MOESM13_ESM.zip › fig2f.txt]

distance	Protocol	Comparison
354.497244229917	CL	Same
356.570034170317	CL	Same
360.899125615487	CL	Same
545.868753146155	CL	Same
578.921132838424	CL	Same
566.589669210269	CL	Same
546.350139294697	CL	Same
579.008478592769	CL	Same
564.912352570914	CL	Same
374.41578355111	CL	Same
556.66336343868	CL	Same
589.909882878335	CL	Same
573.939519307692	CL	Same
385.633999037153	CL	Same
378.160066187549	CL	Same
432.087693486765	SB_4N	Same
432.453180259343	SB_4N	Same
414.591699976532	SB_4N	Same
517.450037366728	SB_4N	Same
492.766054035267	SB_4N	Same
517.830970421423	SB_4N	Same
512.696070995254	SB_4N	Same
487.926439888571	SB_4N	Same
511.644837006724	SB_4N	Same
297.811394266053	SB_4N	Same
524.385806295293	SB_4N	Same
504.188287304169	SB_4N	Same
523.191733627542	SB_4N	Same
317.283025251006	SB_4N	Same
310.187225382301	SB_4N	Same
474.739403673973	4N	Same
434.819277735157	4N	Same
371.355557038358	4N	Same
471.575800695598	4N	Same
398.677341742063	4N	Same
406.229088011938	4N	Same
471.235625864243	4N	Same
435.286952127514	4N	Same
418.843088146598	4N	Same
325.137145095217	4N	Same
459.667716997435	4N	Same
427.207986317492	4N	Same
409.487824479905	4N	Same
327.039471799664	4N	Same
303.906979038846	4N	Same
382.278002480653	4N_C3	Same
440.373675866181	4N_C3	Same
395.929824498136	4N_C3	Same
516.079843299092	4N_C3	Same
494.829556601421	4N_C3	Same
497.443591626177	4N_C3	Same
546.214074401071	4N_C3	Same
534.934314320277	4N_C3	Same
524.458764282479	4N_C3	Same
346.483045075841	4N_C3	Same
506.814377569028	4N_C3	Same
493.783208561691	4N_C3	Same
491.770835087342	4N_C3	Same
335.287388199245	4N_C3	Same
355.562561832585	4N_C3	Same
376.710596779415	SB	Same
370.026719989607	SB	Same
279.834815147465	SB	Same
461.014603057345	SB	Same
448.445916715762	SB	Same
463.82854193789	SB	Same
453.005092352769	SB	Same
443.900995750585	SB	Same
456.468780838602	SB	Same
262.435356103728	SB	Same
467.717990737447	SB	Same
444.363141077427	SB	Same
463.642146192105	SB	Same
249.978212517888	SB	Same
261.381351823858	SB	Same
438.52202241701	SBN	Same
466.886410746394	SBN	Same
462.633271133652	SBN	Same
509.919372072957	SBN	Same
477.010404158565	SBN	Same
485.923471028157	SBN	Same
488.022187180786	SBN	Same
461.909208409123	SBN	Same
458.066430850963	SBN	Same
249.180834389684	SBN	Same
512.031139066629	SBN	Same
482.381252087797	SBN	Same
484.293767982694	SBN	Same
249.73069705421	SBN	Same
249.483857439672	SBN	Same
396.081038750763	4N_CL	Same
407.80361165656	4N_CL	Same
414.226082739149	4N_CL	Same
474.680665371639	4N_CL	Same
472.184233907903	4N_CL	Same
499.715600464721	4N_CL	Same
479.879694103331	4N_CL	Same
466.50981383728	4N_CL	Same
493.290111867261	4N_CL	Same
360.077912752569	4N_CL	Same
478.378169348322	4N_CL	Same
468.184445018789	4N_CL	Same
493.931966943879	4N_CL	Same
342.761445253304	4N_CL	Same
343.087666523046	4N_CL	Same
310.689857036187	SBN_CL	Same
300.862635762572	SBN_CL	Same
315.208399074245	SBN_CL	Same
424.297524840029	SBN_CL	Same
435.285912897112	SBN_CL	Same
425.790092921383	SBN_CL	Same
428.042127284163	SBN_CL	Same
439.125074294941	SBN_CL	Same
428.987485155774	SBN_CL	Same
247.786252397654	SBN_CL	Same
416.959032473645	SBN_CL	Same
424.25292001681	SBN_CL	Same
421.047241877666	SBN_CL	Same
239.19520905777	SBN_CL	Same
228.535277589865	SBN_CL	Same
505.128794192492	CL	Different
491.473474646403	CL	Different
507.033804846138	CL	Different
500.149437654995	CL	Different
522.734880108335	CL	Different
518.514026950085	CL	Different
529.433278454753	CL	Different
564.081734357082	CL	Different
549.378701489431	CL	Different
515.599024713164	CL	Different
508.102417890407	CL	Different
540.063399567829	CL	Different
528.838164699921	CL	Different
495.919875420656	CL	Different
518.564200208498	CL	Different
523.407243982638	CL	Different
560.087494733744	CL	Different
547.370227935436	CL	Different
529.691276320703	CL	Different
538.378472208223	CL	Different
549.362061699546	CL	Different
524.246764429797	CL	Different
559.409884724702	CL	Different
544.141560287629	CL	Different
515.844629791327	CL	Different
536.986640428804	CL	Different
554.085851546694	CL	Different
540.487450318933	CL	Different
562.175625569162	CL	Different
549.671205274404	CL	Different
530.05278955617	CL	Different
552.005618595886	CL	Different
554.12830516955	CL	Different
513.704335241938	CL	Different
533.377733676667	CL	Different
525.460724967968	CL	Different
485.508380493147	CL	Different
494.027369624239	CL	Different
499.600224918618	CL	Different
516.152077162174	CL	Different
531.775929113453	CL	Different
527.232242708649	CL	Different
490.216891089489	CL	Different
501.892036802142	CL	Different
510.530863895011	CL	Different
520.465276702157	CL	Different
531.062537376539	CL	Different
515.892982271347	CL	Different
504.620439180038	CL	Different
507.677761006309	CL	Different
511.218862048607	CL	Different
505.282930066552	CL	Different
538.426022069884	CL	Different
526.585342913229	CL	Different
515.477381833271	CL	Different
512.816622826806	CL	Different
520.645592037524	CL	Different
497.787871554351	CL	Different
531.079793485209	CL	Different
517.59726334053	CL	Different
512.875284260684	CL	Different
518.874064786079	CL	Different
530.538779494089	CL	Different
511.554746871852	CL	Different
557.263610985638	CL	Different
547.848254841447	CL	Different
511.366156655687	CL	Different
504.928495270028	CL	Different
506.747413126514	CL	Different
475.7859312849	CL	Different
509.495156168211	CL	Different
509.436394161437	CL	Different
531.757481451981	CL	Different
525.454702285594	CL	Different
519.90737934801	CL	Different
481.792331454546	CL	Different
517.270997304946	CL	Different
514.297097384268	CL	Different
532.608241595148	CL	Different
528.396056228978	CL	Different
530.95634091765	CL	Different
473.832701132388	CL	Different
509.117400217422	CL	Different
503.653916012941	CL	Different
527.244779027884	CL	Different
516.19757644545	CL	Different
517.106177042289	CL	Different
436.379049946302	CL	Different
468.363640203247	CL	Different
470.211610768182	CL	Different
500.929660853137	CL	Different
497.795761322765	CL	Different
493.84114933951	CL	Different
416.119950424125	CL	Different
457.795552263054	CL	Different
461.400282625321	CL	Different
528.17153068392	CL	Different
525.919187360465	CL	Different
522.745239138918	CL	Different
432.045823155671	CL	Different
465.333587235936	CL	Different
475.517229944692	CL	Different
533.846000026022	CL	Different
528.851841391559	CL	Different
533.22813422555	CL	Different
552.017611575614	CL	Different
587.01169930012	CL	Different
579.530595367839	CL	Different
420.563551349319	CL	Different
432.304667994511	CL	Different
410.792600388403	CL	Different
549.495688383993	CL	Different
578.973795287642	CL	Different
574.57710400179	CL	Different
422.958029815658	CL	Different
425.309830754389	CL	Different
402.045542695677	CL	Different
549.154451063031	CL	Different
584.630032372352	CL	Different
574.931007468978	CL	Different
417.76063141748	CL	Different
431.658819496436	CL	Different
414.298723831034	CL	Different
548.118013451542	CL	Different
584.424372964017	CL	Different
577.132499490219	CL	Different
429.907161683009	CL	Different
438.082540819845	CL	Different
433.62596441067	CL	Different
543.968997967509	CL	Different
582.971867556101	CL	Different
576.626965454081	CL	Different
428.929995819642	CL	Different
442.873905373494	CL	Different
435.653456347599	CL	Different
552.423932439432	CL	Different
587.412852809122	CL	Different
583.692860996654	CL	Different
443.226488108984	CL	Different
440.18662190835	CL	Different
436.001302771636	CL	Different
564.442129532316	CL	Different
602.507576372186	CL	Different
591.303495840364	CL	Different
456.115580057033	CL	Different
454.317871863167	CL	Different
435.614966951008	CL	Different
550.934458034113	CL	Different
594.771970120592	CL	Different
581.107240616232	CL	Different
434.273872852413	CL	Different
441.441471863745	CL	Different
421.410479721923	CL	Different
569.520996511578	CL	Different
606.868304034308	CL	Different
596.780044601839	CL	Different
452.209515450641	CL	Different
449.487040927456	CL	Different
425.045597571836	CL	Different
541.738583082503	CL	Different
583.022253775029	CL	Different
573.057150905026	CL	Different
412.056591255112	CL	Different
413.231945064735	CL	Different
386.188759364127	CL	Different
536.044301425852	CL	Different
576.719940233175	CL	Different
566.606314768882	CL	Different
399.069396783471	CL	Different
403.604958049152	CL	Different
385.553201800482	CL	Different
518.152248875888	CL	Different
564.985091435158	CL	Different
555.086553928671	CL	Different
399.321720000412	CL	Different
405.000451521064	CL	Different
381.23967707619	CL	Different
530.266612679298	CL	Different
558.374896578491	CL	Different
544.734596845521	CL	Different
434.764104277884	CL	Different
449.17022748909	CL	Different
463.117175322381	CL	Different
528.454562705155	CL	Different
563.093747644344	CL	Different
552.713694048547	CL	Different
419.340924927381	CL	Different
434.436396961283	CL	Different
437.868296042037	CL	Different
527.919436320477	CL	Different
561.074177235407	CL	Different
544.316787761872	CL	Different
406.4152704176	CL	Different
436.746102968351	CL	Different
430.438238732153	CL	Different
547.578788692946	CL	Different
584.771487487752	CL	Different
570.938687541863	CL	Different
410.764987565665	CL	Different
417.202213309324	CL	Different
416.907178528232	CL	Different
574.522495875169	CL	Different
599.203474274807	CL	Different
593.849749069385	CL	Different
418.514811342272	CL	Different
438.311981528608	CL	Different
418.486814484405	CL	Different
557.751422686288	CL	Different
594.710802875934	CL	Different
577.481657737937	CL	Different
411.071869729327	CL	Different
435.920449002788	CL	Different
426.641258497686	CL	Different
540.205337305425	CL	Different
579.637886585692	CL	Different
569.358429057539	CL	Different
405.765551702504	CL	Different
405.412746897268	CL	Different
386.099552890187	CL	Different
534.14978965112	CL	Different
572.7265451656	CL	Different
566.675591299911	CL	Different
394.361050524224	CL	Different
404.21134232995	CL	Different
379.107413339778	CL	Different
540.088912277276	CL	Different
581.609371291627	CL	Different
572.014852321539	CL	Different
386.820502677968	CL	Different
401.021047132173	CL	Different
384.0204228918	CL	Different
532.438159898958	SB_4N	Different
526.827955703427	SB_4N	Different
518.587386784196	SB_4N	Different
427.67785797879	SB_4N	Different
446.115090837015	SB_4N	Different
420.017902776079	SB_4N	Different
478.218911039983	SB_4N	Different
442.167512433466	SB_4N	Different
444.359759394109	SB_4N	Different
544.308839884178	SB_4N	Different
445.481078432471	SB_4N	Different
415.639978815424	SB_4N	Different
413.928705195112	SB_4N	Different
514.039514271802	SB_4N	Different
508.067074482613	SB_4N	Different
509.281082889802	SB_4N	Different
491.90235689459	SB_4N	Different
496.094701067449	SB_4N	Different
532.216642216099	SB_4N	Different
527.309273524328	SB_4N	Different
536.945615086754	SB_4N	Different
501.278662124809	SB_4N	Different
473.2265934719	SB_4N	Different
479.859633169405	SB_4N	Different
533.970647080262	SB_4N	Different
528.119548372466	SB_4N	Different
546.44115858418	SB_4N	Different
499.392565937436	SB_4N	Different
459.547950210138	SB_4N	Different
453.920975080633	SB_4N	Different
554.396539657314	SB_4N	Different
550.727738643841	SB_4N	Different
558.898888427055	SB_4N	Different
481.364321530307	SB_4N	Different
441.766876003327	SB_4N	Different
451.649088640715	SB_4N	Different
518.277902715412	SB_4N	Different
518.27567361466	SB_4N	Different
521.718315994032	SB_4N	Different
480.177648175924	SB_4N	Different
442.388103390568	SB_4N	Different
448.277669481873	SB_4N	Different
509.966108021993	SB_4N	Different
512.920190264076	SB_4N	Different
522.332495851027	SB_4N	Different
481.06328031773	SB_4N	Different
464.935237586159	SB_4N	Different
460.903070055194	SB_4N	Different
527.395151011688	SB_4N	Different
536.151329777301	SB_4N	Different
534.519991212937	SB_4N	Different
510.024534488529	SB_4N	Different
496.725823695969	SB_4N	Different
476.522809814923	SB_4N	Different
520.694959871716	SB_4N	Different
514.153581945677	SB_4N	Different
524.457601649968	SB_4N	Different
526.688841728143	SB_4N	Different
519.893001828284	SB_4N	Different
511.000191978578	SB_4N	Different
518.696271429701	SB_4N	Different
511.249077410833	SB_4N	Different
526.240954660221	SB_4N	Different
539.972508042618	SB_4N	Different
529.866077412394	SB_4N	Different
513.911989341178	SB_4N	Different
509.540508436438	SB_4N	Different
503.079047133392	SB_4N	Different
512.881373948684	SB_4N	Different
554.84908090701	SB_4N	Different
561.813761900826	SB_4N	Different
552.467973800866	SB_4N	Different
493.375092735944	SB_4N	Different
487.666487198584	SB_4N	Different
492.648415445869	SB_4N	Different
558.961398098876	SB_4N	Different
565.934927894146	SB_4N	Different
560.004042529555	SB_4N	Different
499.761775164923	SB_4N	Different
496.586881136055	SB_4N	Different
506.468965894312	SB_4N	Different
548.143358724495	SB_4N	Different
553.133682037483	SB_4N	Different
547.48053758988	SB_4N	Different
498.160859043832	SB_4N	Different
490.755098477904	SB_4N	Different
494.940757541824	SB_4N	Different
533.968571558048	SB_4N	Different
514.589185063153	SB_4N	Different
522.3819129729	SB_4N	Different
484.694370057571	SB_4N	Different
483.286449935155	SB_4N	Different
489.598715135316	SB_4N	Different
532.052987845403	SB_4N	Different
549.963894583921	SB_4N	Different
535.945096618993	SB_4N	Different
494.256750007938	SB_4N	Different
491.739425952655	SB_4N	Different
501.342611979974	SB_4N	Different
555.342790896365	SB_4N	Different
565.853106378301	SB_4N	Different
552.428937401688	SB_4N	Different
509.889493618687	SB_4N	Different
505.239841153186	SB_4N	Different
515.1901685818	SB_4N	Different
546.820918381516	SB_4N	Different
528.837513638539	SB_4N	Different
550.655268054644	SB_4N	Different
343.582411236611	SB_4N	Different
328.008735217241	SB_4N	Different
349.091428454463	SB_4N	Different
551.21838704722	SB_4N	Different
530.970084817003	SB_4N	Different
553.324199259048	SB_4N	Different
346.314831188507	SB_4N	Different
335.466420514647	SB_4N	Different
346.828201275599	SB_4N	Different
541.408635254362	SB_4N	Different
527.872084630124	SB_4N	Different
544.059402084304	SB_4N	Different
342.051353531602	SB_4N	Different
333.778863673197	SB_4N	Different
342.429232862194	SB_4N	Different
588.103423652694	SB_4N	Different
577.429171051576	SB_4N	Different
586.898075918691	SB_4N	Different
393.883473618235	SB_4N	Different
382.174441524742	SB_4N	Different
396.366061090338	SB_4N	Different
568.440961448744	SB_4N	Different
558.12780143338	SB_4N	Different
569.761013320564	SB_4N	Different
375.142007339163	SB_4N	Different
352.423791282007	SB_4N	Different
373.52379198207	SB_4N	Different
589.057597643713	SB_4N	Different
577.953845721803	SB_4N	Different
591.877699766463	SB_4N	Different
391.256342854053	SB_4N	Different
377.563516115992	SB_4N	Different
391.690194372097	SB_4N	Different
565.730131094559	SB_4N	Different
548.836873120473	SB_4N	Different
564.052443452988	SB_4N	Different
376.198710549859	SB_4N	Different
364.339446815283	SB_4N	Different
385.005460752897	SB_4N	Different
550.137622078206	SB_4N	Different
536.851941815026	SB_4N	Different
553.950880469342	SB_4N	Different
357.415748408467	SB_4N	Different
347.363989213626	SB_4N	Different
366.10090293147	SB_4N	Different
547.53736075649	SB_4N	Different
529.930943808571	SB_4N	Different
547.914508727823	SB_4N	Different
359.47818798932	SB_4N	Different
345.224837550464	SB_4N	Different
365.25698224616	SB_4N	Different
473.382064356567	SB_4N	Different
435.55285817701	SB_4N	Different
455.108951564787	SB_4N	Different
435.560982002411	SB_4N	Different
430.085123257859	SB_4N	Different
433.766260897971	SB_4N	Different
473.82015293963	SB_4N	Different
428.472339815196	SB_4N	Different
456.551909078643	SB_4N	Different
381.873530289241	SB_4N	Different
367.100965115034	SB_4N	Different
384.04941748327	SB_4N	Different
464.359204851979	SB_4N	Different
425.984264650754	SB_4N	Different
452.94108299656	SB_4N	Different
378.297867034255	SB_4N	Different
375.993968427894	SB_4N	Different
384.140457361102	SB_4N	Different
511.687373569166	SB_4N	Different
475.071315016575	SB_4N	Different
501.188632550541	SB_4N	Different
388.950884874985	SB_4N	Different
380.845128949799	SB_4N	Different
396.172143530427	SB_4N	Different
537.055396925434	SB_4N	Different
500.756254467899	SB_4N	Different
520.269103776534	SB_4N	Different
405.150012988805	SB_4N	Different
395.314982476828	SB_4N	Different
410.165242398452	SB_4N	Different
513.518732765799	SB_4N	Different
475.294751744954	SB_4N	Different
500.423684398781	SB_4N	Different
399.281231745072	SB_4N	Different
393.221036157243	SB_4N	Different
403.301440383349	SB_4N	Different
527.719224646828	SB_4N	Different
496.681062542287	SB_4N	Different
515.545644382173	SB_4N	Different
418.447238974175	SB_4N	Different
422.065040850761	SB_4N	Different
423.358087071934	SB_4N	Different
527.919954497453	SB_4N	Different
486.969204495012	SB_4N	Different
512.155233260252	SB_4N	Different
401.185722364637	SB_4N	Different
395.621847621779	SB_4N	Different
402.733859882311	SB_4N	Different
516.9562462056	SB_4N	Different
490.176063274169	SB_4N	Different
503.420913328412	SB_4N	Different
402.505333369153	SB_4N	Different
399.719597696934	SB_4N	Different
406.446415687174	SB_4N	Different
535.108042459771	SB_4N	Different
492.820464798187	SB_4N	Different
509.605055315372	SB_4N	Different
429.907161683009	SB_4N	Different
428.929995819642	SB_4N	Different
443.226488108984	SB_4N	Different
542.493121790544	SB_4N	Different
513.566206265256	SB_4N	Different
522.415621189782	SB_4N	Different
438.082540819845	SB_4N	Different
442.873905373494	SB_4N	Different
440.18662190835	SB_4N	Different
556.431284652742	SB_4N	Different
524.013087183916	SB_4N	Different
534.785631548879	SB_4N	Different
433.62596441067	SB_4N	Different
435.653456347599	SB_4N	Different
436.001302771636	SB_4N	Different
446.115090837015	4N	Different
420.017902776079	4N	Different
444.359759394109	4N	Different
500.149437654995	4N	Different
529.433278454753	4N	Different
508.102417890407	4N	Different
522.734880108335	4N	Different
564.081734357082	4N	Different
540.063399567829	4N	Different
558.374896578491	4N	Different
518.514026950085	4N	Different
549.378701489431	4N	Different
528.838164699921	4N	Different
544.734596845521	4N	Different
552.713694048547	4N	Different
511.861229867321	4N	Different
427.617914551081	4N	Different
441.70311750984	4N	Different
451.89650585124	4N	Different
465.451246236131	4N	Different
454.542807223157	4N	Different
507.656932164063	4N	Different
398.46471053286	4N	Different
414.795720946999	4N	Different
419.140736067221	4N	Different
448.721192970404	4N	Different
443.693267699806	4N	Different
487.728952166188	4N	Different
364.825838246333	4N	Different
390.837422931008	4N	Different
409.185454746218	4N	Different
442.195520301594	4N	Different
437.531246774447	4N	Different
459.680431681847	4N	Different
425.033019482522	4N	Different
426.725082717747	4N	Different
442.659711951718	4N	Different
455.502536548693	4N	Different
452.212655042586	4N	Different
456.832097701588	4N	Different
435.209790269906	4N	Different
428.388715128885	4N	Different
439.381543126524	4N	Different
447.634746160597	4N	Different
439.965741133094	4N	Different
468.037991431784	4N	Different
481.744077493728	4N	Different
462.011418779274	4N	Different
483.391515280226	4N	Different
486.749338576337	4N	Different
473.582272708831	4N	Different
506.111166509439	4N	Different
537.280080134435	4N	Different
500.815836688641	4N	Different
501.265113845314	4N	Different
494.314833482932	4N	Different
496.997277342581	4N	Different
514.718480702917	4N	Different
582.023009589024	4N	Different
539.518381963309	4N	Different
538.865387465391	4N	Different
523.582433546801	4N	Different
520.013360289617	4N	Different
528.299620605179	4N	Different
566.7742622549	4N	Different
536.987605924975	4N	Different
523.598277068382	4N	Different
496.594269686657	4N	Different
503.304849110657	4N	Different
530.255108953133	4N	Different
640.006062929705	4N	Different
592.14746711997	4N	Different
580.821029622818	4N	Different
555.468384122177	4N	Different
552.601479663051	4N	Different
535.905283247146	4N	Different
640.002985151658	4N	Different
598.940029735222	4N	Different
590.241808969871	4N	Different
564.020885093794	4N	Different
554.48251161249	4N	Different
530.732787555452	4N	Different
629.531177498885	4N	Different
585.820466883631	4N	Different
575.260614846153	4N	Different
550.79293646002	4N	Different
544.015227836455	4N	Different
511.331395635701	4N	Different
586.353298020055	4N	Different
552.416920625973	4N	Different
531.618289992642	4N	Different
505.059044659309	4N	Different
512.92107890062	4N	Different
519.841508855094	4N	Different
626.489880579991	4N	Different
583.56265226843	4N	Different
578.880738889914	4N	Different
556.356077240089	4N	Different
549.241861922136	4N	Different
535.190118885392	4N	Different
639.745727388594	4N	Different
598.148468531651	4N	Different
589.935277571405	4N	Different
571.118865987063	4N	Different
561.468555957551	4N	Different
535.703919353126	4N	Different
580.256387553988	4N	Different
548.049048653578	4N	Different
473.453604560928	4N	Different
425.757835738015	4N	Different
419.561725797833	4N	Different
537.009950072189	4N	Different
587.389764066409	4N	Different
559.96371551483	4N	Different
478.753197379828	4N	Different
432.075098917251	4N	Different
435.530312583911	4N	Different
530.693378613164	4N	Different
568.795853886674	4N	Different
543.05631744532	4N	Different
465.963831022036	4N	Different
423.162491306472	4N	Different
416.525996697467	4N	Different
513.345304527389	4N	Different
544.308839884178	4N	Different
514.039514271802	4N	Different
435.560982002411	4N	Different
381.873530289241	4N	Different
378.297867034255	4N	Different
512.225376380589	4N	Different
541.734022061962	4N	Different
508.067074482613	4N	Different
430.085123257859	4N	Different
367.100965115034	4N	Different
375.993968427894	4N	Different
513.544164807579	4N	Different
553.050269645028	4N	Different
521.567262378024	4N	Different
433.766260897971	4N	Different
384.04941748327	4N	Different
384.140457361102	4N	Different
576.949600714122	4N	Different
631.665377829727	4N	Different
599.497854288163	4N	Different
522.260173274818	4N	Different
481.658274325757	4N	Different
469.298939456699	4N	Different
558.93555263768	4N	Different
605.018943112237	4N	Different
575.208753556639	4N	Different
492.027831818527	4N	Different
445.649782872882	4N	Different
441.634071684153	4N	Different
579.115365208889	4N	Different
633.828731203642	4N	Different
601.544443697316	4N	Different
523.189441962993	4N	Different
477.936845555487	4N	Different
470.888538112496	4N	Different
550.645787658643	4N	Different
599.578539611084	4N	Different
570.90642837748	4N	Different
494.757905057742	4N	Different
451.359538743657	4N	Different
446.904357268175	4N	Different
546.468139230953	4N	Different
583.165740314427	4N	Different
552.839700329945	4N	Different
478.58831997004	4N	Different
433.050105113138	4N	Different
428.421121087717	4N	Different
540.573400422681	4N	Different
583.12852820883	4N	Different
553.002044925908	4N	Different
479.365917585402	4N	Different
437.940353633437	4N	Different
428.054139911981	4N	Different
509.296231886061	4N	Different
498.27033782462	4N	Different
473.320333139614	4N	Different
390.245017037002	4N	Different
347.396546936498	4N	Different
350.994641941743	4N	Different
529.9061464083	4N	Different
530.752997328854	4N	Different
500.144743001458	4N	Different
416.065191255543	4N	Different
381.090144789528	4N	Different
378.430449876685	4N	Different
507.677064741824	4N	Different
488.265160605311	4N	Different
460.577872312908	4N	Different
391.181511000071	4N	Different
359.936042679197	4N	Different
347.963018067062	4N	Different
510.830587914098	4N	Different
514.925609382345	4N	Different
502.791571949757	4N	Different
431.194666759799	4N	Different
403.219173871111	4N	Different
402.50852879279	4N	Different
510.800537751265	4N	Different
519.735434806964	4N	Different
503.768400123235	4N	Different
427.255113397066	4N	Different
394.727803283279	4N	Different
385.036735635106	4N	Different
504.961473526046	4N	Different
505.943108016284	4N	Different
489.717298388974	4N	Different
409.693001800663	4N	Different
377.751489461851	4N	Different
381.820252407083	4N	Different
521.345707248058	4N	Different
515.599024713164	4N	Different
495.919875420656	4N	Different
434.764104277884	4N	Different
419.340924927381	4N	Different
406.4152704176	4N	Different
532.982009837585	4N	Different
540.55463001986	4N	Different
518.564200208498	4N	Different
449.17022748909	4N	Different
434.436396961283	4N	Different
436.746102968351	4N	Different
544.386952086099	4N	Different
553.66353927395	4N	Different
530.909143568947	4N	Different
463.117175322381	4N	Different
437.868296042037	4N	Different
430.438238732153	4N	Different
491.90235689459	4N_C3	Different
496.094701067449	4N_C3	Different
479.859633169405	4N_C3	Different
523.407243982638	4N_C3	Different
524.246764429797	4N_C3	Different
540.487450318933	4N_C3	Different
560.087494733744	4N_C3	Different
559.409884724702	4N_C3	Different
562.175625569162	4N_C3	Different
584.771487487752	4N_C3	Different
547.370227935436	4N_C3	Different
544.141560287629	4N_C3	Different
549.671205274404	4N_C3	Different
570.938687541863	4N_C3	Different
593.849749069385	4N_C3	Different
511.861229867321	4N_C3	Different
507.656932164063	4N_C3	Different
487.728952166188	4N_C3	Different
509.296231886061	4N_C3	Different
529.9061464083	4N_C3	Different
507.677064741824	4N_C3	Different
427.617914551081	4N_C3	Different
398.46471053286	4N_C3	Different
364.825838246333	4N_C3	Different
498.27033782462	4N_C3	Different
530.752997328854	4N_C3	Different
488.265160605311	4N_C3	Different
441.70311750984	4N_C3	Different
414.795720946999	4N_C3	Different
390.837422931008	4N_C3	Different
473.320333139614	4N_C3	Different
500.144743001458	4N_C3	Different
460.577872312908	4N_C3	Different
474.870932057791	4N_C3	Different
454.293496441869	4N_C3	Different
427.606175498519	4N_C3	Different
490.599515897695	4N_C3	Different
505.620999287001	4N_C3	Different
479.812051568959	4N_C3	Different
466.84461717628	4N_C3	Different
450.328380940192	4N_C3	Different
424.3613555866	4N_C3	Different
481.890166912375	4N_C3	Different
495.927181635128	4N_C3	Different
475.269428040487	4N_C3	Different
508.998980660827	4N_C3	Different
501.739030876295	4N_C3	Different
473.993175156757	4N_C3	Different
510.179194103074	4N_C3	Different
526.04359754034	4N_C3	Different
493.365694591727	4N_C3	Different
539.746059304788	4N_C3	Different
540.808139032421	4N_C3	Different
530.980260268776	4N_C3	Different
512.34452891397	4N_C3	Different
536.241891850682	4N_C3	Different
508.818187208879	4N_C3	Different
574.320869243223	4N_C3	Different
578.501007619891	4N_C3	Different
578.643307076076	4N_C3	Different
517.341554576144	4N_C3	Different
541.270745168457	4N_C3	Different
531.405865285428	4N_C3	Different
565.42501933381	4N_C3	Different
566.346064928528	4N_C3	Different
575.49768812078	4N_C3	Different
507.753421738574	4N_C3	Different
523.291695985823	4N_C3	Different
513.008553097174	4N_C3	Different
609.412633423705	4N_C3	Different
633.723091271232	4N_C3	Different
643.146760588192	4N_C3	Different
540.441968657732	4N_C3	Different
551.853180411975	4N_C3	Different
553.133800051486	4N_C3	Different
610.500278050187	4N_C3	Different
633.089999770695	4N_C3	Different
647.066499163947	4N_C3	Different
546.724335587572	4N_C3	Different
559.726192847415	4N_C3	Different
554.62333771851	4N_C3	Different
600.269746111494	4N_C3	Different
622.932775288888	4N_C3	Different
637.01268900602	4N_C3	Different
545.940244988894	4N_C3	Different
554.308188921929	4N_C3	Different
548.497975572832	4N_C3	Different
583.102772276371	4N_C3	Different
585.865667429091	4N_C3	Different
596.36610088917	4N_C3	Different
507.478806496855	4N_C3	Different
511.05090438195	4N_C3	Different
505.609195510141	4N_C3	Different
598.435265193664	4N_C3	Different
617.114808525239	4N_C3	Different
635.997947762685	4N_C3	Different
543.154131178412	4N_C3	Different
552.403150736944	4N_C3	Different
553.884279022398	4N_C3	Different
614.489756111597	4N_C3	Different
637.039872584658	4N_C3	Different
649.196978556046	4N_C3	Different
558.160373255565	4N_C3	Different
557.927214931994	4N_C3	Different
561.458902643546	4N_C3	Different
557.920690195325	4N_C3	Different
568.224981622892	4N_C3	Different
584.142286473309	4N_C3	Different
404.510074392423	4N_C3	Different
403.327057106651	4N_C3	Different
414.864038130607	4N_C3	Different
560.814710361321	4N_C3	Different
570.65857763723	4N_C3	Different
588.370442063384	4N_C3	Different
415.348369896597	4N_C3	Different
414.679054320197	4N_C3	Different
422.105151760798	4N_C3	Different
551.22416497579	4N_C3	Different
556.013860063783	4N_C3	Different
575.910143024555	4N_C3	Different
403.48981789126	4N_C3	Different
413.790958173063	4N_C3	Different
412.340071267802	4N_C3	Different
532.216642216099	4N_C3	Different
533.970647080262	4N_C3	Different
554.396539657314	4N_C3	Different
388.950884874985	4N_C3	Different
405.150012988805	4N_C3	Different
399.281231745072	4N_C3	Different
527.309273524328	4N_C3	Different
528.119548372466	4N_C3	Different
550.727738643841	4N_C3	Different
380.845128949799	4N_C3	Different
395.314982476828	4N_C3	Different
393.221036157243	4N_C3	Different
536.945615086754	4N_C3	Different
546.44115858418	4N_C3	Different
558.898888427055	4N_C3	Different
396.172143530427	4N_C3	Different
410.165242398452	4N_C3	Different
403.301440383349	4N_C3	Different
587.917190258825	4N_C3	Different
610.082290548077	4N_C3	Different
637.338476839901	4N_C3	Different
443.416718825578	4N_C3	Different
446.17436777014	4N_C3	Different
454.07215537834	4N_C3	Different
572.145872494432	4N_C3	Different
585.2593907924	4N_C3	Different
613.858094473505	4N_C3	Different
416.939924381069	4N_C3	Different
430.257098971532	4N_C3	Different
430.515609121487	4N_C3	Different
595.381747288848	4N_C3	Different
610.147764210728	4N_C3	Different
638.05214689627	4N_C3	Different
441.512532879553	4N_C3	Different
446.395184386373	4N_C3	Different
453.597027477494	4N_C3	Different
571.398858440683	4N_C3	Different
581.225775938021	4N_C3	Different
610.298412913757	4N_C3	Different
425.418164222509	4N_C3	Different
428.84145581149	4N_C3	Different
439.37809164836	4N_C3	Different
551.280029926052	4N_C3	Different
565.509562834852	4N_C3	Different
592.978286357523	4N_C3	Different
408.054068372887	4N_C3	Different
419.394205326778	4N_C3	Different
418.556351752112	4N_C3	Different
549.340638770037	4N_C3	Different
563.042339846683	4N_C3	Different
591.961473688103	4N_C3	Different
410.040281237185	4N_C3	Different
421.879192010198	4N_C3	Different
419.621747245386	4N_C3	Different
451.89650585124	4N_C3	Different
419.140736067221	4N_C3	Different
409.185454746218	4N_C3	Different
390.245017037002	4N_C3	Different
416.065191255543	4N_C3	Different
391.181511000071	4N_C3	Different
465.451246236131	4N_C3	Different
448.721192970404	4N_C3	Different
442.195520301594	4N_C3	Different
347.396546936498	4N_C3	Different
381.090144789528	4N_C3	Different
359.936042679197	4N_C3	Different
454.542807223157	4N_C3	Different
443.693267699806	4N_C3	Different
437.531246774447	4N_C3	Different
350.994641941743	4N_C3	Different
378.430449876685	4N_C3	Different
347.963018067062	4N_C3	Different
526.069535181416	4N_C3	Different
520.173869329975	4N_C3	Different
521.96523882803	4N_C3	Different
405.237337844968	4N_C3	Different
422.612297101227	4N_C3	Different
415.928510946531	4N_C3	Different
529.42751600401	4N_C3	Different
526.824071513634	4N_C3	Different
531.740413726335	4N_C3	Different
397.725006845283	4N_C3	Different
401.433714274103	4N_C3	Different
387.405298453396	4N_C3	Different
518.37010966096	4N_C3	Different
511.269997432401	4N_C3	Different
509.655894026764	4N_C3	Different
391.406890536502	4N_C3	Different
396.065799217129	4N_C3	Different
388.148842883428	4N_C3	Different
529.691276320703	4N_C3	Different
515.844629791327	4N_C3	Different
530.05278955617	4N_C3	Different
410.764987565665	4N_C3	Different
418.514811342272	4N_C3	Different
411.071869729327	4N_C3	Different
538.378472208223	4N_C3	Different
536.986640428804	4N_C3	Different
552.005618595886	4N_C3	Different
417.202213309324	4N_C3	Different
438.311981528608	4N_C3	Different
435.920449002788	4N_C3	Different
549.362061699546	4N_C3	Different
554.085851546694	4N_C3	Different
554.12830516955	4N_C3	Different
416.907178528232	4N_C3	Different
418.486814484405	4N_C3	Different
426.641258497686	4N_C3	Different
514.589185063153	SB	Different
522.3819129729	SB	Different
535.945096618993	SB	Different
436.379049946302	SB	Different
416.119950424125	SB	Different
432.045823155671	SB	Different
468.363640203247	SB	Different
457.795552263054	SB	Different
465.333587235936	SB	Different
587.01169930012	SB	Different
470.211610768182	SB	Different
461.400282625321	SB	Different
475.517229944692	SB	Different
579.530595367839	SB	Different
574.57710400179	SB	Different
511.331395635701	SB	Different
519.841508855094	SB	Different
535.190118885392	SB	Different
535.703919353126	SB	Different
537.009950072189	SB	Different
530.693378613164	SB	Different
586.353298020055	SB	Different
626.489880579991	SB	Different
639.745727388594	SB	Different
580.256387553988	SB	Different
587.389764066409	SB	Different
568.795853886674	SB	Different
552.416920625973	SB	Different
583.56265226843	SB	Different
598.148468531651	SB	Different
548.049048653578	SB	Different
559.96371551483	SB	Different
543.05631744532	SB	Different
583.102772276371	SB	Different
598.435265193664	SB	Different
614.489756111597	SB	Different
557.920690195325	SB	Different
560.814710361321	SB	Different
551.22416497579	SB	Different
585.865667429091	SB	Different
617.114808525239	SB	Different
637.039872584658	SB	Different
568.224981622892	SB	Different
570.65857763723	SB	Different
556.013860063783	SB	Different
596.36610088917	SB	Different
635.997947762685	SB	Different
649.196978556046	SB	Different
584.142286473309	SB	Different
588.370442063384	SB	Different
575.910143024555	SB	Different
512.459987772249	SB	Different
561.113754119754	SB	Different
566.086869262836	SB	Different
531.827109281533	SB	Different
532.634879390065	SB	Different
527.408599706009	SB	Different
522.391827905641	SB	Different
564.002597824776	SB	Different
569.253571373662	SB	Different
528.853832419486	SB	Different
528.906862917518	SB	Different
533.469755657669	SB	Different
500.382145593088	SB	Different
535.872943304325	SB	Different
539.509849411927	SB	Different
533.588387192763	SB	Different
535.987121218409	SB	Different
532.848323040025	SB	Different
496.823049280911	SB	Different
464.743585074079	SB	Different
493.365928922898	SB	Different
509.32498021949	SB	Different
513.043771786418	SB	Different
496.875639770728	SB	Different
482.581798240143	SB	Different
431.497755657617	SB	Different
456.249769383946	SB	Different
496.146911881675	SB	Different
494.493413377156	SB	Different
485.508325940119	SB	Different
490.372837104718	SB	Different
459.71593040175	SB	Different
490.234170148886	SB	Different
483.946285247439	SB	Different
483.644838899129	SB	Different
475.134748712029	SB	Different
428.2026393396	SB	Different
342.663707846201	SB	Different
368.374627385411	SB	Different
443.264474529586	SB	Different
444.541296733063	SB	Different
440.374898820928	SB	Different
430.130802464438	SB	Different
357.229534678774	SB	Different
370.514480224931	SB	Different
453.883212029827	SB	Different
453.223921955826	SB	Different
453.251915514268	SB	Different
422.210158777596	SB	Different
344.01296698418	SB	Different
368.257305282456	SB	Different
448.155362783433	SB	Different
443.48948089676	SB	Different
442.37838136416	SB	Different
484.694370057571	SB	Different
494.256750007938	SB	Different
509.889493618687	SB	Different
343.582411236611	SB	Different
346.314831188507	SB	Different
342.051353531602	SB	Different
483.286449935155	SB	Different
491.739425952655	SB	Different
505.239841153186	SB	Different
328.008735217241	SB	Different
335.466420514647	SB	Different
333.778863673197	SB	Different
489.598715135316	SB	Different
501.342611979974	SB	Different
515.1901685818	SB	Different
349.091428454463	SB	Different
346.828201275599	SB	Different
342.429232862194	SB	Different
486.434416955115	SB	Different
451.603217690526	SB	Different
467.706164499137	SB	Different
329.85712745321	SB	Different
331.867247940789	SB	Different
330.448115868886	SB	Different
484.568654265069	SB	Different
442.384437752001	SB	Different
464.660843395713	SB	Different
306.662948058497	SB	Different
311.329545050149	SB	Different
296.611128178098	SB	Different
489.253055762766	SB	Different
453.058066824612	SB	Different
471.895827721425	SB	Different
322.244091982602	SB	Different
324.845100375307	SB	Different
326.618169892832	SB	Different
463.465996900639	SB	Different
445.5651191865	SB	Different
461.894877168675	SB	Different
319.204462170691	SB	Different
313.087478708196	SB	Different
316.938258095591	SB	Different
466.469257229968	SB	Different
446.609653779226	SB	Different
466.852420892421	SB	Different
303.577101757945	SB	Different
303.551942827402	SB	Different
297.498969390503	SB	Different
458.594467543915	SB	Different
433.711186072134	SB	Different
451.822858606685	SB	Different
304.850411305897	SB	Different
301.63983601776	SB	Different
293.188503339558	SB	Different
531.618289992642	SB	Different
578.880738889914	SB	Different
589.935277571405	SB	Different
473.453604560928	SB	Different
478.753197379828	SB	Different
465.963831022036	SB	Different
505.059044659309	SB	Different
556.356077240089	SB	Different
571.118865987063	SB	Different
425.757835738015	SB	Different
432.075098917251	SB	Different
423.162491306472	SB	Different
512.92107890062	SB	Different
549.241861922136	SB	Different
561.468555957551	SB	Different
419.561725797833	SB	Different
435.530312583911	SB	Different
416.525996697467	SB	Different
507.478806496855	SB	Different
543.154131178412	SB	Different
558.160373255565	SB	Different
404.510074392423	SB	Different
415.348369896597	SB	Different
403.48981789126	SB	Different
511.05090438195	SB	Different
552.403150736944	SB	Different
557.927214931994	SB	Different
403.327057106651	SB	Different
414.679054320197	SB	Different
413.790958173063	SB	Different
505.609195510141	SB	Different
553.884279022398	SB	Different
561.458902643546	SB	Different
414.864038130607	SB	Different
422.105151760798	SB	Different
412.340071267802	SB	Different
484.372131066607	SB	Different
521.196645950145	SB	Different
530.712978087566	SB	Different
420.969051475884	SB	Different
411.969625044093	SB	Different
413.836864502069	SB	Different
473.071395049516	SB	Different
513.842291234099	SB	Different
521.504760837074	SB	Different
395.455486944449	SB	Different
401.192239699907	SB	Different
398.753013861325	SB	Different
479.332411919392	SB	Different
518.550398103025	SB	Different
527.878038905083	SB	Different
403.902060061753	SB	Different
399.939504575684	SB	Different
393.633480500073	SB	Different
500.929660853137	SB	Different
528.17153068392	SB	Different
533.846000026022	SB	Different
420.563551349319	SB	Different
422.958029815658	SB	Different
417.76063141748	SB	Different
497.795761322765	SB	Different
525.919187360465	SB	Different
528.851841391559	SB	Different
432.304667994511	SB	Different
425.309830754389	SB	Different
431.658819496436	SB	Different
493.84114933951	SB	Different
522.745239138918	SB	Different
533.22813422555	SB	Different
410.792600388403	SB	Different
402.045542695677	SB	Different
414.298723831034	SB	Different
496.725823695969	SBN	Different
476.522809814923	SBN	Different
511.000191978578	SBN	Different
505.282930066552	SBN	Different
497.787871554351	SBN	Different
511.554746871852	SBN	Different
538.426022069884	SBN	Different
531.079793485209	SBN	Different
557.263610985638	SBN	Different
602.507576372186	SBN	Different
526.585342913229	SBN	Different
517.59726334053	SBN	Different
547.848254841447	SBN	Different
591.303495840364	SBN	Different
581.107240616232	SBN	Different
506.111166509439	SBN	Different
514.718480702917	SBN	Different
528.299620605179	SBN	Different
576.949600714122	SBN	Different
558.93555263768	SBN	Different
579.115365208889	SBN	Different
537.280080134435	SBN	Different
582.023009589024	SBN	Different
566.7742622549	SBN	Different
631.665377829727	SBN	Different
605.018943112237	SBN	Different
633.828731203642	SBN	Different
500.815836688641	SBN	Different
539.518381963309	SBN	Different
536.987605924975	SBN	Different
599.497854288163	SBN	Different
575.208753556639	SBN	Different
601.544443697316	SBN	Different
539.746059304788	SBN	Different
574.320869243223	SBN	Different
565.42501933381	SBN	Different
587.917190258825	SBN	Different
572.145872494432	SBN	Different
595.381747288848	SBN	Different
540.808139032421	SBN	Different
578.501007619891	SBN	Different
566.346064928528	SBN	Different
610.082290548077	SBN	Different
585.2593907924	SBN	Different
610.147764210728	SBN	Different
530.980260268776	SBN	Different
578.643307076076	SBN	Different
575.49768812078	SBN	Different
637.338476839901	SBN	Different
613.858094473505	SBN	Different
638.05214689627	SBN	Different
520.606775594948	SBN	Different
542.902503378561	SBN	Different
539.837369236768	SBN	Different
579.8973469374	SBN	Different
568.115522760168	SBN	Different
582.354666739745	SBN	Different
524.191088871427	SBN	Different
545.75986807855	SBN	Different
531.497737536858	SBN	Different
587.808128770643	SBN	Different
572.27591087125	SBN	Different
588.761124903702	SBN	Different
522.711180642273	SBN	Different
538.371086304089	SBN	Different
527.017667140183	SBN	Different
578.023126308192	SBN	Different
572.643225169138	SBN	Different
580.965399147892	SBN	Different
496.467906056401	SBN	Different
442.739047642858	SBN	Different
471.354897849643	SBN	Different
438.07830575495	SBN	Different
432.09308731553	SBN	Different
435.894739661943	SBN	Different
491.161769639969	SBN	Different
442.424298446051	SBN	Different
480.695882890486	SBN	Different
440.754380103364	SBN	Different
440.65058745034	SBN	Different
440.903360433549	SBN	Different
481.812162677945	SBN	Different
436.579232155277	SBN	Different
462.729769477914	SBN	Different
437.343060100987	SBN	Different
434.463010836921	SBN	Different
435.720502556015	SBN	Different
496.823049280911	SBN	Different
482.581798240143	SBN	Different
490.372837104718	SBN	Different
486.434416955115	SBN	Different
484.568654265069	SBN	Different
489.253055762766	SBN	Different
464.743585074079	SBN	Different
431.497755657617	SBN	Different
459.71593040175	SBN	Different
451.603217690526	SBN	Different
442.384437752001	SBN	Different
453.058066824612	SBN	Different
493.365928922898	SBN	Different
456.249769383946	SBN	Different
490.234170148886	SBN	Different
467.706164499137	SBN	Different
464.660843395713	SBN	Different
471.895827721425	SBN	Different
509.32498021949	SBN	Different
496.146911881675	SBN	Different
483.946285247439	SBN	Different
329.85712745321	SBN	Different
306.662948058497	SBN	Different
322.244091982602	SBN	Different
513.043771786418	SBN	Different
494.493413377156	SBN	Different
483.644838899129	SBN	Different
331.867247940789	SBN	Different
311.329545050149	SBN	Different
324.845100375307	SBN	Different
496.875639770728	SBN	Different
485.508325940119	SBN	Different
475.134748712029	SBN	Different
330.448115868886	SBN	Different
296.611128178098	SBN	Different
326.618169892832	SBN	Different
520.694959871716	SBN	Different
518.696271429701	SBN	Different
509.540508436438	SBN	Different
393.883473618235	SBN	Different
375.142007339163	SBN	Different
391.256342854053	SBN	Different
514.153581945677	SBN	Different
511.249077410833	SBN	Different
503.079047133392	SBN	Different
382.174441524742	SBN	Different
352.423791282007	SBN	Different
377.563516115992	SBN	Different
524.457601649968	SBN	Different
526.240954660221	SBN	Different
512.881373948684	SBN	Different
396.366061090338	SBN	Different
373.52379198207	SBN	Different
391.690194372097	SBN	Different
514.12124377372	SBN	Different
487.764966981796	SBN	Different
476.496796446081	SBN	Different
307.637029197623	SBN	Different
300.409804085717	SBN	Different
300.694862993409	SBN	Different
497.516499178521	SBN	Different
477.392499823971	SBN	Different
471.428785185226	SBN	Different
304.483924901265	SBN	Different
279.560299134796	SBN	Different
300.022497955585	SBN	Different
498.07847318973	SBN	Different
476.68748976157	SBN	Different
461.616894052382	SBN	Different
305.465309124209	SBN	Different
279.28451431266	SBN	Different
294.105424854932	SBN	Different
501.265113845314	SBN	Different
538.865387465391	SBN	Different
523.598277068382	SBN	Different
522.260173274818	SBN	Different
492.027831818527	SBN	Different
523.189441962993	SBN	Different
494.314833482932	SBN	Different
523.582433546801	SBN	Different
496.594269686657	SBN	Different
481.658274325757	SBN	Different
445.649782872882	SBN	Different
477.936845555487	SBN	Different
496.997277342581	SBN	Different
520.013360289617	SBN	Different
503.304849110657	SBN	Different
469.298939456699	SBN	Different
441.634071684153	SBN	Different
470.888538112496	SBN	Different
512.34452891397	SBN	Different
517.341554576144	SBN	Different
507.753421738574	SBN	Different
443.416718825578	SBN	Different
416.939924381069	SBN	Different
441.512532879553	SBN	Different
536.241891850682	SBN	Different
541.270745168457	SBN	Different
523.291695985823	SBN	Different
446.17436777014	SBN	Different
430.257098971532	SBN	Different
446.395184386373	SBN	Different
508.818187208879	SBN	Different
531.405865285428	SBN	Different
513.008553097174	SBN	Different
454.07215537834	SBN	Different
430.515609121487	SBN	Different
453.597027477494	SBN	Different
528.529097033933	SBN	Different
523.256672581294	SBN	Different
515.248588661898	SBN	Different
455.959062068439	SBN	Different
435.574944718259	SBN	Different
447.930652410144	SBN	Different
517.308080127059	SBN	Different
524.394671965694	SBN	Different
501.943140018376	SBN	Different
435.126576483614	SBN	Different
418.451370922529	SBN	Different
433.675249717248	SBN	Different
504.331725840839	SBN	Different
512.508918634398	SBN	Different
493.131496378082	SBN	Different
443.731346258075	SBN	Different
422.000749879868	SBN	Different
438.941917885371	SBN	Different
515.477381833271	SBN	Different
512.875284260684	SBN	Different
511.366156655687	SBN	Different
456.115580057033	SBN	Different
434.273872852413	SBN	Different
452.209515450641	SBN	Different
512.816622826806	SBN	Different
518.874064786079	SBN	Different
504.928495270028	SBN	Different
454.317871863167	SBN	Different
441.441471863745	SBN	Different
449.487040927456	SBN	Different
520.645592037524	SBN	Different
530.538779494089	SBN	Different
506.747413126514	SBN	Different
435.614966951008	SBN	Different
421.410479721923	SBN	Different
425.045597571836	SBN	Different
441.766876003327	4N_CL	Different
451.649088640715	4N_CL	Different
448.277669481873	4N_CL	Different
513.704335241938	4N_CL	Different
516.152077162174	4N_CL	Different
520.465276702157	4N_CL	Different
533.377733676667	4N_CL	Different
531.775929113453	4N_CL	Different
531.062537376539	4N_CL	Different
579.637886585692	4N_CL	Different
525.460724967968	4N_CL	Different
527.232242708649	4N_CL	Different
515.892982271347	4N_CL	Different
569.358429057539	4N_CL	Different
566.675591299911	4N_CL	Different
459.680431681847	4N_CL	Different
456.832097701588	4N_CL	Different
468.037991431784	4N_CL	Different
510.830587914098	4N_CL	Different
510.800537751265	4N_CL	Different
504.961473526046	4N_CL	Different
425.033019482522	4N_CL	Different
435.209790269906	4N_CL	Different
481.744077493728	4N_CL	Different
514.925609382345	4N_CL	Different
519.735434806964	4N_CL	Different
505.943108016284	4N_CL	Different
426.725082717747	4N_CL	Different
428.388715128885	4N_CL	Different
462.011418779274	4N_CL	Different
502.791571949757	4N_CL	Different
503.768400123235	4N_CL	Different
489.717298388974	4N_CL	Different
474.870932057791	4N_CL	Different
466.84461717628	4N_CL	Different
508.998980660827	4N_CL	Different
526.069535181416	4N_CL	Different
529.42751600401	4N_CL	Different
518.37010966096	4N_CL	Different
454.293496441869	4N_CL	Different
450.328380940192	4N_CL	Different
501.739030876295	4N_CL	Different
520.173869329975	4N_CL	Different
526.824071513634	4N_CL	Different
511.269997432401	4N_CL	Different
427.606175498519	4N_CL	Different
424.3613555866	4N_CL	Different
473.993175156757	4N_CL	Different
521.96523882803	4N_CL	Different
531.740413726335	4N_CL	Different
509.655894026764	4N_CL	Different
520.606775594948	4N_CL	Different
524.191088871427	4N_CL	Different
522.711180642273	4N_CL	Different
528.529097033933	4N_CL	Different
517.308080127059	4N_CL	Different
504.331725840839	4N_CL	Different
542.902503378561	4N_CL	Different
545.75986807855	4N_CL	Different
538.371086304089	4N_CL	Different
523.256672581294	4N_CL	Different
524.394671965694	4N_CL	Different
512.508918634398	4N_CL	Different
539.837369236768	4N_CL	Different
531.497737536858	4N_CL	Different
527.017667140183	4N_CL	Different
515.248588661898	4N_CL	Different
501.943140018376	4N_CL	Different
493.131496378082	4N_CL	Different
563.137601730974	4N_CL	Different
570.90031496633	4N_CL	Different
538.222959651271	4N_CL	Different
518.355471355378	4N_CL	Different
508.007472556317	4N_CL	Different
510.421154943121	4N_CL	Different
563.054945952584	4N_CL	Different
567.957337806187	4N_CL	Different
535.989568660695	4N_CL	Different
519.568011880691	4N_CL	Different
515.295327807966	4N_CL	Different
515.273817462657	4N_CL	Different
553.818300462804	4N_CL	Different
564.837304060589	4N_CL	Different
523.08261704814	4N_CL	Different
509.696896926528	4N_CL	Different
506.429224542602	4N_CL	Different
506.827899036428	4N_CL	Different
512.459987772249	4N_CL	Different
522.391827905641	4N_CL	Different
500.382145593088	4N_CL	Different
484.372131066607	4N_CL	Different
473.071395049516	4N_CL	Different
479.332411919392	4N_CL	Different
561.113754119754	4N_CL	Different
564.002597824776	4N_CL	Different
535.872943304325	4N_CL	Different
521.196645950145	4N_CL	Different
513.842291234099	4N_CL	Different
518.550398103025	4N_CL	Different
566.086869262836	4N_CL	Different
569.253571373662	4N_CL	Different
539.509849411927	4N_CL	Different
530.712978087566	4N_CL	Different
521.504760837074	4N_CL	Different
527.878038905083	4N_CL	Different
531.827109281533	4N_CL	Different
528.853832419486	4N_CL	Different
533.588387192763	4N_CL	Different
420.969051475884	4N_CL	Different
395.455486944449	4N_CL	Different
403.902060061753	4N_CL	Different
532.634879390065	4N_CL	Different
528.906862917518	4N_CL	Different
535.987121218409	4N_CL	Different
411.969625044093	4N_CL	Different
401.192239699907	4N_CL	Different
399.939504575684	4N_CL	Different
527.408599706009	4N_CL	Different
533.469755657669	4N_CL	Different
532.848323040025	4N_CL	Different
413.836864502069	4N_CL	Different
398.753013861325	4N_CL	Different
393.633480500073	4N_CL	Different
518.277902715412	4N_CL	Different
509.966108021993	4N_CL	Different
527.395151011688	4N_CL	Different
418.447238974175	4N_CL	Different
401.185722364637	4N_CL	Different
402.505333369153	4N_CL	Different
518.27567361466	4N_CL	Different
512.920190264076	4N_CL	Different
536.151329777301	4N_CL	Different
422.065040850761	4N_CL	Different
395.621847621779	4N_CL	Different
399.719597696934	4N_CL	Different
521.718315994032	4N_CL	Different
522.332495851027	4N_CL	Different
534.519991212937	4N_CL	Different
423.358087071934	4N_CL	Different
402.733859882311	4N_CL	Different
406.446415687174	4N_CL	Different
579.8973469374	4N_CL	Different
587.808128770643	4N_CL	Different
578.023126308192	4N_CL	Different
455.959062068439	4N_CL	Different
435.126576483614	4N_CL	Different
443.731346258075	4N_CL	Different
568.115522760168	4N_CL	Different
572.27591087125	4N_CL	Different
572.643225169138	4N_CL	Different
435.574944718259	4N_CL	Different
418.451370922529	4N_CL	Different
422.000749879868	4N_CL	Different
582.354666739745	4N_CL	Different
588.761124903702	4N_CL	Different
580.965399147892	4N_CL	Different
447.930652410144	4N_CL	Different
433.675249717248	4N_CL	Different
438.941917885371	4N_CL	Different
550.271152578071	4N_CL	Different
554.306046300966	4N_CL	Different
549.843278153332	4N_CL	Different
392.572969777517	4N_CL	Different
385.328575672667	4N_CL	Different
393.448957353921	4N_CL	Different
545.210753691471	4N_CL	Different
541.186698286254	4N_CL	Different
549.495545243105	4N_CL	Different
394.673243470008	4N_CL	Different
379.184790346839	4N_CL	Different
377.186816367463	4N_CL	Different
541.145707240113	4N_CL	Different
543.161905428859	4N_CL	Different
544.098961826772	4N_CL	Different
391.729864712867	4N_CL	Different
377.588449907231	4N_CL	Different
376.680247524265	4N_CL	Different
442.659711951718	4N_CL	Different
439.381543126524	4N_CL	Different
483.391515280226	4N_CL	Different
431.194666759799	4N_CL	Different
427.255113397066	4N_CL	Different
409.693001800663	4N_CL	Different
455.502536548693	4N_CL	Different
447.634746160597	4N_CL	Different
486.749338576337	4N_CL	Different
403.219173871111	4N_CL	Different
394.727803283279	4N_CL	Different
377.751489461851	4N_CL	Different
452.212655042586	4N_CL	Different
439.965741133094	4N_CL	Different
473.582272708831	4N_CL	Different
402.50852879279	4N_CL	Different
385.036735635106	4N_CL	Different
381.820252407083	4N_CL	Different
490.599515897695	4N_CL	Different
481.890166912375	4N_CL	Different
510.179194103074	4N_CL	Different
405.237337844968	4N_CL	Different
397.725006845283	4N_CL	Different
391.406890536502	4N_CL	Different
505.620999287001	4N_CL	Different
495.927181635128	4N_CL	Different
526.04359754034	4N_CL	Different
422.612297101227	4N_CL	Different
401.433714274103	4N_CL	Different
396.065799217129	4N_CL	Different
479.812051568959	4N_CL	Different
475.269428040487	4N_CL	Different
493.365694591727	4N_CL	Different
415.928510946531	4N_CL	Different
387.405298453396	4N_CL	Different
388.148842883428	4N_CL	Different
485.508380493147	4N_CL	Different
490.216891089489	4N_CL	Different
504.620439180038	4N_CL	Different
405.765551702504	4N_CL	Different
394.361050524224	4N_CL	Different
386.820502677968	4N_CL	Different
494.027369624239	4N_CL	Different
501.892036802142	4N_CL	Different
507.677761006309	4N_CL	Different
405.412746897268	4N_CL	Different
404.21134232995	4N_CL	Different
401.021047132173	4N_CL	Different
499.600224918618	4N_CL	Different
510.530863895011	4N_CL	Different
511.218862048607	4N_CL	Different
386.099552890187	4N_CL	Different
379.107413339778	4N_CL	Different
384.0204228918	4N_CL	Different
561.813761900826	SBN_CL	Different
552.467973800866	SBN_CL	Different
560.004042529555	SBN_CL	Different
475.7859312849	SBN_CL	Different
481.792331454546	SBN_CL	Different
473.832701132388	SBN_CL	Different
509.495156168211	SBN_CL	Different
517.270997304946	SBN_CL	Different
509.117400217422	SBN_CL	Different
583.022253775029	SBN_CL	Different
509.436394161437	SBN_CL	Different
514.297097384268	SBN_CL	Different
503.653916012941	SBN_CL	Different
573.057150905026	SBN_CL	Different
566.606314768882	SBN_CL	Different
530.255108953133	SBN_CL	Different
535.905283247146	SBN_CL	Different
530.732787555452	SBN_CL	Different
550.645787658643	SBN_CL	Different
546.468139230953	SBN_CL	Different
540.573400422681	SBN_CL	Different
640.006062929705	SBN_CL	Different
640.002985151658	SBN_CL	Different
629.531177498885	SBN_CL	Different
599.578539611084	SBN_CL	Different
583.165740314427	SBN_CL	Different
583.12852820883	SBN_CL	Different
592.14746711997	SBN_CL	Different
598.940029735222	SBN_CL	Different
585.820466883631	SBN_CL	Different
570.90642837748	SBN_CL	Different
552.839700329945	SBN_CL	Different
553.002044925908	SBN_CL	Different
609.412633423705	SBN_CL	Different
610.500278050187	SBN_CL	Different
600.269746111494	SBN_CL	Different
571.398858440683	SBN_CL	Different
551.280029926052	SBN_CL	Different
549.340638770037	SBN_CL	Different
633.723091271232	SBN_CL	Different
633.089999770695	SBN_CL	Different
622.932775288888	SBN_CL	Different
581.225775938021	SBN_CL	Different
565.509562834852	SBN_CL	Different
563.042339846683	SBN_CL	Different
643.146760588192	SBN_CL	Different
647.066499163947	SBN_CL	Different
637.01268900602	SBN_CL	Different
610.298412913757	SBN_CL	Different
592.978286357523	SBN_CL	Different
591.961473688103	SBN_CL	Different
563.137601730974	SBN_CL	Different
563.054945952584	SBN_CL	Different
553.818300462804	SBN_CL	Different
550.271152578071	SBN_CL	Different
545.210753691471	SBN_CL	Different
541.145707240113	SBN_CL	Different
570.90031496633	SBN_CL	Different
567.957337806187	SBN_CL	Different
564.837304060589	SBN_CL	Different
554.306046300966	SBN_CL	Different
541.186698286254	SBN_CL	Different
543.161905428859	SBN_CL	Different
538.222959651271	SBN_CL	Different
535.989568660695	SBN_CL	Different
523.08261704814	SBN_CL	Different
549.843278153332	SBN_CL	Different
549.495545243105	SBN_CL	Different
544.098961826772	SBN_CL	Different
496.467906056401	SBN_CL	Different
491.161769639969	SBN_CL	Different
481.812162677945	SBN_CL	Different
514.12124377372	SBN_CL	Different
497.516499178521	SBN_CL	Different
498.07847318973	SBN_CL	Different
442.739047642858	SBN_CL	Different
442.424298446051	SBN_CL	Different
436.579232155277	SBN_CL	Different
487.764966981796	SBN_CL	Different
477.392499823971	SBN_CL	Different
476.68748976157	SBN_CL	Different
471.354897849643	SBN_CL	Different
480.695882890486	SBN_CL	Different
462.729769477914	SBN_CL	Different
476.496796446081	SBN_CL	Different
471.428785185226	SBN_CL	Different
461.616894052382	SBN_CL	Different
428.2026393396	SBN_CL	Different
430.130802464438	SBN_CL	Different
422.210158777596	SBN_CL	Different
463.465996900639	SBN_CL	Different
466.469257229968	SBN_CL	Different
458.594467543915	SBN_CL	Different
342.663707846201	SBN_CL	Different
357.229534678774	SBN_CL	Different
344.01296698418	SBN_CL	Different
445.5651191865	SBN_CL	Different
446.609653779226	SBN_CL	Different
433.711186072134	SBN_CL	Different
368.374627385411	SBN_CL	Different
370.514480224931	SBN_CL	Different
368.257305282456	SBN_CL	Different
461.894877168675	SBN_CL	Different
466.852420892421	SBN_CL	Different
451.822858606685	SBN_CL	Different
443.264474529586	SBN_CL	Different
453.883212029827	SBN_CL	Different
448.155362783433	SBN_CL	Different
319.204462170691	SBN_CL	Different
303.577101757945	SBN_CL	Different
304.850411305897	SBN_CL	Different
444.541296733063	SBN_CL	Different
453.223921955826	SBN_CL	Different
443.48948089676	SBN_CL	Different
313.087478708196	SBN_CL	Different
303.551942827402	SBN_CL	Different
301.63983601776	SBN_CL	Different
440.374898820928	SBN_CL	Different
453.251915514268	SBN_CL	Different
442.37838136416	SBN_CL	Different
316.938258095591	SBN_CL	Different
297.498969390503	SBN_CL	Different
293.188503339558	SBN_CL	Different
493.375092735944	SBN_CL	Different
499.761775164923	SBN_CL	Different
498.160859043832	SBN_CL	Different
376.198710549859	SBN_CL	Different
357.415748408467	SBN_CL	Different
359.47818798932	SBN_CL	Different
487.666487198584	SBN_CL	Different
496.586881136055	SBN_CL	Different
490.755098477904	SBN_CL	Different
364.339446815283	SBN_CL	Different
347.363989213626	SBN_CL	Different
345.224837550464	SBN_CL	Different
492.648415445869	SBN_CL	Different
506.468965894312	SBN_CL	Different
494.940757541824	SBN_CL	Different
385.005460752897	SBN_CL	Different
366.10090293147	SBN_CL	Different
365.25698224616	SBN_CL	Different
438.07830575495	SBN_CL	Different
440.754380103364	SBN_CL	Different
437.343060100987	SBN_CL	Different
307.637029197623	SBN_CL	Different
304.483924901265	SBN_CL	Different
305.465309124209	SBN_CL	Different
432.09308731553	SBN_CL	Different
440.65058745034	SBN_CL	Different
434.463010836921	SBN_CL	Different
300.409804085717	SBN_CL	Different
279.560299134796	SBN_CL	Different
279.28451431266	SBN_CL	Different
435.894739661943	SBN_CL	Different
440.903360433549	SBN_CL	Different
435.720502556015	SBN_CL	Different
300.694862993409	SBN_CL	Different
300.022497955585	SBN_CL	Different
294.105424854932	SBN_CL	Different
580.821029622818	SBN_CL	Different
590.241808969871	SBN_CL	Different
575.260614846153	SBN_CL	Different
494.757905057742	SBN_CL	Different
478.58831997004	SBN_CL	Different
479.365917585402	SBN_CL	Different
555.468384122177	SBN_CL	Different
564.020885093794	SBN_CL	Different
550.79293646002	SBN_CL	Different
451.359538743657	SBN_CL	Different
433.050105113138	SBN_CL	Different
437.940353633437	SBN_CL	Different
552.601479663051	SBN_CL	Different
554.48251161249	SBN_CL	Different
544.015227836455	SBN_CL	Different
446.904357268175	SBN_CL	Different
428.421121087717	SBN_CL	Different
428.054139911981	SBN_CL	Different
540.441968657732	SBN_CL	Different
546.724335587572	SBN_CL	Different
545.940244988894	SBN_CL	Different
425.418164222509	SBN_CL	Different
408.054068372887	SBN_CL	Different
410.040281237185	SBN_CL	Different
551.853180411975	SBN_CL	Different
559.726192847415	SBN_CL	Different
554.308188921929	SBN_CL	Different
428.84145581149	SBN_CL	Different
419.394205326778	SBN_CL	Different
421.879192010198	SBN_CL	Different
553.133800051486	SBN_CL	Different
554.62333771851	SBN_CL	Different
548.497975572832	SBN_CL	Different
439.37809164836	SBN_CL	Different
418.556351752112	SBN_CL	Different
419.621747245386	SBN_CL	Different
518.355471355378	SBN_CL	Different
519.568011880691	SBN_CL	Different
509.696896926528	SBN_CL	Different
392.572969777517	SBN_CL	Different
394.673243470008	SBN_CL	Different
391.729864712867	SBN_CL	Different
508.007472556317	SBN_CL	Different
515.295327807966	SBN_CL	Different
506.429224542602	SBN_CL	Different
385.328575672667	SBN_CL	Different
379.184790346839	SBN_CL	Different
377.588449907231	SBN_CL	Different
510.421154943121	SBN_CL	Different
515.273817462657	SBN_CL	Different
506.827899036428	SBN_CL	Different
393.448957353921	SBN_CL	Different
377.186816367463	SBN_CL	Different
376.680247524265	SBN_CL	Different
531.757481451981	SBN_CL	Different
532.608241595148	SBN_CL	Different
527.244779027884	SBN_CL	Different
412.056591255112	SBN_CL	Different
399.069396783471	SBN_CL	Different
399.321720000412	SBN_CL	Different
525.454702285594	SBN_CL	Different
528.396056228978	SBN_CL	Different
516.19757644545	SBN_CL	Different
413.231945064735	SBN_CL	Different
403.604958049152	SBN_CL	Different
405.000451521064	SBN_CL	Different
519.90737934801	SBN_CL	Different
530.95634091765	SBN_CL	Different
517.106177042289	SBN_CL	Different
386.188759364127	SBN_CL	Different
385.553201800482	SBN_CL	Different
381.23967707619	SBN_CL	Different
