# Supplementary material for: Single-cell microRNA sequencing method comparison and application to cell lines and circulating lung tumor cells
Source: Nat Commun. 2021 Jul 14;12:4316. doi: 10.1038/s41467-021-24611-w (PMC8280203; doi:10.1038/s41467-021-24611-w)
Supplement: Supplementary file 13 — Source data [file 41467_2021_24611_MOESM13_ESM.zip › fig2g.txt]

miRNA	experiments	miRNA2
hsa-mir-21|hsa-miR-21-5p	1	hsa-miR-21-5p
hsa-let-7a-1|hsa-let-7a-5p	0.958333333333333	hsa-let-7a-5p
hsa-mir-182|hsa-miR-182-5p	0.958333333333333	hsa-miR-182-5p
hsa-let-7f-2|hsa-let-7f-5p	0.9375	hsa-let-7f-5p
hsa-let-7i|hsa-let-7i-5p	0.9375	hsa-let-7i-5p
hsa-mir-200c|hsa-miR-200c-3p	0.9375	hsa-miR-200c-3p
hsa-mir-25|hsa-miR-25-3p	0.916666666666667	hsa-miR-25-3p
hsa-mir-26a-2|hsa-miR-26a-5p	0.895833333333333	hsa-miR-26a-5p
hsa-let-7b|hsa-let-7b-5p	0.875	hsa-let-7b-5p
hsa-mir-151a|hsa-miR-151a-3p	0.875	hsa-miR-151a-3p
