# Supplementary material for: Single-cell microRNA sequencing method comparison and application to cell lines and circulating lung tumor cells
Source: Nat Commun. 2021 Jul 14;12:4316. doi: 10.1038/s41467-021-24611-w (PMC8280203; doi:10.1038/s41467-021-24611-w)
Supplement: Supplementary file 13 — Source data [file 41467_2021_24611_MOESM13_ESM.zip › fig2h.txt]

SB_4N	CL	4N	4N_C3	4N_CL	SBN	SBN_CL	SB
1	1	1	1	1	1	1	1
1	1	1	1	1	1	1	1
1	1	1	1	1	1	1	1
1	1	1	1	1	1	1	1
1	1	1	1	1	1	1	1
1	0	1	0	1	1	1	1
1	1	1	1	1	1	1	1
1	1	1	1	1	1	1	1
1	1	1	1	1	1	1	1
1	1	1	1	1	1	1	1
1	1	1	1	1	1	1	1
1	1	1	1	1	1	1	1
1	0	1	0	1	1	1	1
1	0	1	1	1	1	1	1
1	0	1	1	1	1	1	1
1	1	1	1	1	1	1	1
1	1	1	1	1	1	1	1
1	0	1	0	0	0	0	0
1	0	0	0	0	0	1	0
1	0	0	0	0	0	1	0
1	0	0	0	0	0	1	0
1	0	0	0	0	0	1	0
1	1	1	0	0	1	1	1
1	1	0	1	1	1	1	0
1	0	0	1	1	1	1	0
1	1	1	1	1	1	1	1
1	1	1	0	1	1	1	1
1	1	0	1	1	1	1	1
1	1	1	1	1	1	1	1
1	1	1	1	1	1	1	1
1	0	1	1	1	1	1	1
1	0	1	0	0	1	0	0
1	1	1	0	0	1	1	1
1	0	0	0	0	1	0	1
1	0	0	0	0	1	0	1
1	0	1	1	1	1	1	1
1	0	1	0	1	1	0	1
1	0	1	0	0	1	1	1
1	0	1	0	0	1	1	1
1	0	0	0	0	0	1	0
1	0	0	1	1	1	1	1
1	0	0	1	1	1	1	1
1	1	0	0	1	1	1	1
1	0	1	1	0	1	1	1
1	0	1	1	0	1	1	1
1	0	0	0	0	0	0	0
1	0	0	0	0	0	0	0
1	0	1	0	0	1	1	1
1	0	1	0	0	1	1	1
1	1	0	0	0	1	1	1
1	0	1	1	1	1	1	1
1	0	0	0	0	0	1	1
1	0	0	0	0	0	0	0
1	0	0	0	0	0	0	0
1	0	0	0	0	0	0	0
1	0	0	0	0	0	1	0
1	0	1	1	0	1	1	1
1	1	1	1	1	1	1	1
1	1	1	1	1	1	1	1
1	0	0	0	0	0	0	0
1	0	0	0	1	0	0	1
1	1	1	0	1	1	1	1
1	1	1	1	1	1	1	1
1	0	1	1	1	1	1	1
1	0	0	1	0	0	1	0
1	0	0	0	0	1	1	1
1	0	0	0	0	0	0	0
1	1	1	1	1	1	1	1
1	1	1	1	1	1	1	1
1	1	0	0	1	1	1	1
1	1	1	1	0	1	1	1
1	0	0	1	1	0	1	1
1	0	0	0	0	1	0	0
1	1	1	1	1	1	1	1
1	1	1	1	1	1	1	1
1	1	1	1	1	1	1	1
1	1	1	0	0	1	1	1
1	1	1	1	1	1	1	1
1	1	1	1	1	1	1	1
1	1	1	1	1	1	1	1
1	1	1	1	1	1	1	1
1	0	0	0	0	0	0	1
1	1	1	1	1	1	1	1
1	1	1	0	1	1	1	1
1	0	0	1	0	1	0	1
1	1	0	1	1	1	1	1
1	0	1	1	0	1	1	1
1	0	0	1	0	1	1	1
1	0	0	0	0	0	0	0
1	0	0	0	0	0	0	1
1	1	1	1	1	0	1	1
1	1	1	1	1	1	1	1
1	1	1	0	1	1	1	1
1	1	0	0	1	1	1	1
1	0	0	0	0	1	0	0
1	0	1	0	0	1	0	0
1	0	0	0	0	1	1	1
1	0	0	0	0	1	1	1
1	0	0	1	0	1	1	1
1	0	0	0	0	0	0	0
1	0	0	0	0	0	0	0
1	0	0	0	0	0	0	0
1	0	0	0	0	0	0	0
1	1	1	1	1	1	1	1
1	0	1	1	0	1	1	1
1	1	1	1	1	1	1	1
1	0	1	0	0	1	1	1
1	1	1	1	1	1	1	1
1	0	0	1	1	0	1	1
1	1	1	1	1	1	1	1
1	0	0	0	0	1	0	0
1	1	1	1	1	1	1	1
1	1	1	1	1	1	1	1
1	0	0	0	0	0	0	0
1	0	0	0	1	0	1	1
1	0	0	0	0	0	0	0
1	1	1	1	1	1	1	1
1	1	1	1	1	1	1	1
1	1	1	1	1	1	1	1
1	0	0	0	1	1	1	1
1	0	1	0	0	1	1	1
1	0	0	0	0	0	0	1
1	1	0	0	0	1	0	1
1	0	0	0	0	0	1	0
1	0	1	1	0	1	1	1
1	0	0	1	0	1	1	1
1	0	1	1	1	1	1	1
1	0	0	0	0	1	0	0
1	1	1	1	1	1	1	1
1	1	1	1	1	1	1	1
1	1	1	1	1	1	1	1
1	1	0	0	1	1	1	1
1	1	1	1	1	1	1	1
1	1	1	1	1	1	1	1
1	1	1	1	1	1	1	1
1	1	1	1	1	1	1	1
1	1	1	1	1	1	1	1
1	0	0	0	0	1	1	1
1	1	1	1	1	1	1	1
1	0	1	1	0	1	0	1
1	1	1	1	1	1	1	1
1	0	1	1	0	1	0	0
1	0	0	1	0	1	0	0
1	0	0	1	0	1	0	0
1	1	0	0	1	1	1	1
1	1	0	0	1	0	0	1
1	0	1	1	0	1	0	1
1	0	1	1	1	1	1	1
1	1	1	1	1	1	1	1
1	1	1	1	1	1	1	1
1	1	1	1	1	1	1	1
1	0	1	0	1	1	1	1
1	0	0	0	0	0	1	0
1	0	0	0	0	0	0	0
1	0	1	0	0	1	1	1
1	0	1	1	0	0	0	1
1	1	1	1	1	1	1	1
1	0	1	1	1	1	1	1
1	0	1	1	1	1	1	1
1	0	1	0	1	1	1	1
1	0	1	0	1	1	1	1
1	0	1	0	0	0	1	1
1	0	1	0	0	0	1	1
1	0	1	0	0	0	0	1
1	1	0	0	0	0	0	1
1	0	0	0	1	0	0	0
1	0	0	0	1	0	0	0
1	1	1	0	1	1	1	1
1	0	1	0	0	1	0	0
1	0	0	0	0	1	0	0
1	0	0	0	0	1	1	1
1	0	1	1	1	1	1	1
1	0	0	0	0	0	0	0
1	0	0	0	0	1	1	1
1	0	1	0	1	1	0	1
1	0	1	1	0	1	1	1
1	0	1	0	1	1	1	1
1	1	1	1	1	1	1	1
1	0	0	1	1	1	0	1
1	0	0	0	0	0	1	0
1	0	0	0	1	1	0	0
1	0	0	1	1	1	1	1
1	1	1	0	1	1	1	1
1	0	0	0	1	0	0	0
1	0	1	1	0	1	0	0
1	0	1	1	0	1	0	0
1	0	0	0	0	0	0	0
1	0	1	0	0	1	1	1
1	0	0	0	0	0	0	1
1	0	0	0	1	0	0	0
1	1	0	0	1	1	1	1
1	0	0	0	0	0	0	0
1	1	0	0	1	1	0	0
1	0	0	1	0	1	1	0
1	1	1	1	1	1	1	1
1	1	1	1	1	1	1	1
1	1	1	1	1	1	1	1
1	1	1	1	1	1	1	1
1	1	0	0	0	1	1	1
1	0	0	0	0	0	1	0
1	0	1	0	0	0	0	0
1	0	0	0	0	0	0	0
1	0	0	0	0	0	1	0
1	0	0	0	0	0	0	1
1	0	0	0	0	0	0	0
1	0	1	0	0	1	0	1
1	0	0	0	0	1	1	1
1	1	0	1	0	1	0	0
1	0	0	0	0	0	0	1
1	1	1	1	1	1	1	1
1	1	1	1	1	1	1	1
1	1	0	1	1	1	1	1
1	0	1	1	1	1	1	1
1	1	1	1	0	1	1	1
1	0	0	0	0	0	0	0
1	0	1	0	1	1	1	1
1	0	0	0	0	1	1	1
1	0	0	0	0	1	0	0
1	0	0	0	0	1	0	0
1	0	1	1	0	1	1	1
1	0	1	0	0	1	1	1
1	0	0	0	0	1	1	0
1	0	0	1	0	1	0	0
1	0	1	1	0	1	1	1
1	0	1	0	0	0	0	0
1	0	0	0	0	1	0	0
1	0	0	0	0	0	1	0
1	0	0	0	0	0	0	0
1	0	0	0	0	0	0	0
1	1	0	0	1	0	1	1
1	0	1	0	0	1	1	1
1	0	1	0	0	0	0	1
1	1	1	1	1	1	1	1
1	1	1	1	1	1	1	1
1	0	0	0	0	0	0	0
1	0	0	0	0	0	0	0
1	0	0	0	0	0	1	0
1	1	0	1	0	1	1	1
1	1	0	0	0	1	1	1
1	0	0	0	0	1	1	0
1	0	0	0	0	1	1	1
1	1	0	0	0	1	1	1
1	0	1	0	0	1	1	1
1	0	0	0	0	1	0	0
1	0	0	0	0	0	0	0
1	1	1	0	0	0	0	1
1	1	1	0	0	0	0	1
1	0	0	0	0	0	0	1
1	1	1	0	0	0	0	1
1	1	0	1	0	1	1	1
1	0	1	1	0	0	0	0
1	0	0	0	0	0	0	0
1	0	0	0	0	1	1	0
1	0	0	0	1	0	0	1
1	0	0	0	0	0	0	0
1	0	1	0	1	0	0	1
1	0	0	0	1	0	0	1
1	0	0	0	1	1	1	1
1	0	0	0	0	1	1	0
1	0	1	1	1	1	1	1
1	1	0	0	0	1	0	1
1	0	0	0	0	1	1	0
1	0	0	0	0	0	0	0
1	0	1	0	1	1	0	1
1	0	0	0	0	0	0	1
1	1	0	0	0	1	1	1
1	0	0	0	0	0	0	0
1	0	1	1	1	1	1	1
1	0	0	0	0	0	0	1
1	0	0	0	0	0	0	1
1	0	0	0	0	0	0	1
1	0	0	0	1	1	1	1
1	1	0	0	0	0	1	1
1	0	0	0	0	1	0	0
1	0	0	1	1	0	1	1
1	0	0	0	0	0	0	0
1	0	1	0	1	0	0	0
1	1	0	0	1	1	1	1
1	1	1	1	1	1	1	1
1	0	0	0	0	1	0	1
1	0	0	0	0	0	0	0
1	1	0	0	0	0	0	1
1	1	0	1	1	0	0	1
1	0	0	1	1	1	1	1
1	0	0	0	0	0	0	0
1	0	0	0	0	0	0	0
1	0	1	1	0	1	1	1
1	0	1	0	1	1	1	1
1	0	0	0	0	0	0	1
1	0	0	0	0	0	1	0
1	0	1	0	0	1	1	0
1	0	0	0	0	0	0	1
1	1	1	0	1	1	1	1
1	0	1	1	0	1	1	1
1	0	0	0	0	0	0	0
1	0	0	1	0	1	1	0
1	0	1	1	1	1	1	1
1	0	1	1	1	1	1	1
1	0	1	1	1	1	1	1
1	0	0	0	0	1	0	1
1	0	0	0	0	0	0	0
1	1	1	0	0	1	0	1
1	0	0	0	0	0	0	0
1	0	0	0	0	0	0	0
1	0	0	1	1	1	1	1
1	0	0	0	0	0	0	0
1	0	1	0	0	1	0	1
1	0	0	1	0	1	0	1
1	1	0	1	0	0	1	0
1	1	1	1	1	1	1	1
1	1	0	1	1	0	1	1
1	0	0	0	0	0	1	1
1	0	0	0	0	0	0	1
1	1	1	0	0	0	1	1
1	0	0	0	0	0	1	1
1	0	1	1	1	0	1	1
1	0	0	0	0	0	1	1
1	0	1	1	1	0	1	1
1	0	0	0	0	0	1	1
1	0	1	1	1	0	1	1
1	0	0	0	0	1	1	1
1	1	1	1	1	1	1	1
1	1	1	1	1	1	1	1
1	1	1	1	1	1	1	1
1	1	1	1	1	1	1	1
1	1	1	1	1	1	1	1
1	0	0	0	0	0	1	0
1	0	1	0	0	1	1	1
1	0	1	0	0	1	1	1
1	0	1	0	0	1	1	1
1	0	1	0	0	1	1	1
1	0	1	0	0	1	1	1
1	0	1	0	0	1	1	1
1	0	1	1	0	1	1	1
1	1	1	0	1	1	1	1
1	0	1	1	0	1	1	1
1	1	1	0	1	1	1	1
0	1	0	0	0	0	0	1
0	1	0	0	0	0	0	1
0	1	0	0	0	0	0	1
0	1	0	0	0	0	0	1
0	1	0	1	1	1	1	1
0	1	0	0	1	1	1	1
0	1	0	1	1	1	1	1
0	1	1	1	1	1	1	0
0	1	0	1	1	1	1	1
0	1	0	0	1	0	0	1
0	1	0	0	0	1	1	1
0	1	0	0	0	1	1	1
0	1	0	1	0	1	1	1
0	1	0	1	1	1	1	1
0	1	1	0	1	0	1	1
0	1	0	0	1	1	0	0
0	1	0	1	1	1	1	1
0	1	0	0	1	1	0	1
0	1	0	0	1	1	0	1
0	1	0	0	1	1	0	1
0	1	0	1	0	1	1	1
0	1	0	0	1	0	0	1
0	1	0	0	0	0	0	0
0	1	0	0	0	1	1	1
0	1	0	0	0	0	0	1
0	1	0	0	0	0	0	0
0	1	0	0	0	1	0	0
0	1	0	0	1	1	1	1
0	1	0	0	0	0	0	0
0	1	0	0	1	1	1	1
0	1	0	0	1	1	1	1
0	1	0	0	1	0	1	1
0	1	1	0	0	1	1	1
0	1	1	0	0	1	1	1
0	1	0	0	1	1	1	1
0	1	1	0	0	0	0	1
0	1	0	1	1	1	1	1
0	1	0	0	1	1	1	1
0	1	1	1	1	1	1	1
0	1	0	0	0	1	1	1
0	1	0	0	1	0	1	1
0	1	0	0	0	1	1	0
0	0	1	0	0	0	0	0
0	0	1	0	0	0	1	0
0	0	1	0	0	0	1	1
0	0	1	1	0	1	0	1
0	0	1	0	0	1	0	0
0	0	1	0	0	1	0	0
0	0	1	0	1	0	1	1
0	0	1	0	0	0	0	0
0	0	1	0	0	1	0	0
0	0	1	0	0	1	0	1
0	0	1	1	1	1	1	1
0	0	1	1	1	1	1	1
0	0	1	0	0	1	0	0
0	0	1	0	0	0	1	1
0	0	1	0	0	0	0	0
0	0	1	0	0	0	0	1
0	0	1	0	0	0	0	1
0	0	1	1	1	0	0	1
0	0	1	0	0	0	0	0
0	0	1	0	0	0	1	1
0	0	1	0	0	1	0	0
0	0	1	0	0	0	0	0
0	0	1	0	0	0	0	0
0	0	1	0	0	0	0	0
0	0	1	0	0	0	0	0
0	0	1	0	1	0	0	0
0	0	1	0	0	0	0	0
0	0	1	0	0	0	1	0
0	0	1	0	0	0	0	0
0	0	0	1	0	1	1	0
0	0	0	1	0	0	0	0
0	0	0	1	1	1	1	1
0	0	0	1	0	0	0	0
0	0	0	1	0	0	0	0
0	0	0	1	1	1	1	1
0	0	0	1	0	1	0	0
0	0	0	1	0	1	0	0
0	0	0	1	0	0	0	0
0	0	0	1	0	0	0	0
0	0	0	1	1	0	0	1
0	0	0	1	0	0	0	0
0	0	0	1	0	0	0	0
0	0	0	1	0	1	0	1
0	0	0	1	0	1	1	0
0	0	0	1	0	1	0	0
0	0	0	1	0	0	0	0
0	0	0	1	0	0	0	0
0	0	0	1	0	0	1	0
0	0	0	1	0	0	1	1
0	0	0	1	0	0	1	1
0	0	0	1	1	0	0	1
0	0	0	1	0	0	0	0
0	0	0	1	0	0	0	1
0	0	0	1	0	0	0	0
0	0	0	1	0	0	0	0
0	0	0	1	1	1	0	1
0	0	0	1	0	0	1	1
0	0	0	0	1	1	0	0
0	0	0	0	1	0	1	1
0	0	0	0	1	1	1	1
0	0	0	0	1	0	0	0
0	0	0	0	1	0	0	1
0	0	0	0	1	1	0	1
0	0	0	0	1	0	0	0
0	0	0	0	1	1	1	1
0	0	0	0	1	1	0	1
0	0	0	0	1	0	1	1
0	0	0	0	1	1	0	0
0	0	0	0	1	1	1	1
0	0	0	0	1	0	0	0
0	0	0	0	1	0	0	1
0	0	0	0	1	1	0	1
0	0	0	0	1	1	1	1
0	0	0	0	1	1	0	1
0	0	0	0	1	1	1	1
0	0	0	0	1	1	1	1
0	0	0	0	1	0	0	1
0	0	0	0	1	0	0	1
0	0	0	0	1	0	0	1
0	0	0	0	1	0	0	1
0	0	0	0	1	0	0	1
0	0	0	0	1	0	0	0
0	0	0	0	1	0	0	1
0	0	0	0	1	0	0	1
0	0	0	0	1	0	0	1
0	0	0	0	1	0	0	1
0	0	0	0	1	0	0	1
0	0	0	0	1	0	0	1
0	0	0	0	1	0	0	1
0	0	0	0	1	0	0	1
0	0	0	0	1	0	0	1
0	0	0	0	1	0	0	1
0	0	0	0	1	1	0	1
0	0	0	0	1	0	0	1
0	0	0	0	1	0	0	1
0	0	0	0	1	0	0	1
0	0	0	0	1	0	0	0
0	0	0	0	1	0	0	0
0	0	0	0	1	0	0	0
0	0	0	0	1	0	0	0
0	0	0	0	1	0	0	0
0	0	0	0	1	0	0	0
0	0	0	0	1	0	0	1
0	0	0	0	1	0	0	1
0	0	0	0	1	1	0	1
0	0	0	0	1	1	0	1
0	0	0	0	1	0	0	0
0	0	0	0	1	0	1	1
0	0	0	0	1	1	0	1
0	0	0	0	1	1	0	1
0	0	0	0	1	0	1	1
0	0	0	0	1	0	1	1
0	0	0	0	1	0	1	1
0	0	0	0	0	1	0	0
0	0	0	0	0	1	0	0
0	0	0	0	0	1	0	0
0	0	0	0	0	1	0	0
0	0	0	0	0	1	0	0
0	0	0	0	0	1	1	1
0	0	0	0	0	1	1	1
0	0	0	0	0	1	0	0
0	0	0	0	0	1	0	1
0	0	0	0	0	1	0	0
0	0	0	0	0	1	0	0
0	0	0	0	0	1	1	0
0	0	0	0	0	1	0	0
0	0	0	0	0	1	0	0
0	0	0	0	0	1	0	0
0	0	0	0	0	1	0	0
0	0	0	0	0	1	1	1
0	0	0	0	0	1	0	1
0	0	0	0	0	1	0	0
0	0	0	0	0	1	0	0
0	0	0	0	0	1	0	0
0	0	0	0	0	1	1	0
0	0	0	0	0	1	0	0
0	0	0	0	0	1	0	0
0	0	0	0	0	1	0	0
0	0	0	0	0	1	0	0
0	0	0	0	0	1	0	0
0	0	0	0	0	1	1	0
0	0	0	0	0	1	0	0
0	0	0	0	0	1	0	0
0	0	0	0	0	1	0	0
0	0	0	0	0	1	1	0
0	0	0	0	0	1	1	1
0	0	0	0	0	1	1	1
0	0	0	0	0	1	0	1
0	0	0	0	0	1	0	0
0	0	0	0	0	1	1	1
0	0	0	0	0	1	0	0
0	0	0	0	0	1	0	0
0	0	0	0	0	1	0	0
0	0	0	0	0	1	1	1
0	0	0	0	0	1	1	1
0	0	0	0	0	1	1	1
0	0	0	0	0	1	0	0
0	0	0	0	0	1	0	0
0	0	0	0	0	1	0	0
0	0	0	0	0	1	0	0
0	0	0	0	0	1	0	0
0	0	0	0	0	1	0	0
0	0	0	0	0	1	1	1
0	0	0	0	0	1	1	0
0	0	0	0	0	1	0	0
0	0	0	0	0	1	1	0
0	0	0	0	0	1	0	0
0	0	0	0	0	1	0	0
0	0	0	0	0	1	1	1
0	0	0	0	0	1	0	0
0	0	0	0	0	1	1	0
0	0	0	0	0	1	0	0
0	0	0	0	0	1	1	1
0	0	0	0	0	1	1	1
0	0	0	0	0	1	1	1
0	0	0	0	0	1	0	0
0	0	0	0	0	1	0	0
0	0	0	0	0	1	0	1
0	0	0	0	0	1	0	0
0	0	0	0	0	1	0	0
0	0	0	0	0	1	0	0
0	0	0	0	0	1	0	1
0	0	0	0	0	1	0	1
0	0	0	0	0	1	0	1
0	0	0	0	0	1	0	0
0	0	0	0	0	1	0	0
0	0	0	0	0	1	0	1
0	0	0	0	0	1	0	1
0	0	0	0	0	1	0	0
0	0	0	0	0	1	0	1
0	0	0	0	0	1	0	0
0	0	0	0	0	1	0	0
0	0	0	0	0	1	0	0
0	0	0	0	0	1	0	0
0	0	0	0	0	1	0	1
0	0	0	0	0	1	0	1
0	0	0	0	0	1	1	0
0	0	0	0	0	1	0	1
0	0	0	0	0	1	0	0
0	0	0	0	0	1	0	0
0	0	0	0	0	1	0	0
0	0	0	0	0	1	0	0
0	0	0	0	0	1	0	0
0	0	0	0	0	1	0	0
0	0	0	0	0	1	0	0
0	0	0	0	0	1	0	0
0	0	0	0	0	1	0	0
0	0	0	0	0	1	1	1
0	0	0	0	0	1	0	0
0	0	0	0	0	0	1	0
0	0	0	0	0	0	1	0
0	0	0	0	0	0	1	0
0	0	0	0	0	0	1	0
0	0	0	0	0	0	1	0
0	0	0	0	0	0	1	1
0	0	0	0	0	0	1	1
0	0	0	0	0	0	1	1
0	0	0	0	0	0	1	0
0	0	0	0	0	0	1	0
0	0	0	0	0	0	1	0
0	0	0	0	0	0	1	0
0	0	0	0	0	0	1	0
0	0	0	0	0	0	1	0
0	0	0	0	0	0	1	0
0	0	0	0	0	0	1	0
0	0	0	0	0	0	1	0
0	0	0	0	0	0	1	0
0	0	0	0	0	0	1	0
0	0	0	0	0	0	1	1
0	0	0	0	0	0	1	1
0	0	0	0	0	0	1	1
0	0	0	0	0	0	1	1
0	0	0	0	0	0	1	0
0	0	0	0	0	0	1	0
0	0	0	0	0	0	1	1
0	0	0	0	0	0	1	0
0	0	0	0	0	0	1	0
0	0	0	0	0	0	1	0
0	0	0	0	0	0	1	1
0	0	0	0	0	0	1	0
0	0	0	0	0	0	1	0
0	0	0	0	0	0	1	0
0	0	0	0	0	0	1	0
0	0	0	0	0	0	1	0
0	0	0	0	0	0	1	0
0	0	0	0	0	0	1	1
0	0	0	0	0	0	1	1
0	0	0	0	0	0	1	0
0	0	0	0	0	0	1	0
0	0	0	0	0	0	1	1
0	0	0	0	0	0	1	0
0	0	0	0	0	0	1	0
0	0	0	0	0	0	1	0
0	0	0	0	0	0	1	0
0	0	0	0	0	0	1	0
0	0	0	0	0	0	1	1
0	0	0	0	0	0	1	0
0	0	0	0	0	0	1	0
0	0	0	0	0	0	1	0
0	0	0	0	0	0	1	0
0	0	0	0	0	0	1	1
0	0	0	0	0	0	1	1
0	0	0	0	0	0	1	0
0	0	0	0	0	0	1	0
0	0	0	0	0	0	1	0
0	0	0	0	0	0	1	0
0	0	0	0	0	0	1	0
0	0	0	0	0	0	1	0
0	0	0	0	0	0	1	0
0	0	0	0	0	0	1	0
0	0	0	0	0	0	1	0
0	0	0	0	0	0	1	0
0	0	0	0	0	0	1	0
0	0	0	0	0	0	1	0
0	0	0	0	0	0	1	0
0	0	0	0	0	0	1	0
0	0	0	0	0	0	1	0
0	0	0	0	0	0	0	1
0	0	0	0	0	0	0	1
0	0	0	0	0	0	0	1
0	0	0	0	0	0	0	1
0	0	0	0	0	0	0	1
0	0	0	0	0	0	0	1
0	0	0	0	0	0	0	1
0	0	0	0	0	0	0	1
0	0	0	0	0	0	0	1
0	0	0	0	0	0	0	1
0	0	0	0	0	0	0	1
0	0	0	0	0	0	0	1
0	0	0	0	0	0	0	1
0	0	0	0	0	0	0	1
0	0	0	0	0	0	0	1
0	0	0	0	0	0	0	1
0	0	0	0	0	0	0	1
0	0	0	0	0	0	0	1
0	0	0	0	0	0	0	1
0	0	0	0	0	0	0	1
0	0	0	0	0	0	0	1
0	0	0	0	0	0	0	1
0	0	0	0	0	0	0	1
0	0	0	0	0	0	0	1
0	0	0	0	0	0	0	1
0	0	0	0	0	0	0	1
0	0	0	0	0	0	0	1
0	0	0	0	0	0	0	1
0	0	0	0	0	0	0	1
0	0	0	0	0	0	0	1
0	0	0	0	0	0	0	1
0	0	0	0	0	0	0	1
0	0	0	0	0	0	0	1
0	0	0	0	0	0	0	1
0	0	0	0	0	0	0	1
0	0	0	0	0	0	0	1
0	0	0	0	0	0	0	1
0	0	0	0	0	0	0	1
0	0	0	0	0	0	0	1
0	0	0	0	0	0	0	1
0	0	0	0	0	0	0	1
0	0	0	0	0	0	0	1
0	0	0	0	0	0	0	1
0	0	0	0	0	0	0	1
0	0	0	0	0	0	0	1
0	0	0	0	0	0	0	1
0	0	0	0	0	0	0	1
0	0	0	0	0	0	0	1
0	0	0	0	0	0	0	1
0	0	0	0	0	0	0	1
0	0	0	0	0	0	0	1
0	0	0	0	0	0	0	1
0	0	0	0	0	0	0	1
0	0	0	0	0	0	0	1
0	0	0	0	0	0	0	1
0	0	0	0	0	0	0	1
0	0	0	0	0	0	0	1
