# Supplementary material for: Single-cell microRNA sequencing method comparison and application to cell lines and circulating lung tumor cells
Source: Nat Commun. 2021 Jul 14;12:4316. doi: 10.1038/s41467-021-24611-w (PMC8280203; doi:10.1038/s41467-021-24611-w)
Supplement: Supplementary file 13 — Source data [file 41467_2021_24611_MOESM13_ESM.zip › fig3a.txt]

variable	Protocol	mean	sd
mirna_ratio	A549	0.0123814988319667	0.00208689099727508
mirna_ratio	BJ	0.0142833171960945	0.00764070673074504
mirna_ratio	HT29	0.0226273972280072	0.00929305265488302
mirna_ratio	HepG2	0.00910609470801761	0.001714122520581
mirna_ratio	Jurkat	0.0132579179651423	0.00682319803284284
mirna_ratio	KG1	0.00863433605086155	0.000845574534359203
mirna_ratio	REH	0.00647986889898551	0.0049765817807037
mirna_ratio	THP-1	0.0159809511810011	0.0102886856005957
mapped_ratio	A549	0.272641770418907	0.0564491942402929
mapped_ratio	BJ	0.265202238007966	0.0541233313338432
mapped_ratio	HT29	0.343852369630707	0.0589395993807844
mapped_ratio	HepG2	0.374850581961705	0.0555950928071291
mapped_ratio	Jurkat	0.285019243235362	0.0826297959895222
mapped_ratio	KG1	0.33540120039284	0.0748626199733306
mapped_ratio	REH	0.22004092773919	0.0638151416130042
mapped_ratio	THP-1	0.243727395717759	0.0930184162286408
unmapped_reads	A549	0.106450923038908	0.0420627956227377
unmapped_reads	BJ	0.123511091476229	0.059453451951757
unmapped_reads	HT29	0.107233410663289	0.0144122613619038
unmapped_reads	HepG2	0.0989782475122469	0.0324974668215283
unmapped_reads	Jurkat	0.11948083589346	0.0325837894850249
unmapped_reads	KG1	0.139091789342907	0.0476547727508854
unmapped_reads	REH	0.206343957105789	0.118007613878788
unmapped_reads	THP-1	0.0994760781944441	0.0285632456866802
read_lost_in_qc	A549	0.466416858503594	0.0409753378775265
read_lost_in_qc	BJ	0.409919470383743	0.0564969040585309
read_lost_in_qc	HT29	0.359624991172969	0.022709099166054
read_lost_in_qc	HepG2	0.290655223670037	0.0237752438587619
read_lost_in_qc	Jurkat	0.378192275330326	0.0249064486156828
read_lost_in_qc	KG1	0.335610763512937	0.0388469808523226
read_lost_in_qc	REH	0.394184972153469	0.0710052061422855
read_lost_in_qc	THP-1	0.455131653366385	0.02727717001142
adapter_dimers_ratio	A549	0.142108949206624	0.0393417548350117
adapter_dimers_ratio	BJ	0.187083882935968	0.0590527913075513
adapter_dimers_ratio	HT29	0.166661831305028	0.049709155004228
adapter_dimers_ratio	HepG2	0.226409852147994	0.0537657474440972
adapter_dimers_ratio	Jurkat	0.20404972757571	0.0454136268974968
adapter_dimers_ratio	KG1	0.181261910700454	0.0747599483756
adapter_dimers_ratio	REH	0.172950274102566	0.0994137280549262
adapter_dimers_ratio	THP-1	0.185683921540411	0.0635253614529568
