# Supplementary material for: Single-cell microRNA sequencing method comparison and application to cell lines and circulating lung tumor cells
Source: Nat Commun. 2021 Jul 14;12:4316. doi: 10.1038/s41467-021-24611-w (PMC8280203; doi:10.1038/s41467-021-24611-w)
Supplement: Supplementary file 13 — Source data [file 41467_2021_24611_MOESM13_ESM.zip › fig3b.txt]

num_mirnas	Protocol
164	A549
155	A549
209	A549
177	A549
210	A549
162	A549
219	BJ
199	BJ
187	BJ
212	BJ
193	BJ
38	BJ
171	HT29
183	HT29
194	HT29
188	HT29
187	HT29
215	HT29
187	HepG2
157	HepG2
179	HepG2
159	HepG2
156	HepG2
178	HepG2
188	Jurkat
152	Jurkat
129	Jurkat
175	Jurkat
165	Jurkat
148	Jurkat
159	KG1
152	KG1
153	KG1
154	KG1
165	KG1
151	KG1
185	REH
113	REH
213	REH
171	REH
85	REH
173	REH
226	THP-1
255	THP-1
199	THP-1
201	THP-1
32	THP-1
151	THP-1
