# Supplementary material for: Single-cell microRNA sequencing method comparison and application to cell lines and circulating lung tumor cells
Source: Nat Commun. 2021 Jul 14;12:4316. doi: 10.1038/s41467-021-24611-w (PMC8280203; doi:10.1038/s41467-021-24611-w)
Supplement: Supplementary file 13 — Source data [file 41467_2021_24611_MOESM13_ESM.zip › fig3c.txt]

Sample	UMAP 1	UMAP 2	Protocol
A549_SC1	3.04416541604977	2.51053549447467	A549
A549_SC2	2.83590004426178	2.74373428221081	A549
A549_SC3	2.76661398781863	2.22466822881891	A549
A549_SC4	2.48150219319129	2.82018298230037	A549
A549_SC5	3.35313708923319	2.39602857148736	A549
A549_SC6	2.48490566447644	2.33745568294098	A549
BJ_SC1	4.50244781733353	2.2699337404278	BJ
BJ_SC2	4.02534572940414	2.48679994605717	BJ
BJ_SC3	4.47309475976374	2.75369497085716	BJ
BJ_SC4	4.35733513443637	2.68120125528772	BJ
BJ_SC5	4.37657388639926	2.49282527461005	BJ
BJ_SC6	-2.24264785070636	-1.48179599494845	BJ
HepG2_SC1	2.62912260147516	4.28344816379816	HepG2
HepG2_SC2	2.15363468386377	4.20607453671274	HepG2
HepG2_SC3	2.47668267608505	4.76137945759836	HepG2
HepG2_SC4	2.44474424891653	4.23846102423646	HepG2
HepG2_SC5	2.15727862174205	4.72873804275109	HepG2
HepG2_SC6	2.36743011789666	4.52198317779043	HepG2
HT29_SC1	1.76285957517299	1.45754555130923	HT29
HT29_SC2	1.54887568131365	1.3010810358997	HT29
HT29_SC3	1.37369340633857	1.61489174035868	HT29
HT29_SC4	1.76051117257666	1.81402145520961	HT29
HT29_SC5	1.35595355381938	1.06522415218982	HT29
HT29_SC6	1.21903141179685	1.45376474974192	HT29
Jurkat_SC1	-3.69908563747087	-3.12876824308256	Jurkat
Jurkat_SC2	-3.60943909676857	-3.41564147919113	Jurkat
Jurkat_SC3	-3.43856882572755	-2.382278286345	Jurkat
Jurkat_SC4	-3.38861129005616	-3.09713948595607	Jurkat
Jurkat_SC5	-3.866222060315	-3.39702073048143	Jurkat
Jurkat_SC6	-3.87775257611564	-2.9344325871171	Jurkat
KG1_SC1	-1.52945849235389	-0.905399095632727	KG1
KG1_SC2	-1.53111062751944	-1.52957279255629	KG1
KG1_SC3	-1.41964439956431	-1.14552514331466	KG1
KG1_SC4	-1.16011194509371	-1.24706958365753	KG1
KG1_SC5	-1.801732724841	-1.25738675724962	KG1
KG1_SC6	-1.13818913220485	-0.926786820723397	KG1
REH_SC1	-3.17372442410881	-3.41637639218981	REH
REH_SC2	-2.74573725138508	-2.07272888208048	REH
REH_SC3	-2.8803110240004	-3.0519485274308	REH
REH_SC4	-3.18295290084163	-2.04522314238534	REH
REH_SC5	-2.67004099432619	-1.53941119241447	REH
REH_SC6	-2.98015156619018	-2.84676922110894	REH
THP-1_SC1	-1.72431824056856	-4.01854070484754	THP-1
THP-1_SC2	-2.02986997107851	-4.08438859126224	THP-1
THP-1_SC3	-1.76616878083661	-3.87769206957687	THP-1
THP-1_SC4	-1.64643306617188	-3.86979786258512	THP-1
THP-1_SC5	-2.54043584831055	-1.79145095931564	THP-1
THP-1_SC6	-1.9081207468097	-3.70052897161599	THP-1
