# Supplementary material for: Single-cell microRNA sequencing method comparison and application to cell lines and circulating lung tumor cells
Source: Nat Commun. 2021 Jul 14;12:4316. doi: 10.1038/s41467-021-24611-w (PMC8280203; doi:10.1038/s41467-021-24611-w)
Supplement: Supplementary file 13 — Source data [file 41467_2021_24611_MOESM13_ESM.zip › fig4c.txt]

Sample	Class	Patient	Reads (%)
18-043_SC1_S1_L001_R1_001	coding_exons	P2	2.90065952836605
18-043_SC10_S9_L001_R1_001	coding_exons	P2	2.33275100195252
18-043_SC11_S10_L001_R1_001	coding_exons	P2	2.61315747712165
18-043_SC12_S11_L001_R1_001	coding_exons	P2	2.9884242853768
18-043_SC14_S12_L001_R1_001	coding_exons	P2	2.4073665075347
18-043_SC15_S13_L001_R1_001	coding_exons	P2	1.94628698579013
18-043_SC16_S14_L001_R1_001	coding_exons	P2	2.68756998880179
18-043_SC18_S15_L001_R1_001	coding_exons	P2	2.25891504759055
18-043_SC19_S16_L001_R1_001	coding_exons	P2	2.68997668997669
18-043_SC2_S2_L001_R1_001	coding_exons	P2	2.56619659987577
18-043_SC20_S17_L001_R1_001	coding_exons	P2	2.59814708656175
18-043_SC21_S18_L001_R1_001	coding_exons	P2	2.85088880651026
18-043_SC22_S19_L001_R1_001	coding_exons	P2	3.01190016498754
18-043_SC23_S20_L001_R1_001	coding_exons	P2	2.59509247301348
18-043_SC3_S3_L001_R1_001	coding_exons	P2	3.11167602529242
18-043_SC4_S4_L001_R1_001	coding_exons	P2	2.93046076121542
18-043_SC6_S5_L001_R1_001	coding_exons	P2	2.80886684235002
18-043_SC7_S6_L001_R1_001	coding_exons	P2	2.6870563977848
18-043_SC8_S7_L001_R1_001	coding_exons	P2	2.79684166179688
18-043_SC9_S8_L001_R1_001	coding_exons	P2	3.00312586943358
19-020_SC2_S21_L001_R1_001	coding_exons	P6	2.96314577163541
19-020_SC6_S22_L001_R1_001	coding_exons	P6	2.8768267223382
19-032_SC1_S23_L001_R1_001	coding_exons	P1	3.00711373403695
19-032_SC10_S31_L001_R1_001	coding_exons	P1	2.4567496302013
19-032_SC11_S32_L001_R1_001	coding_exons	P1	2.86980785532636
19-032_SC12_S33_L001_R1_001	coding_exons	P1	2.55466661244904
19-032_SC13_S1_L001_R1_001	coding_exons	P1	3.17168189145621
19-032_SC14_S2_L001_R1_001	coding_exons	P1	3.11220397652919
19-032_SC15_S3_L001_R1_001	coding_exons	P1	2.96231967964491
19-032_SC16_S4_L001_R1_001	coding_exons	P1	2.88532587890712
19-032_SC17_S5_L001_R1_001	coding_exons	P1	3.29962746141565
19-032_SC19_S6_L001_R1_001	coding_exons	P1	2.51403526051413
19-032_SC2_S24_L001_R1_001	coding_exons	P1	2.88031713008519
19-032_SC20_S7_L001_R1_001	coding_exons	P1	3.31671703889783
19-032_SC21_S8_L001_R1_001	coding_exons	P1	3.97357603128957
19-032_SC22_S9_L001_R1_001	coding_exons	P1	3.24376175390324
19-032_SC24_S10_L001_R1_001	coding_exons	P1	3.3634074430258
19-032_SC25_S11_L001_R1_001	coding_exons	P1	3.30099761570707
19-032_SC26_S12_L001_R1_001	coding_exons	P1	3.05246455235267
19-032_SC27_S13_L001_R1_001	coding_exons	P1	3.07573758930087
19-032_SC28_S14_L001_R1_001	coding_exons	P1	3.12267888091112
19-032_SC29_S15_L001_R1_001	coding_exons	P1	3.14553847094427
19-032_SC3_S25_L001_R1_001	coding_exons	P1	2.27488777396356
19-032_SC30_S16_L001_R1_001	coding_exons	P1	3.38066991852342
19-032_SC31_S17_L001_R1_001	coding_exons	P1	3.29600197636596
19-032_SC4_S26_L001_R1_001	coding_exons	P1	3.23654427203359
19-032_SC5_S27_L001_R1_001	coding_exons	P1	2.45291792606371
19-032_SC6_S28_L001_R1_001	coding_exons	P1	2.65813625804486
19-032_SC7_S29_L001_R1_001	coding_exons	P1	2.2654117762248
19-032_SC9_S30_L001_R1_001	coding_exons	P1	3.0902272587553
19-135_SC1_S18_L001_R1_001	coding_exons	P5	2.80851063829787
19-135_SC2_S19_L001_R1_001	coding_exons	P5	2.81437516305766
19-135_SC4_S20_L001_R1_001	coding_exons	P5	2.83733280881196
19-231_SC10_S28_L001_R1_001	coding_exons	P3	2.57047040696094
19-231_SC11_S29_L001_R1_001	coding_exons	P3	2.42697271441894
19-231_SC12_S30_L001_R1_001	coding_exons	P3	2.76829947318076
19-231_SC13_S31_L001_R1_001	coding_exons	P3	2.70510823611685
19-231_SC2_S24_L001_R1_001	coding_exons	P3	3.46938775510204
19-231_SC3_S25_L001_R1_001	coding_exons	P3	3.33182064382018
19-231_SC6_S26_L001_R1_001	coding_exons	P3	2.86807208432506
19-231_SC9_S27_L001_R1_001	coding_exons	P3	2.59647709492014
19-295_SC1_S32_L001_R1_001	coding_exons	P4	3.24182409679813
19-295_SC3_S33_L001_R1_001	coding_exons	P4	3.19298823443304
19-295_SC4_S34_L001_R1_001	coding_exons	P4	2.88761768561554
19-295_SC5_S35_L001_R1_001	coding_exons	P4	3.00495456464263
19-315_SC1_S21_L001_R1_001	coding_exons	P7	2.97857566508021
19-315_SC3_S22_L001_R1_001	coding_exons	P7	3.7990588020286
negative_S23_L001_R1_001	coding_exons	N	3.27770033530498
negative_S34_L001_R1_001	coding_exons	N	3.48063981468538
18-043_SC1_S1_L001_R1_001	GtRNAdb	P2	8.13576478403214
18-043_SC10_S9_L001_R1_001	GtRNAdb	P2	6.74868241408165
18-043_SC11_S10_L001_R1_001	GtRNAdb	P2	3.83333627210692
18-043_SC12_S11_L001_R1_001	GtRNAdb	P2	3.41070163004961
18-043_SC14_S12_L001_R1_001	GtRNAdb	P2	2.97990180255177
18-043_SC15_S13_L001_R1_001	GtRNAdb	P2	1.01539284859239
18-043_SC16_S14_L001_R1_001	GtRNAdb	P2	1.0425918060007
18-043_SC18_S15_L001_R1_001	GtRNAdb	P2	2.24582530807637
18-043_SC19_S16_L001_R1_001	GtRNAdb	P2	2.29059829059829
18-043_SC2_S2_L001_R1_001	GtRNAdb	P2	4.03275897766224
18-043_SC20_S17_L001_R1_001	GtRNAdb	P2	10.6385339423415
18-043_SC21_S18_L001_R1_001	GtRNAdb	P2	1.28334127698635
18-043_SC22_S19_L001_R1_001	GtRNAdb	P2	1.67795836697441
18-043_SC23_S20_L001_R1_001	GtRNAdb	P2	2.22227637125661
18-043_SC3_S3_L001_R1_001	GtRNAdb	P2	2.74323041526555
18-043_SC4_S4_L001_R1_001	GtRNAdb	P2	8.61285856549513
18-043_SC6_S5_L001_R1_001	GtRNAdb	P2	6.19593861416835
18-043_SC7_S6_L001_R1_001	GtRNAdb	P2	8.22506245126158
18-043_SC8_S7_L001_R1_001	GtRNAdb	P2	5.20228857208866
18-043_SC9_S8_L001_R1_001	GtRNAdb	P2	6.51359180400308
19-020_SC2_S21_L001_R1_001	GtRNAdb	P6	3.31523527476143
19-020_SC6_S22_L001_R1_001	GtRNAdb	P6	5.05636743215031
19-032_SC1_S23_L001_R1_001	GtRNAdb	P1	18.3512299046196
19-032_SC10_S31_L001_R1_001	GtRNAdb	P1	2.28792848414689
19-032_SC11_S32_L001_R1_001	GtRNAdb	P1	2.44772534614298
19-032_SC12_S33_L001_R1_001	GtRNAdb	P1	2.44487592635891
19-032_SC13_S1_L001_R1_001	GtRNAdb	P1	1.71816227834498
19-032_SC14_S2_L001_R1_001	GtRNAdb	P1	2.20566507661784
19-032_SC15_S3_L001_R1_001	GtRNAdb	P1	1.36898731123655
19-032_SC16_S4_L001_R1_001	GtRNAdb	P1	4.76733109581846
19-032_SC17_S5_L001_R1_001	GtRNAdb	P1	6.5497481342129
19-032_SC19_S6_L001_R1_001	GtRNAdb	P1	2.29570898584983
19-032_SC2_S24_L001_R1_001	GtRNAdb	P1	13.7971267114622
19-032_SC20_S7_L001_R1_001	GtRNAdb	P1	1.67798406405778
19-032_SC21_S8_L001_R1_001	GtRNAdb	P1	20.4286721269548
19-032_SC22_S9_L001_R1_001	GtRNAdb	P1	2.8815206553156
19-032_SC24_S10_L001_R1_001	GtRNAdb	P1	2.94329786022499
19-032_SC25_S11_L001_R1_001	GtRNAdb	P1	1.91604190158121
19-032_SC26_S12_L001_R1_001	GtRNAdb	P1	3.57833065484061
19-032_SC27_S13_L001_R1_001	GtRNAdb	P1	2.66563924406076
19-032_SC28_S14_L001_R1_001	GtRNAdb	P1	1.16520178261946
19-032_SC29_S15_L001_R1_001	GtRNAdb	P1	8.01974750099349
19-032_SC3_S25_L001_R1_001	GtRNAdb	P1	16.914444151043
19-032_SC30_S16_L001_R1_001	GtRNAdb	P1	1.4160439946493
19-032_SC31_S17_L001_R1_001	GtRNAdb	P1	1.37728002635155
19-032_SC4_S26_L001_R1_001	GtRNAdb	P1	2.43423635649784
19-032_SC5_S27_L001_R1_001	GtRNAdb	P1	26.0588622800899
19-032_SC6_S28_L001_R1_001	GtRNAdb	P1	16.4718128387727
19-032_SC7_S29_L001_R1_001	GtRNAdb	P1	27.5753607402059
19-032_SC9_S30_L001_R1_001	GtRNAdb	P1	6.42431197360602
19-135_SC1_S18_L001_R1_001	GtRNAdb	P5	18.0940649496081
19-135_SC2_S19_L001_R1_001	GtRNAdb	P5	5.7918079833029
19-135_SC4_S20_L001_R1_001	GtRNAdb	P5	6.4335824809861
19-231_SC10_S28_L001_R1_001	GtRNAdb	P3	5.19713586513188
19-231_SC11_S29_L001_R1_001	GtRNAdb	P3	0.835564513702957
19-231_SC12_S30_L001_R1_001	GtRNAdb	P3	3.73342089859087
19-231_SC13_S31_L001_R1_001	GtRNAdb	P3	4.01051103552772
19-231_SC2_S24_L001_R1_001	GtRNAdb	P3	1.42857142857143
19-231_SC3_S25_L001_R1_001	GtRNAdb	P3	1.50488208341263
19-231_SC6_S26_L001_R1_001	GtRNAdb	P3	3.6144168650119
19-231_SC9_S27_L001_R1_001	GtRNAdb	P3	4.53144123069296
19-295_SC1_S32_L001_R1_001	GtRNAdb	P4	2.31379487472176
19-295_SC3_S33_L001_R1_001	GtRNAdb	P4	1.94323983092716
19-295_SC4_S34_L001_R1_001	GtRNAdb	P4	2.50864020974854
19-295_SC5_S35_L001_R1_001	GtRNAdb	P4	2.17956408718256
19-315_SC1_S21_L001_R1_001	GtRNAdb	P7	2.17136574710316
19-315_SC3_S22_L001_R1_001	GtRNAdb	P7	2.39183076712204
negative_S23_L001_R1_001	GtRNAdb	N	1.07938062766078
negative_S34_L001_R1_001	GtRNAdb	N	0.992471593745632
18-043_SC1_S1_L001_R1_001	intergenic	P2	27.2257105350562
18-043_SC10_S9_L001_R1_001	intergenic	P2	22.614031739507
18-043_SC11_S10_L001_R1_001	intergenic	P2	27.4328637173135
18-043_SC12_S11_L001_R1_001	intergenic	P2	20.1630049610206
18-043_SC14_S12_L001_R1_001	intergenic	P2	30.0351675982399
18-043_SC15_S13_L001_R1_001	intergenic	P2	27.587420958497
18-043_SC16_S14_L001_R1_001	intergenic	P2	35.5407962312237
18-043_SC18_S15_L001_R1_001	intergenic	P2	32.8963853619313
18-043_SC19_S16_L001_R1_001	intergenic	P2	33.7156177156177
18-043_SC2_S2_L001_R1_001	intergenic	P2	26.0956083645817
18-043_SC20_S17_L001_R1_001	intergenic	P2	28.5038001368419
18-043_SC21_S18_L001_R1_001	intergenic	P2	36.0641847164116
18-043_SC22_S19_L001_R1_001	intergenic	P2	33.9681258117738
18-043_SC23_S20_L001_R1_001	intergenic	P2	35.4126562538073
18-043_SC3_S3_L001_R1_001	intergenic	P2	36.8236448763535
18-043_SC4_S4_L001_R1_001	intergenic	P2	25.9418036967769
18-043_SC6_S5_L001_R1_001	intergenic	P2	29.8558363044489
18-043_SC7_S6_L001_R1_001	intergenic	P2	27.6649175907691
18-043_SC8_S7_L001_R1_001	intergenic	P2	29.1874481877608
18-043_SC9_S8_L001_R1_001	intergenic	P2	30.7922687920397
19-020_SC2_S21_L001_R1_001	intergenic	P6	29.457058242843
19-020_SC6_S22_L001_R1_001	intergenic	P6	34.615866388309
19-032_SC1_S23_L001_R1_001	intergenic	P1	24.8552153098331
19-032_SC10_S31_L001_R1_001	intergenic	P1	29.4777799215384
19-032_SC11_S32_L001_R1_001	intergenic	P1	35.8699491381746
19-032_SC12_S33_L001_R1_001	intergenic	P1	31.2964450182476
19-032_SC13_S1_L001_R1_001	intergenic	P1	31.7047286405159
19-032_SC14_S2_L001_R1_001	intergenic	P1	29.0303516400017
19-032_SC15_S3_L001_R1_001	intergenic	P1	28.3567327640276
19-032_SC16_S4_L001_R1_001	intergenic	P1	25.1230781557417
19-032_SC17_S5_L001_R1_001	intergenic	P1	30.1756253326237
19-032_SC19_S6_L001_R1_001	intergenic	P1	24.1381857579041
19-032_SC2_S24_L001_R1_001	intergenic	P1	31.2547442998116
19-032_SC20_S7_L001_R1_001	intergenic	P1	29.4824743886643
19-032_SC21_S8_L001_R1_001	intergenic	P1	22.9762521131066
19-032_SC22_S9_L001_R1_001	intergenic	P1	31.701775864898
19-032_SC24_S10_L001_R1_001	intergenic	P1	32.6356814759513
19-032_SC25_S11_L001_R1_001	intergenic	P1	37.23542525629
19-032_SC26_S12_L001_R1_001	intergenic	P1	27.2636653986207
19-032_SC27_S13_L001_R1_001	intergenic	P1	34.0538352031554
19-032_SC28_S14_L001_R1_001	intergenic	P1	34.0817652884377
19-032_SC29_S15_L001_R1_001	intergenic	P1	29.642649711124
19-032_SC3_S25_L001_R1_001	intergenic	P1	26.6715077898072
19-032_SC30_S16_L001_R1_001	intergenic	P1	34.1688173060033
19-032_SC31_S17_L001_R1_001	intergenic	P1	34.0984889035286
19-032_SC4_S26_L001_R1_001	intergenic	P1	34.9191717451051
19-032_SC5_S27_L001_R1_001	intergenic	P1	21.060024800434
19-032_SC6_S28_L001_R1_001	intergenic	P1	28.9081838607715
19-032_SC7_S29_L001_R1_001	intergenic	P1	22.3138776359431
19-032_SC9_S30_L001_R1_001	intergenic	P1	33.4474067091539
19-135_SC1_S18_L001_R1_001	intergenic	P5	25.2597984322508
19-135_SC2_S19_L001_R1_001	intergenic	P5	29.7515001304461
19-135_SC4_S20_L001_R1_001	intergenic	P5	28.2192499344348
19-231_SC10_S28_L001_R1_001	intergenic	P3	23.8230762258679
19-231_SC11_S29_L001_R1_001	intergenic	P3	11.5061219578232
19-231_SC12_S30_L001_R1_001	intergenic	P3	22.5247348057622
19-231_SC13_S31_L001_R1_001	intergenic	P3	26.5022198205071
19-231_SC2_S24_L001_R1_001	intergenic	P3	32.2320279463137
19-231_SC3_S25_L001_R1_001	intergenic	P3	29.2983560480742
19-231_SC6_S26_L001_R1_001	intergenic	P3	24.2043522611357
19-231_SC9_S27_L001_R1_001	intergenic	P3	19.4875211079955
19-295_SC1_S32_L001_R1_001	intergenic	P4	30.4172136293591
19-295_SC3_S33_L001_R1_001	intergenic	P4	25.1578196190372
19-295_SC4_S34_L001_R1_001	intergenic	P4	25.1960433798117
19-295_SC5_S35_L001_R1_001	intergenic	P4	25.0238841120665
19-315_SC1_S21_L001_R1_001	intergenic	P7	32.8091773113255
19-315_SC3_S22_L001_R1_001	intergenic	P7	34.6644126650523
negative_S23_L001_R1_001	intergenic	N	31.6316919715179
negative_S34_L001_R1_001	intergenic	N	37.2027078299419
18-043_SC1_S1_L001_R1_001	lncRNA	P2	15.801793537571
18-043_SC10_S9_L001_R1_001	lncRNA	P2	18.1129527137132
18-043_SC11_S10_L001_R1_001	lncRNA	P2	16.3824872604165
18-043_SC12_S11_L001_R1_001	lncRNA	P2	36.351287502953
18-043_SC14_S12_L001_R1_001	lncRNA	P2	21.8090076621192
18-043_SC15_S13_L001_R1_001	lncRNA	P2	36.8555212866337
18-043_SC16_S14_L001_R1_001	lncRNA	P2	13.926323512376
18-043_SC18_S15_L001_R1_001	lncRNA	P2	17.9179834321297
18-043_SC19_S16_L001_R1_001	lncRNA	P2	16.040404040404
18-043_SC2_S2_L001_R1_001	lncRNA	P2	18.0174377142331
18-043_SC20_S17_L001_R1_001	lncRNA	P2	17.9873143850436
18-043_SC21_S18_L001_R1_001	lncRNA	P2	16.6092958392911
18-043_SC22_S19_L001_R1_001	lncRNA	P2	21.479973321164
18-043_SC23_S20_L001_R1_001	lncRNA	P2	16.9229269719048
18-043_SC3_S3_L001_R1_001	lncRNA	P2	15.3846153846154
18-043_SC4_S4_L001_R1_001	lncRNA	P2	18.0454688980107
18-043_SC6_S5_L001_R1_001	lncRNA	P2	16.0145713842815
18-043_SC7_S6_L001_R1_001	lncRNA	P2	15.8778202196698
18-043_SC8_S7_L001_R1_001	lncRNA	P2	16.4005272957069
18-043_SC9_S8_L001_R1_001	lncRNA	P2	15.3904063630264
19-020_SC2_S21_L001_R1_001	lncRNA	P6	16.4659427443238
19-020_SC6_S22_L001_R1_001	lncRNA	P6	15.5657620041754
19-032_SC1_S23_L001_R1_001	lncRNA	P1	12.8622678241279
19-032_SC10_S31_L001_R1_001	lncRNA	P1	17.9030805839604
19-032_SC11_S32_L001_R1_001	lncRNA	P1	16.4788782141848
19-032_SC12_S33_L001_R1_001	lncRNA	P1	19.2255690308939
19-032_SC13_S1_L001_R1_001	lncRNA	P1	14.6292315959162
19-032_SC14_S2_L001_R1_001	lncRNA	P1	15.0502342859555
19-032_SC15_S3_L001_R1_001	lncRNA	P1	19.7218603753558
19-032_SC16_S4_L001_R1_001	lncRNA	P1	16.6175541054243
19-032_SC17_S5_L001_R1_001	lncRNA	P1	15.3681448568635
19-032_SC19_S6_L001_R1_001	lncRNA	P1	15.9796775993959
19-032_SC2_S24_L001_R1_001	lncRNA	P1	12.2578649947988
19-032_SC20_S7_L001_R1_001	lncRNA	P1	14.6239745652942
19-032_SC21_S8_L001_R1_001	lncRNA	P1	11.8876669432159
19-032_SC22_S9_L001_R1_001	lncRNA	P1	14.8013984778301
19-032_SC24_S10_L001_R1_001	lncRNA	P1	14.6582813468814
19-032_SC25_S11_L001_R1_001	lncRNA	P1	15.0442858741403
19-032_SC26_S12_L001_R1_001	lncRNA	P1	15.5359358789186
19-032_SC27_S13_L001_R1_001	lncRNA	P1	13.7774759361082
19-032_SC28_S14_L001_R1_001	lncRNA	P1	16.0466699678138
19-032_SC29_S15_L001_R1_001	lncRNA	P1	13.7880964754073
19-032_SC3_S25_L001_R1_001	lncRNA	P1	12.1428571428571
19-032_SC30_S16_L001_R1_001	lncRNA	P1	15.3832641975976
19-032_SC31_S17_L001_R1_001	lncRNA	P1	15.656524066373
19-032_SC4_S26_L001_R1_001	lncRNA	P1	15.3923627114593
19-032_SC5_S27_L001_R1_001	lncRNA	P1	12.2316515539022
19-032_SC6_S28_L001_R1_001	lncRNA	P1	12.4934942940198
19-032_SC7_S29_L001_R1_001	lncRNA	P1	10.7126684372208
19-032_SC9_S30_L001_R1_001	lncRNA	P1	13.9531547777618
19-135_SC1_S18_L001_R1_001	lncRNA	P5	14.5274356103024
19-135_SC2_S19_L001_R1_001	lncRNA	P5	18.2869162535873
19-135_SC4_S20_L001_R1_001	lncRNA	P5	16.6666666666667
19-231_SC10_S28_L001_R1_001	lncRNA	P3	12.8831686757908
19-231_SC11_S29_L001_R1_001	lncRNA	P3	48.9064709244608
19-231_SC12_S30_L001_R1_001	lncRNA	P3	15.9530574075925
19-231_SC13_S31_L001_R1_001	lncRNA	P3	15.7972811172214
19-231_SC2_S24_L001_R1_001	lncRNA	P3	11.1969111969112
19-231_SC3_S25_L001_R1_001	lncRNA	P3	12.9700926644318
19-231_SC6_S26_L001_R1_001	lncRNA	P3	14.6497789867392
19-231_SC9_S27_L001_R1_001	lncRNA	P3	11.8669537870455
19-295_SC1_S32_L001_R1_001	lncRNA	P4	12.0495405513384
19-295_SC3_S33_L001_R1_001	lncRNA	P4	14.9329380981135
19-295_SC4_S34_L001_R1_001	lncRNA	P4	16.3723036586819
19-295_SC5_S35_L001_R1_001	lncRNA	P4	15.3524850585438
19-315_SC1_S21_L001_R1_001	lncRNA	P7	17.9047260838746
19-315_SC3_S22_L001_R1_001	lncRNA	P7	13.8575410060767
negative_S23_L001_R1_001	lncRNA	N	17.008250762913
negative_S34_L001_R1_001	lncRNA	N	15.4422189827665
18-043_SC1_S1_L001_R1_001	miRNA	P2	2.27750802663419
18-043_SC10_S9_L001_R1_001	miRNA	P2	2.72178751266204
18-043_SC11_S10_L001_R1_001	miRNA	P2	1.60280711653413
18-043_SC12_S11_L001_R1_001	miRNA	P2	1.03945192534845
18-043_SC14_S12_L001_R1_001	miRNA	P2	0.414535940605834
18-043_SC15_S13_L001_R1_001	miRNA	P2	0.404185502837748
18-043_SC16_S14_L001_R1_001	miRNA	P2	0.206587635633471
18-043_SC18_S15_L001_R1_001	miRNA	P2	0.762944817398134
18-043_SC19_S16_L001_R1_001	miRNA	P2	0.456876456876457
18-043_SC2_S2_L001_R1_001	miRNA	P2	1.96116772872622
18-043_SC20_S17_L001_R1_001	miRNA	P2	0.306969691366015
18-043_SC21_S18_L001_R1_001	miRNA	P2	0.0670797366237709
18-043_SC22_S19_L001_R1_001	miRNA	P2	0.196580896549303
18-043_SC23_S20_L001_R1_001	miRNA	P2	0.202246643436731
18-043_SC3_S3_L001_R1_001	miRNA	P2	0.682187505027915
18-043_SC4_S4_L001_R1_001	miRNA	P2	1.11243350902334
18-043_SC6_S5_L001_R1_001	miRNA	P2	1.30677414354364
18-043_SC7_S6_L001_R1_001	miRNA	P2	1.5160126356415
18-043_SC8_S7_L001_R1_001	miRNA	P2	1.17282524496147
18-043_SC9_S8_L001_R1_001	miRNA	P2	1.86570217501596
19-020_SC2_S21_L001_R1_001	miRNA	P6	1.79664363277394
19-020_SC6_S22_L001_R1_001	miRNA	P6	0.551148225469729
19-032_SC1_S23_L001_R1_001	miRNA	P1	8.60994453491362
19-032_SC10_S31_L001_R1_001	miRNA	P1	1.22033571290758
19-032_SC11_S32_L001_R1_001	miRNA	P1	0.384995761514552
19-032_SC12_S33_L001_R1_001	miRNA	P1	4.45465543006435
19-032_SC13_S1_L001_R1_001	miRNA	P1	0.844975819451908
19-032_SC14_S2_L001_R1_001	miRNA	P1	5.86981299337245
19-032_SC15_S3_L001_R1_001	miRNA	P1	0.903411009793988
19-032_SC16_S4_L001_R1_001	miRNA	P1	1.05228484692015
19-032_SC17_S5_L001_R1_001	miRNA	P1	2.34785945022711
19-032_SC19_S6_L001_R1_001	miRNA	P1	7.16454906595752
19-032_SC2_S24_L001_R1_001	miRNA	P1	3.2176895611347
19-032_SC20_S7_L001_R1_001	miRNA	P1	0.619185932409624
19-032_SC21_S8_L001_R1_001	miRNA	P1	2.82579268787155
19-032_SC22_S9_L001_R1_001	miRNA	P1	0.768657940905477
19-032_SC24_S10_L001_R1_001	miRNA	P1	1.73231933389854
19-032_SC25_S11_L001_R1_001	miRNA	P1	0.925312239083467
19-032_SC26_S12_L001_R1_001	miRNA	P1	0.597066541896373
19-032_SC27_S13_L001_R1_001	miRNA	P1	0.386589522901511
19-032_SC28_S14_L001_R1_001	miRNA	P1	0.0758232235701906
19-032_SC29_S15_L001_R1_001	miRNA	P1	1.54831412588268
19-032_SC3_S25_L001_R1_001	miRNA	P1	7.84790071296541
19-032_SC30_S16_L001_R1_001	miRNA	P1	0.198624491615885
19-032_SC31_S17_L001_R1_001	miRNA	P1	0.137933874089019
19-032_SC4_S26_L001_R1_001	miRNA	P1	0.547959235929738
19-032_SC5_S27_L001_R1_001	miRNA	P1	9.07831512051461
19-032_SC6_S28_L001_R1_001	miRNA	P1	1.82794470467268
19-032_SC7_S29_L001_R1_001	miRNA	P1	7.05569902211561
19-032_SC9_S30_L001_R1_001	miRNA	P1	0.401647574745384
19-135_SC1_S18_L001_R1_001	miRNA	P5	4.9552071668533
19-135_SC2_S19_L001_R1_001	miRNA	P5	4.60963996869293
19-135_SC4_S20_L001_R1_001	miRNA	P5	4.03389719381065
19-231_SC10_S28_L001_R1_001	miRNA	P3	8.18816278437415
19-231_SC11_S29_L001_R1_001	miRNA	P3	1.82530609789116
19-231_SC12_S30_L001_R1_001	miRNA	P3	2.33856345387833
19-231_SC13_S31_L001_R1_001	miRNA	P3	3.18297890375833
19-231_SC2_S24_L001_R1_001	miRNA	P3	0.314396028681743
19-231_SC3_S25_L001_R1_001	miRNA	P3	1.04229187100174
19-231_SC6_S26_L001_R1_001	miRNA	P3	2.93097585855151
19-231_SC9_S27_L001_R1_001	miRNA	P3	11.746115354227
19-295_SC1_S32_L001_R1_001	miRNA	P4	0.220307060099309
19-295_SC3_S33_L001_R1_001	miRNA	P4	1.68157947704525
19-295_SC4_S34_L001_R1_001	miRNA	P4	2.31319270647122
19-295_SC5_S35_L001_R1_001	miRNA	P4	1.57301872958742
19-315_SC1_S21_L001_R1_001	miRNA	P7	0.137428211841972
19-315_SC3_S22_L001_R1_001	miRNA	P7	0.191894732032713
negative_S23_L001_R1_001	miRNA	N	0.0866518479448442
negative_S34_L001_R1_001	miRNA	N	0.0798769894362682
18-043_SC1_S1_L001_R1_001	other	P2	0.621569898935581
18-043_SC10_S9_L001_R1_001	other	P2	0.634202915571737
18-043_SC11_S10_L001_R1_001	other	P2	0.297991642127907
18-043_SC12_S11_L001_R1_001	other	P2	0.162414363335696
18-043_SC14_S12_L001_R1_001	other	P2	0.159698272200608
18-043_SC15_S13_L001_R1_001	other	P2	0.149281056797217
18-043_SC16_S14_L001_R1_001	other	P2	0.088813376066726
18-043_SC18_S15_L001_R1_001	other	P2	0.256184901920451
18-043_SC19_S16_L001_R1_001	other	P2	0.24087024087024
18-043_SC2_S2_L001_R1_001	other	P2	0.288711495548552
18-043_SC20_S17_L001_R1_001	other	P2	0.33470791648945
18-043_SC21_S18_L001_R1_001	other	P2	0.0847322988931843
18-043_SC22_S19_L001_R1_001	other	P2	0.0719626496296556
18-043_SC23_S20_L001_R1_001	other	P2	0.0414240113063184
18-043_SC3_S3_L001_R1_001	other	P2	0.15284861551333
18-043_SC4_S4_L001_R1_001	other	P2	0.545286730951398
18-043_SC6_S5_L001_R1_001	other	P2	0.421640055805301
18-043_SC7_S6_L001_R1_001	other	P2	0.413698304233469
18-043_SC8_S7_L001_R1_001	other	P2	0.259570824782898
18-043_SC9_S8_L001_R1_001	other	P2	0.281491907107671
19-020_SC2_S21_L001_R1_001	other	P6	0.200723922342876
19-020_SC6_S22_L001_R1_001	other	P6	0.233820459290188
19-032_SC1_S23_L001_R1_001	other	P1	1.73251870263122
19-032_SC10_S31_L001_R1_001	other	P1	0.223487040967265
19-032_SC11_S32_L001_R1_001	other	P1	0.0935998869737215
19-032_SC12_S33_L001_R1_001	other	P1	0.510323374233753
19-032_SC13_S1_L001_R1_001	other	P1	0.736163353036003
19-032_SC14_S2_L001_R1_001	other	P1	0.962472033433239
19-032_SC15_S3_L001_R1_001	other	P1	1.23751628310899
19-032_SC16_S4_L001_R1_001	other	P1	0.543057323706678
19-032_SC17_S5_L001_R1_001	other	P1	0.673292325210094
19-032_SC19_S6_L001_R1_001	other	P1	0.966052726616106
19-032_SC2_S24_L001_R1_001	other	P1	0.639601900531361
19-032_SC20_S7_L001_R1_001	other	P1	0.714369823762609
19-032_SC21_S8_L001_R1_001	other	P1	1.11409839746989
19-032_SC22_S9_L001_R1_001	other	P1	0.68787943808454
19-032_SC24_S10_L001_R1_001	other	P1	0.355574677009123
19-032_SC25_S11_L001_R1_001	other	P1	0.599946633154583
19-032_SC26_S12_L001_R1_001	other	P1	0.515694611143886
19-032_SC27_S13_L001_R1_001	other	P1	0.497603406167148
19-032_SC28_S14_L001_R1_001	other	P1	0.190331765288437
19-032_SC29_S15_L001_R1_001	other	P1	0.538012410968117
19-032_SC3_S25_L001_R1_001	other	P1	0.446263533139688
19-032_SC30_S16_L001_R1_001	other	P1	0.166196003188801
19-032_SC31_S17_L001_R1_001	other	P1	0.121464157779882
19-032_SC4_S26_L001_R1_001	other	P1	0.351649852341203
19-032_SC5_S27_L001_R1_001	other	P1	0.658761528326746
19-032_SC6_S28_L001_R1_001	other	P1	2.5311956535537
19-032_SC7_S29_L001_R1_001	other	P1	2.43920349541655
19-032_SC9_S30_L001_R1_001	other	P1	0.37705690690383
19-135_SC1_S18_L001_R1_001	other	P5	0.366181410974245
19-135_SC2_S19_L001_R1_001	other	P5	0.272306287503261
19-135_SC4_S20_L001_R1_001	other	P5	0.550747442958301
19-231_SC10_S28_L001_R1_001	other	P3	0.775854255415571
19-231_SC11_S29_L001_R1_001	other	P3	0.706958274420144
19-231_SC12_S30_L001_R1_001	other	P3	0.382622103564953
19-231_SC13_S31_L001_R1_001	other	P3	0.526611356580523
19-231_SC2_S24_L001_R1_001	other	P3	0.145247288104431
19-231_SC3_S25_L001_R1_001	other	P3	0.385003879316654
19-231_SC6_S26_L001_R1_001	other	P3	0.411424685481129
19-231_SC9_S27_L001_R1_001	other	P3	0.528280840911556
19-295_SC1_S32_L001_R1_001	other	P4	0.245419781975914
19-295_SC3_S33_L001_R1_001	other	P4	0.468426927229145
19-295_SC4_S34_L001_R1_001	other	P4	0.94148492432368
19-295_SC5_S35_L001_R1_001	other	P4	0.45213179586305
19-315_SC1_S21_L001_R1_001	other	P7	0.111389182229809
19-315_SC3_S22_L001_R1_001	other	P7	0.0251290720519029
negative_S23_L001_R1_001	other	N	0.0621632822213014
negative_S34_L001_R1_001	other	N	0.0119815484154402
18-043_SC1_S1_L001_R1_001	Mt_tRNA_ensembl	P2	0.412798329827447
18-043_SC10_S9_L001_R1_001	Mt_tRNA_ensembl	P2	0.48886474741988
18-043_SC11_S10_L001_R1_001	Mt_tRNA_ensembl	P2	0.257436566572038
18-043_SC12_S11_L001_R1_001	Mt_tRNA_ensembl	P2	0.0561067800614222
18-043_SC14_S12_L001_R1_001	Mt_tRNA_ensembl	P2	0.0152902601043136
18-043_SC15_S13_L001_R1_001	Mt_tRNA_ensembl	P2	0.0239413015618178
18-043_SC16_S14_L001_R1_001	Mt_tRNA_ensembl	P2	0
18-043_SC18_S15_L001_R1_001	Mt_tRNA_ensembl	P2	0.0486190324812536
18-043_SC19_S16_L001_R1_001	Mt_tRNA_ensembl	P2	0.00155400155400155
18-043_SC2_S2_L001_R1_001	Mt_tRNA_ensembl	P2	0.217396305413053
18-043_SC20_S17_L001_R1_001	Mt_tRNA_ensembl	P2	0.0406827301810382
18-043_SC21_S18_L001_R1_001	Mt_tRNA_ensembl	P2	0.00353051245388268
18-043_SC22_S19_L001_R1_001	Mt_tRNA_ensembl	P2	0.0386141046793274
18-043_SC23_S20_L001_R1_001	Mt_tRNA_ensembl	P2	0.00487341309486099
18-043_SC3_S3_L001_R1_001	Mt_tRNA_ensembl	P2	0.0563126478207005
18-043_SC4_S4_L001_R1_001	Mt_tRNA_ensembl	P2	0.185810400524641
18-043_SC6_S5_L001_R1_001	Mt_tRNA_ensembl	P2	0.18911796620679
18-043_SC7_S6_L001_R1_001	Mt_tRNA_ensembl	P2	0.244518167038951
18-043_SC8_S7_L001_R1_001	Mt_tRNA_ensembl	P2	0.331598331136268
18-043_SC9_S8_L001_R1_001	Mt_tRNA_ensembl	P2	0.198026283488536
19-020_SC2_S21_L001_R1_001	Mt_tRNA_ensembl	P6	0.319183942086213
19-020_SC6_S22_L001_R1_001	Mt_tRNA_ensembl	P6	0.0480167014613779
19-032_SC1_S23_L001_R1_001	Mt_tRNA_ensembl	P1	1.51335202576127
19-032_SC10_S31_L001_R1_001	Mt_tRNA_ensembl	P1	0.176860248247476
19-032_SC11_S32_L001_R1_001	Mt_tRNA_ensembl	P1	0.128920599039277
19-032_SC12_S33_L001_R1_001	Mt_tRNA_ensembl	P1	1.56350069635759
19-032_SC13_S1_L001_R1_001	Mt_tRNA_ensembl	P1	1.93310048361096
19-032_SC14_S2_L001_R1_001	Mt_tRNA_ensembl	P1	2.06108320317447
19-032_SC15_S3_L001_R1_001	Mt_tRNA_ensembl	P1	6.10918126115694
19-032_SC16_S4_L001_R1_001	Mt_tRNA_ensembl	P1	0.342749294470608
19-032_SC17_S5_L001_R1_001	Mt_tRNA_ensembl	P1	0.0581704766266074
19-032_SC19_S6_L001_R1_001	Mt_tRNA_ensembl	P1	2.10364752618274
19-032_SC2_S24_L001_R1_001	Mt_tRNA_ensembl	P1	0.635384745143243
19-032_SC20_S7_L001_R1_001	Mt_tRNA_ensembl	P1	3.53161675236488
19-032_SC21_S8_L001_R1_001	Mt_tRNA_ensembl	P1	4.76704364695681
19-032_SC22_S9_L001_R1_001	Mt_tRNA_ensembl	P1	1.0046826288354
19-032_SC24_S10_L001_R1_001	Mt_tRNA_ensembl	P1	0.473255975805737
19-032_SC25_S11_L001_R1_001	Mt_tRNA_ensembl	P1	0.171290358676847
19-032_SC26_S12_L001_R1_001	Mt_tRNA_ensembl	P1	0.176983949386659
19-032_SC27_S13_L001_R1_001	Mt_tRNA_ensembl	P1	3.94556401582927
19-032_SC28_S14_L001_R1_001	Mt_tRNA_ensembl	P1	0.00154741272592226
19-032_SC29_S15_L001_R1_001	Mt_tRNA_ensembl	P1	0.518142634426681
19-032_SC3_S25_L001_R1_001	Mt_tRNA_ensembl	P1	0.822550831792976
19-032_SC30_S16_L001_R1_001	Mt_tRNA_ensembl	P1	0.0108094961423611
19-032_SC31_S17_L001_R1_001	Mt_tRNA_ensembl	P1	0.0185284308477786
19-032_SC4_S26_L001_R1_001	Mt_tRNA_ensembl	P1	1.7633703760605
19-032_SC5_S27_L001_R1_001	Mt_tRNA_ensembl	P1	2.69123459660544
19-032_SC6_S28_L001_R1_001	Mt_tRNA_ensembl	P1	0.47221904870711
19-032_SC7_S29_L001_R1_001	Mt_tRNA_ensembl	P1	1.14678056959624
19-032_SC9_S30_L001_R1_001	Mt_tRNA_ensembl	P1	0.282792680177872
19-135_SC1_S18_L001_R1_001	Mt_tRNA_ensembl	P5	0.487122060470325
19-135_SC2_S19_L001_R1_001	Mt_tRNA_ensembl	P5	0.482650665275241
19-135_SC4_S20_L001_R1_001	Mt_tRNA_ensembl	P5	0.776947285601888
19-231_SC10_S28_L001_R1_001	Mt_tRNA_ensembl	P3	0.326293845735521
19-231_SC11_S29_L001_R1_001	Mt_tRNA_ensembl	P3	1.52973737252189
19-231_SC12_S30_L001_R1_001	Mt_tRNA_ensembl	P3	0.265551161429408
19-231_SC13_S31_L001_R1_001	Mt_tRNA_ensembl	P3	0.168473250897994
19-231_SC2_S24_L001_R1_001	Mt_tRNA_ensembl	P3	0.0110314396028682
19-231_SC3_S25_L001_R1_001	Mt_tRNA_ensembl	P3	0.0248861823132438
19-231_SC6_S26_L001_R1_001	Mt_tRNA_ensembl	P3	0.32641958517511
19-231_SC9_S27_L001_R1_001	Mt_tRNA_ensembl	P3	0.295899239337558
19-295_SC1_S32_L001_R1_001	Mt_tRNA_ensembl	P4	0.0148393356543576
19-295_SC3_S33_L001_R1_001	Mt_tRNA_ensembl	P4	0.477575890651589
19-295_SC4_S34_L001_R1_001	Mt_tRNA_ensembl	P4	0.824693123584793
19-295_SC5_S35_L001_R1_001	Mt_tRNA_ensembl	P4	0.465462463062943
19-315_SC1_S21_L001_R1_001	Mt_tRNA_ensembl	P7	0.00289322551246257
19-315_SC3_S22_L001_R1_001	Mt_tRNA_ensembl	P7	0.0662493717731987
negative_S23_L001_R1_001	Mt_tRNA_ensembl	N	0.0244885657235429
negative_S34_L001_R1_001	Mt_tRNA_ensembl	N	0.0019969247359067
18-043_SC1_S1_L001_R1_001	piRBase	P2	0.890442374302118
18-043_SC10_S9_L001_R1_001	piRBase	P2	1.26987389344804
18-043_SC11_S10_L001_R1_001	piRBase	P2	0.724701567541833
18-043_SC12_S11_L001_R1_001	piRBase	P2	13.3032128514056
18-043_SC14_S12_L001_R1_001	piRBase	P2	0.431525118499516
18-043_SC15_S13_L001_R1_001	piRBase	P2	3.98129761854465
18-043_SC16_S14_L001_R1_001	piRBase	P2	0.59466347453373
18-043_SC18_S15_L001_R1_001	piRBase	P2	0.697496119827215
18-043_SC19_S16_L001_R1_001	piRBase	P2	0.738150738150738
18-043_SC2_S2_L001_R1_001	piRBase	P2	1.03407025696473
18-043_SC20_S17_L001_R1_001	piRBase	P2	0.634280747822549
18-043_SC21_S18_L001_R1_001	piRBase	P2	0.467792900139455
18-043_SC22_S19_L001_R1_001	piRBase	P2	0.415979218590936
18-043_SC23_S20_L001_R1_001	piRBase	P2	0.370379395209435
18-043_SC3_S3_L001_R1_001	piRBase	P2	0.76424307756665
18-043_SC4_S4_L001_R1_001	piRBase	P2	1.1415802385174
18-043_SC6_S5_L001_R1_001	piRBase	P2	1.13005735544877
18-043_SC7_S6_L001_R1_001	piRBase	P2	0.898769478845874
18-043_SC8_S7_L001_R1_001	piRBase	P2	0.978486878762758
18-043_SC9_S8_L001_R1_001	piRBase	P2	1.17833821579955
19-020_SC2_S21_L001_R1_001	piRBase	P6	0.50180980585719
19-020_SC6_S22_L001_R1_001	piRBase	P6	0.640918580375783
19-032_SC1_S23_L001_R1_001	piRBase	P1	1.49865928764708
19-032_SC10_S31_L001_R1_001	piRBase	P1	0.591677921409737
19-032_SC11_S32_L001_R1_001	piRBase	P1	0.67109352924555
19-032_SC12_S33_L001_R1_001	piRBase	P1	0.675009403368948
19-032_SC13_S1_L001_R1_001	piRBase	P1	0.600483610961848
19-032_SC14_S2_L001_R1_001	piRBase	P1	1.0690615897674
19-032_SC15_S3_L001_R1_001	piRBase	P1	1.14705456650745
19-032_SC16_S4_L001_R1_001	piRBase	P1	0.819037275098596
19-032_SC17_S5_L001_R1_001	piRBase	P1	1.08914934960456
19-032_SC19_S6_L001_R1_001	piRBase	P1	0.830624774286746
19-032_SC2_S24_L001_R1_001	piRBase	P1	0.617110405128061
19-032_SC20_S7_L001_R1_001	piRBase	P1	0.593672724418103
19-032_SC21_S8_L001_R1_001	piRBase	P1	1.223886369449
19-032_SC22_S9_L001_R1_001	piRBase	P1	0.59952795062414
19-032_SC24_S10_L001_R1_001	piRBase	P1	0.560567907170967
19-032_SC25_S11_L001_R1_001	piRBase	P1	0.872806149237801
19-032_SC26_S12_L001_R1_001	piRBase	P1	0.521797505950322
19-032_SC27_S13_L001_R1_001	piRBase	P1	0.555069416328183
19-032_SC28_S14_L001_R1_001	piRBase	P1	0.665387472146571
19-032_SC29_S15_L001_R1_001	piRBase	P1	0.750466175526549
19-032_SC3_S25_L001_R1_001	piRBase	P1	0.710324795352522
19-032_SC30_S16_L001_R1_001	piRBase	P1	0.467510708157116
19-032_SC31_S17_L001_R1_001	piRBase	P1	0.438506196730761
19-032_SC4_S26_L001_R1_001	piRBase	P1	0.706713780918728
19-032_SC5_S27_L001_R1_001	piRBase	P1	1.366930171278
19-032_SC6_S28_L001_R1_001	piRBase	P1	0.685479264252256
19-032_SC7_S29_L001_R1_001	piRBase	P1	1.11373566524288
19-032_SC9_S30_L001_R1_001	piRBase	P1	0.622963585319371
19-135_SC1_S18_L001_R1_001	piRBase	P5	0.493840985442329
19-135_SC2_S19_L001_R1_001	piRBase	P5	0.534829115575267
19-135_SC4_S20_L001_R1_001	piRBase	P5	0.929386309992132
19-231_SC10_S28_L001_R1_001	piRBase	P3	0.868304178373969
19-231_SC11_S29_L001_R1_001	piRBase	P3	4.75993502000541
19-231_SC12_S30_L001_R1_001	piRBase	P3	0.673871764487529
19-231_SC13_S31_L001_R1_001	piRBase	P3	1.09878466151711
19-231_SC2_S24_L001_R1_001	piRBase	P3	0.250045964331679
19-231_SC3_S25_L001_R1_001	piRBase	P3	0.519682042423621
19-231_SC6_S26_L001_R1_001	piRBase	P3	0.749744984699082
19-231_SC9_S27_L001_R1_001	piRBase	P3	0.697144804721994
19-295_SC1_S32_L001_R1_001	piRBase	P4	0.262542092346327
19-295_SC3_S33_L001_R1_001	piRBase	P4	0.581874073667453
19-295_SC4_S34_L001_R1_001	piRBase	P4	0.833035395066142
19-295_SC5_S35_L001_R1_001	piRBase	P4	0.869826034793041
19-315_SC1_S21_L001_R1_001	piRBase	P7	0.494741562631099
19-315_SC3_S22_L001_R1_001	piRBase	P7	0.461461141316763
negative_S23_L001_R1_001	piRBase	N	0.491655050295747
negative_S34_L001_R1_001	piRBase	N	0.559138926053877
18-043_SC1_S1_L001_R1_001	protein_coding_gene	P2	28.7883340977747
18-043_SC10_S9_L001_R1_001	protein_coding_gene	P2	25.5839217816404
18-043_SC11_S10_L001_R1_001	protein_coding_gene	P2	31.2468040837198
18-043_SC12_S11_L001_R1_001	protein_coding_gene	P2	20.8067564375148
18-043_SC14_S12_L001_R1_001	protein_coding_gene	P2	29.0514941981958
18-043_SC15_S13_L001_R1_001	protein_coding_gene	P2	20.7021842916896
18-043_SC16_S14_L001_R1_001	protein_coding_gene	P2	35.446190678457
18-043_SC18_S15_L001_R1_001	protein_coding_gene	P2	32.2175888699815
18-043_SC19_S16_L001_R1_001	protein_coding_gene	P2	36.2222222222222
18-043_SC2_S2_L001_R1_001	protein_coding_gene	P2	28.0303204582576
18-043_SC20_S17_L001_R1_001	protein_coding_gene	P2	27.7585664885256
18-043_SC21_S18_L001_R1_001	protein_coding_gene	P2	34.3254073328744
18-043_SC22_S19_L001_R1_001	protein_coding_gene	P2	29.3396988099835
18-043_SC23_S20_L001_R1_001	protein_coding_gene	P2	33.0393040766101
18-043_SC3_S3_L001_R1_001	protein_coding_gene	P2	35.8019725516065
18-043_SC4_S4_L001_R1_001	protein_coding_gene	P2	27.6128828544364
18-043_SC6_S5_L001_R1_001	protein_coding_gene	P2	29.0311579600062
18-043_SC7_S6_L001_R1_001	protein_coding_gene	P2	28.5121399965635
18-043_SC8_S7_L001_R1_001	protein_coding_gene	P2	30.879415082288
18-043_SC9_S8_L001_R1_001	protein_coding_gene	P2	32.5630492774496
19-020_SC2_S21_L001_R1_001	protein_coding_gene	P6	32.0565975649885
19-020_SC6_S22_L001_R1_001	protein_coding_gene	P6	33.3319415448852
19-032_SC1_S23_L001_R1_001	protein_coding_gene	P1	23.9748754178247
19-032_SC10_S31_L001_R1_001	protein_coding_gene	P1	32.598559392887
19-032_SC11_S32_L001_R1_001	protein_coding_gene	P1	36.1507487990958
19-032_SC12_S33_L001_R1_001	protein_coding_gene	P1	27.8970000711606
19-032_SC13_S1_L001_R1_001	protein_coding_gene	P1	32.8707684040838
19-032_SC14_S2_L001_R1_001	protein_coding_gene	P1	29.7585377179282
19-032_SC15_S3_L001_R1_001	protein_coding_gene	P1	26.7067110532156
19-032_SC16_S4_L001_R1_001	protein_coding_gene	P1	27.0780845210858
19-032_SC17_S5_L001_R1_001	protein_coding_gene	P1	30.4627647066104
19-032_SC19_S6_L001_R1_001	protein_coding_gene	P1	25.2610065990348
19-032_SC2_S24_L001_R1_001	protein_coding_gene	P1	30.1062723157806
19-032_SC20_S7_L001_R1_001	protein_coding_gene	P1	32.7442399026573
19-032_SC21_S8_L001_R1_001	protein_coding_gene	P1	24.1221640706386
19-032_SC22_S9_L001_R1_001	protein_coding_gene	P1	34.2765906423153
19-032_SC24_S10_L001_R1_001	protein_coding_gene	P1	34.9538765232136
19-032_SC25_S11_L001_R1_001	protein_coding_gene	P1	34.1728569338165
19-032_SC26_S12_L001_R1_001	protein_coding_gene	P1	29.1962487539923
19-032_SC27_S13_L001_R1_001	protein_coding_gene	P1	31.2184100199825
19-032_SC28_S14_L001_R1_001	protein_coding_gene	P1	34.8105966823471
19-032_SC29_S15_L001_R1_001	protein_coding_gene	P1	32.2654602145936
19-032_SC3_S25_L001_R1_001	protein_coding_gene	P1	26.6979139160285
19-032_SC30_S16_L001_R1_001	protein_coding_gene	P1	38.6128714075315
19-032_SC31_S17_L001_R1_001	protein_coding_gene	P1	35.6198789475851
19-032_SC4_S26_L001_R1_001	protein_coding_gene	P1	36.0441098649733
19-032_SC5_S27_L001_R1_001	protein_coding_gene	P1	20.7655196465938
19-032_SC6_S28_L001_R1_001	protein_coding_gene	P1	30.0684209858207
19-032_SC7_S29_L001_R1_001	protein_coding_gene	P1	21.2185002508965
19-032_SC9_S30_L001_R1_001	protein_coding_gene	P1	35.6523699256132
19-135_SC1_S18_L001_R1_001	protein_coding_gene	P5	26.3673012318029
19-135_SC2_S19_L001_R1_001	protein_coding_gene	P5	28.7764153404644
19-135_SC4_S20_L001_R1_001	protein_coding_gene	P5	30.7107264621033
19-231_SC10_S28_L001_R1_001	protein_coding_gene	P3	26.8195413758724
19-231_SC11_S29_L001_R1_001	protein_coding_gene	P3	12.025811497849
19-231_SC12_S30_L001_R1_001	protein_coding_gene	P3	25.0588923946718
19-231_SC13_S31_L001_R1_001	protein_coding_gene	P3	28.1784756879324
19-231_SC2_S24_L001_R1_001	protein_coding_gene	P3	37.3892259606545
19-231_SC3_S25_L001_R1_001	protein_coding_gene	P3	33.3284536897425
19-231_SC6_S26_L001_R1_001	protein_coding_gene	P3	27.2815368922135
19-231_SC9_S27_L001_R1_001	protein_coding_gene	P3	24.7254024074734
19-295_SC1_S32_L001_R1_001	protein_coding_gene	P4	36.6223389075966
19-295_SC3_S33_L001_R1_001	protein_coding_gene	P4	28.881447731972
19-295_SC4_S34_L001_R1_001	protein_coding_gene	P4	26.129186032654
19-295_SC5_S35_L001_R1_001	protein_coding_gene	P4	29.7007265213624
19-315_SC1_S21_L001_R1_001	protein_coding_gene	P7	35.6980629855194
19-315_SC3_S22_L001_R1_001	protein_coding_gene	P7	35.0436332069265
negative_S23_L001_R1_001	protein_coding_gene	N	36.2072862901707
negative_S34_L001_R1_001	protein_coding_gene	N	37.4263634003634
18-043_SC1_S1_L001_R1_001	rRNA_ensembl	P2	3.52697423569045
18-043_SC10_S9_L001_R1_001	rRNA_ensembl	P2	3.70832538132918
18-043_SC11_S10_L001_R1_001	rRNA_ensembl	P2	7.88179077107541
18-043_SC12_S11_L001_R1_001	rRNA_ensembl	P2	1.10146468225845
18-043_SC14_S12_L001_R1_001	rRNA_ensembl	P2	8.40114846842561
18-043_SC15_S13_L001_R1_001	rRNA_ensembl	P2	7.06972552001915
18-043_SC16_S14_L001_R1_001	rRNA_ensembl	P2	10.3950264509403
18-043_SC18_S15_L001_R1_001	rRNA_ensembl	P2	9.23013632028723
18-043_SC19_S16_L001_R1_001	rRNA_ensembl	P2	7.28826728826729
18-043_SC2_S2_L001_R1_001	rRNA_ensembl	P2	3.05620097080678
18-043_SC20_S17_L001_R1_001	rRNA_ensembl	P2	9.20169388094754
18-043_SC21_S18_L001_R1_001	rRNA_ensembl	P2	8.17137107451147
18-043_SC22_S19_L001_R1_001	rRNA_ensembl	P2	9.61315687857619
18-043_SC23_S20_L001_R1_001	rRNA_ensembl	P2	9.0377445844197
18-043_SC3_S3_L001_R1_001	rRNA_ensembl	P2	3.7118079577816
18-043_SC4_S4_L001_R1_001	rRNA_ensembl	P2	3.60083553957883
18-043_SC6_S5_L001_R1_001	rRNA_ensembl	P2	3.23980778173927
18-043_SC7_S6_L001_R1_001	rRNA_ensembl	P2	3.95062054745635
18-043_SC8_S7_L001_R1_001	rRNA_ensembl	P2	3.29559816805512
18-043_SC9_S8_L001_R1_001	rRNA_ensembl	P2	3.73631409259775
19-020_SC2_S21_L001_R1_001	rRNA_ensembl	P6	8.37117472852912
19-020_SC6_S22_L001_R1_001	rRNA_ensembl	P6	6.84133611691023
19-032_SC1_S23_L001_R1_001	rRNA_ensembl	P1	3.58257931017595
19-032_SC10_S31_L001_R1_001	rRNA_ensembl	P1	4.37970287478294
19-032_SC11_S32_L001_R1_001	rRNA_ensembl	P1	4.8124470189319
19-032_SC12_S33_L001_R1_001	rRNA_ensembl	P1	4.83282334881924
19-032_SC13_S1_L001_R1_001	rRNA_ensembl	P1	9.05561526061257
19-032_SC14_S2_L001_R1_001	rRNA_ensembl	P1	9.52235214656592
19-032_SC15_S3_L001_R1_001	rRNA_ensembl	P1	5.79437448738361
19-032_SC16_S4_L001_R1_001	rRNA_ensembl	P1	8.24022719381805
19-032_SC17_S5_L001_R1_001	rRNA_ensembl	P1	9.84937559562855
19-032_SC19_S6_L001_R1_001	rRNA_ensembl	P1	9.21566696214584
19-032_SC2_S24_L001_R1_001	rRNA_ensembl	P1	4.56296212994461
19-032_SC20_S7_L001_R1_001	rRNA_ensembl	P1	7.887506378302
19-032_SC21_S8_L001_R1_001	rRNA_ensembl	P1	6.45066714906836
19-032_SC22_S9_L001_R1_001	rRNA_ensembl	P1	6.56072902598796
19-032_SC24_S10_L001_R1_001	rRNA_ensembl	P1	8.05167854024574
19-032_SC25_S11_L001_R1_001	rRNA_ensembl	P1	5.52777227850607
19-032_SC26_S12_L001_R1_001	rRNA_ensembl	P1	9.90499827084647
19-032_SC27_S13_L001_R1_001	rRNA_ensembl	P1	9.74832499640837
19-032_SC28_S14_L001_R1_001	rRNA_ensembl	P1	9.82761822233226
19-032_SC29_S15_L001_R1_001	rRNA_ensembl	P1	9.7545318374958
19-032_SC3_S25_L001_R1_001	rRNA_ensembl	P1	3.95695801425931
19-032_SC30_S16_L001_R1_001	rRNA_ensembl	P1	6.17222229728817
19-032_SC31_S17_L001_R1_001	rRNA_ensembl	P1	9.21480627496191
19-032_SC4_S26_L001_R1_001	rRNA_ensembl	P1	4.49292432700022
19-032_SC5_S27_L001_R1_001	rRNA_ensembl	P1	3.4710919941099
19-032_SC6_S28_L001_R1_001	rRNA_ensembl	P1	3.81075694682458
19-032_SC7_S29_L001_R1_001	rRNA_ensembl	P1	4.01556782160647
19-032_SC9_S30_L001_R1_001	rRNA_ensembl	P1	5.65995204819771
19-135_SC1_S18_L001_R1_001	rRNA_ensembl	P5	4.79843225083987
19-135_SC2_S19_L001_R1_001	rRNA_ensembl	P5	7.10442212366293
19-135_SC4_S20_L001_R1_001	rRNA_ensembl	P5	6.75813008130081
19-231_SC10_S28_L001_R1_001	rRNA_ensembl	P3	17.8790900027191
19-231_SC11_S29_L001_R1_001	rRNA_ensembl	P3	12.7989531000872
19-231_SC12_S30_L001_R1_001	rRNA_ensembl	P3	21.305483774253
19-231_SC13_S31_L001_R1_001	rRNA_ensembl	P3	14.1994341841762
19-231_SC2_S24_L001_R1_001	rRNA_ensembl	P3	13.5613164184593
19-231_SC3_S25_L001_R1_001	rRNA_ensembl	P3	17.4847389146697
19-231_SC6_S26_L001_R1_001	rRNA_ensembl	P3	18.9170350221013
19-231_SC9_S27_L001_R1_001	rRNA_ensembl	P3	21.6192349997676
19-295_SC1_S32_L001_R1_001	rRNA_ensembl	P4	14.6030477712459
19-295_SC3_S33_L001_R1_001	rRNA_ensembl	P4	18.7974602477539
19-295_SC4_S34_L001_R1_001	rRNA_ensembl	P4	17.7309021570731
19-295_SC5_S35_L001_R1_001	rRNA_ensembl	P4	17.582039147726
19-315_SC1_S21_L001_R1_001	rRNA_ensembl	P7	5.01395981309763
19-315_SC3_S22_L001_R1_001	rRNA_ensembl	P7	9.48508246904555
negative_S23_L001_R1_001	rRNA_ensembl	N	10.1213125871228
negative_S34_L001_R1_001	rRNA_ensembl	N	4.79861014038381
18-043_SC1_S1_L001_R1_001	snoRNA_ensembl	P2	9.41844465181014
18-043_SC10_S9_L001_R1_001	snoRNA_ensembl	P2	15.7846058986743
18-043_SC11_S10_L001_R1_001	snoRNA_ensembl	P2	7.72662352547035
18-043_SC12_S11_L001_R1_001	snoRNA_ensembl	P2	0.617174580675644
18-043_SC14_S12_L001_R1_001	snoRNA_ensembl	P2	4.29486417152274
18-043_SC15_S13_L001_R1_001	snoRNA_ensembl	P2	0.264762629036574
18-043_SC16_S14_L001_R1_001	snoRNA_ensembl	P2	0.0714368459667143
18-043_SC18_S15_L001_R1_001	snoRNA_ensembl	P2	1.46792078837631
18-043_SC19_S16_L001_R1_001	snoRNA_ensembl	P2	0.315462315462315
18-043_SC2_S2_L001_R1_001	snoRNA_ensembl	P2	14.7001311279303
18-043_SC20_S17_L001_R1_001	snoRNA_ensembl	P2	1.9953029938791
18-043_SC21_S18_L001_R1_001	snoRNA_ensembl	P2	0.072375505304595
18-043_SC22_S19_L001_R1_001	snoRNA_ensembl	P2	0.186049777091305
18-043_SC23_S20_L001_R1_001	snoRNA_ensembl	P2	0.151075805940691
18-043_SC3_S3_L001_R1_001	snoRNA_ensembl	P2	0.767460943156404
18-043_SC4_S4_L001_R1_001	snoRNA_ensembl	P2	10.2705788054699
18-043_SC6_S5_L001_R1_001	snoRNA_ensembl	P2	9.80623159200124
18-043_SC7_S6_L001_R1_001	snoRNA_ensembl	P2	10.009384210735
18-043_SC8_S7_L001_R1_001	snoRNA_ensembl	P2	9.49539975266026
18-043_SC9_S8_L001_R1_001	snoRNA_ensembl	P2	4.4776852200383
19-020_SC2_S21_L001_R1_001	snoRNA_ensembl	P6	4.55248436985851
19-020_SC6_S22_L001_R1_001	snoRNA_ensembl	P6	0.237995824634656
19-032_SC1_S23_L001_R1_001	snoRNA_ensembl	P1	0.0122439484284892
19-032_SC10_S31_L001_R1_001	snoRNA_ensembl	P1	8.68383818895106
19-032_SC11_S32_L001_R1_001	snoRNA_ensembl	P1	0.0918338513704436
19-032_SC12_S33_L001_R1_001	snoRNA_ensembl	P1	4.54513108804603
19-032_SC13_S1_L001_R1_001	snoRNA_ensembl	P1	2.73508866200967
19-032_SC14_S2_L001_R1_001	snoRNA_ensembl	P1	1.35822533665414
19-032_SC15_S3_L001_R1_001	snoRNA_ensembl	P1	5.69185120856853
19-032_SC16_S4_L001_R1_001	snoRNA_ensembl	P1	12.5312703090085
19-032_SC17_S5_L001_R1_001	snoRNA_ensembl	P1	0.126242310976893
19-032_SC19_S6_L001_R1_001	snoRNA_ensembl	P1	9.53084474211235
19-032_SC2_S24_L001_R1_001	snoRNA_ensembl	P1	0.0309258061795384
19-032_SC20_S7_L001_R1_001	snoRNA_ensembl	P1	4.80825842917141
19-032_SC21_S8_L001_R1_001	snoRNA_ensembl	P1	0.230180463978941
19-032_SC22_S9_L001_R1_001	snoRNA_ensembl	P1	3.47347562130028
19-032_SC24_S10_L001_R1_001	snoRNA_ensembl	P1	0.272058916572817
19-032_SC25_S11_L001_R1_001	snoRNA_ensembl	P1	0.233264759806158
19-032_SC26_S12_L001_R1_001	snoRNA_ensembl	P1	9.65681388205139
19-032_SC27_S13_L001_R1_001	snoRNA_ensembl	P1	0.0757506497577285
19-032_SC28_S14_L001_R1_001	snoRNA_ensembl	P1	0.0123793018073781
19-032_SC29_S15_L001_R1_001	snoRNA_ensembl	P1	0.0290404426374836
19-032_SC3_S25_L001_R1_001	snoRNA_ensembl	P1	1.5143913387906
19-032_SC30_S16_L001_R1_001	snoRNA_ensembl	P1	0.0229701793025173
19-032_SC31_S17_L001_R1_001	snoRNA_ensembl	P1	0.0205871453864207
19-032_SC4_S26_L001_R1_001	snoRNA_ensembl	P1	0.110957477680477
19-032_SC5_S27_L001_R1_001	snoRNA_ensembl	P1	0.164690382081686
19-032_SC6_S28_L001_R1_001	snoRNA_ensembl	P1	0.0723561445599604
19-032_SC7_S29_L001_R1_001	snoRNA_ensembl	P1	0.143194585531227
19-032_SC9_S30_L001_R1_001	snoRNA_ensembl	P1	0.088116559765569
19-135_SC1_S18_L001_R1_001	snoRNA_ensembl	P5	1.84210526315789
19-135_SC2_S19_L001_R1_001	snoRNA_ensembl	P5	1.57513696843204
19-135_SC4_S20_L001_R1_001	snoRNA_ensembl	P5	2.08333333333333
19-231_SC10_S28_L001_R1_001	snoRNA_ensembl	P3	0.668902383757817
19-231_SC11_S29_L001_R1_001	snoRNA_ensembl	P3	2.67816852681929
19-231_SC12_S30_L001_R1_001	snoRNA_ensembl	P3	4.9955027625887
19-231_SC13_S31_L001_R1_001	snoRNA_ensembl	P3	3.63012174576433
19-231_SC2_S24_L001_R1_001	snoRNA_ensembl	P3	0.0018385732671447
19-231_SC3_S25_L001_R1_001	snoRNA_ensembl	P3	0.109791980793723
19-231_SC6_S26_L001_R1_001	snoRNA_ensembl	P3	4.04624277456647
19-231_SC9_S27_L001_R1_001	snoRNA_ensembl	P3	1.90552913290678
19-295_SC1_S32_L001_R1_001	snoRNA_ensembl	P4	0.00913189886422008
19-295_SC3_S33_L001_R1_001	snoRNA_ensembl	P4	3.88464986916982
19-295_SC4_S34_L001_R1_001	snoRNA_ensembl	P4	4.26290072696937
19-295_SC5_S35_L001_R1_001	snoRNA_ensembl	P4	3.79590748516963
19-315_SC1_S21_L001_R1_001	snoRNA_ensembl	P7	2.67768021178411
19-315_SC3_S22_L001_R1_001	snoRNA_ensembl	P7	0.0137067665737652
negative_S23_L001_R1_001	snoRNA_ensembl	N	0.00941867912443959
negative_S34_L001_R1_001	snoRNA_ensembl	N	0.00399384947181341
