# Supplementary material for: Single-cell microRNA sequencing method comparison and application to cell lines and circulating lung tumor cells
Source: Nat Commun. 2021 Jul 14;12:4316. doi: 10.1038/s41467-021-24611-w (PMC8280203; doi:10.1038/s41467-021-24611-w)
Supplement: Supplementary file 13 — Source data [file 41467_2021_24611_MOESM13_ESM.zip › fig4d.txt]

Sample	Reads per UMI	Patient
18-043_SC10_S9_L001_R1_001	5.25	P2
18-043_SC10_S9_L001_R1_001	3.66666666666667	P2
18-043_SC10_S9_L001_R1_001	3.6	P2
18-043_SC10_S9_L001_R1_001	6	P2
18-043_SC10_S9_L001_R1_001	3.72916666666667	P2
18-043_SC10_S9_L001_R1_001	5.5	P2
18-043_SC10_S9_L001_R1_001	4.54166666666667	P2
18-043_SC10_S9_L001_R1_001	4.33333333333333	P2
18-043_SC10_S9_L001_R1_001	2.66666666666667	P2
18-043_SC10_S9_L001_R1_001	4	P2
18-043_SC10_S9_L001_R1_001	5	P2
18-043_SC10_S9_L001_R1_001	4.66666666666667	P2
18-043_SC10_S9_L001_R1_001	1.5	P2
18-043_SC10_S9_L001_R1_001	3	P2
18-043_SC10_S9_L001_R1_001	4	P2
18-043_SC10_S9_L001_R1_001	4.875	P2
18-043_SC10_S9_L001_R1_001	3.88235294117647	P2
18-043_SC10_S9_L001_R1_001	3.33333333333333	P2
18-043_SC10_S9_L001_R1_001	4	P2
18-043_SC10_S9_L001_R1_001	7	P2
18-043_SC10_S9_L001_R1_001	9	P2
18-043_SC10_S9_L001_R1_001	9	P2
18-043_SC10_S9_L001_R1_001	3.5	P2
18-043_SC10_S9_L001_R1_001	1	P2
18-043_SC10_S9_L001_R1_001	5.33333333333333	P2
18-043_SC10_S9_L001_R1_001	7	P2
18-043_SC10_S9_L001_R1_001	5	P2
18-043_SC10_S9_L001_R1_001	5	P2
18-043_SC10_S9_L001_R1_001	4	P2
18-043_SC10_S9_L001_R1_001	8	P2
18-043_SC10_S9_L001_R1_001	1	P2
18-043_SC10_S9_L001_R1_001	2.6	P2
18-043_SC10_S9_L001_R1_001	3	P2
18-043_SC10_S9_L001_R1_001	4	P2
18-043_SC10_S9_L001_R1_001	4	P2
18-043_SC10_S9_L001_R1_001	3	P2
18-043_SC10_S9_L001_R1_001	4.5	P2
18-043_SC10_S9_L001_R1_001	4.64556962025316	P2
18-043_SC10_S9_L001_R1_001	4.7	P2
18-043_SC10_S9_L001_R1_001	1	P2
18-043_SC10_S9_L001_R1_001	4	P2
18-043_SC10_S9_L001_R1_001	3.16666666666667	P2
18-043_SC10_S9_L001_R1_001	4	P2
18-043_SC10_S9_L001_R1_001	1	P2
18-043_SC10_S9_L001_R1_001	2.66666666666667	P2
18-043_SC10_S9_L001_R1_001	3.5	P2
18-043_SC10_S9_L001_R1_001	1	P2
18-043_SC10_S9_L001_R1_001	6	P2
18-043_SC10_S9_L001_R1_001	3.42857142857143	P2
18-043_SC10_S9_L001_R1_001	6	P2
18-043_SC10_S9_L001_R1_001	3.33333333333333	P2
18-043_SC10_S9_L001_R1_001	8	P2
18-043_SC10_S9_L001_R1_001	1	P2
18-043_SC10_S9_L001_R1_001	6	P2
18-043_SC10_S9_L001_R1_001	9	P2
18-043_SC10_S9_L001_R1_001	3	P2
18-043_SC10_S9_L001_R1_001	3.75	P2
18-043_SC10_S9_L001_R1_001	4.2	P2
18-043_SC10_S9_L001_R1_001	1	P2
18-043_SC10_S9_L001_R1_001	2	P2
18-043_SC10_S9_L001_R1_001	2	P2
18-043_SC10_S9_L001_R1_001	9	P2
18-043_SC10_S9_L001_R1_001	4.67647058823529	P2
18-043_SC10_S9_L001_R1_001	5.5	P2
18-043_SC11_S10_L001_R1_001	3.8433734939759	P2
18-043_SC11_S10_L001_R1_001	3	P2
18-043_SC11_S10_L001_R1_001	2	P2
18-043_SC11_S10_L001_R1_001	5.6	P2
18-043_SC11_S10_L001_R1_001	3.02083333333333	P2
18-043_SC11_S10_L001_R1_001	2.77777777777778	P2
18-043_SC11_S10_L001_R1_001	4	P2
18-043_SC11_S10_L001_R1_001	7.5	P2
18-043_SC11_S10_L001_R1_001	11	P2
18-043_SC11_S10_L001_R1_001	7	P2
18-043_SC11_S10_L001_R1_001	8	P2
18-043_SC11_S10_L001_R1_001	8	P2
18-043_SC11_S10_L001_R1_001	1	P2
18-043_SC11_S10_L001_R1_001	3	P2
18-043_SC11_S10_L001_R1_001	6.5	P2
18-043_SC11_S10_L001_R1_001	4.5	P2
18-043_SC11_S10_L001_R1_001	2.6	P2
18-043_SC11_S10_L001_R1_001	3.5	P2
18-043_SC11_S10_L001_R1_001	3	P2
18-043_SC11_S10_L001_R1_001	4	P2
18-043_SC11_S10_L001_R1_001	6	P2
18-043_SC11_S10_L001_R1_001	4	P2
18-043_SC11_S10_L001_R1_001	3	P2
18-043_SC11_S10_L001_R1_001	4	P2
18-043_SC11_S10_L001_R1_001	3.5	P2
18-043_SC11_S10_L001_R1_001	1.5	P2
18-043_SC11_S10_L001_R1_001	5	P2
18-043_SC11_S10_L001_R1_001	5	P2
18-043_SC11_S10_L001_R1_001	3	P2
18-043_SC11_S10_L001_R1_001	4.39024390243902	P2
18-043_SC11_S10_L001_R1_001	2	P2
18-043_SC11_S10_L001_R1_001	3	P2
18-043_SC11_S10_L001_R1_001	5.5	P2
18-043_SC11_S10_L001_R1_001	7	P2
18-043_SC11_S10_L001_R1_001	2.2	P2
18-043_SC11_S10_L001_R1_001	2	P2
18-043_SC11_S10_L001_R1_001	3	P2
18-043_SC11_S10_L001_R1_001	4.4	P2
18-043_SC11_S10_L001_R1_001	2	P2
18-043_SC11_S10_L001_R1_001	4	P2
18-043_SC11_S10_L001_R1_001	3	P2
18-043_SC11_S10_L001_R1_001	3	P2
18-043_SC11_S10_L001_R1_001	1	P2
18-043_SC11_S10_L001_R1_001	8	P2
18-043_SC11_S10_L001_R1_001	3	P2
18-043_SC11_S10_L001_R1_001	2	P2
18-043_SC11_S10_L001_R1_001	5.5	P2
18-043_SC11_S10_L001_R1_001	3	P2
18-043_SC12_S11_L001_R1_001	1.82352941176471	P2
18-043_SC12_S11_L001_R1_001	1.83333333333333	P2
18-043_SC12_S11_L001_R1_001	1	P2
18-043_SC12_S11_L001_R1_001	1.88888888888889	P2
18-043_SC12_S11_L001_R1_001	1.6	P2
18-043_SC12_S11_L001_R1_001	1.69230769230769	P2
18-043_SC12_S11_L001_R1_001	4	P2
18-043_SC12_S11_L001_R1_001	1	P2
18-043_SC12_S11_L001_R1_001	1	P2
18-043_SC12_S11_L001_R1_001	1.33333333333333	P2
18-043_SC12_S11_L001_R1_001	1.83333333333333	P2
18-043_SC12_S11_L001_R1_001	2	P2
18-043_SC12_S11_L001_R1_001	1.5	P2
18-043_SC12_S11_L001_R1_001	4	P2
18-043_SC12_S11_L001_R1_001	1	P2
18-043_SC12_S11_L001_R1_001	1	P2
18-043_SC12_S11_L001_R1_001	1	P2
18-043_SC12_S11_L001_R1_001	2	P2
18-043_SC12_S11_L001_R1_001	4	P2
18-043_SC12_S11_L001_R1_001	4	P2
18-043_SC12_S11_L001_R1_001	2	P2
18-043_SC12_S11_L001_R1_001	1	P2
18-043_SC12_S11_L001_R1_001	1	P2
18-043_SC12_S11_L001_R1_001	2.5	P2
18-043_SC12_S11_L001_R1_001	1.73333333333333	P2
18-043_SC12_S11_L001_R1_001	2.5	P2
18-043_SC12_S11_L001_R1_001	2	P2
18-043_SC12_S11_L001_R1_001	1	P2
18-043_SC12_S11_L001_R1_001	1.6	P2
18-043_SC12_S11_L001_R1_001	1	P2
18-043_SC12_S11_L001_R1_001	1.25	P2
18-043_SC12_S11_L001_R1_001	1.5	P2
18-043_SC12_S11_L001_R1_001	1.4	P2
18-043_SC12_S11_L001_R1_001	3	P2
18-043_SC12_S11_L001_R1_001	1	P2
18-043_SC12_S11_L001_R1_001	4	P2
18-043_SC12_S11_L001_R1_001	1.33333333333333	P2
18-043_SC14_S12_L001_R1_001	16	P2
18-043_SC14_S12_L001_R1_001	20	P2
18-043_SC14_S12_L001_R1_001	12	P2
18-043_SC14_S12_L001_R1_001	1	P2
18-043_SC14_S12_L001_R1_001	4	P2
18-043_SC14_S12_L001_R1_001	14	P2
18-043_SC14_S12_L001_R1_001	1	P2
18-043_SC14_S12_L001_R1_001	27	P2
18-043_SC14_S12_L001_R1_001	18	P2
18-043_SC14_S12_L001_R1_001	18	P2
18-043_SC14_S12_L001_R1_001	6	P2
18-043_SC14_S12_L001_R1_001	7	P2
18-043_SC14_S12_L001_R1_001	1	P2
18-043_SC14_S12_L001_R1_001	1	P2
18-043_SC14_S12_L001_R1_001	8.33333333333333	P2
18-043_SC14_S12_L001_R1_001	5	P2
18-043_SC15_S13_L001_R1_001	1	P2
18-043_SC15_S13_L001_R1_001	2.66666666666667	P2
18-043_SC15_S13_L001_R1_001	2.33333333333333	P2
18-043_SC15_S13_L001_R1_001	12.5	P2
18-043_SC15_S13_L001_R1_001	1	P2
18-043_SC15_S13_L001_R1_001	2	P2
18-043_SC15_S13_L001_R1_001	7.5	P2
18-043_SC15_S13_L001_R1_001	3.5	P2
18-043_SC15_S13_L001_R1_001	4	P2
18-043_SC15_S13_L001_R1_001	3	P2
18-043_SC15_S13_L001_R1_001	1	P2
18-043_SC15_S13_L001_R1_001	4.6	P2
18-043_SC15_S13_L001_R1_001	6	P2
18-043_SC15_S13_L001_R1_001	1	P2
18-043_SC15_S13_L001_R1_001	5.42857142857143	P2
18-043_SC15_S13_L001_R1_001	1	P2
18-043_SC15_S13_L001_R1_001	5	P2
18-043_SC15_S13_L001_R1_001	11	P2
18-043_SC15_S13_L001_R1_001	16	P2
18-043_SC15_S13_L001_R1_001	5.5	P2
18-043_SC16_S14_L001_R1_001	1.5	P2
18-043_SC16_S14_L001_R1_001	6	P2
18-043_SC16_S14_L001_R1_001	11	P2
18-043_SC16_S14_L001_R1_001	17	P2
18-043_SC16_S14_L001_R1_001	9.5	P2
18-043_SC16_S14_L001_R1_001	12	P2
18-043_SC16_S14_L001_R1_001	12	P2
18-043_SC16_S14_L001_R1_001	1	P2
18-043_SC16_S14_L001_R1_001	2	P2
18-043_SC16_S14_L001_R1_001	3	P2
18-043_SC16_S14_L001_R1_001	12	P2
18-043_SC16_S14_L001_R1_001	1	P2
18-043_SC16_S14_L001_R1_001	6	P2
18-043_SC18_S15_L001_R1_001	5.66666666666667	P2
18-043_SC18_S15_L001_R1_001	7	P2
18-043_SC18_S15_L001_R1_001	1	P2
18-043_SC18_S15_L001_R1_001	2	P2
18-043_SC18_S15_L001_R1_001	1	P2
18-043_SC18_S15_L001_R1_001	1	P2
18-043_SC18_S15_L001_R1_001	6.83333333333333	P2
18-043_SC18_S15_L001_R1_001	1	P2
18-043_SC18_S15_L001_R1_001	9	P2
18-043_SC18_S15_L001_R1_001	9	P2
18-043_SC18_S15_L001_R1_001	1	P2
18-043_SC18_S15_L001_R1_001	8	P2
18-043_SC18_S15_L001_R1_001	12	P2
18-043_SC18_S15_L001_R1_001	1	P2
18-043_SC18_S15_L001_R1_001	8.70588235294118	P2
18-043_SC18_S15_L001_R1_001	1	P2
18-043_SC18_S15_L001_R1_001	1	P2
18-043_SC18_S15_L001_R1_001	1	P2
18-043_SC18_S15_L001_R1_001	4.28571428571429	P2
18-043_SC18_S15_L001_R1_001	1	P2
18-043_SC18_S15_L001_R1_001	22	P2
18-043_SC18_S15_L001_R1_001	9.28571428571429	P2
18-043_SC18_S15_L001_R1_001	6	P2
18-043_SC19_S16_L001_R1_001	1	P2
18-043_SC19_S16_L001_R1_001	18	P2
18-043_SC19_S16_L001_R1_001	1	P2
18-043_SC19_S16_L001_R1_001	20.8571428571429	P2
18-043_SC19_S16_L001_R1_001	17	P2
18-043_SC19_S16_L001_R1_001	7	P2
18-043_SC19_S16_L001_R1_001	3	P2
18-043_SC19_S16_L001_R1_001	20	P2
18-043_SC19_S16_L001_R1_001	2	P2
18-043_SC19_S16_L001_R1_001	21	P2
18-043_SC1_S1_L001_R1_001	5.13888888888889	P2
18-043_SC1_S1_L001_R1_001	3.6	P2
18-043_SC1_S1_L001_R1_001	3.66666666666667	P2
18-043_SC1_S1_L001_R1_001	4.6	P2
18-043_SC1_S1_L001_R1_001	4.45	P2
18-043_SC1_S1_L001_R1_001	2.9	P2
18-043_SC1_S1_L001_R1_001	4.15384615384615	P2
18-043_SC1_S1_L001_R1_001	7	P2
18-043_SC1_S1_L001_R1_001	1	P2
18-043_SC1_S1_L001_R1_001	2	P2
18-043_SC1_S1_L001_R1_001	14	P2
18-043_SC1_S1_L001_R1_001	3	P2
18-043_SC1_S1_L001_R1_001	5	P2
18-043_SC1_S1_L001_R1_001	3.66666666666667	P2
18-043_SC1_S1_L001_R1_001	2.5	P2
18-043_SC1_S1_L001_R1_001	4	P2
18-043_SC1_S1_L001_R1_001	4.36363636363636	P2
18-043_SC1_S1_L001_R1_001	4	P2
18-043_SC1_S1_L001_R1_001	4.66666666666667	P2
18-043_SC1_S1_L001_R1_001	5.25	P2
18-043_SC1_S1_L001_R1_001	3.5	P2
18-043_SC1_S1_L001_R1_001	4.2	P2
18-043_SC1_S1_L001_R1_001	13	P2
18-043_SC1_S1_L001_R1_001	6	P2
18-043_SC1_S1_L001_R1_001	4.75	P2
18-043_SC1_S1_L001_R1_001	4.5	P2
18-043_SC1_S1_L001_R1_001	2.66666666666667	P2
18-043_SC1_S1_L001_R1_001	1	P2
18-043_SC1_S1_L001_R1_001	5	P2
18-043_SC1_S1_L001_R1_001	8	P2
18-043_SC1_S1_L001_R1_001	4.75	P2
18-043_SC1_S1_L001_R1_001	4	P2
18-043_SC1_S1_L001_R1_001	2	P2
18-043_SC1_S1_L001_R1_001	5.5	P2
18-043_SC1_S1_L001_R1_001	1	P2
18-043_SC1_S1_L001_R1_001	5.5	P2
18-043_SC1_S1_L001_R1_001	5.5	P2
18-043_SC1_S1_L001_R1_001	6	P2
18-043_SC1_S1_L001_R1_001	5.06306306306306	P2
18-043_SC1_S1_L001_R1_001	5.33333333333333	P2
18-043_SC1_S1_L001_R1_001	5.5	P2
18-043_SC1_S1_L001_R1_001	3.5	P2
18-043_SC1_S1_L001_R1_001	7.5	P2
18-043_SC1_S1_L001_R1_001	5	P2
18-043_SC1_S1_L001_R1_001	2.5	P2
18-043_SC1_S1_L001_R1_001	2	P2
18-043_SC1_S1_L001_R1_001	6	P2
18-043_SC1_S1_L001_R1_001	3	P2
18-043_SC1_S1_L001_R1_001	7	P2
18-043_SC1_S1_L001_R1_001	5	P2
18-043_SC1_S1_L001_R1_001	4	P2
18-043_SC1_S1_L001_R1_001	5.33333333333333	P2
18-043_SC1_S1_L001_R1_001	4	P2
18-043_SC1_S1_L001_R1_001	4	P2
18-043_SC1_S1_L001_R1_001	9	P2
18-043_SC1_S1_L001_R1_001	2	P2
18-043_SC1_S1_L001_R1_001	4	P2
18-043_SC1_S1_L001_R1_001	2	P2
18-043_SC1_S1_L001_R1_001	4	P2
18-043_SC1_S1_L001_R1_001	1	P2
18-043_SC1_S1_L001_R1_001	7	P2
18-043_SC1_S1_L001_R1_001	3	P2
18-043_SC1_S1_L001_R1_001	2	P2
18-043_SC1_S1_L001_R1_001	3	P2
18-043_SC1_S1_L001_R1_001	4.33333333333333	P2
18-043_SC1_S1_L001_R1_001	2.5	P2
18-043_SC20_S17_L001_R1_001	8	P2
18-043_SC20_S17_L001_R1_001	1	P2
18-043_SC20_S17_L001_R1_001	19	P2
18-043_SC20_S17_L001_R1_001	19	P2
18-043_SC20_S17_L001_R1_001	13	P2
18-043_SC20_S17_L001_R1_001	12	P2
18-043_SC20_S17_L001_R1_001	8	P2
18-043_SC20_S17_L001_R1_001	2	P2
18-043_SC20_S17_L001_R1_001	14	P2
18-043_SC20_S17_L001_R1_001	14	P2
18-043_SC20_S17_L001_R1_001	6	P2
18-043_SC20_S17_L001_R1_001	1	P2
18-043_SC20_S17_L001_R1_001	2	P2
18-043_SC20_S17_L001_R1_001	3	P2
18-043_SC20_S17_L001_R1_001	7.2	P2
18-043_SC20_S17_L001_R1_001	8	P2
18-043_SC20_S17_L001_R1_001	1	P2
18-043_SC20_S17_L001_R1_001	4.5	P2
18-043_SC21_S18_L001_R1_001	1	P2
18-043_SC21_S18_L001_R1_001	12	P2
18-043_SC21_S18_L001_R1_001	6.5	P2
18-043_SC21_S18_L001_R1_001	6	P2
18-043_SC22_S19_L001_R1_001	20	P2
18-043_SC22_S19_L001_R1_001	17	P2
18-043_SC22_S19_L001_R1_001	17	P2
18-043_SC22_S19_L001_R1_001	13	P2
18-043_SC22_S19_L001_R1_001	1	P2
18-043_SC22_S19_L001_R1_001	1	P2
18-043_SC23_S20_L001_R1_001	16	P2
18-043_SC23_S20_L001_R1_001	19	P2
18-043_SC23_S20_L001_R1_001	9	P2
18-043_SC23_S20_L001_R1_001	5	P2
18-043_SC23_S20_L001_R1_001	5	P2
18-043_SC23_S20_L001_R1_001	7	P2
18-043_SC23_S20_L001_R1_001	1	P2
18-043_SC23_S20_L001_R1_001	3	P2
18-043_SC2_S2_L001_R1_001	4.66666666666667	P2
18-043_SC2_S2_L001_R1_001	3	P2
18-043_SC2_S2_L001_R1_001	1	P2
18-043_SC2_S2_L001_R1_001	2.83333333333333	P2
18-043_SC2_S2_L001_R1_001	5	P2
18-043_SC2_S2_L001_R1_001	4.08641975308642	P2
18-043_SC2_S2_L001_R1_001	4.90909090909091	P2
18-043_SC2_S2_L001_R1_001	5.45	P2
18-043_SC2_S2_L001_R1_001	6	P2
18-043_SC2_S2_L001_R1_001	2	P2
18-043_SC2_S2_L001_R1_001	1	P2
18-043_SC2_S2_L001_R1_001	11	P2
18-043_SC2_S2_L001_R1_001	11	P2
18-043_SC2_S2_L001_R1_001	3	P2
18-043_SC2_S2_L001_R1_001	2.5	P2
18-043_SC2_S2_L001_R1_001	5.14285714285714	P2
18-043_SC2_S2_L001_R1_001	2.5	P2
18-043_SC2_S2_L001_R1_001	5.4	P2
18-043_SC2_S2_L001_R1_001	5.14285714285714	P2
18-043_SC2_S2_L001_R1_001	11	P2
18-043_SC2_S2_L001_R1_001	5	P2
18-043_SC2_S2_L001_R1_001	8	P2
18-043_SC2_S2_L001_R1_001	9	P2
18-043_SC2_S2_L001_R1_001	7	P2
18-043_SC2_S2_L001_R1_001	2.71428571428571	P2
18-043_SC2_S2_L001_R1_001	3	P2
18-043_SC2_S2_L001_R1_001	6	P2
18-043_SC2_S2_L001_R1_001	3	P2
18-043_SC2_S2_L001_R1_001	9	P2
18-043_SC2_S2_L001_R1_001	5.5	P2
18-043_SC2_S2_L001_R1_001	9	P2
18-043_SC2_S2_L001_R1_001	1	P2
18-043_SC2_S2_L001_R1_001	4	P2
18-043_SC2_S2_L001_R1_001	7.75	P2
18-043_SC2_S2_L001_R1_001	8	P2
18-043_SC2_S2_L001_R1_001	4.33333333333333	P2
18-043_SC2_S2_L001_R1_001	4.50877192982456	P2
18-043_SC2_S2_L001_R1_001	4.84615384615385	P2
18-043_SC2_S2_L001_R1_001	8	P2
18-043_SC2_S2_L001_R1_001	4.66666666666667	P2
18-043_SC2_S2_L001_R1_001	7	P2
18-043_SC2_S2_L001_R1_001	10	P2
18-043_SC2_S2_L001_R1_001	7.5	P2
18-043_SC2_S2_L001_R1_001	4.83333333333333	P2
18-043_SC2_S2_L001_R1_001	4	P2
18-043_SC2_S2_L001_R1_001	4	P2
18-043_SC2_S2_L001_R1_001	9	P2
18-043_SC2_S2_L001_R1_001	5.5	P2
18-043_SC2_S2_L001_R1_001	4	P2
18-043_SC2_S2_L001_R1_001	1	P2
18-043_SC2_S2_L001_R1_001	5	P2
18-043_SC2_S2_L001_R1_001	6	P2
18-043_SC2_S2_L001_R1_001	3.30769230769231	P2
18-043_SC2_S2_L001_R1_001	1	P2
18-043_SC2_S2_L001_R1_001	6.14285714285714	P2
18-043_SC2_S2_L001_R1_001	6	P2
18-043_SC2_S2_L001_R1_001	2	P2
18-043_SC3_S3_L001_R1_001	6.53846153846154	P2
18-043_SC3_S3_L001_R1_001	11.5	P2
18-043_SC3_S3_L001_R1_001	1	P2
18-043_SC3_S3_L001_R1_001	7.66666666666667	P2
18-043_SC3_S3_L001_R1_001	4.25	P2
18-043_SC3_S3_L001_R1_001	7	P2
18-043_SC3_S3_L001_R1_001	4.8	P2
18-043_SC3_S3_L001_R1_001	2	P2
18-043_SC3_S3_L001_R1_001	1	P2
18-043_SC3_S3_L001_R1_001	4	P2
18-043_SC3_S3_L001_R1_001	5.5	P2
18-043_SC3_S3_L001_R1_001	6.57142857142857	P2
18-043_SC3_S3_L001_R1_001	9	P2
18-043_SC3_S3_L001_R1_001	5	P2
18-043_SC3_S3_L001_R1_001	6	P2
18-043_SC3_S3_L001_R1_001	4.5	P2
18-043_SC3_S3_L001_R1_001	1.5	P2
18-043_SC3_S3_L001_R1_001	2	P2
18-043_SC3_S3_L001_R1_001	7	P2
18-043_SC3_S3_L001_R1_001	7	P2
18-043_SC3_S3_L001_R1_001	7	P2
18-043_SC3_S3_L001_R1_001	8	P2
18-043_SC3_S3_L001_R1_001	3	P2
18-043_SC3_S3_L001_R1_001	2	P2
18-043_SC4_S4_L001_R1_001	4.16666666666667	P2
18-043_SC4_S4_L001_R1_001	4	P2
18-043_SC4_S4_L001_R1_001	1	P2
18-043_SC4_S4_L001_R1_001	4.16666666666667	P2
18-043_SC4_S4_L001_R1_001	3.1	P2
18-043_SC4_S4_L001_R1_001	5.6875	P2
18-043_SC4_S4_L001_R1_001	4.66666666666667	P2
18-043_SC4_S4_L001_R1_001	1	P2
18-043_SC4_S4_L001_R1_001	1	P2
18-043_SC4_S4_L001_R1_001	6.33333333333333	P2
18-043_SC4_S4_L001_R1_001	2	P2
18-043_SC4_S4_L001_R1_001	9	P2
18-043_SC4_S4_L001_R1_001	10	P2
18-043_SC4_S4_L001_R1_001	7	P2
18-043_SC4_S4_L001_R1_001	3	P2
18-043_SC4_S4_L001_R1_001	1	P2
18-043_SC4_S4_L001_R1_001	2	P2
18-043_SC4_S4_L001_R1_001	4.5	P2
18-043_SC4_S4_L001_R1_001	1	P2
18-043_SC4_S4_L001_R1_001	9	P2
18-043_SC4_S4_L001_R1_001	10	P2
18-043_SC4_S4_L001_R1_001	4	P2
18-043_SC4_S4_L001_R1_001	6	P2
18-043_SC4_S4_L001_R1_001	5	P2
18-043_SC4_S4_L001_R1_001	5.78947368421053	P2
18-043_SC4_S4_L001_R1_001	7	P2
18-043_SC4_S4_L001_R1_001	4	P2
18-043_SC4_S4_L001_R1_001	7	P2
18-043_SC4_S4_L001_R1_001	4	P2
18-043_SC4_S4_L001_R1_001	11	P2
18-043_SC4_S4_L001_R1_001	7	P2
18-043_SC4_S4_L001_R1_001	3	P2
18-043_SC4_S4_L001_R1_001	3	P2
18-043_SC4_S4_L001_R1_001	3	P2
18-043_SC4_S4_L001_R1_001	3	P2
18-043_SC4_S4_L001_R1_001	6	P2
18-043_SC4_S4_L001_R1_001	3.66666666666667	P2
18-043_SC4_S4_L001_R1_001	1	P2
18-043_SC4_S4_L001_R1_001	1	P2
18-043_SC4_S4_L001_R1_001	11	P2
18-043_SC4_S4_L001_R1_001	3.5	P2
18-043_SC4_S4_L001_R1_001	1	P2
18-043_SC4_S4_L001_R1_001	1	P2
18-043_SC4_S4_L001_R1_001	7.33333333333333	P2
18-043_SC4_S4_L001_R1_001	2	P2
18-043_SC4_S4_L001_R1_001	7	P2
18-043_SC6_S5_L001_R1_001	2.86206896551724	P2
18-043_SC6_S5_L001_R1_001	4.5	P2
18-043_SC6_S5_L001_R1_001	4.66666666666667	P2
18-043_SC6_S5_L001_R1_001	4.12727272727273	P2
18-043_SC6_S5_L001_R1_001	4.14285714285714	P2
18-043_SC6_S5_L001_R1_001	4.3125	P2
18-043_SC6_S5_L001_R1_001	4	P2
18-043_SC6_S5_L001_R1_001	3	P2
18-043_SC6_S5_L001_R1_001	1	P2
18-043_SC6_S5_L001_R1_001	2	P2
18-043_SC6_S5_L001_R1_001	2.75	P2
18-043_SC6_S5_L001_R1_001	2	P2
18-043_SC6_S5_L001_R1_001	3	P2
18-043_SC6_S5_L001_R1_001	4.875	P2
18-043_SC6_S5_L001_R1_001	3.2	P2
18-043_SC6_S5_L001_R1_001	3	P2
18-043_SC6_S5_L001_R1_001	4	P2
18-043_SC6_S5_L001_R1_001	6	P2
18-043_SC6_S5_L001_R1_001	1	P2
18-043_SC6_S5_L001_R1_001	3	P2
18-043_SC6_S5_L001_R1_001	10	P2
18-043_SC6_S5_L001_R1_001	5.5	P2
18-043_SC6_S5_L001_R1_001	1	P2
18-043_SC6_S5_L001_R1_001	2	P2
18-043_SC6_S5_L001_R1_001	5	P2
18-043_SC6_S5_L001_R1_001	1.66666666666667	P2
18-043_SC6_S5_L001_R1_001	3.85714285714286	P2
18-043_SC6_S5_L001_R1_001	1	P2
18-043_SC6_S5_L001_R1_001	9	P2
18-043_SC6_S5_L001_R1_001	4.25	P2
18-043_SC6_S5_L001_R1_001	6	P2
18-043_SC6_S5_L001_R1_001	3.5	P2
18-043_SC6_S5_L001_R1_001	4.5	P2
18-043_SC6_S5_L001_R1_001	2.6	P2
18-043_SC6_S5_L001_R1_001	8	P2
18-043_SC6_S5_L001_R1_001	1	P2
18-043_SC6_S5_L001_R1_001	6	P2
18-043_SC6_S5_L001_R1_001	8	P2
18-043_SC6_S5_L001_R1_001	6.5	P2
18-043_SC7_S6_L001_R1_001	6.8	P2
18-043_SC7_S6_L001_R1_001	6.5	P2
18-043_SC7_S6_L001_R1_001	5.40425531914894	P2
18-043_SC7_S6_L001_R1_001	5.33333333333333	P2
18-043_SC7_S6_L001_R1_001	5	P2
18-043_SC7_S6_L001_R1_001	9	P2
18-043_SC7_S6_L001_R1_001	1	P2
18-043_SC7_S6_L001_R1_001	6	P2
18-043_SC7_S6_L001_R1_001	7.5	P2
18-043_SC7_S6_L001_R1_001	5	P2
18-043_SC7_S6_L001_R1_001	10	P2
18-043_SC7_S6_L001_R1_001	6	P2
18-043_SC7_S6_L001_R1_001	9	P2
18-043_SC7_S6_L001_R1_001	1.5	P2
18-043_SC7_S6_L001_R1_001	1	P2
18-043_SC7_S6_L001_R1_001	4	P2
18-043_SC7_S6_L001_R1_001	6.8	P2
18-043_SC7_S6_L001_R1_001	1	P2
18-043_SC7_S6_L001_R1_001	12	P2
18-043_SC7_S6_L001_R1_001	6	P2
18-043_SC7_S6_L001_R1_001	4	P2
18-043_SC7_S6_L001_R1_001	2	P2
18-043_SC7_S6_L001_R1_001	6.97368421052632	P2
18-043_SC7_S6_L001_R1_001	5.5	P2
18-043_SC7_S6_L001_R1_001	5	P2
18-043_SC7_S6_L001_R1_001	2	P2
18-043_SC7_S6_L001_R1_001	3	P2
18-043_SC7_S6_L001_R1_001	5.33333333333333	P2
18-043_SC7_S6_L001_R1_001	12	P2
18-043_SC7_S6_L001_R1_001	1	P2
18-043_SC7_S6_L001_R1_001	1	P2
18-043_SC7_S6_L001_R1_001	5.66666666666667	P2
18-043_SC7_S6_L001_R1_001	5.42857142857143	P2
18-043_SC7_S6_L001_R1_001	2	P2
18-043_SC7_S6_L001_R1_001	24	P2
18-043_SC7_S6_L001_R1_001	1	P2
18-043_SC7_S6_L001_R1_001	5.57142857142857	P2
18-043_SC7_S6_L001_R1_001	3	P2
18-043_SC7_S6_L001_R1_001	14	P2
18-043_SC8_S7_L001_R1_001	5.11111111111111	P2
18-043_SC8_S7_L001_R1_001	6.5	P2
18-043_SC8_S7_L001_R1_001	2.5	P2
18-043_SC8_S7_L001_R1_001	5.2	P2
18-043_SC8_S7_L001_R1_001	4.86363636363636	P2
18-043_SC8_S7_L001_R1_001	4.66666666666667	P2
18-043_SC8_S7_L001_R1_001	4.5	P2
18-043_SC8_S7_L001_R1_001	1	P2
18-043_SC8_S7_L001_R1_001	7	P2
18-043_SC8_S7_L001_R1_001	3	P2
18-043_SC8_S7_L001_R1_001	3	P2
18-043_SC8_S7_L001_R1_001	4.5	P2
18-043_SC8_S7_L001_R1_001	4	P2
18-043_SC8_S7_L001_R1_001	1	P2
18-043_SC8_S7_L001_R1_001	3.42857142857143	P2
18-043_SC8_S7_L001_R1_001	10	P2
18-043_SC8_S7_L001_R1_001	4.66666666666667	P2
18-043_SC8_S7_L001_R1_001	5.625	P2
18-043_SC8_S7_L001_R1_001	9	P2
18-043_SC8_S7_L001_R1_001	4	P2
18-043_SC8_S7_L001_R1_001	1	P2
18-043_SC8_S7_L001_R1_001	3	P2
18-043_SC8_S7_L001_R1_001	2	P2
18-043_SC8_S7_L001_R1_001	1	P2
18-043_SC8_S7_L001_R1_001	4.81818181818182	P2
18-043_SC8_S7_L001_R1_001	4.6	P2
18-043_SC8_S7_L001_R1_001	4	P2
18-043_SC8_S7_L001_R1_001	8	P2
18-043_SC8_S7_L001_R1_001	5	P2
18-043_SC8_S7_L001_R1_001	2	P2
18-043_SC8_S7_L001_R1_001	8	P2
18-043_SC8_S7_L001_R1_001	8	P2
18-043_SC8_S7_L001_R1_001	1	P2
18-043_SC8_S7_L001_R1_001	1	P2
18-043_SC8_S7_L001_R1_001	4	P2
18-043_SC8_S7_L001_R1_001	1	P2
18-043_SC8_S7_L001_R1_001	5.33333333333333	P2
18-043_SC8_S7_L001_R1_001	5	P2
18-043_SC8_S7_L001_R1_001	9	P2
18-043_SC8_S7_L001_R1_001	6	P2
18-043_SC8_S7_L001_R1_001	4	P2
18-043_SC8_S7_L001_R1_001	7	P2
18-043_SC8_S7_L001_R1_001	5.16666666666667	P2
18-043_SC9_S8_L001_R1_001	3.9375	P2
18-043_SC9_S8_L001_R1_001	7.8	P2
18-043_SC9_S8_L001_R1_001	5.25	P2
18-043_SC9_S8_L001_R1_001	4.5	P2
18-043_SC9_S8_L001_R1_001	5.13333333333333	P2
18-043_SC9_S8_L001_R1_001	2.88888888888889	P2
18-043_SC9_S8_L001_R1_001	4.3	P2
18-043_SC9_S8_L001_R1_001	3.5	P2
18-043_SC9_S8_L001_R1_001	6	P2
18-043_SC9_S8_L001_R1_001	4.5	P2
18-043_SC9_S8_L001_R1_001	4.21428571428571	P2
18-043_SC9_S8_L001_R1_001	3	P2
18-043_SC9_S8_L001_R1_001	4	P2
18-043_SC9_S8_L001_R1_001	13	P2
18-043_SC9_S8_L001_R1_001	7	P2
18-043_SC9_S8_L001_R1_001	11	P2
18-043_SC9_S8_L001_R1_001	11	P2
18-043_SC9_S8_L001_R1_001	5	P2
18-043_SC9_S8_L001_R1_001	6.2	P2
18-043_SC9_S8_L001_R1_001	3	P2
18-043_SC9_S8_L001_R1_001	3	P2
18-043_SC9_S8_L001_R1_001	3	P2
18-043_SC9_S8_L001_R1_001	1	P2
18-043_SC9_S8_L001_R1_001	6	P2
18-043_SC9_S8_L001_R1_001	4	P2
18-043_SC9_S8_L001_R1_001	5	P2
18-043_SC9_S8_L001_R1_001	1	P2
18-043_SC9_S8_L001_R1_001	7	P2
18-043_SC9_S8_L001_R1_001	8	P2
18-043_SC9_S8_L001_R1_001	2	P2
18-043_SC9_S8_L001_R1_001	6	P2
18-043_SC9_S8_L001_R1_001	5.14285714285714	P2
18-043_SC9_S8_L001_R1_001	5.02325581395349	P2
18-043_SC9_S8_L001_R1_001	2.83333333333333	P2
18-043_SC9_S8_L001_R1_001	7	P2
18-043_SC9_S8_L001_R1_001	11	P2
18-043_SC9_S8_L001_R1_001	6.5	P2
18-043_SC9_S8_L001_R1_001	7	P2
18-043_SC9_S8_L001_R1_001	2	P2
18-043_SC9_S8_L001_R1_001	3.75	P2
18-043_SC9_S8_L001_R1_001	5.5	P2
18-043_SC9_S8_L001_R1_001	5.5	P2
18-043_SC9_S8_L001_R1_001	5.5	P2
18-043_SC9_S8_L001_R1_001	12	P2
18-043_SC9_S8_L001_R1_001	3	P2
18-043_SC9_S8_L001_R1_001	1	P2
18-043_SC9_S8_L001_R1_001	4.5	P2
18-043_SC9_S8_L001_R1_001	3.6	P2
18-043_SC9_S8_L001_R1_001	5	P2
18-043_SC9_S8_L001_R1_001	2	P2
18-043_SC9_S8_L001_R1_001	5	P2
18-043_SC9_S8_L001_R1_001	2.66666666666667	P2
18-043_SC9_S8_L001_R1_001	3	P2
18-043_SC9_S8_L001_R1_001	4	P2
19-020_SC2_S21_L001_R1_001	3.06040268456376	P6
19-020_SC2_S21_L001_R1_001	2.14285714285714	P6
19-020_SC2_S21_L001_R1_001	1	P6
19-020_SC2_S21_L001_R1_001	2.92857142857143	P6
19-020_SC2_S21_L001_R1_001	3	P6
19-020_SC2_S21_L001_R1_001	2.85542168674699	P6
19-020_SC2_S21_L001_R1_001	2.66666666666667	P6
19-020_SC2_S21_L001_R1_001	4	P6
19-020_SC2_S21_L001_R1_001	3	P6
19-020_SC2_S21_L001_R1_001	1.33333333333333	P6
19-020_SC2_S21_L001_R1_001	2.66666666666667	P6
19-020_SC2_S21_L001_R1_001	2.5	P6
19-020_SC2_S21_L001_R1_001	3	P6
19-020_SC2_S21_L001_R1_001	3	P6
19-020_SC2_S21_L001_R1_001	2.5	P6
19-020_SC2_S21_L001_R1_001	2.5	P6
19-020_SC2_S21_L001_R1_001	2.5	P6
19-020_SC2_S21_L001_R1_001	3	P6
19-020_SC2_S21_L001_R1_001	2	P6
19-020_SC2_S21_L001_R1_001	1	P6
19-020_SC2_S21_L001_R1_001	2	P6
19-020_SC2_S21_L001_R1_001	2.5	P6
19-020_SC2_S21_L001_R1_001	3.11111111111111	P6
19-020_SC2_S21_L001_R1_001	2.66666666666667	P6
19-020_SC2_S21_L001_R1_001	6	P6
19-020_SC2_S21_L001_R1_001	3	P6
19-020_SC2_S21_L001_R1_001	3	P6
19-020_SC2_S21_L001_R1_001	3.27272727272727	P6
19-020_SC2_S21_L001_R1_001	2.5	P6
19-020_SC2_S21_L001_R1_001	1	P6
19-020_SC2_S21_L001_R1_001	3	P6
19-020_SC2_S21_L001_R1_001	4	P6
19-020_SC2_S21_L001_R1_001	2.5	P6
19-020_SC2_S21_L001_R1_001	1	P6
19-020_SC2_S21_L001_R1_001	1	P6
19-020_SC2_S21_L001_R1_001	1	P6
19-020_SC2_S21_L001_R1_001	1	P6
19-020_SC2_S21_L001_R1_001	4	P6
19-020_SC2_S21_L001_R1_001	1	P6
19-020_SC2_S21_L001_R1_001	2	P6
19-020_SC2_S21_L001_R1_001	2	P6
19-020_SC2_S21_L001_R1_001	3	P6
19-020_SC2_S21_L001_R1_001	4	P6
19-020_SC2_S21_L001_R1_001	2.57142857142857	P6
19-020_SC2_S21_L001_R1_001	3.14285714285714	P6
19-020_SC2_S21_L001_R1_001	4	P6
19-020_SC2_S21_L001_R1_001	2.33333333333333	P6
19-020_SC2_S21_L001_R1_001	4	P6
19-020_SC2_S21_L001_R1_001	1.85714285714286	P6
19-020_SC2_S21_L001_R1_001	1	P6
19-020_SC2_S21_L001_R1_001	4	P6
19-020_SC2_S21_L001_R1_001	5.25	P6
19-020_SC2_S21_L001_R1_001	1	P6
19-020_SC2_S21_L001_R1_001	1	P6
19-020_SC2_S21_L001_R1_001	3	P6
19-020_SC2_S21_L001_R1_001	3.2	P6
19-020_SC2_S21_L001_R1_001	3.5	P6
19-020_SC2_S21_L001_R1_001	3.33333333333333	P6
19-020_SC2_S21_L001_R1_001	4.5	P6
19-020_SC2_S21_L001_R1_001	3	P6
19-020_SC2_S21_L001_R1_001	5	P6
19-020_SC2_S21_L001_R1_001	4	P6
19-020_SC2_S21_L001_R1_001	2.62244897959184	P6
19-020_SC2_S21_L001_R1_001	4.5	P6
19-020_SC2_S21_L001_R1_001	2	P6
19-020_SC2_S21_L001_R1_001	1.5	P6
19-020_SC6_S22_L001_R1_001	2.44444444444444	P6
19-020_SC6_S22_L001_R1_001	1	P6
19-020_SC6_S22_L001_R1_001	2.5	P6
19-020_SC6_S22_L001_R1_001	2.75	P6
19-020_SC6_S22_L001_R1_001	2.33333333333333	P6
19-020_SC6_S22_L001_R1_001	3	P6
19-020_SC6_S22_L001_R1_001	1	P6
19-020_SC6_S22_L001_R1_001	1	P6
19-020_SC6_S22_L001_R1_001	3.5	P6
19-020_SC6_S22_L001_R1_001	1	P6
19-020_SC6_S22_L001_R1_001	2.66666666666667	P6
19-020_SC6_S22_L001_R1_001	1.75	P6
19-020_SC6_S22_L001_R1_001	2	P6
19-020_SC6_S22_L001_R1_001	2.8	P6
19-020_SC6_S22_L001_R1_001	4	P6
19-020_SC6_S22_L001_R1_001	1	P6
19-020_SC6_S22_L001_R1_001	4	P6
19-020_SC6_S22_L001_R1_001	1	P6
19-020_SC6_S22_L001_R1_001	2	P6
19-020_SC6_S22_L001_R1_001	1.5	P6
19-020_SC6_S22_L001_R1_001	1	P6
19-020_SC6_S22_L001_R1_001	1	P6
19-020_SC6_S22_L001_R1_001	2	P6
19-020_SC6_S22_L001_R1_001	2	P6
19-020_SC6_S22_L001_R1_001	4	P6
19-020_SC6_S22_L001_R1_001	2.36	P6
19-020_SC6_S22_L001_R1_001	2.66666666666667	P6
19-020_SC6_S22_L001_R1_001	1	P6
19-020_SC6_S22_L001_R1_001	1	P6
19-020_SC6_S22_L001_R1_001	3	P6
19-020_SC6_S22_L001_R1_001	1.75	P6
19-020_SC6_S22_L001_R1_001	2	P6
19-020_SC6_S22_L001_R1_001	1	P6
19-020_SC6_S22_L001_R1_001	2.5	P6
19-020_SC6_S22_L001_R1_001	2.5	P6
19-020_SC6_S22_L001_R1_001	1	P6
19-020_SC6_S22_L001_R1_001	3	P6
19-020_SC6_S22_L001_R1_001	2.5	P6
19-032_SC10_S31_L001_R1_001	7.4	P1
19-032_SC10_S31_L001_R1_001	4	P1
19-032_SC10_S31_L001_R1_001	5.5	P1
19-032_SC10_S31_L001_R1_001	6.75	P1
19-032_SC10_S31_L001_R1_001	5.125	P1
19-032_SC10_S31_L001_R1_001	5	P1
19-032_SC10_S31_L001_R1_001	10	P1
19-032_SC10_S31_L001_R1_001	8	P1
19-032_SC10_S31_L001_R1_001	2	P1
19-032_SC10_S31_L001_R1_001	6.8	P1
19-032_SC10_S31_L001_R1_001	6.5	P1
19-032_SC10_S31_L001_R1_001	5.33333333333333	P1
19-032_SC10_S31_L001_R1_001	3	P1
19-032_SC10_S31_L001_R1_001	6	P1
19-032_SC10_S31_L001_R1_001	4	P1
19-032_SC10_S31_L001_R1_001	1	P1
19-032_SC10_S31_L001_R1_001	1	P1
19-032_SC10_S31_L001_R1_001	2	P1
19-032_SC10_S31_L001_R1_001	5.42857142857143	P1
19-032_SC10_S31_L001_R1_001	5	P1
19-032_SC10_S31_L001_R1_001	12	P1
19-032_SC10_S31_L001_R1_001	10.5	P1
19-032_SC10_S31_L001_R1_001	12	P1
19-032_SC10_S31_L001_R1_001	2	P1
19-032_SC10_S31_L001_R1_001	1	P1
19-032_SC10_S31_L001_R1_001	9	P1
19-032_SC10_S31_L001_R1_001	4	P1
19-032_SC10_S31_L001_R1_001	11	P1
19-032_SC10_S31_L001_R1_001	3	P1
19-032_SC11_S32_L001_R1_001	7.4	P1
19-032_SC11_S32_L001_R1_001	8	P1
19-032_SC11_S32_L001_R1_001	6	P1
19-032_SC11_S32_L001_R1_001	5	P1
19-032_SC11_S32_L001_R1_001	5.3	P1
19-032_SC11_S32_L001_R1_001	1	P1
19-032_SC11_S32_L001_R1_001	1	P1
19-032_SC11_S32_L001_R1_001	7	P1
19-032_SC11_S32_L001_R1_001	1	P1
19-032_SC11_S32_L001_R1_001	3.33333333333333	P1
19-032_SC11_S32_L001_R1_001	3.5	P1
19-032_SC11_S32_L001_R1_001	4	P1
19-032_SC11_S32_L001_R1_001	2	P1
19-032_SC12_S33_L001_R1_001	7.7012987012987	P1
19-032_SC12_S33_L001_R1_001	8.2	P1
19-032_SC12_S33_L001_R1_001	6	P1
19-032_SC12_S33_L001_R1_001	8.25	P1
19-032_SC12_S33_L001_R1_001	7.71052631578947	P1
19-032_SC12_S33_L001_R1_001	8.25	P1
19-032_SC12_S33_L001_R1_001	1	P1
19-032_SC12_S33_L001_R1_001	9.71428571428571	P1
19-032_SC12_S33_L001_R1_001	4	P1
19-032_SC12_S33_L001_R1_001	18	P1
19-032_SC12_S33_L001_R1_001	6.5	P1
19-032_SC12_S33_L001_R1_001	2	P1
19-032_SC12_S33_L001_R1_001	3	P1
19-032_SC12_S33_L001_R1_001	1	P1
19-032_SC12_S33_L001_R1_001	6.42105263157895	P1
19-032_SC12_S33_L001_R1_001	12	P1
19-032_SC12_S33_L001_R1_001	2.5	P1
19-032_SC12_S33_L001_R1_001	3	P1
19-032_SC12_S33_L001_R1_001	8.72727272727273	P1
19-032_SC12_S33_L001_R1_001	6	P1
19-032_SC12_S33_L001_R1_001	8	P1
19-032_SC12_S33_L001_R1_001	4	P1
19-032_SC12_S33_L001_R1_001	17	P1
19-032_SC12_S33_L001_R1_001	12	P1
19-032_SC12_S33_L001_R1_001	14.5714285714286	P1
19-032_SC12_S33_L001_R1_001	7.4	P1
19-032_SC12_S33_L001_R1_001	11	P1
19-032_SC12_S33_L001_R1_001	18	P1
19-032_SC12_S33_L001_R1_001	10.3333333333333	P1
19-032_SC12_S33_L001_R1_001	10.5	P1
19-032_SC12_S33_L001_R1_001	7	P1
19-032_SC12_S33_L001_R1_001	6.80952380952381	P1
19-032_SC12_S33_L001_R1_001	11.5	P1
19-032_SC12_S33_L001_R1_001	11.5	P1
19-032_SC12_S33_L001_R1_001	11	P1
19-032_SC12_S33_L001_R1_001	13	P1
19-032_SC12_S33_L001_R1_001	2	P1
19-032_SC12_S33_L001_R1_001	5.5	P1
19-032_SC12_S33_L001_R1_001	9.375	P1
19-032_SC12_S33_L001_R1_001	11	P1
19-032_SC12_S33_L001_R1_001	17	P1
19-032_SC12_S33_L001_R1_001	8	P1
19-032_SC12_S33_L001_R1_001	7.81003584229391	P1
19-032_SC12_S33_L001_R1_001	16	P1
19-032_SC12_S33_L001_R1_001	7.33333333333333	P1
19-032_SC12_S33_L001_R1_001	4	P1
19-032_SC12_S33_L001_R1_001	1	P1
19-032_SC12_S33_L001_R1_001	7	P1
19-032_SC12_S33_L001_R1_001	1	P1
19-032_SC12_S33_L001_R1_001	15	P1
19-032_SC12_S33_L001_R1_001	3	P1
19-032_SC12_S33_L001_R1_001	12	P1
19-032_SC12_S33_L001_R1_001	6.46153846153846	P1
19-032_SC12_S33_L001_R1_001	1	P1
19-032_SC12_S33_L001_R1_001	4	P1
19-032_SC12_S33_L001_R1_001	3	P1
19-032_SC13_S1_L001_R1_001	5.25	P1
19-032_SC13_S1_L001_R1_001	4.2	P1
19-032_SC13_S1_L001_R1_001	2	P1
19-032_SC13_S1_L001_R1_001	7	P1
19-032_SC13_S1_L001_R1_001	3.36	P1
19-032_SC13_S1_L001_R1_001	6	P1
19-032_SC13_S1_L001_R1_001	4.2	P1
19-032_SC13_S1_L001_R1_001	3	P1
19-032_SC13_S1_L001_R1_001	3	P1
19-032_SC13_S1_L001_R1_001	7	P1
19-032_SC13_S1_L001_R1_001	12	P1
19-032_SC13_S1_L001_R1_001	4	P1
19-032_SC13_S1_L001_R1_001	3	P1
19-032_SC13_S1_L001_R1_001	1	P1
19-032_SC13_S1_L001_R1_001	3.5	P1
19-032_SC13_S1_L001_R1_001	1	P1
19-032_SC13_S1_L001_R1_001	4	P1
19-032_SC13_S1_L001_R1_001	6	P1
19-032_SC13_S1_L001_R1_001	1	P1
19-032_SC13_S1_L001_R1_001	3	P1
19-032_SC13_S1_L001_R1_001	6	P1
19-032_SC13_S1_L001_R1_001	5.5	P1
19-032_SC13_S1_L001_R1_001	3	P1
19-032_SC13_S1_L001_R1_001	2.5	P1
19-032_SC13_S1_L001_R1_001	1	P1
19-032_SC13_S1_L001_R1_001	1	P1
19-032_SC13_S1_L001_R1_001	4.66666666666667	P1
19-032_SC13_S1_L001_R1_001	9	P1
19-032_SC13_S1_L001_R1_001	2.96610169491525	P1
19-032_SC13_S1_L001_R1_001	1	P1
19-032_SC13_S1_L001_R1_001	2	P1
19-032_SC13_S1_L001_R1_001	1	P1
19-032_SC13_S1_L001_R1_001	5	P1
19-032_SC13_S1_L001_R1_001	3	P1
19-032_SC13_S1_L001_R1_001	5	P1
19-032_SC13_S1_L001_R1_001	1	P1
19-032_SC13_S1_L001_R1_001	1	P1
19-032_SC13_S1_L001_R1_001	1	P1
19-032_SC13_S1_L001_R1_001	3	P1
19-032_SC13_S1_L001_R1_001	3.96666666666667	P1
19-032_SC13_S1_L001_R1_001	7	P1
19-032_SC13_S1_L001_R1_001	3.33333333333333	P1
19-032_SC13_S1_L001_R1_001	6	P1
19-032_SC13_S1_L001_R1_001	6	P1
19-032_SC13_S1_L001_R1_001	1	P1
19-032_SC13_S1_L001_R1_001	1	P1
19-032_SC13_S1_L001_R1_001	2	P1
19-032_SC13_S1_L001_R1_001	5	P1
19-032_SC14_S2_L001_R1_001	4.92163009404389	P1
19-032_SC14_S2_L001_R1_001	5.11538461538462	P1
19-032_SC14_S2_L001_R1_001	3.5	P1
19-032_SC14_S2_L001_R1_001	3.6	P1
19-032_SC14_S2_L001_R1_001	4.39130434782609	P1
19-032_SC14_S2_L001_R1_001	5.02777777777778	P1
19-032_SC14_S2_L001_R1_001	3.18181818181818	P1
19-032_SC14_S2_L001_R1_001	6.75	P1
19-032_SC14_S2_L001_R1_001	7	P1
19-032_SC14_S2_L001_R1_001	7.4	P1
19-032_SC14_S2_L001_R1_001	5	P1
19-032_SC14_S2_L001_R1_001	3.66666666666667	P1
19-032_SC14_S2_L001_R1_001	3.5	P1
19-032_SC14_S2_L001_R1_001	5.20588235294118	P1
19-032_SC14_S2_L001_R1_001	4	P1
19-032_SC14_S2_L001_R1_001	7.33333333333333	P1
19-032_SC14_S2_L001_R1_001	2	P1
19-032_SC14_S2_L001_R1_001	1	P1
19-032_SC14_S2_L001_R1_001	2	P1
19-032_SC14_S2_L001_R1_001	1	P1
19-032_SC14_S2_L001_R1_001	4	P1
19-032_SC14_S2_L001_R1_001	1	P1
19-032_SC14_S2_L001_R1_001	1	P1
19-032_SC14_S2_L001_R1_001	4.33333333333333	P1
19-032_SC14_S2_L001_R1_001	4.67391304347826	P1
19-032_SC14_S2_L001_R1_001	5.5	P1
19-032_SC14_S2_L001_R1_001	2	P1
19-032_SC14_S2_L001_R1_001	9.5	P1
19-032_SC14_S2_L001_R1_001	1.6	P1
19-032_SC14_S2_L001_R1_001	2	P1
19-032_SC14_S2_L001_R1_001	2.5	P1
19-032_SC14_S2_L001_R1_001	4	P1
19-032_SC14_S2_L001_R1_001	4.95238095238095	P1
19-032_SC14_S2_L001_R1_001	4.36363636363636	P1
19-032_SC14_S2_L001_R1_001	11	P1
19-032_SC14_S2_L001_R1_001	5	P1
19-032_SC14_S2_L001_R1_001	5	P1
19-032_SC14_S2_L001_R1_001	6	P1
19-032_SC14_S2_L001_R1_001	3.66666666666667	P1
19-032_SC14_S2_L001_R1_001	11	P1
19-032_SC14_S2_L001_R1_001	3	P1
19-032_SC14_S2_L001_R1_001	5.44444444444445	P1
19-032_SC14_S2_L001_R1_001	3	P1
19-032_SC14_S2_L001_R1_001	4.63157894736842	P1
19-032_SC14_S2_L001_R1_001	3	P1
19-032_SC14_S2_L001_R1_001	7	P1
19-032_SC14_S2_L001_R1_001	5	P1
19-032_SC14_S2_L001_R1_001	6.8	P1
19-032_SC14_S2_L001_R1_001	4.25	P1
19-032_SC14_S2_L001_R1_001	4.125	P1
19-032_SC14_S2_L001_R1_001	4.08130081300813	P1
19-032_SC14_S2_L001_R1_001	5.25	P1
19-032_SC14_S2_L001_R1_001	3.75	P1
19-032_SC14_S2_L001_R1_001	5.28571428571429	P1
19-032_SC14_S2_L001_R1_001	5	P1
19-032_SC14_S2_L001_R1_001	4	P1
19-032_SC14_S2_L001_R1_001	5.10526315789474	P1
19-032_SC14_S2_L001_R1_001	1	P1
19-032_SC14_S2_L001_R1_001	3.5	P1
19-032_SC14_S2_L001_R1_001	5.5	P1
19-032_SC14_S2_L001_R1_001	5.66666666666667	P1
19-032_SC14_S2_L001_R1_001	2	P1
19-032_SC14_S2_L001_R1_001	5.19756097560976	P1
19-032_SC14_S2_L001_R1_001	5.55555555555556	P1
19-032_SC14_S2_L001_R1_001	6.5	P1
19-032_SC14_S2_L001_R1_001	4.5	P1
19-032_SC14_S2_L001_R1_001	1	P1
19-032_SC14_S2_L001_R1_001	1	P1
19-032_SC14_S2_L001_R1_001	6	P1
19-032_SC14_S2_L001_R1_001	5	P1
19-032_SC14_S2_L001_R1_001	7	P1
19-032_SC14_S2_L001_R1_001	1	P1
19-032_SC14_S2_L001_R1_001	2	P1
19-032_SC14_S2_L001_R1_001	3.97297297297297	P1
19-032_SC14_S2_L001_R1_001	6	P1
19-032_SC14_S2_L001_R1_001	1	P1
19-032_SC14_S2_L001_R1_001	11	P1
19-032_SC14_S2_L001_R1_001	5	P1
19-032_SC14_S2_L001_R1_001	2	P1
19-032_SC14_S2_L001_R1_001	2	P1
19-032_SC15_S3_L001_R1_001	2.22222222222222	P1
19-032_SC15_S3_L001_R1_001	2.36363636363636	P1
19-032_SC15_S3_L001_R1_001	3.25	P1
19-032_SC15_S3_L001_R1_001	3	P1
19-032_SC15_S3_L001_R1_001	1.92105263157895	P1
19-032_SC15_S3_L001_R1_001	2.5	P1
19-032_SC15_S3_L001_R1_001	1.5	P1
19-032_SC15_S3_L001_R1_001	5	P1
19-032_SC15_S3_L001_R1_001	2.5	P1
19-032_SC15_S3_L001_R1_001	1	P1
19-032_SC15_S3_L001_R1_001	7	P1
19-032_SC15_S3_L001_R1_001	2	P1
19-032_SC15_S3_L001_R1_001	4.5	P1
19-032_SC15_S3_L001_R1_001	1	P1
19-032_SC15_S3_L001_R1_001	3	P1
19-032_SC15_S3_L001_R1_001	1	P1
19-032_SC15_S3_L001_R1_001	3	P1
19-032_SC15_S3_L001_R1_001	1	P1
19-032_SC15_S3_L001_R1_001	2.25	P1
19-032_SC15_S3_L001_R1_001	1	P1
19-032_SC15_S3_L001_R1_001	2.5	P1
19-032_SC15_S3_L001_R1_001	1.5	P1
19-032_SC15_S3_L001_R1_001	2	P1
19-032_SC15_S3_L001_R1_001	4	P1
19-032_SC15_S3_L001_R1_001	2.66666666666667	P1
19-032_SC15_S3_L001_R1_001	2.75	P1
19-032_SC15_S3_L001_R1_001	1	P1
19-032_SC15_S3_L001_R1_001	2	P1
19-032_SC15_S3_L001_R1_001	7	P1
19-032_SC15_S3_L001_R1_001	3	P1
19-032_SC15_S3_L001_R1_001	5	P1
19-032_SC15_S3_L001_R1_001	1.33333333333333	P1
19-032_SC15_S3_L001_R1_001	7	P1
19-032_SC15_S3_L001_R1_001	3.33333333333333	P1
19-032_SC15_S3_L001_R1_001	2.4	P1
19-032_SC15_S3_L001_R1_001	3.33333333333333	P1
19-032_SC15_S3_L001_R1_001	3	P1
19-032_SC15_S3_L001_R1_001	1	P1
19-032_SC15_S3_L001_R1_001	2	P1
19-032_SC15_S3_L001_R1_001	2	P1
19-032_SC15_S3_L001_R1_001	2.5	P1
19-032_SC15_S3_L001_R1_001	1	P1
19-032_SC15_S3_L001_R1_001	1	P1
19-032_SC15_S3_L001_R1_001	1	P1
19-032_SC15_S3_L001_R1_001	2	P1
19-032_SC15_S3_L001_R1_001	2	P1
19-032_SC15_S3_L001_R1_001	2.62365591397849	P1
19-032_SC15_S3_L001_R1_001	3	P1
19-032_SC15_S3_L001_R1_001	2	P1
19-032_SC15_S3_L001_R1_001	3	P1
19-032_SC15_S3_L001_R1_001	2	P1
19-032_SC15_S3_L001_R1_001	3	P1
19-032_SC15_S3_L001_R1_001	3	P1
19-032_SC15_S3_L001_R1_001	2	P1
19-032_SC15_S3_L001_R1_001	2	P1
19-032_SC15_S3_L001_R1_001	3	P1
19-032_SC15_S3_L001_R1_001	4	P1
19-032_SC15_S3_L001_R1_001	3.4	P1
19-032_SC15_S3_L001_R1_001	1	P1
19-032_SC15_S3_L001_R1_001	3	P1
19-032_SC15_S3_L001_R1_001	1.33333333333333	P1
19-032_SC16_S4_L001_R1_001	4.19230769230769	P1
19-032_SC16_S4_L001_R1_001	6.25	P1
19-032_SC16_S4_L001_R1_001	6.28571428571429	P1
19-032_SC16_S4_L001_R1_001	3.69565217391304	P1
19-032_SC16_S4_L001_R1_001	5.11111111111111	P1
19-032_SC16_S4_L001_R1_001	4.88888888888889	P1
19-032_SC16_S4_L001_R1_001	4	P1
19-032_SC16_S4_L001_R1_001	8	P1
19-032_SC16_S4_L001_R1_001	6	P1
19-032_SC16_S4_L001_R1_001	6	P1
19-032_SC16_S4_L001_R1_001	6.8	P1
19-032_SC16_S4_L001_R1_001	1	P1
19-032_SC16_S4_L001_R1_001	5.6	P1
19-032_SC16_S4_L001_R1_001	4.33333333333333	P1
19-032_SC16_S4_L001_R1_001	6	P1
19-032_SC16_S4_L001_R1_001	5	P1
19-032_SC16_S4_L001_R1_001	2	P1
19-032_SC16_S4_L001_R1_001	9	P1
19-032_SC16_S4_L001_R1_001	5.66666666666667	P1
19-032_SC16_S4_L001_R1_001	1	P1
19-032_SC16_S4_L001_R1_001	2.6	P1
19-032_SC16_S4_L001_R1_001	6	P1
19-032_SC16_S4_L001_R1_001	10	P1
19-032_SC16_S4_L001_R1_001	4	P1
19-032_SC16_S4_L001_R1_001	5	P1
19-032_SC16_S4_L001_R1_001	10	P1
19-032_SC16_S4_L001_R1_001	4	P1
19-032_SC16_S4_L001_R1_001	1	P1
19-032_SC16_S4_L001_R1_001	3	P1
19-032_SC16_S4_L001_R1_001	1	P1
19-032_SC16_S4_L001_R1_001	1	P1
19-032_SC16_S4_L001_R1_001	4.33333333333333	P1
19-032_SC16_S4_L001_R1_001	3.85714285714286	P1
19-032_SC16_S4_L001_R1_001	4.5	P1
19-032_SC16_S4_L001_R1_001	3.5	P1
19-032_SC16_S4_L001_R1_001	5.33333333333333	P1
19-032_SC16_S4_L001_R1_001	6	P1
19-032_SC16_S4_L001_R1_001	1.5	P1
19-032_SC16_S4_L001_R1_001	5	P1
19-032_SC16_S4_L001_R1_001	2.33333333333333	P1
19-032_SC16_S4_L001_R1_001	4	P1
19-032_SC16_S4_L001_R1_001	4	P1
19-032_SC16_S4_L001_R1_001	4	P1
19-032_SC16_S4_L001_R1_001	4	P1
19-032_SC16_S4_L001_R1_001	4	P1
19-032_SC16_S4_L001_R1_001	1	P1
19-032_SC16_S4_L001_R1_001	6.5	P1
19-032_SC16_S4_L001_R1_001	4.25	P1
19-032_SC16_S4_L001_R1_001	7	P1
19-032_SC16_S4_L001_R1_001	1	P1
19-032_SC16_S4_L001_R1_001	5	P1
19-032_SC16_S4_L001_R1_001	7	P1
19-032_SC16_S4_L001_R1_001	8	P1
19-032_SC16_S4_L001_R1_001	2	P1
19-032_SC16_S4_L001_R1_001	5	P1
19-032_SC16_S4_L001_R1_001	6	P1
19-032_SC17_S5_L001_R1_001	3.6504854368932	P1
19-032_SC17_S5_L001_R1_001	3.18181818181818	P1
19-032_SC17_S5_L001_R1_001	2	P1
19-032_SC17_S5_L001_R1_001	3.57142857142857	P1
19-032_SC17_S5_L001_R1_001	3	P1
19-032_SC17_S5_L001_R1_001	4.46666666666667	P1
19-032_SC17_S5_L001_R1_001	5.4	P1
19-032_SC17_S5_L001_R1_001	5.4	P1
19-032_SC17_S5_L001_R1_001	6	P1
19-032_SC17_S5_L001_R1_001	4.5	P1
19-032_SC17_S5_L001_R1_001	3	P1
19-032_SC17_S5_L001_R1_001	6.5	P1
19-032_SC17_S5_L001_R1_001	7	P1
19-032_SC17_S5_L001_R1_001	6	P1
19-032_SC17_S5_L001_R1_001	1	P1
19-032_SC17_S5_L001_R1_001	4	P1
19-032_SC17_S5_L001_R1_001	9	P1
19-032_SC17_S5_L001_R1_001	9	P1
19-032_SC17_S5_L001_R1_001	10	P1
19-032_SC17_S5_L001_R1_001	7	P1
19-032_SC17_S5_L001_R1_001	8	P1
19-032_SC17_S5_L001_R1_001	4.5	P1
19-032_SC17_S5_L001_R1_001	6	P1
19-032_SC17_S5_L001_R1_001	2	P1
19-032_SC17_S5_L001_R1_001	1	P1
19-032_SC17_S5_L001_R1_001	5.59259259259259	P1
19-032_SC17_S5_L001_R1_001	4	P1
19-032_SC17_S5_L001_R1_001	5.5	P1
19-032_SC17_S5_L001_R1_001	2	P1
19-032_SC17_S5_L001_R1_001	2	P1
19-032_SC17_S5_L001_R1_001	7	P1
19-032_SC17_S5_L001_R1_001	4	P1
19-032_SC17_S5_L001_R1_001	2	P1
19-032_SC17_S5_L001_R1_001	5.57142857142857	P1
19-032_SC17_S5_L001_R1_001	3.25	P1
19-032_SC17_S5_L001_R1_001	2.5	P1
19-032_SC17_S5_L001_R1_001	2	P1
19-032_SC17_S5_L001_R1_001	3.5	P1
19-032_SC17_S5_L001_R1_001	1	P1
19-032_SC17_S5_L001_R1_001	2	P1
19-032_SC17_S5_L001_R1_001	5.5	P1
19-032_SC17_S5_L001_R1_001	3.2	P1
19-032_SC17_S5_L001_R1_001	7	P1
19-032_SC17_S5_L001_R1_001	9.5	P1
19-032_SC17_S5_L001_R1_001	2.5	P1
19-032_SC17_S5_L001_R1_001	4	P1
19-032_SC17_S5_L001_R1_001	5.16666666666667	P1
19-032_SC17_S5_L001_R1_001	4.83333333333333	P1
19-032_SC17_S5_L001_R1_001	6.5	P1
19-032_SC17_S5_L001_R1_001	6	P1
19-032_SC17_S5_L001_R1_001	3.75	P1
19-032_SC17_S5_L001_R1_001	9	P1
19-032_SC17_S5_L001_R1_001	6	P1
19-032_SC17_S5_L001_R1_001	7	P1
19-032_SC17_S5_L001_R1_001	5	P1
19-032_SC17_S5_L001_R1_001	6.5	P1
19-032_SC17_S5_L001_R1_001	3.8	P1
19-032_SC17_S5_L001_R1_001	1	P1
19-032_SC17_S5_L001_R1_001	2	P1
19-032_SC17_S5_L001_R1_001	7	P1
19-032_SC17_S5_L001_R1_001	5.1025641025641	P1
19-032_SC17_S5_L001_R1_001	3	P1
19-032_SC17_S5_L001_R1_001	6.33333333333333	P1
19-032_SC17_S5_L001_R1_001	6	P1
19-032_SC17_S5_L001_R1_001	3.5	P1
19-032_SC17_S5_L001_R1_001	8	P1
19-032_SC17_S5_L001_R1_001	5	P1
19-032_SC17_S5_L001_R1_001	3	P1
19-032_SC17_S5_L001_R1_001	8	P1
19-032_SC17_S5_L001_R1_001	4.5	P1
19-032_SC17_S5_L001_R1_001	2.76	P1
19-032_SC17_S5_L001_R1_001	6.33333333333333	P1
19-032_SC17_S5_L001_R1_001	6	P1
19-032_SC17_S5_L001_R1_001	8	P1
19-032_SC19_S6_L001_R1_001	4.63950617283951	P1
19-032_SC19_S6_L001_R1_001	5.98484848484848	P1
19-032_SC19_S6_L001_R1_001	1	P1
19-032_SC19_S6_L001_R1_001	4.66666666666667	P1
19-032_SC19_S6_L001_R1_001	4.69565217391304	P1
19-032_SC19_S6_L001_R1_001	5.07514450867052	P1
19-032_SC19_S6_L001_R1_001	4.76470588235294	P1
19-032_SC19_S6_L001_R1_001	5.37037037037037	P1
19-032_SC19_S6_L001_R1_001	6.625	P1
19-032_SC19_S6_L001_R1_001	1.5	P1
19-032_SC19_S6_L001_R1_001	9	P1
19-032_SC19_S6_L001_R1_001	6	P1
19-032_SC19_S6_L001_R1_001	4.38461538461539	P1
19-032_SC19_S6_L001_R1_001	3	P1
19-032_SC19_S6_L001_R1_001	6	P1
19-032_SC19_S6_L001_R1_001	10	P1
19-032_SC19_S6_L001_R1_001	2	P1
19-032_SC19_S6_L001_R1_001	3	P1
19-032_SC19_S6_L001_R1_001	9	P1
19-032_SC19_S6_L001_R1_001	1	P1
19-032_SC19_S6_L001_R1_001	7.33333333333333	P1
19-032_SC19_S6_L001_R1_001	6	P1
19-032_SC19_S6_L001_R1_001	2.5	P1
19-032_SC19_S6_L001_R1_001	7.5	P1
19-032_SC19_S6_L001_R1_001	10	P1
19-032_SC19_S6_L001_R1_001	1	P1
19-032_SC19_S6_L001_R1_001	2	P1
19-032_SC19_S6_L001_R1_001	4.25	P1
19-032_SC19_S6_L001_R1_001	5	P1
19-032_SC19_S6_L001_R1_001	2	P1
19-032_SC19_S6_L001_R1_001	7	P1
19-032_SC19_S6_L001_R1_001	5.16470588235294	P1
19-032_SC19_S6_L001_R1_001	2	P1
19-032_SC19_S6_L001_R1_001	8.5	P1
19-032_SC19_S6_L001_R1_001	5	P1
19-032_SC19_S6_L001_R1_001	4.66666666666667	P1
19-032_SC19_S6_L001_R1_001	5.75	P1
19-032_SC19_S6_L001_R1_001	5.5	P1
19-032_SC19_S6_L001_R1_001	5	P1
19-032_SC19_S6_L001_R1_001	3.5	P1
19-032_SC19_S6_L001_R1_001	2.66666666666667	P1
19-032_SC19_S6_L001_R1_001	1	P1
19-032_SC19_S6_L001_R1_001	5.32352941176471	P1
19-032_SC19_S6_L001_R1_001	4.55555555555556	P1
19-032_SC19_S6_L001_R1_001	1	P1
19-032_SC19_S6_L001_R1_001	5.33333333333333	P1
19-032_SC19_S6_L001_R1_001	5	P1
19-032_SC19_S6_L001_R1_001	5	P1
19-032_SC19_S6_L001_R1_001	5.5	P1
19-032_SC19_S6_L001_R1_001	3	P1
19-032_SC19_S6_L001_R1_001	7	P1
19-032_SC19_S6_L001_R1_001	2	P1
19-032_SC19_S6_L001_R1_001	3	P1
19-032_SC19_S6_L001_R1_001	5.4	P1
19-032_SC19_S6_L001_R1_001	3	P1
19-032_SC19_S6_L001_R1_001	7.6875	P1
19-032_SC19_S6_L001_R1_001	5.47058823529412	P1
19-032_SC19_S6_L001_R1_001	6	P1
19-032_SC19_S6_L001_R1_001	9	P1
19-032_SC19_S6_L001_R1_001	5.16666666666667	P1
19-032_SC19_S6_L001_R1_001	4.5	P1
19-032_SC19_S6_L001_R1_001	3.42857142857143	P1
19-032_SC19_S6_L001_R1_001	3	P1
19-032_SC19_S6_L001_R1_001	12	P1
19-032_SC19_S6_L001_R1_001	6.375	P1
19-032_SC19_S6_L001_R1_001	8	P1
19-032_SC19_S6_L001_R1_001	4.84656084656085	P1
19-032_SC19_S6_L001_R1_001	4.85	P1
19-032_SC19_S6_L001_R1_001	3.75	P1
19-032_SC19_S6_L001_R1_001	4.33333333333333	P1
19-032_SC19_S6_L001_R1_001	5.6	P1
19-032_SC19_S6_L001_R1_001	4	P1
19-032_SC19_S6_L001_R1_001	7	P1
19-032_SC19_S6_L001_R1_001	7	P1
19-032_SC19_S6_L001_R1_001	1	P1
19-032_SC19_S6_L001_R1_001	4.66666666666667	P1
19-032_SC19_S6_L001_R1_001	7.66666666666667	P1
19-032_SC19_S6_L001_R1_001	4.53333333333333	P1
19-032_SC19_S6_L001_R1_001	5	P1
19-032_SC19_S6_L001_R1_001	5.5	P1
19-032_SC19_S6_L001_R1_001	9	P1
19-032_SC19_S6_L001_R1_001	5.66666666666667	P1
19-032_SC19_S6_L001_R1_001	5	P1
19-032_SC19_S6_L001_R1_001	7	P1
19-032_SC19_S6_L001_R1_001	1.5	P1
19-032_SC19_S6_L001_R1_001	1	P1
19-032_SC19_S6_L001_R1_001	11	P1
19-032_SC19_S6_L001_R1_001	5.40284360189574	P1
19-032_SC19_S6_L001_R1_001	4.1	P1
19-032_SC19_S6_L001_R1_001	4.05263157894737	P1
19-032_SC19_S6_L001_R1_001	3	P1
19-032_SC19_S6_L001_R1_001	2	P1
19-032_SC19_S6_L001_R1_001	8	P1
19-032_SC19_S6_L001_R1_001	10.5	P1
19-032_SC19_S6_L001_R1_001	5	P1
19-032_SC19_S6_L001_R1_001	5	P1
19-032_SC19_S6_L001_R1_001	12	P1
19-032_SC19_S6_L001_R1_001	1	P1
19-032_SC19_S6_L001_R1_001	9	P1
19-032_SC19_S6_L001_R1_001	5	P1
19-032_SC19_S6_L001_R1_001	4.66666666666667	P1
19-032_SC19_S6_L001_R1_001	5	P1
19-032_SC19_S6_L001_R1_001	4.34883720930233	P1
19-032_SC19_S6_L001_R1_001	2.66666666666667	P1
19-032_SC19_S6_L001_R1_001	4.66666666666667	P1
19-032_SC19_S6_L001_R1_001	9	P1
19-032_SC19_S6_L001_R1_001	3.2	P1
19-032_SC19_S6_L001_R1_001	6	P1
19-032_SC1_S23_L001_R1_001	4.85633802816901	P1
19-032_SC1_S23_L001_R1_001	4.84848484848485	P1
19-032_SC1_S23_L001_R1_001	10	P1
19-032_SC1_S23_L001_R1_001	7.33333333333333	P1
19-032_SC1_S23_L001_R1_001	3.38461538461538	P1
19-032_SC1_S23_L001_R1_001	4.625	P1
19-032_SC1_S23_L001_R1_001	4.27272727272727	P1
19-032_SC1_S23_L001_R1_001	4.45	P1
19-032_SC1_S23_L001_R1_001	4	P1
19-032_SC1_S23_L001_R1_001	10	P1
19-032_SC1_S23_L001_R1_001	3	P1
19-032_SC1_S23_L001_R1_001	5.35294117647059	P1
19-032_SC1_S23_L001_R1_001	5	P1
19-032_SC1_S23_L001_R1_001	3	P1
19-032_SC1_S23_L001_R1_001	7	P1
19-032_SC1_S23_L001_R1_001	4	P1
19-032_SC1_S23_L001_R1_001	1	P1
19-032_SC1_S23_L001_R1_001	5	P1
19-032_SC1_S23_L001_R1_001	5.27272727272727	P1
19-032_SC1_S23_L001_R1_001	4.33333333333333	P1
19-032_SC1_S23_L001_R1_001	5	P1
19-032_SC1_S23_L001_R1_001	6.75	P1
19-032_SC1_S23_L001_R1_001	8	P1
19-032_SC1_S23_L001_R1_001	5	P1
19-032_SC1_S23_L001_R1_001	8	P1
19-032_SC1_S23_L001_R1_001	10	P1
19-032_SC1_S23_L001_R1_001	4.95238095238095	P1
19-032_SC1_S23_L001_R1_001	5.52173913043478	P1
19-032_SC1_S23_L001_R1_001	5	P1
19-032_SC1_S23_L001_R1_001	2	P1
19-032_SC1_S23_L001_R1_001	2	P1
19-032_SC1_S23_L001_R1_001	16	P1
19-032_SC1_S23_L001_R1_001	9.55555555555556	P1
19-032_SC1_S23_L001_R1_001	5.38888888888889	P1
19-032_SC1_S23_L001_R1_001	7	P1
19-032_SC1_S23_L001_R1_001	2	P1
19-032_SC1_S23_L001_R1_001	2	P1
19-032_SC1_S23_L001_R1_001	2	P1
19-032_SC1_S23_L001_R1_001	4	P1
19-032_SC1_S23_L001_R1_001	5.5	P1
19-032_SC1_S23_L001_R1_001	5.27272727272727	P1
19-032_SC1_S23_L001_R1_001	5.12903225806452	P1
19-032_SC1_S23_L001_R1_001	13	P1
19-032_SC1_S23_L001_R1_001	5.66666666666667	P1
19-032_SC1_S23_L001_R1_001	5.57142857142857	P1
19-032_SC1_S23_L001_R1_001	3	P1
19-032_SC1_S23_L001_R1_001	1	P1
19-032_SC1_S23_L001_R1_001	4	P1
19-032_SC1_S23_L001_R1_001	5	P1
19-032_SC1_S23_L001_R1_001	3.875	P1
19-032_SC1_S23_L001_R1_001	4.58333333333333	P1
19-032_SC1_S23_L001_R1_001	2.66666666666667	P1
19-032_SC1_S23_L001_R1_001	1	P1
19-032_SC1_S23_L001_R1_001	9	P1
19-032_SC1_S23_L001_R1_001	4	P1
19-032_SC1_S23_L001_R1_001	2	P1
19-032_SC1_S23_L001_R1_001	5.15723270440252	P1
19-032_SC1_S23_L001_R1_001	1	P1
19-032_SC1_S23_L001_R1_001	6.66666666666667	P1
19-032_SC1_S23_L001_R1_001	4	P1
19-032_SC1_S23_L001_R1_001	4	P1
19-032_SC1_S23_L001_R1_001	7	P1
19-032_SC1_S23_L001_R1_001	4.2	P1
19-032_SC1_S23_L001_R1_001	3	P1
19-032_SC1_S23_L001_R1_001	7	P1
19-032_SC1_S23_L001_R1_001	6	P1
19-032_SC1_S23_L001_R1_001	9	P1
19-032_SC1_S23_L001_R1_001	4.51785714285714	P1
19-032_SC1_S23_L001_R1_001	5	P1
19-032_SC1_S23_L001_R1_001	9	P1
19-032_SC1_S23_L001_R1_001	7	P1
19-032_SC1_S23_L001_R1_001	6.25	P1
19-032_SC1_S23_L001_R1_001	8	P1
19-032_SC1_S23_L001_R1_001	10	P1
19-032_SC1_S23_L001_R1_001	5.69230769230769	P1
19-032_SC20_S7_L001_R1_001	3.90909090909091	P1
19-032_SC20_S7_L001_R1_001	1.5	P1
19-032_SC20_S7_L001_R1_001	2.5	P1
19-032_SC20_S7_L001_R1_001	4.28571428571429	P1
19-032_SC20_S7_L001_R1_001	5	P1
19-032_SC20_S7_L001_R1_001	4	P1
19-032_SC20_S7_L001_R1_001	5	P1
19-032_SC20_S7_L001_R1_001	5	P1
19-032_SC20_S7_L001_R1_001	10.5	P1
19-032_SC20_S7_L001_R1_001	3	P1
19-032_SC20_S7_L001_R1_001	6.5	P1
19-032_SC20_S7_L001_R1_001	12	P1
19-032_SC20_S7_L001_R1_001	7	P1
19-032_SC20_S7_L001_R1_001	4	P1
19-032_SC20_S7_L001_R1_001	3.66666666666667	P1
19-032_SC20_S7_L001_R1_001	1	P1
19-032_SC20_S7_L001_R1_001	11	P1
19-032_SC20_S7_L001_R1_001	9	P1
19-032_SC20_S7_L001_R1_001	3	P1
19-032_SC20_S7_L001_R1_001	1	P1
19-032_SC20_S7_L001_R1_001	1	P1
19-032_SC20_S7_L001_R1_001	7	P1
19-032_SC20_S7_L001_R1_001	6	P1
19-032_SC20_S7_L001_R1_001	7	P1
19-032_SC20_S7_L001_R1_001	4	P1
19-032_SC20_S7_L001_R1_001	1	P1
19-032_SC20_S7_L001_R1_001	3.5	P1
19-032_SC20_S7_L001_R1_001	3	P1
19-032_SC20_S7_L001_R1_001	3	P1
19-032_SC20_S7_L001_R1_001	4.5625	P1
19-032_SC20_S7_L001_R1_001	3.2	P1
19-032_SC20_S7_L001_R1_001	1	P1
19-032_SC20_S7_L001_R1_001	1	P1
19-032_SC20_S7_L001_R1_001	11	P1
19-032_SC20_S7_L001_R1_001	4	P1
19-032_SC20_S7_L001_R1_001	2.4	P1
19-032_SC20_S7_L001_R1_001	5.66666666666667	P1
19-032_SC20_S7_L001_R1_001	7	P1
19-032_SC20_S7_L001_R1_001	5	P1
19-032_SC20_S7_L001_R1_001	10	P1
19-032_SC20_S7_L001_R1_001	7	P1
19-032_SC20_S7_L001_R1_001	3.63636363636364	P1
19-032_SC20_S7_L001_R1_001	9	P1
19-032_SC20_S7_L001_R1_001	3	P1
19-032_SC21_S8_L001_R1_001	3.71717171717172	P1
19-032_SC21_S8_L001_R1_001	4.14634146341463	P1
19-032_SC21_S8_L001_R1_001	6	P1
19-032_SC21_S8_L001_R1_001	4.54545454545455	P1
19-032_SC21_S8_L001_R1_001	3.38888888888889	P1
19-032_SC21_S8_L001_R1_001	4.2396694214876	P1
19-032_SC21_S8_L001_R1_001	4.85714285714286	P1
19-032_SC21_S8_L001_R1_001	3.57142857142857	P1
19-032_SC21_S8_L001_R1_001	7	P1
19-032_SC21_S8_L001_R1_001	3	P1
19-032_SC21_S8_L001_R1_001	3.75	P1
19-032_SC21_S8_L001_R1_001	3.96666666666667	P1
19-032_SC21_S8_L001_R1_001	2	P1
19-032_SC21_S8_L001_R1_001	4.33333333333333	P1
19-032_SC21_S8_L001_R1_001	7	P1
19-032_SC21_S8_L001_R1_001	7	P1
19-032_SC21_S8_L001_R1_001	5	P1
19-032_SC21_S8_L001_R1_001	5	P1
19-032_SC21_S8_L001_R1_001	5.33333333333333	P1
19-032_SC21_S8_L001_R1_001	2	P1
19-032_SC21_S8_L001_R1_001	3.93877551020408	P1
19-032_SC21_S8_L001_R1_001	6	P1
19-032_SC21_S8_L001_R1_001	4	P1
19-032_SC21_S8_L001_R1_001	4	P1
19-032_SC21_S8_L001_R1_001	5	P1
19-032_SC21_S8_L001_R1_001	3.66666666666667	P1
19-032_SC21_S8_L001_R1_001	3	P1
19-032_SC21_S8_L001_R1_001	4	P1
19-032_SC21_S8_L001_R1_001	2	P1
19-032_SC21_S8_L001_R1_001	4.75	P1
19-032_SC21_S8_L001_R1_001	5	P1
19-032_SC21_S8_L001_R1_001	4	P1
19-032_SC21_S8_L001_R1_001	4	P1
19-032_SC21_S8_L001_R1_001	6	P1
19-032_SC21_S8_L001_R1_001	5.5	P1
19-032_SC21_S8_L001_R1_001	4	P1
19-032_SC21_S8_L001_R1_001	4.33333333333333	P1
19-032_SC21_S8_L001_R1_001	8	P1
19-032_SC21_S8_L001_R1_001	2	P1
19-032_SC21_S8_L001_R1_001	7.57142857142857	P1
19-032_SC21_S8_L001_R1_001	4.17647058823529	P1
19-032_SC21_S8_L001_R1_001	6	P1
19-032_SC21_S8_L001_R1_001	3.5	P1
19-032_SC21_S8_L001_R1_001	2	P1
19-032_SC21_S8_L001_R1_001	1	P1
19-032_SC21_S8_L001_R1_001	4	P1
19-032_SC21_S8_L001_R1_001	3	P1
19-032_SC21_S8_L001_R1_001	4	P1
19-032_SC21_S8_L001_R1_001	3	P1
19-032_SC21_S8_L001_R1_001	6	P1
19-032_SC21_S8_L001_R1_001	3.55555555555556	P1
19-032_SC21_S8_L001_R1_001	3.57647058823529	P1
19-032_SC21_S8_L001_R1_001	5.66666666666667	P1
19-032_SC21_S8_L001_R1_001	7.5	P1
19-032_SC21_S8_L001_R1_001	5	P1
19-032_SC21_S8_L001_R1_001	1	P1
19-032_SC21_S8_L001_R1_001	6	P1
19-032_SC21_S8_L001_R1_001	4.14285714285714	P1
19-032_SC21_S8_L001_R1_001	1	P1
19-032_SC21_S8_L001_R1_001	4.27777777777778	P1
19-032_SC21_S8_L001_R1_001	4	P1
19-032_SC21_S8_L001_R1_001	4	P1
19-032_SC21_S8_L001_R1_001	12	P1
19-032_SC21_S8_L001_R1_001	1	P1
19-032_SC21_S8_L001_R1_001	4	P1
19-032_SC21_S8_L001_R1_001	2	P1
19-032_SC21_S8_L001_R1_001	5	P1
19-032_SC21_S8_L001_R1_001	2	P1
19-032_SC21_S8_L001_R1_001	4.11111111111111	P1
19-032_SC21_S8_L001_R1_001	1	P1
19-032_SC21_S8_L001_R1_001	4	P1
19-032_SC21_S8_L001_R1_001	6.5	P1
19-032_SC21_S8_L001_R1_001	5	P1
19-032_SC21_S8_L001_R1_001	1	P1
19-032_SC21_S8_L001_R1_001	10	P1
19-032_SC21_S8_L001_R1_001	4	P1
19-032_SC21_S8_L001_R1_001	3	P1
19-032_SC21_S8_L001_R1_001	7.33333333333333	P1
19-032_SC21_S8_L001_R1_001	1	P1
19-032_SC21_S8_L001_R1_001	3	P1
19-032_SC21_S8_L001_R1_001	12	P1
19-032_SC21_S8_L001_R1_001	3	P1
19-032_SC21_S8_L001_R1_001	4	P1
19-032_SC21_S8_L001_R1_001	2	P1
19-032_SC21_S8_L001_R1_001	3.6551724137931	P1
19-032_SC21_S8_L001_R1_001	5.71428571428571	P1
19-032_SC21_S8_L001_R1_001	4	P1
19-032_SC21_S8_L001_R1_001	4.46153846153846	P1
19-032_SC22_S9_L001_R1_001	4.33333333333333	P1
19-032_SC22_S9_L001_R1_001	3.5	P1
19-032_SC22_S9_L001_R1_001	4	P1
19-032_SC22_S9_L001_R1_001	4	P1
19-032_SC22_S9_L001_R1_001	2	P1
19-032_SC22_S9_L001_R1_001	4.14285714285714	P1
19-032_SC22_S9_L001_R1_001	3	P1
19-032_SC22_S9_L001_R1_001	3.4	P1
19-032_SC22_S9_L001_R1_001	6	P1
19-032_SC22_S9_L001_R1_001	7	P1
19-032_SC22_S9_L001_R1_001	5	P1
19-032_SC22_S9_L001_R1_001	5	P1
19-032_SC22_S9_L001_R1_001	1	P1
19-032_SC22_S9_L001_R1_001	5	P1
19-032_SC22_S9_L001_R1_001	1	P1
19-032_SC22_S9_L001_R1_001	4	P1
19-032_SC22_S9_L001_R1_001	5	P1
19-032_SC22_S9_L001_R1_001	3	P1
19-032_SC22_S9_L001_R1_001	4.75	P1
19-032_SC22_S9_L001_R1_001	1	P1
19-032_SC22_S9_L001_R1_001	1	P1
19-032_SC22_S9_L001_R1_001	2	P1
19-032_SC22_S9_L001_R1_001	1	P1
19-032_SC22_S9_L001_R1_001	5	P1
19-032_SC22_S9_L001_R1_001	1.5	P1
19-032_SC22_S9_L001_R1_001	2	P1
19-032_SC22_S9_L001_R1_001	1	P1
19-032_SC22_S9_L001_R1_001	2.5	P1
19-032_SC22_S9_L001_R1_001	2.5	P1
19-032_SC22_S9_L001_R1_001	10	P1
19-032_SC22_S9_L001_R1_001	3	P1
19-032_SC22_S9_L001_R1_001	4.75	P1
19-032_SC22_S9_L001_R1_001	3.14285714285714	P1
19-032_SC22_S9_L001_R1_001	2.4	P1
19-032_SC22_S9_L001_R1_001	4	P1
19-032_SC22_S9_L001_R1_001	2	P1
19-032_SC22_S9_L001_R1_001	3.66666666666667	P1
19-032_SC22_S9_L001_R1_001	3	P1
19-032_SC22_S9_L001_R1_001	8	P1
19-032_SC22_S9_L001_R1_001	8	P1
19-032_SC22_S9_L001_R1_001	6	P1
19-032_SC22_S9_L001_R1_001	3.7	P1
19-032_SC22_S9_L001_R1_001	1	P1
19-032_SC22_S9_L001_R1_001	6	P1
19-032_SC22_S9_L001_R1_001	5	P1
19-032_SC22_S9_L001_R1_001	5.5	P1
19-032_SC22_S9_L001_R1_001	2	P1
19-032_SC22_S9_L001_R1_001	2	P1
19-032_SC22_S9_L001_R1_001	3.33333333333333	P1
19-032_SC24_S10_L001_R1_001	4.56	P1
19-032_SC24_S10_L001_R1_001	5.125	P1
19-032_SC24_S10_L001_R1_001	6.75	P1
19-032_SC24_S10_L001_R1_001	1	P1
19-032_SC24_S10_L001_R1_001	4.08108108108108	P1
19-032_SC24_S10_L001_R1_001	3.33333333333333	P1
19-032_SC24_S10_L001_R1_001	3.8	P1
19-032_SC24_S10_L001_R1_001	4	P1
19-032_SC24_S10_L001_R1_001	1	P1
19-032_SC24_S10_L001_R1_001	3	P1
19-032_SC24_S10_L001_R1_001	3.66666666666667	P1
19-032_SC24_S10_L001_R1_001	3	P1
19-032_SC24_S10_L001_R1_001	6	P1
19-032_SC24_S10_L001_R1_001	4	P1
19-032_SC24_S10_L001_R1_001	1.25	P1
19-032_SC24_S10_L001_R1_001	8	P1
19-032_SC24_S10_L001_R1_001	4.5	P1
19-032_SC24_S10_L001_R1_001	12	P1
19-032_SC24_S10_L001_R1_001	5.25	P1
19-032_SC24_S10_L001_R1_001	3	P1
19-032_SC24_S10_L001_R1_001	6	P1
19-032_SC24_S10_L001_R1_001	5	P1
19-032_SC24_S10_L001_R1_001	5	P1
19-032_SC24_S10_L001_R1_001	4.33333333333333	P1
19-032_SC24_S10_L001_R1_001	6	P1
19-032_SC24_S10_L001_R1_001	2	P1
19-032_SC24_S10_L001_R1_001	6	P1
19-032_SC24_S10_L001_R1_001	6	P1
19-032_SC24_S10_L001_R1_001	3	P1
19-032_SC24_S10_L001_R1_001	5.5	P1
19-032_SC24_S10_L001_R1_001	2.5	P1
19-032_SC24_S10_L001_R1_001	1	P1
19-032_SC24_S10_L001_R1_001	2	P1
19-032_SC24_S10_L001_R1_001	5	P1
19-032_SC24_S10_L001_R1_001	2.5	P1
19-032_SC24_S10_L001_R1_001	4	P1
19-032_SC24_S10_L001_R1_001	5	P1
19-032_SC24_S10_L001_R1_001	6.25	P1
19-032_SC24_S10_L001_R1_001	3.76923076923077	P1
19-032_SC24_S10_L001_R1_001	5.2	P1
19-032_SC24_S10_L001_R1_001	3	P1
19-032_SC24_S10_L001_R1_001	1	P1
19-032_SC24_S10_L001_R1_001	2.5	P1
19-032_SC24_S10_L001_R1_001	11	P1
19-032_SC24_S10_L001_R1_001	3	P1
19-032_SC24_S10_L001_R1_001	12	P1
19-032_SC24_S10_L001_R1_001	3	P1
19-032_SC24_S10_L001_R1_001	2	P1
19-032_SC24_S10_L001_R1_001	5.02352941176471	P1
19-032_SC24_S10_L001_R1_001	5	P1
19-032_SC24_S10_L001_R1_001	4.6	P1
19-032_SC24_S10_L001_R1_001	11	P1
19-032_SC24_S10_L001_R1_001	14	P1
19-032_SC24_S10_L001_R1_001	3	P1
19-032_SC24_S10_L001_R1_001	4	P1
19-032_SC24_S10_L001_R1_001	7	P1
19-032_SC24_S10_L001_R1_001	3.36363636363636	P1
19-032_SC24_S10_L001_R1_001	2	P1
19-032_SC24_S10_L001_R1_001	6	P1
19-032_SC25_S11_L001_R1_001	4.76712328767123	P1
19-032_SC25_S11_L001_R1_001	7	P1
19-032_SC25_S11_L001_R1_001	4.5	P1
19-032_SC25_S11_L001_R1_001	7.5	P1
19-032_SC25_S11_L001_R1_001	4.27272727272727	P1
19-032_SC25_S11_L001_R1_001	4.25	P1
19-032_SC25_S11_L001_R1_001	6.9	P1
19-032_SC25_S11_L001_R1_001	4	P1
19-032_SC25_S11_L001_R1_001	3	P1
19-032_SC25_S11_L001_R1_001	14	P1
19-032_SC25_S11_L001_R1_001	4	P1
19-032_SC25_S11_L001_R1_001	8	P1
19-032_SC25_S11_L001_R1_001	14	P1
19-032_SC25_S11_L001_R1_001	5	P1
19-032_SC25_S11_L001_R1_001	6	P1
19-032_SC25_S11_L001_R1_001	8	P1
19-032_SC25_S11_L001_R1_001	5.66666666666667	P1
19-032_SC25_S11_L001_R1_001	5.66666666666667	P1
19-032_SC25_S11_L001_R1_001	11	P1
19-032_SC25_S11_L001_R1_001	8	P1
19-032_SC25_S11_L001_R1_001	8.5	P1
19-032_SC25_S11_L001_R1_001	8	P1
19-032_SC25_S11_L001_R1_001	5	P1
19-032_SC25_S11_L001_R1_001	4.5	P1
19-032_SC25_S11_L001_R1_001	15	P1
19-032_SC25_S11_L001_R1_001	11	P1
19-032_SC25_S11_L001_R1_001	6	P1
19-032_SC25_S11_L001_R1_001	3.33333333333333	P1
19-032_SC25_S11_L001_R1_001	6.87671232876712	P1
19-032_SC25_S11_L001_R1_001	3.84615384615385	P1
19-032_SC25_S11_L001_R1_001	1	P1
19-032_SC25_S11_L001_R1_001	1	P1
19-032_SC25_S11_L001_R1_001	5.4	P1
19-032_SC25_S11_L001_R1_001	1	P1
19-032_SC25_S11_L001_R1_001	2	P1
19-032_SC25_S11_L001_R1_001	3	P1
19-032_SC25_S11_L001_R1_001	6	P1
19-032_SC25_S11_L001_R1_001	10	P1
19-032_SC25_S11_L001_R1_001	1	P1
19-032_SC25_S11_L001_R1_001	1.5	P1
19-032_SC25_S11_L001_R1_001	3.6	P1
19-032_SC25_S11_L001_R1_001	1	P1
19-032_SC25_S11_L001_R1_001	1	P1
19-032_SC25_S11_L001_R1_001	12	P1
19-032_SC25_S11_L001_R1_001	4	P1
19-032_SC25_S11_L001_R1_001	2	P1
19-032_SC25_S11_L001_R1_001	5.6	P1
19-032_SC25_S11_L001_R1_001	4	P1
19-032_SC26_S12_L001_R1_001	2.25	P1
19-032_SC26_S12_L001_R1_001	4	P1
19-032_SC26_S12_L001_R1_001	6	P1
19-032_SC26_S12_L001_R1_001	2	P1
19-032_SC26_S12_L001_R1_001	3.58333333333333	P1
19-032_SC26_S12_L001_R1_001	3.5	P1
19-032_SC26_S12_L001_R1_001	4.33333333333333	P1
19-032_SC26_S12_L001_R1_001	6.5	P1
19-032_SC26_S12_L001_R1_001	1	P1
19-032_SC26_S12_L001_R1_001	5	P1
19-032_SC26_S12_L001_R1_001	4.6	P1
19-032_SC26_S12_L001_R1_001	4	P1
19-032_SC26_S12_L001_R1_001	2	P1
19-032_SC26_S12_L001_R1_001	5.5	P1
19-032_SC26_S12_L001_R1_001	5	P1
19-032_SC26_S12_L001_R1_001	4	P1
19-032_SC26_S12_L001_R1_001	4	P1
19-032_SC26_S12_L001_R1_001	5	P1
19-032_SC26_S12_L001_R1_001	4	P1
19-032_SC26_S12_L001_R1_001	1	P1
19-032_SC26_S12_L001_R1_001	9	P1
19-032_SC26_S12_L001_R1_001	9	P1
19-032_SC26_S12_L001_R1_001	1	P1
19-032_SC26_S12_L001_R1_001	6	P1
19-032_SC26_S12_L001_R1_001	4.48148148148148	P1
19-032_SC26_S12_L001_R1_001	3.2	P1
19-032_SC26_S12_L001_R1_001	1	P1
19-032_SC26_S12_L001_R1_001	1	P1
19-032_SC26_S12_L001_R1_001	2	P1
19-032_SC26_S12_L001_R1_001	1	P1
19-032_SC26_S12_L001_R1_001	5.33333333333333	P1
19-032_SC26_S12_L001_R1_001	6	P1
19-032_SC26_S12_L001_R1_001	6	P1
19-032_SC26_S12_L001_R1_001	6	P1
19-032_SC26_S12_L001_R1_001	6	P1
19-032_SC26_S12_L001_R1_001	8	P1
19-032_SC26_S12_L001_R1_001	1	P1
19-032_SC26_S12_L001_R1_001	2	P1
19-032_SC26_S12_L001_R1_001	1	P1
19-032_SC26_S12_L001_R1_001	4	P1
19-032_SC26_S12_L001_R1_001	6	P1
19-032_SC26_S12_L001_R1_001	5.18181818181818	P1
19-032_SC27_S13_L001_R1_001	2.16666666666667	P1
19-032_SC27_S13_L001_R1_001	5.75	P1
19-032_SC27_S13_L001_R1_001	5	P1
19-032_SC27_S13_L001_R1_001	2	P1
19-032_SC27_S13_L001_R1_001	4.66666666666667	P1
19-032_SC27_S13_L001_R1_001	3.8	P1
19-032_SC27_S13_L001_R1_001	1.5	P1
19-032_SC27_S13_L001_R1_001	1	P1
19-032_SC27_S13_L001_R1_001	8	P1
19-032_SC27_S13_L001_R1_001	1	P1
19-032_SC27_S13_L001_R1_001	4	P1
19-032_SC27_S13_L001_R1_001	1	P1
19-032_SC27_S13_L001_R1_001	11	P1
19-032_SC27_S13_L001_R1_001	7	P1
19-032_SC27_S13_L001_R1_001	6	P1
19-032_SC27_S13_L001_R1_001	3	P1
19-032_SC27_S13_L001_R1_001	5	P1
19-032_SC27_S13_L001_R1_001	2	P1
19-032_SC27_S13_L001_R1_001	7	P1
19-032_SC27_S13_L001_R1_001	5.625	P1
19-032_SC27_S13_L001_R1_001	1	P1
19-032_SC27_S13_L001_R1_001	1	P1
19-032_SC27_S13_L001_R1_001	1	P1
19-032_SC27_S13_L001_R1_001	5	P1
19-032_SC27_S13_L001_R1_001	1	P1
19-032_SC27_S13_L001_R1_001	3	P1
19-032_SC27_S13_L001_R1_001	5	P1
19-032_SC27_S13_L001_R1_001	3	P1
19-032_SC28_S14_L001_R1_001	1	P1
19-032_SC28_S14_L001_R1_001	2.8	P1
19-032_SC28_S14_L001_R1_001	1	P1
19-032_SC28_S14_L001_R1_001	3	P1
19-032_SC28_S14_L001_R1_001	5	P1
19-032_SC28_S14_L001_R1_001	4	P1
19-032_SC29_S15_L001_R1_001	3.76744186046512	P1
19-032_SC29_S15_L001_R1_001	3.45454545454545	P1
19-032_SC29_S15_L001_R1_001	1	P1
19-032_SC29_S15_L001_R1_001	1.8	P1
19-032_SC29_S15_L001_R1_001	4	P1
19-032_SC29_S15_L001_R1_001	2.71428571428571	P1
19-032_SC29_S15_L001_R1_001	4	P1
19-032_SC29_S15_L001_R1_001	4.33333333333333	P1
19-032_SC29_S15_L001_R1_001	4	P1
19-032_SC29_S15_L001_R1_001	7	P1
19-032_SC29_S15_L001_R1_001	3.625	P1
19-032_SC29_S15_L001_R1_001	1	P1
19-032_SC29_S15_L001_R1_001	4	P1
19-032_SC29_S15_L001_R1_001	3	P1
19-032_SC29_S15_L001_R1_001	4	P1
19-032_SC29_S15_L001_R1_001	9	P1
19-032_SC29_S15_L001_R1_001	3.6	P1
19-032_SC29_S15_L001_R1_001	7	P1
19-032_SC29_S15_L001_R1_001	7	P1
19-032_SC29_S15_L001_R1_001	3	P1
19-032_SC29_S15_L001_R1_001	1.625	P1
19-032_SC29_S15_L001_R1_001	4	P1
19-032_SC29_S15_L001_R1_001	2	P1
19-032_SC29_S15_L001_R1_001	1	P1
19-032_SC29_S15_L001_R1_001	2	P1
19-032_SC29_S15_L001_R1_001	4	P1
19-032_SC29_S15_L001_R1_001	4	P1
19-032_SC29_S15_L001_R1_001	4.75	P1
19-032_SC29_S15_L001_R1_001	2.5	P1
19-032_SC29_S15_L001_R1_001	1	P1
19-032_SC29_S15_L001_R1_001	4	P1
19-032_SC29_S15_L001_R1_001	1	P1
19-032_SC29_S15_L001_R1_001	1	P1
19-032_SC29_S15_L001_R1_001	3.25	P1
19-032_SC29_S15_L001_R1_001	4	P1
19-032_SC29_S15_L001_R1_001	4	P1
19-032_SC29_S15_L001_R1_001	3	P1
19-032_SC29_S15_L001_R1_001	1	P1
19-032_SC29_S15_L001_R1_001	4	P1
19-032_SC29_S15_L001_R1_001	4.66666666666667	P1
19-032_SC29_S15_L001_R1_001	3.5	P1
19-032_SC29_S15_L001_R1_001	5	P1
19-032_SC29_S15_L001_R1_001	5	P1
19-032_SC29_S15_L001_R1_001	5	P1
19-032_SC29_S15_L001_R1_001	4.10909090909091	P1
19-032_SC29_S15_L001_R1_001	1.5	P1
19-032_SC29_S15_L001_R1_001	4	P1
19-032_SC29_S15_L001_R1_001	2	P1
19-032_SC29_S15_L001_R1_001	6	P1
19-032_SC29_S15_L001_R1_001	2	P1
19-032_SC29_S15_L001_R1_001	3	P1
19-032_SC2_S24_L001_R1_001	4.75757575757576	P1
19-032_SC2_S24_L001_R1_001	4.52380952380952	P1
19-032_SC2_S24_L001_R1_001	3.75	P1
19-032_SC2_S24_L001_R1_001	5.66666666666667	P1
19-032_SC2_S24_L001_R1_001	4.26086956521739	P1
19-032_SC2_S24_L001_R1_001	1	P1
19-032_SC2_S24_L001_R1_001	7.2	P1
19-032_SC2_S24_L001_R1_001	1	P1
19-032_SC2_S24_L001_R1_001	4.05882352941176	P1
19-032_SC2_S24_L001_R1_001	4.5	P1
19-032_SC2_S24_L001_R1_001	7	P1
19-032_SC2_S24_L001_R1_001	2	P1
19-032_SC2_S24_L001_R1_001	4.32258064516129	P1
19-032_SC2_S24_L001_R1_001	5	P1
19-032_SC2_S24_L001_R1_001	1	P1
19-032_SC2_S24_L001_R1_001	5	P1
19-032_SC2_S24_L001_R1_001	5.83333333333333	P1
19-032_SC2_S24_L001_R1_001	5.05555555555556	P1
19-032_SC2_S24_L001_R1_001	3	P1
19-032_SC2_S24_L001_R1_001	10	P1
19-032_SC2_S24_L001_R1_001	4	P1
19-032_SC2_S24_L001_R1_001	7	P1
19-032_SC2_S24_L001_R1_001	3.66666666666667	P1
19-032_SC2_S24_L001_R1_001	4	P1
19-032_SC2_S24_L001_R1_001	5.25	P1
19-032_SC2_S24_L001_R1_001	9	P1
19-032_SC2_S24_L001_R1_001	7.66666666666667	P1
19-032_SC2_S24_L001_R1_001	4.11111111111111	P1
19-032_SC2_S24_L001_R1_001	3	P1
19-032_SC2_S24_L001_R1_001	1	P1
19-032_SC2_S24_L001_R1_001	2.33333333333333	P1
19-032_SC2_S24_L001_R1_001	4	P1
19-032_SC2_S24_L001_R1_001	10	P1
19-032_SC2_S24_L001_R1_001	4.42152466367713	P1
19-032_SC2_S24_L001_R1_001	3.57142857142857	P1
19-032_SC2_S24_L001_R1_001	7	P1
19-032_SC2_S24_L001_R1_001	7	P1
19-032_SC2_S24_L001_R1_001	5	P1
19-032_SC2_S24_L001_R1_001	8	P1
19-032_SC2_S24_L001_R1_001	2.5	P1
19-032_SC2_S24_L001_R1_001	2	P1
19-032_SC2_S24_L001_R1_001	6	P1
19-032_SC2_S24_L001_R1_001	6	P1
19-032_SC2_S24_L001_R1_001	7	P1
19-032_SC2_S24_L001_R1_001	7	P1
19-032_SC2_S24_L001_R1_001	4.66666666666667	P1
19-032_SC30_S16_L001_R1_001	2.6875	P1
19-032_SC30_S16_L001_R1_001	1	P1
19-032_SC30_S16_L001_R1_001	3	P1
19-032_SC30_S16_L001_R1_001	1.42857142857143	P1
19-032_SC30_S16_L001_R1_001	4	P1
19-032_SC30_S16_L001_R1_001	3	P1
19-032_SC30_S16_L001_R1_001	1	P1
19-032_SC30_S16_L001_R1_001	2	P1
19-032_SC30_S16_L001_R1_001	3	P1
19-032_SC30_S16_L001_R1_001	1	P1
19-032_SC30_S16_L001_R1_001	2.58333333333333	P1
19-032_SC30_S16_L001_R1_001	2	P1
19-032_SC30_S16_L001_R1_001	1	P1
19-032_SC30_S16_L001_R1_001	1	P1
19-032_SC30_S16_L001_R1_001	1	P1
19-032_SC30_S16_L001_R1_001	4	P1
19-032_SC30_S16_L001_R1_001	3.13333333333333	P1
19-032_SC30_S16_L001_R1_001	5	P1
19-032_SC30_S16_L001_R1_001	4	P1
19-032_SC30_S16_L001_R1_001	1	P1
19-032_SC30_S16_L001_R1_001	3	P1
19-032_SC30_S16_L001_R1_001	3	P1
19-032_SC30_S16_L001_R1_001	1	P1
19-032_SC30_S16_L001_R1_001	5	P1
19-032_SC31_S17_L001_R1_001	2	P1
19-032_SC31_S17_L001_R1_001	6	P1
19-032_SC31_S17_L001_R1_001	3.375	P1
19-032_SC31_S17_L001_R1_001	1	P1
19-032_SC31_S17_L001_R1_001	5	P1
19-032_SC31_S17_L001_R1_001	8	P1
19-032_SC3_S25_L001_R1_001	5.7785016286645	P1
19-032_SC3_S25_L001_R1_001	4.93617021276596	P1
19-032_SC3_S25_L001_R1_001	4	P1
19-032_SC3_S25_L001_R1_001	6	P1
19-032_SC3_S25_L001_R1_001	5.2948717948718	P1
19-032_SC3_S25_L001_R1_001	3.16666666666667	P1
19-032_SC3_S25_L001_R1_001	5.1	P1
19-032_SC3_S25_L001_R1_001	8	P1
19-032_SC3_S25_L001_R1_001	6.42857142857143	P1
19-032_SC3_S25_L001_R1_001	4	P1
19-032_SC3_S25_L001_R1_001	4.5	P1
19-032_SC3_S25_L001_R1_001	5	P1
19-032_SC3_S25_L001_R1_001	10	P1
19-032_SC3_S25_L001_R1_001	6	P1
19-032_SC3_S25_L001_R1_001	2	P1
19-032_SC3_S25_L001_R1_001	6	P1
19-032_SC3_S25_L001_R1_001	1	P1
19-032_SC3_S25_L001_R1_001	4	P1
19-032_SC3_S25_L001_R1_001	4.625	P1
19-032_SC3_S25_L001_R1_001	1	P1
19-032_SC3_S25_L001_R1_001	3.25	P1
19-032_SC3_S25_L001_R1_001	5	P1
19-032_SC3_S25_L001_R1_001	3	P1
19-032_SC3_S25_L001_R1_001	1	P1
19-032_SC3_S25_L001_R1_001	6.33333333333333	P1
19-032_SC3_S25_L001_R1_001	5.4	P1
19-032_SC3_S25_L001_R1_001	4.33333333333333	P1
19-032_SC3_S25_L001_R1_001	4	P1
19-032_SC3_S25_L001_R1_001	4	P1
19-032_SC3_S25_L001_R1_001	4.8	P1
19-032_SC3_S25_L001_R1_001	2	P1
19-032_SC3_S25_L001_R1_001	6.27272727272727	P1
19-032_SC3_S25_L001_R1_001	4.33333333333333	P1
19-032_SC3_S25_L001_R1_001	4	P1
19-032_SC3_S25_L001_R1_001	4.5	P1
19-032_SC3_S25_L001_R1_001	7	P1
19-032_SC3_S25_L001_R1_001	4	P1
19-032_SC3_S25_L001_R1_001	3.66666666666667	P1
19-032_SC3_S25_L001_R1_001	6	P1
19-032_SC3_S25_L001_R1_001	5.22222222222222	P1
19-032_SC3_S25_L001_R1_001	1	P1
19-032_SC3_S25_L001_R1_001	4.80519480519481	P1
19-032_SC3_S25_L001_R1_001	4.8	P1
19-032_SC3_S25_L001_R1_001	7	P1
19-032_SC3_S25_L001_R1_001	5	P1
19-032_SC3_S25_L001_R1_001	6	P1
19-032_SC3_S25_L001_R1_001	3	P1
19-032_SC3_S25_L001_R1_001	6.75	P1
19-032_SC3_S25_L001_R1_001	2	P1
19-032_SC3_S25_L001_R1_001	3	P1
19-032_SC3_S25_L001_R1_001	5.375	P1
19-032_SC3_S25_L001_R1_001	6	P1
19-032_SC3_S25_L001_R1_001	6	P1
19-032_SC3_S25_L001_R1_001	8	P1
19-032_SC3_S25_L001_R1_001	5.62523540489642	P1
19-032_SC3_S25_L001_R1_001	3	P1
19-032_SC3_S25_L001_R1_001	4.2	P1
19-032_SC3_S25_L001_R1_001	4	P1
19-032_SC3_S25_L001_R1_001	4	P1
19-032_SC3_S25_L001_R1_001	1	P1
19-032_SC3_S25_L001_R1_001	3	P1
19-032_SC3_S25_L001_R1_001	13	P1
19-032_SC3_S25_L001_R1_001	6	P1
19-032_SC3_S25_L001_R1_001	8	P1
19-032_SC3_S25_L001_R1_001	4	P1
19-032_SC3_S25_L001_R1_001	5	P1
19-032_SC3_S25_L001_R1_001	6.5	P1
19-032_SC3_S25_L001_R1_001	5.82758620689655	P1
19-032_SC3_S25_L001_R1_001	2	P1
19-032_SC3_S25_L001_R1_001	3.5	P1
19-032_SC3_S25_L001_R1_001	3.2	P1
19-032_SC3_S25_L001_R1_001	6.55555555555556	P1
19-032_SC4_S26_L001_R1_001	5.7	P1
19-032_SC4_S26_L001_R1_001	8.66666666666667	P1
19-032_SC4_S26_L001_R1_001	5	P1
19-032_SC4_S26_L001_R1_001	6.25	P1
19-032_SC4_S26_L001_R1_001	4	P1
19-032_SC4_S26_L001_R1_001	5.63636363636364	P1
19-032_SC4_S26_L001_R1_001	7	P1
19-032_SC4_S26_L001_R1_001	1	P1
19-032_SC4_S26_L001_R1_001	4	P1
19-032_SC4_S26_L001_R1_001	6	P1
19-032_SC4_S26_L001_R1_001	2	P1
19-032_SC4_S26_L001_R1_001	6	P1
19-032_SC4_S26_L001_R1_001	10	P1
19-032_SC4_S26_L001_R1_001	10	P1
19-032_SC4_S26_L001_R1_001	4	P1
19-032_SC4_S26_L001_R1_001	2	P1
19-032_SC4_S26_L001_R1_001	4.33333333333333	P1
19-032_SC4_S26_L001_R1_001	3	P1
19-032_SC4_S26_L001_R1_001	2.66666666666667	P1
19-032_SC4_S26_L001_R1_001	7	P1
19-032_SC4_S26_L001_R1_001	3	P1
19-032_SC4_S26_L001_R1_001	9	P1
19-032_SC4_S26_L001_R1_001	3	P1
19-032_SC4_S26_L001_R1_001	1	P1
19-032_SC5_S27_L001_R1_001	6.37272727272727	P1
19-032_SC5_S27_L001_R1_001	5.46428571428571	P1
19-032_SC5_S27_L001_R1_001	15	P1
19-032_SC5_S27_L001_R1_001	8.25	P1
19-032_SC5_S27_L001_R1_001	5.14285714285714	P1
19-032_SC5_S27_L001_R1_001	5.39130434782609	P1
19-032_SC5_S27_L001_R1_001	8.75	P1
19-032_SC5_S27_L001_R1_001	5.14814814814815	P1
19-032_SC5_S27_L001_R1_001	9	P1
19-032_SC5_S27_L001_R1_001	17	P1
19-032_SC5_S27_L001_R1_001	4	P1
19-032_SC5_S27_L001_R1_001	5.94117647058824	P1
19-032_SC5_S27_L001_R1_001	7	P1
19-032_SC5_S27_L001_R1_001	1	P1
19-032_SC5_S27_L001_R1_001	7.5	P1
19-032_SC5_S27_L001_R1_001	2	P1
19-032_SC5_S27_L001_R1_001	7	P1
19-032_SC5_S27_L001_R1_001	8	P1
19-032_SC5_S27_L001_R1_001	1	P1
19-032_SC5_S27_L001_R1_001	6.30882352941176	P1
19-032_SC5_S27_L001_R1_001	5.25	P1
19-032_SC5_S27_L001_R1_001	10	P1
19-032_SC5_S27_L001_R1_001	2.66666666666667	P1
19-032_SC5_S27_L001_R1_001	5.5	P1
19-032_SC5_S27_L001_R1_001	10	P1
19-032_SC5_S27_L001_R1_001	8	P1
19-032_SC5_S27_L001_R1_001	8	P1
19-032_SC5_S27_L001_R1_001	6.47727272727273	P1
19-032_SC5_S27_L001_R1_001	5.87179487179487	P1
19-032_SC5_S27_L001_R1_001	5.33333333333333	P1
19-032_SC5_S27_L001_R1_001	4	P1
19-032_SC5_S27_L001_R1_001	9	P1
19-032_SC5_S27_L001_R1_001	1	P1
19-032_SC5_S27_L001_R1_001	4.2	P1
19-032_SC5_S27_L001_R1_001	5	P1
19-032_SC5_S27_L001_R1_001	6	P1
19-032_SC5_S27_L001_R1_001	10.875	P1
19-032_SC5_S27_L001_R1_001	6	P1
19-032_SC5_S27_L001_R1_001	6.5	P1
19-032_SC5_S27_L001_R1_001	4	P1
19-032_SC5_S27_L001_R1_001	1.5	P1
19-032_SC5_S27_L001_R1_001	3	P1
19-032_SC5_S27_L001_R1_001	5	P1
19-032_SC5_S27_L001_R1_001	4.92307692307692	P1
19-032_SC5_S27_L001_R1_001	5.4	P1
19-032_SC5_S27_L001_R1_001	13	P1
19-032_SC5_S27_L001_R1_001	3	P1
19-032_SC5_S27_L001_R1_001	5.16666666666667	P1
19-032_SC5_S27_L001_R1_001	4	P1
19-032_SC5_S27_L001_R1_001	5	P1
19-032_SC5_S27_L001_R1_001	3.7	P1
19-032_SC5_S27_L001_R1_001	9	P1
19-032_SC5_S27_L001_R1_001	4.46666666666667	P1
19-032_SC5_S27_L001_R1_001	4	P1
19-032_SC5_S27_L001_R1_001	1	P1
19-032_SC5_S27_L001_R1_001	6	P1
19-032_SC5_S27_L001_R1_001	8	P1
19-032_SC5_S27_L001_R1_001	6.49872122762148	P1
19-032_SC5_S27_L001_R1_001	3.8	P1
19-032_SC5_S27_L001_R1_001	9.5	P1
19-032_SC5_S27_L001_R1_001	1	P1
19-032_SC5_S27_L001_R1_001	16	P1
19-032_SC5_S27_L001_R1_001	11	P1
19-032_SC5_S27_L001_R1_001	3.5	P1
19-032_SC5_S27_L001_R1_001	1	P1
19-032_SC5_S27_L001_R1_001	5	P1
19-032_SC5_S27_L001_R1_001	9	P1
19-032_SC5_S27_L001_R1_001	2	P1
19-032_SC5_S27_L001_R1_001	7.33333333333333	P1
19-032_SC5_S27_L001_R1_001	6	P1
19-032_SC5_S27_L001_R1_001	3	P1
19-032_SC5_S27_L001_R1_001	13	P1
19-032_SC5_S27_L001_R1_001	5	P1
[truncated: 1,424 more rows]
