# Supplementary material for: Single-cell microRNA sequencing method comparison and application to cell lines and circulating lung tumor cells
Source: Nat Commun. 2021 Jul 14;12:4316. doi: 10.1038/s41467-021-24611-w (PMC8280203; doi:10.1038/s41467-021-24611-w)
Supplement: Supplementary file 13 — Source data [file 41467_2021_24611_MOESM13_ESM.zip › fig4e.txt]

miRNA	Sample	Expression
hsa-miR-375-3p	18-043_SC11_S10_L001_R1_001	0
hsa-miR-26a-5p	18-043_SC11_S10_L001_R1_001	18.8361408882083
hsa-let-7a-5p	18-043_SC11_S10_L001_R1_001	12.7105666156202
hsa-let-7f-5p	18-043_SC11_S10_L001_R1_001	11.0260336906585
hsa-miR-148a-3p	18-043_SC11_S10_L001_R1_001	4.59418070444104
hsa-let-7i-5p	18-043_SC11_S10_L001_R1_001	8.26952526799387
hsa-miR-92a-3p	18-043_SC11_S10_L001_R1_001	3.21592649310873
hsa-let-7b-5p	18-043_SC11_S10_L001_R1_001	1.37825421133231
hsa-let-7g-5p	18-043_SC11_S10_L001_R1_001	4.13476263399694
hsa-miR-26b-5p	18-043_SC11_S10_L001_R1_001	3.21592649310873
hsa-miR-423-5p	18-043_SC11_S10_L001_R1_001	2.29709035222052
hsa-miR-320a-3p	18-043_SC11_S10_L001_R1_001	2.29709035222052
hsa-miR-10a-5p	18-043_SC11_S10_L001_R1_001	0
hsa-let-7d-5p	18-043_SC11_S10_L001_R1_001	2.29709035222052
hsa-miR-182-5p	18-043_SC11_S10_L001_R1_001	0
hsa-miR-423-3p	18-043_SC11_S10_L001_R1_001	0
hsa-let-7e-5p	18-043_SC11_S10_L001_R1_001	0
hsa-miR-200b-3p	18-043_SC11_S10_L001_R1_001	0
hsa-miR-191-5p	18-043_SC11_S10_L001_R1_001	0.918836140888208
hsa-miR-25-3p	18-043_SC11_S10_L001_R1_001	0.918836140888208
hsa-miR-375-3p	18-043_SC12_S11_L001_R1_001	4.1343669250646
hsa-miR-26a-5p	18-043_SC12_S11_L001_R1_001	23.2558139534884
hsa-let-7a-5p	18-043_SC12_S11_L001_R1_001	8.78552971576227
hsa-let-7f-5p	18-043_SC12_S11_L001_R1_001	11.6279069767442
hsa-miR-148a-3p	18-043_SC12_S11_L001_R1_001	6.2015503875969
hsa-let-7i-5p	18-043_SC12_S11_L001_R1_001	6.71834625322997
hsa-miR-92a-3p	18-043_SC12_S11_L001_R1_001	3.10077519379845
hsa-let-7b-5p	18-043_SC12_S11_L001_R1_001	3.10077519379845
hsa-let-7g-5p	18-043_SC12_S11_L001_R1_001	5.16795865633075
hsa-miR-26b-5p	18-043_SC12_S11_L001_R1_001	3.10077519379845
hsa-miR-423-5p	18-043_SC12_S11_L001_R1_001	2.58397932816537
hsa-miR-320a-3p	18-043_SC12_S11_L001_R1_001	2.58397932816537
hsa-miR-10a-5p	18-043_SC12_S11_L001_R1_001	1.03359173126615
hsa-let-7d-5p	18-043_SC12_S11_L001_R1_001	0.516795865633075
hsa-miR-182-5p	18-043_SC12_S11_L001_R1_001	0
hsa-miR-423-3p	18-043_SC12_S11_L001_R1_001	1.03359173126615
hsa-let-7e-5p	18-043_SC12_S11_L001_R1_001	0
hsa-miR-200b-3p	18-043_SC12_S11_L001_R1_001	0
hsa-miR-191-5p	18-043_SC12_S11_L001_R1_001	0.516795865633075
hsa-miR-25-3p	18-043_SC12_S11_L001_R1_001	1.03359173126615
hsa-miR-375-3p	18-043_SC18_S15_L001_R1_001	10.6870229007634
hsa-miR-26a-5p	18-043_SC18_S15_L001_R1_001	25.9541984732824
hsa-let-7a-5p	18-043_SC18_S15_L001_R1_001	4.58015267175573
hsa-let-7f-5p	18-043_SC18_S15_L001_R1_001	1.52671755725191
hsa-miR-148a-3p	18-043_SC18_S15_L001_R1_001	4.58015267175573
hsa-let-7i-5p	18-043_SC18_S15_L001_R1_001	1.52671755725191
hsa-miR-92a-3p	18-043_SC18_S15_L001_R1_001	5.34351145038168
hsa-let-7b-5p	18-043_SC18_S15_L001_R1_001	4.58015267175573
hsa-let-7g-5p	18-043_SC18_S15_L001_R1_001	1.52671755725191
hsa-miR-26b-5p	18-043_SC18_S15_L001_R1_001	1.52671755725191
hsa-miR-423-5p	18-043_SC18_S15_L001_R1_001	10.6870229007634
hsa-miR-320a-3p	18-043_SC18_S15_L001_R1_001	0
hsa-miR-10a-5p	18-043_SC18_S15_L001_R1_001	0
hsa-let-7d-5p	18-043_SC18_S15_L001_R1_001	0
hsa-miR-182-5p	18-043_SC18_S15_L001_R1_001	0
hsa-miR-423-3p	18-043_SC18_S15_L001_R1_001	0
hsa-let-7e-5p	18-043_SC18_S15_L001_R1_001	1.52671755725191
hsa-miR-200b-3p	18-043_SC18_S15_L001_R1_001	0
hsa-miR-191-5p	18-043_SC18_S15_L001_R1_001	1.52671755725191
hsa-miR-25-3p	18-043_SC18_S15_L001_R1_001	0
hsa-miR-375-3p	18-043_SC1_S1_L001_R1_001	0.334448160535117
hsa-miR-26a-5p	18-043_SC1_S1_L001_R1_001	18.561872909699
hsa-let-7a-5p	18-043_SC1_S1_L001_R1_001	12.0401337792642
hsa-let-7f-5p	18-043_SC1_S1_L001_R1_001	10.0334448160535
hsa-miR-148a-3p	18-043_SC1_S1_L001_R1_001	3.67892976588629
hsa-let-7i-5p	18-043_SC1_S1_L001_R1_001	4.34782608695652
hsa-miR-92a-3p	18-043_SC1_S1_L001_R1_001	4.0133779264214
hsa-let-7b-5p	18-043_SC1_S1_L001_R1_001	3.34448160535117
hsa-let-7g-5p	18-043_SC1_S1_L001_R1_001	3.34448160535117
hsa-miR-26b-5p	18-043_SC1_S1_L001_R1_001	3.01003344481605
hsa-miR-423-5p	18-043_SC1_S1_L001_R1_001	0.668896321070234
hsa-miR-320a-3p	18-043_SC1_S1_L001_R1_001	1.33779264214047
hsa-miR-10a-5p	18-043_SC1_S1_L001_R1_001	0
hsa-let-7d-5p	18-043_SC1_S1_L001_R1_001	1.00334448160535
hsa-miR-182-5p	18-043_SC1_S1_L001_R1_001	0
hsa-miR-423-3p	18-043_SC1_S1_L001_R1_001	2.0066889632107
hsa-let-7e-5p	18-043_SC1_S1_L001_R1_001	1.67224080267559
hsa-miR-200b-3p	18-043_SC1_S1_L001_R1_001	0
hsa-miR-191-5p	18-043_SC1_S1_L001_R1_001	0.334448160535117
hsa-miR-25-3p	18-043_SC1_S1_L001_R1_001	1.33779264214047
hsa-miR-375-3p	18-043_SC2_S2_L001_R1_001	0.294550810014728
hsa-miR-26a-5p	18-043_SC2_S2_L001_R1_001	16.7893961708395
hsa-let-7a-5p	18-043_SC2_S2_L001_R1_001	10.6038291605302
hsa-let-7f-5p	18-043_SC2_S2_L001_R1_001	11.9293078055965
hsa-miR-148a-3p	18-043_SC2_S2_L001_R1_001	6.18556701030928
hsa-let-7i-5p	18-043_SC2_S2_L001_R1_001	5.89101620029455
hsa-miR-92a-3p	18-043_SC2_S2_L001_R1_001	5.15463917525773
hsa-let-7b-5p	18-043_SC2_S2_L001_R1_001	2.06185567010309
hsa-let-7g-5p	18-043_SC2_S2_L001_R1_001	6.48011782032401
hsa-miR-26b-5p	18-043_SC2_S2_L001_R1_001	3.82916053019146
hsa-miR-423-5p	18-043_SC2_S2_L001_R1_001	3.82916053019146
hsa-miR-320a-3p	18-043_SC2_S2_L001_R1_001	1.76730486008837
hsa-miR-10a-5p	18-043_SC2_S2_L001_R1_001	0.294550810014728
hsa-let-7d-5p	18-043_SC2_S2_L001_R1_001	1.76730486008837
hsa-miR-182-5p	18-043_SC2_S2_L001_R1_001	0
hsa-miR-423-3p	18-043_SC2_S2_L001_R1_001	0
hsa-let-7e-5p	18-043_SC2_S2_L001_R1_001	0.589101620029455
hsa-miR-200b-3p	18-043_SC2_S2_L001_R1_001	0
hsa-miR-191-5p	18-043_SC2_S2_L001_R1_001	0
hsa-miR-25-3p	18-043_SC2_S2_L001_R1_001	1.76730486008837
hsa-miR-375-3p	18-043_SC3_S3_L001_R1_001	0
hsa-miR-26a-5p	18-043_SC3_S3_L001_R1_001	8.33333333333333
hsa-let-7a-5p	18-043_SC3_S3_L001_R1_001	18.0555555555556
hsa-let-7f-5p	18-043_SC3_S3_L001_R1_001	5.55555555555556
hsa-miR-148a-3p	18-043_SC3_S3_L001_R1_001	19.4444444444444
hsa-let-7i-5p	18-043_SC3_S3_L001_R1_001	6.94444444444445
hsa-miR-92a-3p	18-043_SC3_S3_L001_R1_001	0
hsa-let-7b-5p	18-043_SC3_S3_L001_R1_001	2.77777777777778
hsa-let-7g-5p	18-043_SC3_S3_L001_R1_001	1.38888888888889
hsa-miR-26b-5p	18-043_SC3_S3_L001_R1_001	2.77777777777778
hsa-miR-423-5p	18-043_SC3_S3_L001_R1_001	4.16666666666667
hsa-miR-320a-3p	18-043_SC3_S3_L001_R1_001	2.77777777777778
hsa-miR-10a-5p	18-043_SC3_S3_L001_R1_001	1.38888888888889
hsa-let-7d-5p	18-043_SC3_S3_L001_R1_001	1.38888888888889
hsa-miR-182-5p	18-043_SC3_S3_L001_R1_001	0
hsa-miR-423-3p	18-043_SC3_S3_L001_R1_001	1.38888888888889
hsa-let-7e-5p	18-043_SC3_S3_L001_R1_001	4.16666666666667
hsa-miR-200b-3p	18-043_SC3_S3_L001_R1_001	0
hsa-miR-191-5p	18-043_SC3_S3_L001_R1_001	0
hsa-miR-25-3p	18-043_SC3_S3_L001_R1_001	0
hsa-miR-375-3p	18-043_SC4_S4_L001_R1_001	2.94117647058824
hsa-miR-26a-5p	18-043_SC4_S4_L001_R1_001	22.3529411764706
hsa-let-7a-5p	18-043_SC4_S4_L001_R1_001	7.05882352941176
hsa-let-7f-5p	18-043_SC4_S4_L001_R1_001	10.5882352941176
hsa-miR-148a-3p	18-043_SC4_S4_L001_R1_001	2.94117647058824
hsa-let-7i-5p	18-043_SC4_S4_L001_R1_001	9.41176470588235
hsa-miR-92a-3p	18-043_SC4_S4_L001_R1_001	1.76470588235294
hsa-let-7b-5p	18-043_SC4_S4_L001_R1_001	2.35294117647059
hsa-let-7g-5p	18-043_SC4_S4_L001_R1_001	5.88235294117647
hsa-miR-26b-5p	18-043_SC4_S4_L001_R1_001	1.17647058823529
hsa-miR-423-5p	18-043_SC4_S4_L001_R1_001	1.17647058823529
hsa-miR-320a-3p	18-043_SC4_S4_L001_R1_001	0.588235294117647
hsa-miR-10a-5p	18-043_SC4_S4_L001_R1_001	3.52941176470588
hsa-let-7d-5p	18-043_SC4_S4_L001_R1_001	0
hsa-miR-182-5p	18-043_SC4_S4_L001_R1_001	0.588235294117647
hsa-miR-423-3p	18-043_SC4_S4_L001_R1_001	1.17647058823529
hsa-let-7e-5p	18-043_SC4_S4_L001_R1_001	0.588235294117647
hsa-miR-200b-3p	18-043_SC4_S4_L001_R1_001	0
hsa-miR-191-5p	18-043_SC4_S4_L001_R1_001	0
hsa-miR-25-3p	18-043_SC4_S4_L001_R1_001	1.17647058823529
hsa-miR-375-3p	18-043_SC6_S5_L001_R1_001	0
hsa-miR-26a-5p	18-043_SC6_S5_L001_R1_001	15.8690176322418
hsa-let-7a-5p	18-043_SC6_S5_L001_R1_001	14.6095717884131
hsa-let-7f-5p	18-043_SC6_S5_L001_R1_001	13.8539042821159
hsa-miR-148a-3p	18-043_SC6_S5_L001_R1_001	8.06045340050378
hsa-let-7i-5p	18-043_SC6_S5_L001_R1_001	8.06045340050378
hsa-miR-92a-3p	18-043_SC6_S5_L001_R1_001	2.01511335012594
hsa-let-7b-5p	18-043_SC6_S5_L001_R1_001	3.02267002518892
hsa-let-7g-5p	18-043_SC6_S5_L001_R1_001	3.5264483627204
hsa-miR-26b-5p	18-043_SC6_S5_L001_R1_001	0.503778337531486
hsa-miR-423-5p	18-043_SC6_S5_L001_R1_001	2.51889168765743
hsa-miR-320a-3p	18-043_SC6_S5_L001_R1_001	2.01511335012594
hsa-miR-10a-5p	18-043_SC6_S5_L001_R1_001	0
hsa-let-7d-5p	18-043_SC6_S5_L001_R1_001	3.02267002518892
hsa-miR-182-5p	18-043_SC6_S5_L001_R1_001	0
hsa-miR-423-3p	18-043_SC6_S5_L001_R1_001	1.00755667506297
hsa-let-7e-5p	18-043_SC6_S5_L001_R1_001	0
hsa-miR-200b-3p	18-043_SC6_S5_L001_R1_001	0
hsa-miR-191-5p	18-043_SC6_S5_L001_R1_001	1.00755667506297
hsa-miR-25-3p	18-043_SC6_S5_L001_R1_001	1.51133501259446
hsa-miR-375-3p	18-043_SC7_S6_L001_R1_001	0.543478260869565
hsa-miR-26a-5p	18-043_SC7_S6_L001_R1_001	20.6521739130435
hsa-let-7a-5p	18-043_SC7_S6_L001_R1_001	10.8695652173913
hsa-let-7f-5p	18-043_SC7_S6_L001_R1_001	12.7717391304348
hsa-miR-148a-3p	18-043_SC7_S6_L001_R1_001	4.89130434782609
hsa-let-7i-5p	18-043_SC7_S6_L001_R1_001	2.71739130434783
hsa-miR-92a-3p	18-043_SC7_S6_L001_R1_001	1.90217391304348
hsa-let-7b-5p	18-043_SC7_S6_L001_R1_001	1.08695652173913
hsa-let-7g-5p	18-043_SC7_S6_L001_R1_001	6.52173913043478
hsa-miR-26b-5p	18-043_SC7_S6_L001_R1_001	5.43478260869565
hsa-miR-423-5p	18-043_SC7_S6_L001_R1_001	3.80434782608696
hsa-miR-320a-3p	18-043_SC7_S6_L001_R1_001	1.6304347826087
hsa-miR-10a-5p	18-043_SC7_S6_L001_R1_001	0
hsa-let-7d-5p	18-043_SC7_S6_L001_R1_001	0
hsa-miR-182-5p	18-043_SC7_S6_L001_R1_001	0.543478260869565
hsa-miR-423-3p	18-043_SC7_S6_L001_R1_001	1.6304347826087
hsa-let-7e-5p	18-043_SC7_S6_L001_R1_001	0
hsa-miR-200b-3p	18-043_SC7_S6_L001_R1_001	0
hsa-miR-191-5p	18-043_SC7_S6_L001_R1_001	0
hsa-miR-25-3p	18-043_SC7_S6_L001_R1_001	0
hsa-miR-375-3p	18-043_SC8_S7_L001_R1_001	0.571428571428571
hsa-miR-26a-5p	18-043_SC8_S7_L001_R1_001	12.5714285714286
hsa-let-7a-5p	18-043_SC8_S7_L001_R1_001	15.4285714285714
hsa-let-7f-5p	18-043_SC8_S7_L001_R1_001	12.5714285714286
hsa-miR-148a-3p	18-043_SC8_S7_L001_R1_001	8
hsa-let-7i-5p	18-043_SC8_S7_L001_R1_001	5.71428571428571
hsa-miR-92a-3p	18-043_SC8_S7_L001_R1_001	3.42857142857143
hsa-let-7b-5p	18-043_SC8_S7_L001_R1_001	3.42857142857143
hsa-let-7g-5p	18-043_SC8_S7_L001_R1_001	3.42857142857143
hsa-miR-26b-5p	18-043_SC8_S7_L001_R1_001	2.85714285714286
hsa-miR-423-5p	18-043_SC8_S7_L001_R1_001	1.71428571428571
hsa-miR-320a-3p	18-043_SC8_S7_L001_R1_001	0.571428571428571
hsa-miR-10a-5p	18-043_SC8_S7_L001_R1_001	0
hsa-let-7d-5p	18-043_SC8_S7_L001_R1_001	1.14285714285714
hsa-miR-182-5p	18-043_SC8_S7_L001_R1_001	0
hsa-miR-423-3p	18-043_SC8_S7_L001_R1_001	0.571428571428571
hsa-let-7e-5p	18-043_SC8_S7_L001_R1_001	2.85714285714286
hsa-miR-200b-3p	18-043_SC8_S7_L001_R1_001	0.571428571428571
hsa-miR-191-5p	18-043_SC8_S7_L001_R1_001	0
hsa-miR-25-3p	18-043_SC8_S7_L001_R1_001	0.571428571428571
hsa-miR-375-3p	18-043_SC9_S8_L001_R1_001	0
hsa-miR-26a-5p	18-043_SC9_S8_L001_R1_001	18.1434599156118
hsa-let-7a-5p	18-043_SC9_S8_L001_R1_001	13.5021097046414
hsa-let-7f-5p	18-043_SC9_S8_L001_R1_001	12.6582278481013
hsa-miR-148a-3p	18-043_SC9_S8_L001_R1_001	5.90717299578059
hsa-let-7i-5p	18-043_SC9_S8_L001_R1_001	4.21940928270042
hsa-miR-92a-3p	18-043_SC9_S8_L001_R1_001	2.10970464135021
hsa-let-7b-5p	18-043_SC9_S8_L001_R1_001	2.10970464135021
hsa-let-7g-5p	18-043_SC9_S8_L001_R1_001	3.79746835443038
hsa-miR-26b-5p	18-043_SC9_S8_L001_R1_001	2.53164556962025
hsa-miR-423-5p	18-043_SC9_S8_L001_R1_001	2.10970464135021
hsa-miR-320a-3p	18-043_SC9_S8_L001_R1_001	1.68776371308017
hsa-miR-10a-5p	18-043_SC9_S8_L001_R1_001	0
hsa-let-7d-5p	18-043_SC9_S8_L001_R1_001	1.68776371308017
hsa-miR-182-5p	18-043_SC9_S8_L001_R1_001	0
hsa-miR-423-3p	18-043_SC9_S8_L001_R1_001	0.843881856540084
hsa-let-7e-5p	18-043_SC9_S8_L001_R1_001	0.843881856540084
hsa-miR-200b-3p	18-043_SC9_S8_L001_R1_001	0
hsa-miR-191-5p	18-043_SC9_S8_L001_R1_001	0.421940928270042
hsa-miR-25-3p	18-043_SC9_S8_L001_R1_001	2.9535864978903
hsa-miR-375-3p	19-020_SC2_S21_L001_R1_001	0.27919962773383
hsa-miR-26a-5p	19-020_SC2_S21_L001_R1_001	9.77198697068404
hsa-let-7a-5p	19-020_SC2_S21_L001_R1_001	13.8669148441135
hsa-let-7f-5p	19-020_SC2_S21_L001_R1_001	11.5867845509539
hsa-miR-148a-3p	19-020_SC2_S21_L001_R1_001	2.51279664960447
hsa-let-7i-5p	19-020_SC2_S21_L001_R1_001	2.7919962773383
hsa-miR-92a-3p	19-020_SC2_S21_L001_R1_001	13.6807817589577
hsa-let-7b-5p	19-020_SC2_S21_L001_R1_001	1.95439739413681
hsa-let-7g-5p	19-020_SC2_S21_L001_R1_001	0.837598883201489
hsa-miR-26b-5p	19-020_SC2_S21_L001_R1_001	1.95439739413681
hsa-miR-423-5p	19-020_SC2_S21_L001_R1_001	1.67519776640298
hsa-miR-320a-3p	19-020_SC2_S21_L001_R1_001	1.95439739413681
hsa-miR-10a-5p	19-020_SC2_S21_L001_R1_001	0.837598883201489
hsa-let-7d-5p	19-020_SC2_S21_L001_R1_001	3.90879478827362
hsa-miR-182-5p	19-020_SC2_S21_L001_R1_001	0.27919962773383
hsa-miR-423-3p	19-020_SC2_S21_L001_R1_001	1.39599813866915
hsa-let-7e-5p	19-020_SC2_S21_L001_R1_001	1.95439739413681
hsa-miR-200b-3p	19-020_SC2_S21_L001_R1_001	0
hsa-miR-191-5p	19-020_SC2_S21_L001_R1_001	0.27919962773383
hsa-miR-25-3p	19-020_SC2_S21_L001_R1_001	0.558399255467659
hsa-miR-375-3p	19-020_SC6_S22_L001_R1_001	0
hsa-miR-26a-5p	19-020_SC6_S22_L001_R1_001	22.7272727272727
hsa-let-7a-5p	19-020_SC6_S22_L001_R1_001	8.18181818181818
hsa-let-7f-5p	19-020_SC6_S22_L001_R1_001	7.27272727272727
hsa-miR-148a-3p	19-020_SC6_S22_L001_R1_001	3.63636363636364
hsa-let-7i-5p	19-020_SC6_S22_L001_R1_001	2.72727272727273
hsa-miR-92a-3p	19-020_SC6_S22_L001_R1_001	1.81818181818182
hsa-let-7b-5p	19-020_SC6_S22_L001_R1_001	2.72727272727273
hsa-let-7g-5p	19-020_SC6_S22_L001_R1_001	3.63636363636364
hsa-miR-26b-5p	19-020_SC6_S22_L001_R1_001	2.72727272727273
hsa-miR-423-5p	19-020_SC6_S22_L001_R1_001	1.81818181818182
hsa-miR-320a-3p	19-020_SC6_S22_L001_R1_001	3.63636363636364
hsa-miR-10a-5p	19-020_SC6_S22_L001_R1_001	0
hsa-let-7d-5p	19-020_SC6_S22_L001_R1_001	0
hsa-miR-182-5p	19-020_SC6_S22_L001_R1_001	0
hsa-miR-423-3p	19-020_SC6_S22_L001_R1_001	1.81818181818182
hsa-let-7e-5p	19-020_SC6_S22_L001_R1_001	0
hsa-miR-200b-3p	19-020_SC6_S22_L001_R1_001	0
hsa-miR-191-5p	19-020_SC6_S22_L001_R1_001	0.909090909090909
hsa-miR-25-3p	19-020_SC6_S22_L001_R1_001	0.909090909090909
hsa-miR-375-3p	19-032_SC10_S31_L001_R1_001	1.59362549800797
hsa-miR-26a-5p	19-032_SC10_S31_L001_R1_001	25.0996015936255
hsa-let-7a-5p	19-032_SC10_S31_L001_R1_001	15.9362549800797
hsa-let-7f-5p	19-032_SC10_S31_L001_R1_001	14.3426294820717
hsa-miR-148a-3p	19-032_SC10_S31_L001_R1_001	3.98406374501992
hsa-let-7i-5p	19-032_SC10_S31_L001_R1_001	6.37450199203187
hsa-miR-92a-3p	19-032_SC10_S31_L001_R1_001	1.59362549800797
hsa-let-7b-5p	19-032_SC10_S31_L001_R1_001	0
hsa-let-7g-5p	19-032_SC10_S31_L001_R1_001	3.18725099601594
hsa-miR-26b-5p	19-032_SC10_S31_L001_R1_001	3.98406374501992
hsa-miR-423-5p	19-032_SC10_S31_L001_R1_001	0.796812749003984
hsa-miR-320a-3p	19-032_SC10_S31_L001_R1_001	1.59362549800797
hsa-miR-10a-5p	19-032_SC10_S31_L001_R1_001	0
hsa-let-7d-5p	19-032_SC10_S31_L001_R1_001	0.796812749003984
hsa-miR-182-5p	19-032_SC10_S31_L001_R1_001	0
hsa-miR-423-3p	19-032_SC10_S31_L001_R1_001	2.39043824701195
hsa-let-7e-5p	19-032_SC10_S31_L001_R1_001	0
hsa-miR-200b-3p	19-032_SC10_S31_L001_R1_001	0
hsa-miR-191-5p	19-032_SC10_S31_L001_R1_001	0
hsa-miR-25-3p	19-032_SC10_S31_L001_R1_001	0
hsa-miR-375-3p	19-032_SC12_S33_L001_R1_001	49.7473997028232
hsa-miR-26a-5p	19-032_SC12_S33_L001_R1_001	3.7444279346211
hsa-let-7a-5p	19-032_SC12_S33_L001_R1_001	9.15304606240713
hsa-let-7f-5p	19-032_SC12_S33_L001_R1_001	3.38781575037147
hsa-miR-148a-3p	19-032_SC12_S33_L001_R1_001	6.77563150074294
hsa-let-7i-5p	19-032_SC12_S33_L001_R1_001	1.42644873699851
hsa-miR-92a-3p	19-032_SC12_S33_L001_R1_001	1.15898959881129
hsa-let-7b-5p	19-032_SC12_S33_L001_R1_001	3.56612184249629
hsa-let-7g-5p	19-032_SC12_S33_L001_R1_001	0
hsa-miR-26b-5p	19-032_SC12_S33_L001_R1_001	0.356612184249629
hsa-miR-423-5p	19-032_SC12_S33_L001_R1_001	0.356612184249629
hsa-miR-320a-3p	19-032_SC12_S33_L001_R1_001	1.42644873699851
hsa-miR-10a-5p	19-032_SC12_S33_L001_R1_001	1.2481426448737
hsa-let-7d-5p	19-032_SC12_S33_L001_R1_001	0.356612184249629
hsa-miR-182-5p	19-032_SC12_S33_L001_R1_001	1.96136701337296
hsa-miR-423-3p	19-032_SC12_S33_L001_R1_001	0.534918276374443
hsa-let-7e-5p	19-032_SC12_S33_L001_R1_001	1.42644873699851
hsa-miR-200b-3p	19-032_SC12_S33_L001_R1_001	1.2481426448737
hsa-miR-191-5p	19-032_SC12_S33_L001_R1_001	0.178306092124814
hsa-miR-25-3p	19-032_SC12_S33_L001_R1_001	0.713224368499257
hsa-miR-375-3p	19-032_SC13_S1_L001_R1_001	18.3861082737487
hsa-miR-26a-5p	19-032_SC13_S1_L001_R1_001	18.0796731358529
hsa-let-7a-5p	19-032_SC13_S1_L001_R1_001	6.53728294177732
hsa-let-7f-5p	19-032_SC13_S1_L001_R1_001	7.6608784473953
hsa-miR-148a-3p	19-032_SC13_S1_L001_R1_001	7.35444330949949
hsa-let-7i-5p	19-032_SC13_S1_L001_R1_001	3.06435137895812
hsa-miR-92a-3p	19-032_SC13_S1_L001_R1_001	0.919305413687436
hsa-let-7b-5p	19-032_SC13_S1_L001_R1_001	3.06435137895812
hsa-let-7g-5p	19-032_SC13_S1_L001_R1_001	1.83861082737487
hsa-miR-26b-5p	19-032_SC13_S1_L001_R1_001	1.22574055158325
hsa-miR-423-5p	19-032_SC13_S1_L001_R1_001	1.83861082737487
hsa-miR-320a-3p	19-032_SC13_S1_L001_R1_001	0.612870275791624
hsa-miR-10a-5p	19-032_SC13_S1_L001_R1_001	1.22574055158325
hsa-let-7d-5p	19-032_SC13_S1_L001_R1_001	0.612870275791624
hsa-miR-182-5p	19-032_SC13_S1_L001_R1_001	0.612870275791624
hsa-miR-423-3p	19-032_SC13_S1_L001_R1_001	0.612870275791624
hsa-let-7e-5p	19-032_SC13_S1_L001_R1_001	0.612870275791624
hsa-miR-200b-3p	19-032_SC13_S1_L001_R1_001	0.612870275791624
hsa-miR-191-5p	19-032_SC13_S1_L001_R1_001	1.22574055158325
hsa-miR-25-3p	19-032_SC13_S1_L001_R1_001	0
hsa-miR-375-3p	19-032_SC14_S2_L001_R1_001	36.9924812030075
hsa-miR-26a-5p	19-032_SC14_S2_L001_R1_001	5.54887218045113
hsa-let-7a-5p	19-032_SC14_S2_L001_R1_001	9.59398496240602
hsa-let-7f-5p	19-032_SC14_S2_L001_R1_001	3.24812030075188
hsa-miR-148a-3p	19-032_SC14_S2_L001_R1_001	8.30075187969925
hsa-let-7i-5p	19-032_SC14_S2_L001_R1_001	1.44360902255639
hsa-miR-92a-3p	19-032_SC14_S2_L001_R1_001	1.66917293233083
hsa-let-7b-5p	19-032_SC14_S2_L001_R1_001	4.69172932330827
hsa-let-7g-5p	19-032_SC14_S2_L001_R1_001	0.992481203007519
hsa-miR-26b-5p	19-032_SC14_S2_L001_R1_001	1.08270676691729
hsa-miR-423-5p	19-032_SC14_S2_L001_R1_001	0.360902255639098
hsa-miR-320a-3p	19-032_SC14_S2_L001_R1_001	1.08270676691729
hsa-miR-10a-5p	19-032_SC14_S2_L001_R1_001	3.06766917293233
hsa-let-7d-5p	19-032_SC14_S2_L001_R1_001	0.451127819548872
hsa-miR-182-5p	19-032_SC14_S2_L001_R1_001	1.89473684210526
hsa-miR-423-3p	19-032_SC14_S2_L001_R1_001	0.81203007518797
hsa-let-7e-5p	19-032_SC14_S2_L001_R1_001	2.07518796992481
hsa-miR-200b-3p	19-032_SC14_S2_L001_R1_001	0.81203007518797
hsa-miR-191-5p	19-032_SC14_S2_L001_R1_001	0
hsa-miR-25-3p	19-032_SC14_S2_L001_R1_001	0.721804511278195
hsa-miR-375-3p	19-032_SC15_S3_L001_R1_001	32.1243523316062
hsa-miR-26a-5p	19-032_SC15_S3_L001_R1_001	8.63557858376511
hsa-let-7a-5p	19-032_SC15_S3_L001_R1_001	6.21761658031088
hsa-let-7f-5p	19-032_SC15_S3_L001_R1_001	6.56303972366149
hsa-miR-148a-3p	19-032_SC15_S3_L001_R1_001	8.29015544041451
hsa-let-7i-5p	19-032_SC15_S3_L001_R1_001	2.07253886010363
hsa-miR-92a-3p	19-032_SC15_S3_L001_R1_001	0.863557858376511
hsa-let-7b-5p	19-032_SC15_S3_L001_R1_001	3.79965457685665
hsa-let-7g-5p	19-032_SC15_S3_L001_R1_001	0.690846286701209
hsa-miR-26b-5p	19-032_SC15_S3_L001_R1_001	1.03626943005181
hsa-miR-423-5p	19-032_SC15_S3_L001_R1_001	1.03626943005181
hsa-miR-320a-3p	19-032_SC15_S3_L001_R1_001	1.38169257340242
hsa-miR-10a-5p	19-032_SC15_S3_L001_R1_001	0.345423143350605
hsa-let-7d-5p	19-032_SC15_S3_L001_R1_001	1.38169257340242
hsa-miR-182-5p	19-032_SC15_S3_L001_R1_001	1.03626943005181
hsa-miR-423-3p	19-032_SC15_S3_L001_R1_001	0.690846286701209
hsa-let-7e-5p	19-032_SC15_S3_L001_R1_001	1.03626943005181
hsa-miR-200b-3p	19-032_SC15_S3_L001_R1_001	1.03626943005181
hsa-miR-191-5p	19-032_SC15_S3_L001_R1_001	0.345423143350605
hsa-miR-25-3p	19-032_SC15_S3_L001_R1_001	0
hsa-miR-375-3p	19-032_SC16_S4_L001_R1_001	0.436681222707424
hsa-miR-26a-5p	19-032_SC16_S4_L001_R1_001	17.0305676855895
hsa-let-7a-5p	19-032_SC16_S4_L001_R1_001	11.353711790393
hsa-let-7f-5p	19-032_SC16_S4_L001_R1_001	10.0436681222707
hsa-miR-148a-3p	19-032_SC16_S4_L001_R1_001	2.62008733624454
hsa-let-7i-5p	19-032_SC16_S4_L001_R1_001	3.93013100436681
hsa-miR-92a-3p	19-032_SC16_S4_L001_R1_001	1.52838427947598
hsa-let-7b-5p	19-032_SC16_S4_L001_R1_001	3.49344978165939
hsa-let-7g-5p	19-032_SC16_S4_L001_R1_001	7.86026200873363
hsa-miR-26b-5p	19-032_SC16_S4_L001_R1_001	3.05676855895197
hsa-miR-423-5p	19-032_SC16_S4_L001_R1_001	0.436681222707424
hsa-miR-320a-3p	19-032_SC16_S4_L001_R1_001	0.436681222707424
hsa-miR-10a-5p	19-032_SC16_S4_L001_R1_001	0
hsa-let-7d-5p	19-032_SC16_S4_L001_R1_001	3.05676855895197
hsa-miR-182-5p	19-032_SC16_S4_L001_R1_001	0
hsa-miR-423-3p	19-032_SC16_S4_L001_R1_001	3.49344978165939
hsa-let-7e-5p	19-032_SC16_S4_L001_R1_001	0
hsa-miR-200b-3p	19-032_SC16_S4_L001_R1_001	0
hsa-miR-191-5p	19-032_SC16_S4_L001_R1_001	1.31004366812227
hsa-miR-25-3p	19-032_SC16_S4_L001_R1_001	0.873362445414847
hsa-miR-375-3p	19-032_SC17_S5_L001_R1_001	29.1165491497304
hsa-miR-26a-5p	19-032_SC17_S5_L001_R1_001	5.97262546661137
hsa-let-7a-5p	19-032_SC17_S5_L001_R1_001	8.54417254251348
hsa-let-7f-5p	19-032_SC17_S5_L001_R1_001	5.59933637494815
hsa-miR-148a-3p	19-032_SC17_S5_L001_R1_001	6.71920364993779
hsa-let-7i-5p	19-032_SC17_S5_L001_R1_001	1.2442969722107
hsa-miR-92a-3p	19-032_SC17_S5_L001_R1_001	3.11074243052675
hsa-let-7b-5p	19-032_SC17_S5_L001_R1_001	2.73745333886354
hsa-let-7g-5p	19-032_SC17_S5_L001_R1_001	1.2442969722107
hsa-miR-26b-5p	19-032_SC17_S5_L001_R1_001	0.995437577768561
hsa-miR-423-5p	19-032_SC17_S5_L001_R1_001	0.746578183326421
hsa-miR-320a-3p	19-032_SC17_S5_L001_R1_001	1.49315636665284
hsa-miR-10a-5p	19-032_SC17_S5_L001_R1_001	0.49771878888428
hsa-let-7d-5p	19-032_SC17_S5_L001_R1_001	1.74201576109498
hsa-miR-182-5p	19-032_SC17_S5_L001_R1_001	1.74201576109498
hsa-miR-423-3p	19-032_SC17_S5_L001_R1_001	1.2442969722107
hsa-let-7e-5p	19-032_SC17_S5_L001_R1_001	0.746578183326421
hsa-miR-200b-3p	19-032_SC17_S5_L001_R1_001	1.99087515553712
hsa-miR-191-5p	19-032_SC17_S5_L001_R1_001	0.24885939444214
hsa-miR-25-3p	19-032_SC17_S5_L001_R1_001	1.49315636665284
hsa-miR-375-3p	19-032_SC19_S6_L001_R1_001	38.3287920072661
hsa-miR-26a-5p	19-032_SC19_S6_L001_R1_001	5.72207084468665
hsa-let-7a-5p	19-032_SC19_S6_L001_R1_001	8.17438692098093
hsa-let-7f-5p	19-032_SC19_S6_L001_R1_001	5.23766273085074
hsa-miR-148a-3p	19-032_SC19_S6_L001_R1_001	5.14683620950651
hsa-let-7i-5p	19-032_SC19_S6_L001_R1_001	1.63487738419619
hsa-miR-92a-3p	19-032_SC19_S6_L001_R1_001	2.603693611868
hsa-let-7b-5p	19-032_SC19_S6_L001_R1_001	3.99636693914623
hsa-let-7g-5p	19-032_SC19_S6_L001_R1_001	1.0293672419013
hsa-miR-26b-5p	19-032_SC19_S6_L001_R1_001	1.21102028458977
hsa-miR-423-5p	19-032_SC19_S6_L001_R1_001	1.15046927036028
hsa-miR-320a-3p	19-032_SC19_S6_L001_R1_001	0.908265213442325
hsa-miR-10a-5p	19-032_SC19_S6_L001_R1_001	1.5743263699667
hsa-let-7d-5p	19-032_SC19_S6_L001_R1_001	0.544959128065395
hsa-miR-182-5p	19-032_SC19_S6_L001_R1_001	2.0587344838026
hsa-miR-423-3p	19-032_SC19_S6_L001_R1_001	0.605510142294883
hsa-let-7e-5p	19-032_SC19_S6_L001_R1_001	1.39267332727823
hsa-miR-200b-3p	19-032_SC19_S6_L001_R1_001	1.93763245534363
hsa-miR-191-5p	19-032_SC19_S6_L001_R1_001	0.121102028458977
hsa-miR-25-3p	19-032_SC19_S6_L001_R1_001	0.484408113835907
hsa-miR-375-3p	19-032_SC1_S23_L001_R1_001	47.2043542800594
hsa-miR-26a-5p	19-032_SC1_S23_L001_R1_001	2.30084116773874
hsa-let-7a-5p	19-032_SC1_S23_L001_R1_001	8.78278080158338
hsa-let-7f-5p	19-032_SC1_S23_L001_R1_001	2.96882731321128
hsa-miR-148a-3p	19-032_SC1_S23_L001_R1_001	5.71499257793172
hsa-let-7i-5p	19-032_SC1_S23_L001_R1_001	1.48441365660564
hsa-miR-92a-3p	19-032_SC1_S23_L001_R1_001	2.0781791192479
hsa-let-7b-5p	19-032_SC1_S23_L001_R1_001	4.89856506679862
hsa-let-7g-5p	19-032_SC1_S23_L001_R1_001	0.816427511133102
hsa-miR-26b-5p	19-032_SC1_S23_L001_R1_001	0.0742206828302821
hsa-miR-423-5p	19-032_SC1_S23_L001_R1_001	0.222662048490846
hsa-miR-320a-3p	19-032_SC1_S23_L001_R1_001	0.890648193963385
hsa-miR-10a-5p	19-032_SC1_S23_L001_R1_001	2.52350321622959
hsa-let-7d-5p	19-032_SC1_S23_L001_R1_001	0.667986145472538
hsa-miR-182-5p	19-032_SC1_S23_L001_R1_001	3.11726867887185
hsa-miR-423-3p	19-032_SC1_S23_L001_R1_001	0.222662048490846
hsa-let-7e-5p	19-032_SC1_S23_L001_R1_001	1.92973775358733
hsa-miR-200b-3p	19-032_SC1_S23_L001_R1_001	1.33597229094508
hsa-miR-191-5p	19-032_SC1_S23_L001_R1_001	0.222662048490846
hsa-miR-25-3p	19-032_SC1_S23_L001_R1_001	0.816427511133102
hsa-miR-375-3p	19-032_SC20_S7_L001_R1_001	3.64963503649635
hsa-miR-26a-5p	19-032_SC20_S7_L001_R1_001	23.3576642335766
hsa-let-7a-5p	19-032_SC20_S7_L001_R1_001	8.02919708029197
hsa-let-7f-5p	19-032_SC20_S7_L001_R1_001	10.2189781021898
hsa-miR-148a-3p	19-032_SC20_S7_L001_R1_001	6.56934306569343
hsa-let-7i-5p	19-032_SC20_S7_L001_R1_001	4.37956204379562
hsa-miR-92a-3p	19-032_SC20_S7_L001_R1_001	4.01459854014599
hsa-let-7b-5p	19-032_SC20_S7_L001_R1_001	1.45985401459854
hsa-let-7g-5p	19-032_SC20_S7_L001_R1_001	2.91970802919708
hsa-miR-26b-5p	19-032_SC20_S7_L001_R1_001	3.64963503649635
hsa-miR-423-5p	19-032_SC20_S7_L001_R1_001	1.45985401459854
hsa-miR-320a-3p	19-032_SC20_S7_L001_R1_001	0
hsa-miR-10a-5p	19-032_SC20_S7_L001_R1_001	0
hsa-let-7d-5p	19-032_SC20_S7_L001_R1_001	1.45985401459854
hsa-miR-182-5p	19-032_SC20_S7_L001_R1_001	0
hsa-miR-423-3p	19-032_SC20_S7_L001_R1_001	1.45985401459854
hsa-let-7e-5p	19-032_SC20_S7_L001_R1_001	0
hsa-miR-200b-3p	19-032_SC20_S7_L001_R1_001	0
hsa-miR-191-5p	19-032_SC20_S7_L001_R1_001	0.72992700729927
hsa-miR-25-3p	19-032_SC20_S7_L001_R1_001	0
hsa-miR-375-3p	19-032_SC21_S8_L001_R1_001	36.56117146906
hsa-miR-26a-5p	19-032_SC21_S8_L001_R1_001	4.01511572980633
hsa-let-7a-5p	19-032_SC21_S8_L001_R1_001	9.35285781766651
hsa-let-7f-5p	19-032_SC21_S8_L001_R1_001	5.71563533301842
hsa-miR-148a-3p	19-032_SC21_S8_L001_R1_001	4.62919225318847
hsa-let-7i-5p	19-032_SC21_S8_L001_R1_001	1.98393953708077
hsa-miR-92a-3p	19-032_SC21_S8_L001_R1_001	2.73972602739726
hsa-let-7b-5p	19-032_SC21_S8_L001_R1_001	3.87340576287199
hsa-let-7g-5p	19-032_SC21_S8_L001_R1_001	0.661313179026925
hsa-miR-26b-5p	19-032_SC21_S8_L001_R1_001	0.566839867737364
hsa-miR-423-5p	19-032_SC21_S8_L001_R1_001	0.755786490316486
hsa-miR-320a-3p	19-032_SC21_S8_L001_R1_001	1.70051960321209
hsa-miR-10a-5p	19-032_SC21_S8_L001_R1_001	2.83419933868682
hsa-let-7d-5p	19-032_SC21_S8_L001_R1_001	1.03920642418517
hsa-miR-182-5p	19-032_SC21_S8_L001_R1_001	1.88946622579121
hsa-miR-423-3p	19-032_SC21_S8_L001_R1_001	0.944733112895607
hsa-let-7e-5p	19-032_SC21_S8_L001_R1_001	1.70051960321209
hsa-miR-200b-3p	19-032_SC21_S8_L001_R1_001	1.98393953708077
hsa-miR-191-5p	19-032_SC21_S8_L001_R1_001	0.283419933868682
hsa-miR-25-3p	19-032_SC21_S8_L001_R1_001	0.850259801606046
hsa-miR-375-3p	19-032_SC22_S9_L001_R1_001	12.2699386503067
hsa-miR-26a-5p	19-032_SC22_S9_L001_R1_001	17.1779141104294
hsa-let-7a-5p	19-032_SC22_S9_L001_R1_001	7.36196319018405
hsa-let-7f-5p	19-032_SC22_S9_L001_R1_001	8.58895705521472
hsa-miR-148a-3p	19-032_SC22_S9_L001_R1_001	3.68098159509202
hsa-let-7i-5p	19-032_SC22_S9_L001_R1_001	3.06748466257669
hsa-miR-92a-3p	19-032_SC22_S9_L001_R1_001	1.22699386503067
hsa-let-7b-5p	19-032_SC22_S9_L001_R1_001	2.45398773006135
hsa-let-7g-5p	19-032_SC22_S9_L001_R1_001	2.45398773006135
hsa-miR-26b-5p	19-032_SC22_S9_L001_R1_001	3.06748466257669
hsa-miR-423-5p	19-032_SC22_S9_L001_R1_001	0
hsa-miR-320a-3p	19-032_SC22_S9_L001_R1_001	1.22699386503067
hsa-miR-10a-5p	19-032_SC22_S9_L001_R1_001	1.22699386503067
hsa-let-7d-5p	19-032_SC22_S9_L001_R1_001	1.22699386503067
hsa-miR-182-5p	19-032_SC22_S9_L001_R1_001	1.22699386503067
hsa-miR-423-3p	19-032_SC22_S9_L001_R1_001	0.613496932515337
hsa-let-7e-5p	19-032_SC22_S9_L001_R1_001	0.613496932515337
hsa-miR-200b-3p	19-032_SC22_S9_L001_R1_001	0
hsa-miR-191-5p	19-032_SC22_S9_L001_R1_001	0
hsa-miR-25-3p	19-032_SC22_S9_L001_R1_001	2.45398773006135
hsa-miR-375-3p	19-032_SC24_S10_L001_R1_001	29.0102389078498
hsa-miR-26a-5p	19-032_SC24_S10_L001_R1_001	13.3105802047782
hsa-let-7a-5p	19-032_SC24_S10_L001_R1_001	8.53242320819113
hsa-let-7f-5p	19-032_SC24_S10_L001_R1_001	6.31399317406143
hsa-miR-148a-3p	19-032_SC24_S10_L001_R1_001	2.73037542662116
hsa-let-7i-5p	19-032_SC24_S10_L001_R1_001	1.70648464163823
hsa-miR-92a-3p	19-032_SC24_S10_L001_R1_001	1.87713310580205
hsa-let-7b-5p	19-032_SC24_S10_L001_R1_001	2.73037542662116
hsa-let-7g-5p	19-032_SC24_S10_L001_R1_001	1.02389078498294
hsa-miR-26b-5p	19-032_SC24_S10_L001_R1_001	3.41296928327645
hsa-miR-423-5p	19-032_SC24_S10_L001_R1_001	1.70648464163823
hsa-miR-320a-3p	19-032_SC24_S10_L001_R1_001	1.70648464163823
hsa-miR-10a-5p	19-032_SC24_S10_L001_R1_001	0.68259385665529
hsa-let-7d-5p	19-032_SC24_S10_L001_R1_001	1.36518771331058
hsa-miR-182-5p	19-032_SC24_S10_L001_R1_001	0.68259385665529
hsa-miR-423-3p	19-032_SC24_S10_L001_R1_001	1.36518771331058
hsa-let-7e-5p	19-032_SC24_S10_L001_R1_001	0.341296928327645
hsa-miR-200b-3p	19-032_SC24_S10_L001_R1_001	0.68259385665529
hsa-miR-191-5p	19-032_SC24_S10_L001_R1_001	0
hsa-miR-25-3p	19-032_SC24_S10_L001_R1_001	1.36518771331058
hsa-miR-375-3p	19-032_SC25_S11_L001_R1_001	1.57205240174673
hsa-miR-26a-5p	19-032_SC25_S11_L001_R1_001	19.1266375545852
hsa-let-7a-5p	19-032_SC25_S11_L001_R1_001	12.7510917030568
hsa-let-7f-5p	19-032_SC25_S11_L001_R1_001	5.76419213973799
hsa-miR-148a-3p	19-032_SC25_S11_L001_R1_001	4.71615720524017
hsa-let-7i-5p	19-032_SC25_S11_L001_R1_001	5.24017467248908
hsa-miR-92a-3p	19-032_SC25_S11_L001_R1_001	2.62008733624454
hsa-let-7b-5p	19-032_SC25_S11_L001_R1_001	2.09606986899563
hsa-let-7g-5p	19-032_SC25_S11_L001_R1_001	2.09606986899563
hsa-miR-26b-5p	19-032_SC25_S11_L001_R1_001	6.81222707423581
hsa-miR-423-5p	19-032_SC25_S11_L001_R1_001	2.62008733624454
hsa-miR-320a-3p	19-032_SC25_S11_L001_R1_001	0.524017467248908
hsa-miR-10a-5p	19-032_SC25_S11_L001_R1_001	1.04803493449782
hsa-let-7d-5p	19-032_SC25_S11_L001_R1_001	2.09606986899563
hsa-miR-182-5p	19-032_SC25_S11_L001_R1_001	0
hsa-miR-423-3p	19-032_SC25_S11_L001_R1_001	0
hsa-let-7e-5p	19-032_SC25_S11_L001_R1_001	2.09606986899563
hsa-miR-200b-3p	19-032_SC25_S11_L001_R1_001	0
hsa-miR-191-5p	19-032_SC25_S11_L001_R1_001	1.04803493449782
hsa-miR-25-3p	19-032_SC25_S11_L001_R1_001	3.14410480349345
hsa-miR-375-3p	19-032_SC26_S12_L001_R1_001	2.31660231660232
hsa-miR-26a-5p	19-032_SC26_S12_L001_R1_001	20.8494208494208
hsa-let-7a-5p	19-032_SC26_S12_L001_R1_001	9.26640926640927
hsa-let-7f-5p	19-032_SC26_S12_L001_R1_001	9.26640926640927
hsa-miR-148a-3p	19-032_SC26_S12_L001_R1_001	3.08880308880309
hsa-let-7i-5p	19-032_SC26_S12_L001_R1_001	2.31660231660232
hsa-miR-92a-3p	19-032_SC26_S12_L001_R1_001	4.24710424710425
hsa-let-7b-5p	19-032_SC26_S12_L001_R1_001	3.86100386100386
hsa-let-7g-5p	19-032_SC26_S12_L001_R1_001	4.63320463320463
hsa-miR-26b-5p	19-032_SC26_S12_L001_R1_001	3.86100386100386
hsa-miR-423-5p	19-032_SC26_S12_L001_R1_001	1.54440154440154
hsa-miR-320a-3p	19-032_SC26_S12_L001_R1_001	0.772200772200772
hsa-miR-10a-5p	19-032_SC26_S12_L001_R1_001	0
hsa-let-7d-5p	19-032_SC26_S12_L001_R1_001	0.772200772200772
hsa-miR-182-5p	19-032_SC26_S12_L001_R1_001	0.772200772200772
hsa-miR-423-3p	19-032_SC26_S12_L001_R1_001	0
hsa-let-7e-5p	19-032_SC26_S12_L001_R1_001	0.772200772200772
hsa-miR-200b-3p	19-032_SC26_S12_L001_R1_001	0
hsa-miR-191-5p	19-032_SC26_S12_L001_R1_001	0.772200772200772
hsa-miR-25-3p	19-032_SC26_S12_L001_R1_001	0.772200772200772
hsa-miR-375-3p	19-032_SC27_S13_L001_R1_001	8.45070422535211
hsa-miR-26a-5p	19-032_SC27_S13_L001_R1_001	11.2676056338028
hsa-let-7a-5p	19-032_SC27_S13_L001_R1_001	8.45070422535211
hsa-let-7f-5p	19-032_SC27_S13_L001_R1_001	4.22535211267606
hsa-miR-148a-3p	19-032_SC27_S13_L001_R1_001	21.1267605633803
hsa-let-7i-5p	19-032_SC27_S13_L001_R1_001	2.8169014084507
hsa-miR-92a-3p	19-032_SC27_S13_L001_R1_001	0
hsa-let-7b-5p	19-032_SC27_S13_L001_R1_001	5.63380281690141
hsa-let-7g-5p	19-032_SC27_S13_L001_R1_001	7.04225352112676
hsa-miR-26b-5p	19-032_SC27_S13_L001_R1_001	0
hsa-miR-423-5p	19-032_SC27_S13_L001_R1_001	1.40845070422535
hsa-miR-320a-3p	19-032_SC27_S13_L001_R1_001	0
hsa-miR-10a-5p	19-032_SC27_S13_L001_R1_001	0
hsa-let-7d-5p	19-032_SC27_S13_L001_R1_001	0
hsa-miR-182-5p	19-032_SC27_S13_L001_R1_001	1.40845070422535
hsa-miR-423-3p	19-032_SC27_S13_L001_R1_001	1.40845070422535
hsa-let-7e-5p	19-032_SC27_S13_L001_R1_001	1.40845070422535
hsa-miR-200b-3p	19-032_SC27_S13_L001_R1_001	0
hsa-miR-191-5p	19-032_SC27_S13_L001_R1_001	0
hsa-miR-25-3p	19-032_SC27_S13_L001_R1_001	0
hsa-miR-375-3p	19-032_SC29_S15_L001_R1_001	40.6905055487053
hsa-miR-26a-5p	19-032_SC29_S15_L001_R1_001	4.43896424167694
hsa-let-7a-5p	19-032_SC29_S15_L001_R1_001	5.30209617755857
hsa-let-7f-5p	19-032_SC29_S15_L001_R1_001	5.17879161528977
hsa-miR-148a-3p	19-032_SC29_S15_L001_R1_001	7.39827373612824
hsa-let-7i-5p	19-032_SC29_S15_L001_R1_001	1.10974106041924
hsa-miR-92a-3p	19-032_SC29_S15_L001_R1_001	1.84956843403206
hsa-let-7b-5p	19-032_SC29_S15_L001_R1_001	4.06905055487053
hsa-let-7g-5p	19-032_SC29_S15_L001_R1_001	0.369913686806412
hsa-miR-26b-5p	19-032_SC29_S15_L001_R1_001	0.739827373612824
hsa-miR-423-5p	19-032_SC29_S15_L001_R1_001	0
hsa-miR-320a-3p	19-032_SC29_S15_L001_R1_001	2.21948212083847
hsa-miR-10a-5p	19-032_SC29_S15_L001_R1_001	2.9593094944513
hsa-let-7d-5p	19-032_SC29_S15_L001_R1_001	1.84956843403206
hsa-miR-182-5p	19-032_SC29_S15_L001_R1_001	2.9593094944513
hsa-miR-423-3p	19-032_SC29_S15_L001_R1_001	0
hsa-let-7e-5p	19-032_SC29_S15_L001_R1_001	0.739827373612824
hsa-miR-200b-3p	19-032_SC29_S15_L001_R1_001	1.47965474722565
hsa-miR-191-5p	19-032_SC29_S15_L001_R1_001	0.369913686806412
hsa-miR-25-3p	19-032_SC29_S15_L001_R1_001	0.369913686806412
hsa-miR-375-3p	19-032_SC2_S24_L001_R1_001	46.0743801652893
hsa-miR-26a-5p	19-032_SC2_S24_L001_R1_001	3.71900826446281
hsa-let-7a-5p	19-032_SC2_S24_L001_R1_001	6.81818181818182
hsa-let-7f-5p	19-032_SC2_S24_L001_R1_001	4.75206611570248
hsa-miR-148a-3p	19-032_SC2_S24_L001_R1_001	6.40495867768595
hsa-let-7i-5p	19-032_SC2_S24_L001_R1_001	1.03305785123967
hsa-miR-92a-3p	19-032_SC2_S24_L001_R1_001	0.206611570247934
hsa-let-7b-5p	19-032_SC2_S24_L001_R1_001	4.33884297520661
hsa-let-7g-5p	19-032_SC2_S24_L001_R1_001	0.413223140495868
hsa-miR-26b-5p	19-032_SC2_S24_L001_R1_001	0.206611570247934
hsa-miR-423-5p	19-032_SC2_S24_L001_R1_001	0.413223140495868
hsa-miR-320a-3p	19-032_SC2_S24_L001_R1_001	1.2396694214876
hsa-miR-10a-5p	19-032_SC2_S24_L001_R1_001	3.51239669421488
hsa-let-7d-5p	19-032_SC2_S24_L001_R1_001	0.826446280991736
hsa-miR-182-5p	19-032_SC2_S24_L001_R1_001	3.71900826446281
hsa-miR-423-3p	19-032_SC2_S24_L001_R1_001	1.44628099173554
hsa-let-7e-5p	19-032_SC2_S24_L001_R1_001	0.619834710743802
hsa-miR-200b-3p	19-032_SC2_S24_L001_R1_001	1.03305785123967
hsa-miR-191-5p	19-032_SC2_S24_L001_R1_001	0.619834710743802
hsa-miR-25-3p	19-032_SC2_S24_L001_R1_001	0.619834710743802
hsa-miR-375-3p	19-032_SC30_S16_L001_R1_001	11.0429447852761
hsa-miR-26a-5p	19-032_SC30_S16_L001_R1_001	13.8036809815951
hsa-let-7a-5p	19-032_SC30_S16_L001_R1_001	9.8159509202454
hsa-let-7f-5p	19-032_SC30_S16_L001_R1_001	6.44171779141104
hsa-miR-148a-3p	19-032_SC30_S16_L001_R1_001	22.0858895705521
hsa-let-7i-5p	19-032_SC30_S16_L001_R1_001	3.68098159509202
hsa-miR-92a-3p	19-032_SC30_S16_L001_R1_001	1.84049079754601
hsa-let-7b-5p	19-032_SC30_S16_L001_R1_001	1.84049079754601
hsa-let-7g-5p	19-032_SC30_S16_L001_R1_001	1.84049079754601
hsa-miR-26b-5p	19-032_SC30_S16_L001_R1_001	1.84049079754601
hsa-miR-423-5p	19-032_SC30_S16_L001_R1_001	0
hsa-miR-320a-3p	19-032_SC30_S16_L001_R1_001	1.84049079754601
hsa-miR-10a-5p	19-032_SC30_S16_L001_R1_001	0
hsa-let-7d-5p	19-032_SC30_S16_L001_R1_001	0
hsa-miR-182-5p	19-032_SC30_S16_L001_R1_001	0
hsa-miR-423-3p	19-032_SC30_S16_L001_R1_001	0
hsa-let-7e-5p	19-032_SC30_S16_L001_R1_001	0
hsa-miR-200b-3p	19-032_SC30_S16_L001_R1_001	0
hsa-miR-191-5p	19-032_SC30_S16_L001_R1_001	0
hsa-miR-25-3p	19-032_SC30_S16_L001_R1_001	0
hsa-miR-375-3p	19-032_SC3_S25_L001_R1_001	49.7268612455127
hsa-miR-26a-5p	19-032_SC3_S25_L001_R1_001	3.60543155923209
hsa-let-7a-5p	19-032_SC3_S25_L001_R1_001	9.58326830029655
hsa-let-7f-5p	19-032_SC3_S25_L001_R1_001	3.65225534571562
hsa-miR-148a-3p	19-032_SC3_S25_L001_R1_001	3.74590291868269
hsa-let-7i-5p	19-032_SC3_S25_L001_R1_001	0.936475729670673
hsa-miR-92a-3p	19-032_SC3_S25_L001_R1_001	1.35788980802248
hsa-let-7b-5p	19-032_SC3_S25_L001_R1_001	4.40143592945216
hsa-let-7g-5p	19-032_SC3_S25_L001_R1_001	0.561885437802404
hsa-miR-26b-5p	19-032_SC3_S25_L001_R1_001	0.468237864835336
hsa-miR-423-5p	19-032_SC3_S25_L001_R1_001	0.655533010769471
hsa-miR-320a-3p	19-032_SC3_S25_L001_R1_001	1.49836116747308
hsa-miR-10a-5p	19-032_SC3_S25_L001_R1_001	1.96659903230841
hsa-let-7d-5p	19-032_SC3_S25_L001_R1_001	0.280942718901202
hsa-miR-182-5p	19-032_SC3_S25_L001_R1_001	2.80942718901202
hsa-miR-423-3p	19-032_SC3_S25_L001_R1_001	0.468237864835336
hsa-let-7e-5p	19-032_SC3_S25_L001_R1_001	1.40471359450601
hsa-miR-200b-3p	19-032_SC3_S25_L001_R1_001	1.03012330263774
hsa-miR-191-5p	19-032_SC3_S25_L001_R1_001	0.0936475729670673
hsa-miR-25-3p	19-032_SC3_S25_L001_R1_001	0.842828156703605
hsa-miR-375-3p	19-032_SC4_S26_L001_R1_001	4.7244094488189
hsa-miR-26a-5p	19-032_SC4_S26_L001_R1_001	11.0236220472441
hsa-let-7a-5p	19-032_SC4_S26_L001_R1_001	15.748031496063
hsa-let-7f-5p	19-032_SC4_S26_L001_R1_001	11.8110236220472
hsa-miR-148a-3p	19-032_SC4_S26_L001_R1_001	17.3228346456693
hsa-let-7i-5p	19-032_SC4_S26_L001_R1_001	1.5748031496063
hsa-miR-92a-3p	19-032_SC4_S26_L001_R1_001	1.5748031496063
hsa-let-7b-5p	19-032_SC4_S26_L001_R1_001	0
hsa-let-7g-5p	19-032_SC4_S26_L001_R1_001	0
hsa-miR-26b-5p	19-032_SC4_S26_L001_R1_001	0
hsa-miR-423-5p	19-032_SC4_S26_L001_R1_001	1.5748031496063
hsa-miR-320a-3p	19-032_SC4_S26_L001_R1_001	4.7244094488189
hsa-miR-10a-5p	19-032_SC4_S26_L001_R1_001	0
hsa-let-7d-5p	19-032_SC4_S26_L001_R1_001	0
hsa-miR-182-5p	19-032_SC4_S26_L001_R1_001	0
hsa-miR-423-3p	19-032_SC4_S26_L001_R1_001	0
hsa-let-7e-5p	19-032_SC4_S26_L001_R1_001	0
hsa-miR-200b-3p	19-032_SC4_S26_L001_R1_001	0
hsa-miR-191-5p	19-032_SC4_S26_L001_R1_001	0
hsa-miR-25-3p	19-032_SC4_S26_L001_R1_001	1.5748031496063
hsa-miR-375-3p	19-032_SC5_S27_L001_R1_001	52.5537634408602
hsa-miR-26a-5p	19-032_SC5_S27_L001_R1_001	3.52822580645161
hsa-let-7a-5p	19-032_SC5_S27_L001_R1_001	7.39247311827957
hsa-let-7f-5p	19-032_SC5_S27_L001_R1_001	3.86424731182796
hsa-miR-148a-3p	19-032_SC5_S27_L001_R1_001	4.56989247311828
hsa-let-7i-5p	19-032_SC5_S27_L001_R1_001	1.81451612903226
hsa-miR-92a-3p	19-032_SC5_S27_L001_R1_001	2.78897849462366
hsa-let-7b-5p	19-032_SC5_S27_L001_R1_001	1.88172043010753
hsa-let-7g-5p	19-032_SC5_S27_L001_R1_001	0.268817204301075
hsa-miR-26b-5p	19-032_SC5_S27_L001_R1_001	0.336021505376344
hsa-miR-423-5p	19-032_SC5_S27_L001_R1_001	0.268817204301075
hsa-miR-320a-3p	19-032_SC5_S27_L001_R1_001	1.00806451612903
hsa-miR-10a-5p	19-032_SC5_S27_L001_R1_001	1.14247311827957
hsa-let-7d-5p	19-032_SC5_S27_L001_R1_001	0.806451612903226
hsa-miR-182-5p	19-032_SC5_S27_L001_R1_001	2.95698924731183
hsa-miR-423-3p	19-032_SC5_S27_L001_R1_001	0.336021505376344
hsa-let-7e-5p	19-032_SC5_S27_L001_R1_001	1.41129032258065
hsa-miR-200b-3p	19-032_SC5_S27_L001_R1_001	1.0752688172043
hsa-miR-191-5p	19-032_SC5_S27_L001_R1_001	0.134408602150538
hsa-miR-25-3p	19-032_SC5_S27_L001_R1_001	0.873655913978494
hsa-miR-375-3p	19-032_SC6_S28_L001_R1_001	31.4026517794836
hsa-miR-26a-5p	19-032_SC6_S28_L001_R1_001	5.02442428471738
hsa-let-7a-5p	19-032_SC6_S28_L001_R1_001	11.0258199581298
hsa-let-7f-5p	19-032_SC6_S28_L001_R1_001	4.81507327285415
hsa-miR-148a-3p	19-032_SC6_S28_L001_R1_001	9.6301465457083
hsa-let-7i-5p	19-032_SC6_S28_L001_R1_001	1.67480809490579
hsa-miR-92a-3p	19-032_SC6_S28_L001_R1_001	1.25610607117934
hsa-let-7b-5p	19-032_SC6_S28_L001_R1_001	2.93091416608514
hsa-let-7g-5p	19-032_SC6_S28_L001_R1_001	0.837404047452896
hsa-miR-26b-5p	19-032_SC6_S28_L001_R1_001	1.25610607117934
hsa-miR-423-5p	19-032_SC6_S28_L001_R1_001	0.418702023726448
hsa-miR-320a-3p	19-032_SC6_S28_L001_R1_001	2.51221214235869
hsa-miR-10a-5p	19-032_SC6_S28_L001_R1_001	1.25610607117934
hsa-let-7d-5p	19-032_SC6_S28_L001_R1_001	1.67480809490579
hsa-miR-182-5p	19-032_SC6_S28_L001_R1_001	4.18702023726448
hsa-miR-423-3p	19-032_SC6_S28_L001_R1_001	0.418702023726448
hsa-let-7e-5p	19-032_SC6_S28_L001_R1_001	2.51221214235869
hsa-miR-200b-3p	19-032_SC6_S28_L001_R1_001	1.67480809490579
hsa-miR-191-5p	19-032_SC6_S28_L001_R1_001	0
hsa-miR-25-3p	19-032_SC6_S28_L001_R1_001	0
hsa-miR-375-3p	19-032_SC7_S29_L001_R1_001	46.9905728788978
hsa-miR-26a-5p	19-032_SC7_S29_L001_R1_001	5.04713560551124
hsa-let-7a-5p	19-032_SC7_S29_L001_R1_001	8.64394488759971
hsa-let-7f-5p	19-032_SC7_S29_L001_R1_001	4.30746918056563
hsa-miR-148a-3p	19-032_SC7_S29_L001_R1_001	6.61348803480783
hsa-let-7i-5p	19-032_SC7_S29_L001_R1_001	1.04423495286439
hsa-miR-92a-3p	19-032_SC7_S29_L001_R1_001	2.04496011602611
hsa-let-7b-5p	19-032_SC7_S29_L001_R1_001	2.95866569978245
hsa-let-7g-5p	19-032_SC7_S29_L001_R1_001	0.435097897026831
hsa-miR-26b-5p	19-032_SC7_S29_L001_R1_001	0.0870195794053662
hsa-miR-423-5p	19-032_SC7_S29_L001_R1_001	0.609137055837563
hsa-miR-320a-3p	19-032_SC7_S29_L001_R1_001	1.04423495286439
hsa-miR-10a-5p	19-032_SC7_S29_L001_R1_001	1.65337200870196
hsa-let-7d-5p	19-032_SC7_S29_L001_R1_001	0.783176214648296
hsa-miR-182-5p	19-032_SC7_S29_L001_R1_001	2.78462654097172
hsa-miR-423-3p	19-032_SC7_S29_L001_R1_001	0.69615663524293
hsa-let-7e-5p	19-032_SC7_S29_L001_R1_001	1.65337200870196
hsa-miR-200b-3p	19-032_SC7_S29_L001_R1_001	0.957215373459028
hsa-miR-191-5p	19-032_SC7_S29_L001_R1_001	0.174039158810732
hsa-miR-25-3p	19-032_SC7_S29_L001_R1_001	0.957215373459028
hsa-miR-375-3p	19-135_SC1_S18_L001_R1_001	36.1580603799977
hsa-miR-26a-5p	19-135_SC1_S18_L001_R1_001	3.84660216808486
hsa-let-7a-5p	19-135_SC1_S18_L001_R1_001	8.39258654854878
hsa-let-7f-5p	19-135_SC1_S18_L001_R1_001	3.00734351322998
hsa-miR-148a-3p	19-135_SC1_S18_L001_R1_001	2.58771418580254
hsa-let-7i-5p	19-135_SC1_S18_L001_R1_001	7.5533278936939
hsa-miR-92a-3p	19-135_SC1_S18_L001_R1_001	1.95827019466138
hsa-let-7b-5p	19-135_SC1_S18_L001_R1_001	3.56684928313323
hsa-let-7g-5p	19-135_SC1_S18_L001_R1_001	0.559505769903252
hsa-miR-26b-5p	19-135_SC1_S18_L001_R1_001	0.419629327427439
hsa-miR-423-5p	19-135_SC1_S18_L001_R1_001	0.419629327427439
hsa-miR-320a-3p	19-135_SC1_S18_L001_R1_001	0.909196876092785
hsa-miR-10a-5p	19-135_SC1_S18_L001_R1_001	2.65765240704045
hsa-let-7d-5p	19-135_SC1_S18_L001_R1_001	0.349691106189533
hsa-miR-182-5p	19-135_SC1_S18_L001_R1_001	2.23802307961301
hsa-miR-423-3p	19-135_SC1_S18_L001_R1_001	0.489567548665346
hsa-let-7e-5p	19-135_SC1_S18_L001_R1_001	1.0490733185686
hsa-miR-200b-3p	19-135_SC1_S18_L001_R1_001	2.72759062827835
hsa-miR-191-5p	19-135_SC1_S18_L001_R1_001	0.0699382212379065
hsa-miR-25-3p	19-135_SC1_S18_L001_R1_001	0.909196876092785
hsa-miR-375-3p	19-135_SC2_S19_L001_R1_001	27.7294038847957
hsa-miR-26a-5p	19-135_SC2_S19_L001_R1_001	3.71734762223711
hsa-let-7a-5p	19-135_SC2_S19_L001_R1_001	8.47287340924313
hsa-let-7f-5p	19-135_SC2_S19_L001_R1_001	3.21500334896182
hsa-miR-148a-3p	19-135_SC2_S19_L001_R1_001	2.51172136637642
hsa-let-7i-5p	19-135_SC2_S19_L001_R1_001	4.62156731413262
hsa-miR-92a-3p	19-135_SC2_S19_L001_R1_001	1.65773610180844
hsa-let-7b-5p	19-135_SC2_S19_L001_R1_001	6.43000669792364
hsa-let-7g-5p	19-135_SC2_S19_L001_R1_001	0.703281982585399
hsa-miR-26b-5p	19-135_SC2_S19_L001_R1_001	0.602813127930342
hsa-miR-423-5p	19-135_SC2_S19_L001_R1_001	0.502344273275285
hsa-miR-320a-3p	19-135_SC2_S19_L001_R1_001	1.00468854655057
hsa-miR-10a-5p	19-135_SC2_S19_L001_R1_001	2.61219022103148
hsa-let-7d-5p	19-135_SC2_S19_L001_R1_001	1.00468854655057
hsa-miR-182-5p	19-135_SC2_S19_L001_R1_001	3.21500334896182
hsa-miR-423-3p	19-135_SC2_S19_L001_R1_001	0.703281982585399
hsa-let-7e-5p	19-135_SC2_S19_L001_R1_001	1.00468854655057
hsa-miR-200b-3p	19-135_SC2_S19_L001_R1_001	2.51172136637642
hsa-miR-191-5p	19-135_SC2_S19_L001_R1_001	0.301406563965171
hsa-miR-25-3p	19-135_SC2_S19_L001_R1_001	1.30609511051574
hsa-miR-375-3p	19-135_SC4_S20_L001_R1_001	13.3940182054616
hsa-miR-26a-5p	19-135_SC4_S20_L001_R1_001	9.10273081924577
hsa-let-7a-5p	19-135_SC4_S20_L001_R1_001	8.58257477243173
hsa-let-7f-5p	19-135_SC4_S20_L001_R1_001	5.851755526658
hsa-miR-148a-3p	19-135_SC4_S20_L001_R1_001	1.95058517555267
hsa-let-7i-5p	19-135_SC4_S20_L001_R1_001	5.59167750325098
hsa-miR-92a-3p	19-135_SC4_S20_L001_R1_001	3.05591677503251
hsa-let-7b-5p	19-135_SC4_S20_L001_R1_001	3.90117035110533
hsa-let-7g-5p	19-135_SC4_S20_L001_R1_001	1.56046814044213
hsa-miR-26b-5p	19-135_SC4_S20_L001_R1_001	2.60078023407022
hsa-miR-423-5p	19-135_SC4_S20_L001_R1_001	1.30039011703511
hsa-miR-320a-3p	19-135_SC4_S20_L001_R1_001	0.260078023407022
hsa-miR-10a-5p	19-135_SC4_S20_L001_R1_001	1.82054616384915
hsa-let-7d-5p	19-135_SC4_S20_L001_R1_001	1.43042912873862
hsa-miR-182-5p	19-135_SC4_S20_L001_R1_001	2.21066319895969
hsa-miR-423-3p	19-135_SC4_S20_L001_R1_001	2.86085825747724
hsa-let-7e-5p	19-135_SC4_S20_L001_R1_001	0.910273081924577
hsa-miR-200b-3p	19-135_SC4_S20_L001_R1_001	3.25097529258778
hsa-miR-191-5p	19-135_SC4_S20_L001_R1_001	0.650195058517555
hsa-miR-25-3p	19-135_SC4_S20_L001_R1_001	1.43042912873862
hsa-miR-375-3p	19-231_SC10_S28_L001_R1_001	35.130278526505
hsa-miR-26a-5p	19-231_SC10_S28_L001_R1_001	8.44564240790656
hsa-let-7a-5p	19-231_SC10_S28_L001_R1_001	5.0314465408805
hsa-let-7f-5p	19-231_SC10_S28_L001_R1_001	4.76190476190476
hsa-miR-148a-3p	19-231_SC10_S28_L001_R1_001	3.05480682839173
hsa-let-7i-5p	19-231_SC10_S28_L001_R1_001	1.70709793351303
hsa-miR-92a-3p	19-231_SC10_S28_L001_R1_001	1.75202156334232
hsa-let-7b-5p	19-231_SC10_S28_L001_R1_001	0.808625336927224
hsa-let-7g-5p	19-231_SC10_S28_L001_R1_001	0.628930817610063
hsa-miR-26b-5p	19-231_SC10_S28_L001_R1_001	0.539083557951483
hsa-miR-423-5p	19-231_SC10_S28_L001_R1_001	0.449236298292902
hsa-miR-320a-3p	19-231_SC10_S28_L001_R1_001	0.0898472596585804
hsa-miR-10a-5p	19-231_SC10_S28_L001_R1_001	3.14465408805031
hsa-let-7d-5p	19-231_SC10_S28_L001_R1_001	0.898472596585804
hsa-miR-182-5p	19-231_SC10_S28_L001_R1_001	3.86343216531896
hsa-miR-423-3p	19-231_SC10_S28_L001_R1_001	1.61725067385445
hsa-let-7e-5p	19-231_SC10_S28_L001_R1_001	0.808625336927224
hsa-miR-200b-3p	19-231_SC10_S28_L001_R1_001	6.46900269541779
hsa-miR-191-5p	19-231_SC10_S28_L001_R1_001	1.61725067385445
hsa-miR-25-3p	19-231_SC10_S28_L001_R1_001	0.449236298292902
hsa-miR-375-3p	19-231_SC11_S29_L001_R1_001	16.8302945301543
hsa-miR-26a-5p	19-231_SC11_S29_L001_R1_001	13.3239831697055
hsa-let-7a-5p	19-231_SC11_S29_L001_R1_001	5.04908835904628
hsa-let-7f-5p	19-231_SC11_S29_L001_R1_001	4.90883590462833
hsa-miR-148a-3p	19-231_SC11_S29_L001_R1_001	2.80504908835905
hsa-let-7i-5p	19-231_SC11_S29_L001_R1_001	3.2258064516129
hsa-miR-92a-3p	19-231_SC11_S29_L001_R1_001	1.4726507713885
hsa-let-7b-5p	19-231_SC11_S29_L001_R1_001	1.68302945301543
hsa-let-7g-5p	19-231_SC11_S29_L001_R1_001	1.82328190743338
hsa-miR-26b-5p	19-231_SC11_S29_L001_R1_001	0.981767180925666
hsa-miR-423-5p	19-231_SC11_S29_L001_R1_001	0.701262272089762
hsa-miR-320a-3p	19-231_SC11_S29_L001_R1_001	0.561009817671809
hsa-miR-10a-5p	19-231_SC11_S29_L001_R1_001	3.50631136044881
hsa-let-7d-5p	19-231_SC11_S29_L001_R1_001	1.26227208976157
hsa-miR-182-5p	19-231_SC11_S29_L001_R1_001	1.54277699859748
hsa-miR-423-3p	19-231_SC11_S29_L001_R1_001	0.280504908835905
hsa-let-7e-5p	19-231_SC11_S29_L001_R1_001	0.841514726507714
hsa-miR-200b-3p	19-231_SC11_S29_L001_R1_001	4.06732117812062
hsa-miR-191-5p	19-231_SC11_S29_L001_R1_001	1.26227208976157
hsa-miR-25-3p	19-231_SC11_S29_L001_R1_001	0.420757363253857
hsa-miR-375-3p	19-231_SC12_S30_L001_R1_001	0
hsa-miR-26a-5p	19-231_SC12_S30_L001_R1_001	11.4994363021421
hsa-let-7a-5p	19-231_SC12_S30_L001_R1_001	14.6561443066516
hsa-let-7f-5p	19-231_SC12_S30_L001_R1_001	10.7102593010147
hsa-miR-148a-3p	19-231_SC12_S30_L001_R1_001	4.05862457722661
hsa-let-7i-5p	19-231_SC12_S30_L001_R1_001	2.70574971815107
hsa-miR-92a-3p	19-231_SC12_S30_L001_R1_001	10.597519729425
hsa-let-7b-5p	19-231_SC12_S30_L001_R1_001	1.57835400225479
hsa-let-7g-5p	19-231_SC12_S30_L001_R1_001	1.80383314543405
hsa-miR-26b-5p	19-231_SC12_S30_L001_R1_001	1.80383314543405
hsa-miR-423-5p	19-231_SC12_S30_L001_R1_001	1.80383314543405
hsa-miR-320a-3p	19-231_SC12_S30_L001_R1_001	2.0293122886133
hsa-miR-10a-5p	19-231_SC12_S30_L001_R1_001	0.450958286358512
hsa-let-7d-5p	19-231_SC12_S30_L001_R1_001	1.35287485907554
hsa-miR-182-5p	19-231_SC12_S30_L001_R1_001	0
hsa-miR-423-3p	19-231_SC12_S30_L001_R1_001	2.0293122886133
hsa-let-7e-5p	19-231_SC12_S30_L001_R1_001	0.225479143179256
hsa-miR-200b-3p	19-231_SC12_S30_L001_R1_001	0
hsa-miR-191-5p	19-231_SC12_S30_L001_R1_001	1.80383314543405
hsa-miR-25-3p	19-231_SC12_S30_L001_R1_001	1.80383314543405
hsa-miR-375-3p	19-231_SC13_S31_L001_R1_001	0.565770862800566
hsa-miR-26a-5p	19-231_SC13_S31_L001_R1_001	27.015558698727
hsa-let-7a-5p	19-231_SC13_S31_L001_R1_001	7.07213578500707
hsa-let-7f-5p	19-231_SC13_S31_L001_R1_001	6.78925035360679
hsa-miR-148a-3p	19-231_SC13_S31_L001_R1_001	1.6973125884017
hsa-let-7i-5p	19-231_SC13_S31_L001_R1_001	0.282885431400283
hsa-miR-92a-3p	19-231_SC13_S31_L001_R1_001	5.37482319660538
hsa-let-7b-5p	19-231_SC13_S31_L001_R1_001	1.98019801980198
hsa-let-7g-5p	19-231_SC13_S31_L001_R1_001	1.13154172560113
hsa-miR-26b-5p	19-231_SC13_S31_L001_R1_001	1.98019801980198
hsa-miR-423-5p	19-231_SC13_S31_L001_R1_001	2.54596888260255
hsa-miR-320a-3p	19-231_SC13_S31_L001_R1_001	0.565770862800566
hsa-miR-10a-5p	19-231_SC13_S31_L001_R1_001	2.54596888260255
hsa-let-7d-5p	19-231_SC13_S31_L001_R1_001	1.13154172560113
hsa-miR-182-5p	19-231_SC13_S31_L001_R1_001	0
hsa-miR-423-3p	19-231_SC13_S31_L001_R1_001	3.39462517680339
hsa-let-7e-5p	19-231_SC13_S31_L001_R1_001	0.565770862800566
hsa-miR-200b-3p	19-231_SC13_S31_L001_R1_001	0
hsa-miR-191-5p	19-231_SC13_S31_L001_R1_001	6.22347949080622
hsa-miR-25-3p	19-231_SC13_S31_L001_R1_001	0
hsa-miR-375-3p	19-231_SC2_S24_L001_R1_001	0
hsa-miR-26a-5p	19-231_SC2_S24_L001_R1_001	31.5789473684211
hsa-let-7a-5p	19-231_SC2_S24_L001_R1_001	5.26315789473684
hsa-let-7f-5p	19-231_SC2_S24_L001_R1_001	9.21052631578947
hsa-miR-148a-3p	19-231_SC2_S24_L001_R1_001	7.89473684210526
hsa-let-7i-5p	19-231_SC2_S24_L001_R1_001	5.26315789473684
hsa-miR-92a-3p	19-231_SC2_S24_L001_R1_001	0
hsa-let-7b-5p	19-231_SC2_S24_L001_R1_001	1.31578947368421
hsa-let-7g-5p	19-231_SC2_S24_L001_R1_001	1.31578947368421
hsa-miR-26b-5p	19-231_SC2_S24_L001_R1_001	2.63157894736842
hsa-miR-423-5p	19-231_SC2_S24_L001_R1_001	1.31578947368421
hsa-miR-320a-3p	19-231_SC2_S24_L001_R1_001	0
hsa-miR-10a-5p	19-231_SC2_S24_L001_R1_001	0
hsa-let-7d-5p	19-231_SC2_S24_L001_R1_001	0
hsa-miR-182-5p	19-231_SC2_S24_L001_R1_001	0
hsa-miR-423-3p	19-231_SC2_S24_L001_R1_001	0
hsa-let-7e-5p	19-231_SC2_S24_L001_R1_001	0
hsa-miR-200b-3p	19-231_SC2_S24_L001_R1_001	0
hsa-miR-191-5p	19-231_SC2_S24_L001_R1_001	3.94736842105263
hsa-miR-25-3p	19-231_SC2_S24_L001_R1_001	0
hsa-miR-375-3p	19-231_SC3_S25_L001_R1_001	20.7221350078493
hsa-miR-26a-5p	19-231_SC3_S25_L001_R1_001	11.7739403453689
hsa-let-7a-5p	19-231_SC3_S25_L001_R1_001	8.63422291993721
hsa-let-7f-5p	19-231_SC3_S25_L001_R1_001	7.53532182103611
hsa-miR-148a-3p	19-231_SC3_S25_L001_R1_001	5.18053375196232
hsa-let-7i-5p	19-231_SC3_S25_L001_R1_001	0.941915227629513
hsa-miR-92a-3p	19-231_SC3_S25_L001_R1_001	0.470957613814757
hsa-let-7b-5p	19-231_SC3_S25_L001_R1_001	2.82574568288854
hsa-let-7g-5p	19-231_SC3_S25_L001_R1_001	0.941915227629513
hsa-miR-26b-5p	19-231_SC3_S25_L001_R1_001	2.35478806907378
hsa-miR-423-5p	19-231_SC3_S25_L001_R1_001	0.470957613814757
hsa-miR-320a-3p	19-231_SC3_S25_L001_R1_001	0.470957613814757
hsa-miR-10a-5p	19-231_SC3_S25_L001_R1_001	1.88383045525903
hsa-let-7d-5p	19-231_SC3_S25_L001_R1_001	0.941915227629513
hsa-miR-182-5p	19-231_SC3_S25_L001_R1_001	1.41287284144427
hsa-miR-423-3p	19-231_SC3_S25_L001_R1_001	0
hsa-let-7e-5p	19-231_SC3_S25_L001_R1_001	0.470957613814757
hsa-miR-200b-3p	19-231_SC3_S25_L001_R1_001	2.35478806907378
hsa-miR-191-5p	19-231_SC3_S25_L001_R1_001	1.88383045525903
hsa-miR-25-3p	19-231_SC3_S25_L001_R1_001	0.470957613814757
hsa-miR-375-3p	19-231_SC6_S26_L001_R1_001	0.173010380622837
hsa-miR-26a-5p	19-231_SC6_S26_L001_R1_001	14.7058823529412
hsa-let-7a-5p	19-231_SC6_S26_L001_R1_001	10.3806228373702
hsa-let-7f-5p	19-231_SC6_S26_L001_R1_001	10.0346020761246
hsa-miR-148a-3p	19-231_SC6_S26_L001_R1_001	3.63321799307959
hsa-let-7i-5p	19-231_SC6_S26_L001_R1_001	2.7681660899654
hsa-miR-92a-3p	19-231_SC6_S26_L001_R1_001	7.00692041522491
hsa-let-7b-5p	19-231_SC6_S26_L001_R1_001	2.42214532871972
hsa-let-7g-5p	19-231_SC6_S26_L001_R1_001	1.21107266435986
hsa-miR-26b-5p	19-231_SC6_S26_L001_R1_001	2.07612456747405
hsa-miR-423-5p	19-231_SC6_S26_L001_R1_001	0.865051903114187
hsa-miR-320a-3p	19-231_SC6_S26_L001_R1_001	0.865051903114187
hsa-miR-10a-5p	19-231_SC6_S26_L001_R1_001	1.21107266435986
hsa-let-7d-5p	19-231_SC6_S26_L001_R1_001	2.59515570934256
hsa-miR-182-5p	19-231_SC6_S26_L001_R1_001	0
hsa-miR-423-3p	19-231_SC6_S26_L001_R1_001	1.90311418685121
hsa-let-7e-5p	19-231_SC6_S26_L001_R1_001	0.346020761245675
hsa-miR-200b-3p	19-231_SC6_S26_L001_R1_001	0.173010380622837
hsa-miR-191-5p	19-231_SC6_S26_L001_R1_001	2.7681660899654
hsa-miR-25-3p	19-231_SC6_S26_L001_R1_001	0.346020761245675
hsa-miR-375-3p	19-231_SC9_S27_L001_R1_001	38.2311711482095
hsa-miR-26a-5p	19-231_SC9_S27_L001_R1_001	5.04651459156366
hsa-let-7a-5p	19-231_SC9_S27_L001_R1_001	6.25716834459029
hsa-let-7f-5p	19-231_SC9_S27_L001_R1_001	2.90556900726392
hsa-miR-148a-3p	19-231_SC9_S27_L001_R1_001	3.2114183764496
hsa-let-7i-5p	19-231_SC9_S27_L001_R1_001	0.994010449853447
hsa-miR-92a-3p	19-231_SC9_S27_L001_R1_001	1.72040270166943
hsa-let-7b-5p	19-231_SC9_S27_L001_R1_001	2.94380017841213
hsa-let-7g-5p	19-231_SC9_S27_L001_R1_001	0.458774053778514
hsa-miR-26b-5p	19-231_SC9_S27_L001_R1_001	0.688161080667771
hsa-miR-423-5p	19-231_SC9_S27_L001_R1_001	0.420542882630305
hsa-miR-320a-3p	19-231_SC9_S27_L001_R1_001	0.114693513444629
hsa-miR-10a-5p	19-231_SC9_S27_L001_R1_001	4.54950936663693
hsa-let-7d-5p	19-231_SC9_S27_L001_R1_001	0.8028545941124
hsa-miR-182-5p	19-231_SC9_S27_L001_R1_001	4.39658468204409
hsa-miR-423-3p	19-231_SC9_S27_L001_R1_001	0.841085765260609
hsa-let-7e-5p	19-231_SC9_S27_L001_R1_001	0.573467567223143
hsa-miR-200b-3p	19-231_SC9_S27_L001_R1_001	5.39059513189754
hsa-miR-191-5p	19-231_SC9_S27_L001_R1_001	2.4085637823372
hsa-miR-25-3p	19-231_SC9_S27_L001_R1_001	0.382311711482095
hsa-miR-375-3p	19-295_SC1_S32_L001_R1_001	0
hsa-miR-26a-5p	19-295_SC1_S32_L001_R1_001	7.40740740740741
hsa-let-7a-5p	19-295_SC1_S32_L001_R1_001	11.8518518518519
hsa-let-7f-5p	19-295_SC1_S32_L001_R1_001	5.18518518518519
hsa-miR-148a-3p	19-295_SC1_S32_L001_R1_001	2.96296296296296
hsa-let-7i-5p	19-295_SC1_S32_L001_R1_001	0
hsa-miR-92a-3p	19-295_SC1_S32_L001_R1_001	4.44444444444444
hsa-let-7b-5p	19-295_SC1_S32_L001_R1_001	1.48148148148148
hsa-let-7g-5p	19-295_SC1_S32_L001_R1_001	0
hsa-miR-26b-5p	19-295_SC1_S32_L001_R1_001	2.96296296296296
hsa-miR-423-5p	19-295_SC1_S32_L001_R1_001	1.48148148148148
hsa-miR-320a-3p	19-295_SC1_S32_L001_R1_001	0
hsa-miR-10a-5p	19-295_SC1_S32_L001_R1_001	0
hsa-let-7d-5p	19-295_SC1_S32_L001_R1_001	2.96296296296296
hsa-miR-182-5p	19-295_SC1_S32_L001_R1_001	0
hsa-miR-423-3p	19-295_SC1_S32_L001_R1_001	0
hsa-let-7e-5p	19-295_SC1_S32_L001_R1_001	1.48148148148148
hsa-miR-200b-3p	19-295_SC1_S32_L001_R1_001	0
hsa-miR-191-5p	19-295_SC1_S32_L001_R1_001	0
hsa-miR-25-3p	19-295_SC1_S32_L001_R1_001	2.96296296296296
hsa-miR-375-3p	19-295_SC3_S33_L001_R1_001	0
hsa-miR-26a-5p	19-295_SC3_S33_L001_R1_001	7.78523489932886
hsa-let-7a-5p	19-295_SC3_S33_L001_R1_001	12.0805369127517
hsa-let-7f-5p	19-295_SC3_S33_L001_R1_001	9.39597315436242
hsa-miR-148a-3p	19-295_SC3_S33_L001_R1_001	1.61073825503356
hsa-let-7i-5p	19-295_SC3_S33_L001_R1_001	2.41610738255034
hsa-miR-92a-3p	19-295_SC3_S33_L001_R1_001	12.751677852349
hsa-let-7b-5p	19-295_SC3_S33_L001_R1_001	2.95302013422819
hsa-let-7g-5p	19-295_SC3_S33_L001_R1_001	1.61073825503356
hsa-miR-26b-5p	19-295_SC3_S33_L001_R1_001	2.14765100671141
hsa-miR-423-5p	19-295_SC3_S33_L001_R1_001	0.536912751677852
hsa-miR-320a-3p	19-295_SC3_S33_L001_R1_001	0
hsa-miR-10a-5p	19-295_SC3_S33_L001_R1_001	0
hsa-let-7d-5p	19-295_SC3_S33_L001_R1_001	2.14765100671141
hsa-miR-182-5p	19-295_SC3_S33_L001_R1_001	0
hsa-miR-423-3p	19-295_SC3_S33_L001_R1_001	2.68456375838926
hsa-let-7e-5p	19-295_SC3_S33_L001_R1_001	1.0738255033557
hsa-miR-200b-3p	19-295_SC3_S33_L001_R1_001	0.268456375838926
hsa-miR-191-5p	19-295_SC3_S33_L001_R1_001	0.805369127516779
hsa-miR-25-3p	19-295_SC3_S33_L001_R1_001	0.268456375838926
hsa-miR-375-3p	19-295_SC4_S34_L001_R1_001	0
hsa-miR-26a-5p	19-295_SC4_S34_L001_R1_001	14.1477272727273
hsa-let-7a-5p	19-295_SC4_S34_L001_R1_001	10
hsa-let-7f-5p	19-295_SC4_S34_L001_R1_001	6.90340909090909
hsa-miR-148a-3p	19-295_SC4_S34_L001_R1_001	1.875
hsa-let-7i-5p	19-295_SC4_S34_L001_R1_001	2.89772727272727
hsa-miR-92a-3p	19-295_SC4_S34_L001_R1_001	6.81818181818182
hsa-let-7b-5p	19-295_SC4_S34_L001_R1_001	1.19318181818182
hsa-let-7g-5p	19-295_SC4_S34_L001_R1_001	0.852272727272727
hsa-miR-26b-5p	19-295_SC4_S34_L001_R1_001	3.06818181818182
hsa-miR-423-5p	19-295_SC4_S34_L001_R1_001	1.36363636363636
hsa-miR-320a-3p	19-295_SC4_S34_L001_R1_001	1.02272727272727
hsa-miR-10a-5p	19-295_SC4_S34_L001_R1_001	0.170454545454545
hsa-let-7d-5p	19-295_SC4_S34_L001_R1_001	1.36363636363636
hsa-miR-182-5p	19-295_SC4_S34_L001_R1_001	0
hsa-miR-423-3p	19-295_SC4_S34_L001_R1_001	3.06818181818182
hsa-let-7e-5p	19-295_SC4_S34_L001_R1_001	0.511363636363636
hsa-miR-200b-3p	19-295_SC4_S34_L001_R1_001	0
hsa-miR-191-5p	19-295_SC4_S34_L001_R1_001	3.92045454545455
hsa-miR-25-3p	19-295_SC4_S34_L001_R1_001	0.681818181818182
hsa-miR-375-3p	19-295_SC5_S35_L001_R1_001	0.794965220271613
hsa-miR-26a-5p	19-295_SC5_S35_L001_R1_001	8.54587611791984
hsa-let-7a-5p	19-295_SC5_S35_L001_R1_001	12.0569725074528
hsa-let-7f-5p	19-295_SC5_S35_L001_R1_001	9.93706525339516
hsa-miR-148a-3p	19-295_SC5_S35_L001_R1_001	5.16727393176549
hsa-let-7i-5p	19-295_SC5_S35_L001_R1_001	2.18615435574694
hsa-miR-92a-3p	19-295_SC5_S35_L001_R1_001	9.73832394832726
hsa-let-7b-5p	19-295_SC5_S35_L001_R1_001	2.58363696588274
hsa-let-7g-5p	19-295_SC5_S35_L001_R1_001	1.78867174561113
hsa-miR-26b-5p	19-295_SC5_S35_L001_R1_001	2.38489566081484
hsa-miR-423-5p	19-295_SC5_S35_L001_R1_001	1.78867174561113
hsa-miR-320a-3p	19-295_SC5_S35_L001_R1_001	1.58993044054323
hsa-miR-10a-5p	19-295_SC5_S35_L001_R1_001	0.397482610135807
hsa-let-7d-5p	19-295_SC5_S35_L001_R1_001	1.19244783040742
hsa-miR-182-5p	19-295_SC5_S35_L001_R1_001	0
hsa-miR-423-3p	19-295_SC5_S35_L001_R1_001	1.78867174561113
hsa-let-7e-5p	19-295_SC5_S35_L001_R1_001	0.59622391520371
hsa-miR-200b-3p	19-295_SC5_S35_L001_R1_001	0.198741305067903
hsa-miR-191-5p	19-295_SC5_S35_L001_R1_001	3.57734349122226
hsa-miR-25-3p	19-295_SC5_S35_L001_R1_001	0.794965220271613
