# Supplementary material for: Single-cell microRNA sequencing method comparison and application to cell lines and circulating lung tumor cells
Source: Nat Commun. 2021 Jul 14;12:4316. doi: 10.1038/s41467-021-24611-w (PMC8280203; doi:10.1038/s41467-021-24611-w)
Supplement: Supplementary file 13 — Source data [file 41467_2021_24611_MOESM13_ESM.zip › fig4f.txt]

miRNA	Sample	Normalized log2 expression	Patient
hsa-miR-100-5p	18-043_SC10_S9_L001_R1_001	0	P2
hsa-miR-10b-5p	18-043_SC10_S9_L001_R1_001	0	P2
hsa-miR-182-5p	18-043_SC10_S9_L001_R1_001	0	P2
hsa-miR-200b-3p	18-043_SC10_S9_L001_R1_001	4.77532579041718	P2
hsa-miR-335-3p	18-043_SC10_S9_L001_R1_001	0	P2
hsa-miR-7-5p	18-043_SC10_S9_L001_R1_001	0	P2
hsa-miR-100-5p	18-043_SC11_S10_L001_R1_001	0	P2
hsa-miR-10b-5p	18-043_SC11_S10_L001_R1_001	0	P2
hsa-miR-182-5p	18-043_SC11_S10_L001_R1_001	0	P2
hsa-miR-200b-3p	18-043_SC11_S10_L001_R1_001	0	P2
hsa-miR-335-3p	18-043_SC11_S10_L001_R1_001	0	P2
hsa-miR-7-5p	18-043_SC11_S10_L001_R1_001	0	P2
hsa-miR-100-5p	18-043_SC12_S11_L001_R1_001	0	P2
hsa-miR-10b-5p	18-043_SC12_S11_L001_R1_001	0	P2
hsa-miR-182-5p	18-043_SC12_S11_L001_R1_001	0	P2
hsa-miR-200b-3p	18-043_SC12_S11_L001_R1_001	0	P2
hsa-miR-335-3p	18-043_SC12_S11_L001_R1_001	0	P2
hsa-miR-7-5p	18-043_SC12_S11_L001_R1_001	0	P2
hsa-miR-100-5p	18-043_SC18_S15_L001_R1_001	0	P2
hsa-miR-10b-5p	18-043_SC18_S15_L001_R1_001	0	P2
hsa-miR-182-5p	18-043_SC18_S15_L001_R1_001	0	P2
hsa-miR-200b-3p	18-043_SC18_S15_L001_R1_001	0	P2
hsa-miR-335-3p	18-043_SC18_S15_L001_R1_001	0	P2
hsa-miR-7-5p	18-043_SC18_S15_L001_R1_001	0	P2
hsa-miR-100-5p	18-043_SC1_S1_L001_R1_001	0	P2
hsa-miR-10b-5p	18-043_SC1_S1_L001_R1_001	0	P2
hsa-miR-182-5p	18-043_SC1_S1_L001_R1_001	0	P2
hsa-miR-200b-3p	18-043_SC1_S1_L001_R1_001	0	P2
hsa-miR-335-3p	18-043_SC1_S1_L001_R1_001	0	P2
hsa-miR-7-5p	18-043_SC1_S1_L001_R1_001	0	P2
hsa-miR-100-5p	18-043_SC2_S2_L001_R1_001	0	P2
hsa-miR-10b-5p	18-043_SC2_S2_L001_R1_001	0	P2
hsa-miR-182-5p	18-043_SC2_S2_L001_R1_001	0	P2
hsa-miR-200b-3p	18-043_SC2_S2_L001_R1_001	0	P2
hsa-miR-335-3p	18-043_SC2_S2_L001_R1_001	0	P2
hsa-miR-7-5p	18-043_SC2_S2_L001_R1_001	0	P2
hsa-miR-100-5p	18-043_SC3_S3_L001_R1_001	7.1281375662767	P2
hsa-miR-10b-5p	18-043_SC3_S3_L001_R1_001	0	P2
hsa-miR-182-5p	18-043_SC3_S3_L001_R1_001	0	P2
hsa-miR-200b-3p	18-043_SC3_S3_L001_R1_001	0	P2
hsa-miR-335-3p	18-043_SC3_S3_L001_R1_001	0	P2
hsa-miR-7-5p	18-043_SC3_S3_L001_R1_001	0	P2
hsa-miR-100-5p	18-043_SC4_S4_L001_R1_001	8.46736580017952	P2
hsa-miR-10b-5p	18-043_SC4_S4_L001_R1_001	0	P2
hsa-miR-182-5p	18-043_SC4_S4_L001_R1_001	5.90264112260716	P2
hsa-miR-200b-3p	18-043_SC4_S4_L001_R1_001	0	P2
hsa-miR-335-3p	18-043_SC4_S4_L001_R1_001	0	P2
hsa-miR-7-5p	18-043_SC4_S4_L001_R1_001	0	P2
hsa-miR-100-5p	18-043_SC6_S5_L001_R1_001	0	P2
hsa-miR-10b-5p	18-043_SC6_S5_L001_R1_001	0	P2
hsa-miR-182-5p	18-043_SC6_S5_L001_R1_001	0	P2
hsa-miR-200b-3p	18-043_SC6_S5_L001_R1_001	0	P2
hsa-miR-335-3p	18-043_SC6_S5_L001_R1_001	0	P2
hsa-miR-7-5p	18-043_SC6_S5_L001_R1_001	0	P2
hsa-miR-100-5p	18-043_SC7_S6_L001_R1_001	0	P2
hsa-miR-10b-5p	18-043_SC7_S6_L001_R1_001	0	P2
hsa-miR-182-5p	18-043_SC7_S6_L001_R1_001	5.79045474784435	P2
hsa-miR-200b-3p	18-043_SC7_S6_L001_R1_001	0	P2
hsa-miR-335-3p	18-043_SC7_S6_L001_R1_001	0	P2
hsa-miR-7-5p	18-043_SC7_S6_L001_R1_001	5.79045474784435	P2
hsa-miR-100-5p	18-043_SC8_S7_L001_R1_001	5.86153006220864	P2
hsa-miR-10b-5p	18-043_SC8_S7_L001_R1_001	0	P2
hsa-miR-182-5p	18-043_SC8_S7_L001_R1_001	0	P2
hsa-miR-200b-3p	18-043_SC8_S7_L001_R1_001	5.86153006220864	P2
hsa-miR-335-3p	18-043_SC8_S7_L001_R1_001	0	P2
hsa-miR-7-5p	18-043_SC8_S7_L001_R1_001	0	P2
hsa-miR-100-5p	18-043_SC9_S8_L001_R1_001	0	P2
hsa-miR-10b-5p	18-043_SC9_S8_L001_R1_001	0	P2
hsa-miR-182-5p	18-043_SC9_S8_L001_R1_001	0	P2
hsa-miR-200b-3p	18-043_SC9_S8_L001_R1_001	0	P2
hsa-miR-335-3p	18-043_SC9_S8_L001_R1_001	0	P2
hsa-miR-7-5p	18-043_SC9_S8_L001_R1_001	0	P2
hsa-miR-100-5p	19-032_SC10_S31_L001_R1_001	0	P1
hsa-miR-10b-5p	19-032_SC10_S31_L001_R1_001	0	P1
hsa-miR-182-5p	19-032_SC10_S31_L001_R1_001	0	P1
hsa-miR-200b-3p	19-032_SC10_S31_L001_R1_001	0	P1
hsa-miR-335-3p	19-032_SC10_S31_L001_R1_001	0	P1
hsa-miR-7-5p	19-032_SC10_S31_L001_R1_001	0	P1
hsa-miR-100-5p	19-032_SC12_S33_L001_R1_001	0	P1
hsa-miR-10b-5p	19-032_SC12_S33_L001_R1_001	0	P1
hsa-miR-182-5p	19-032_SC12_S33_L001_R1_001	7.6230525806067	P1
hsa-miR-200b-3p	19-032_SC12_S33_L001_R1_001	6.97515169019965	P1
hsa-miR-335-3p	19-032_SC12_S33_L001_R1_001	0	P1
hsa-miR-7-5p	19-032_SC12_S33_L001_R1_001	4.23500777001785	P1
hsa-miR-100-5p	19-032_SC13_S1_L001_R1_001	0	P1
hsa-miR-10b-5p	19-032_SC13_S1_L001_R1_001	0	P1
hsa-miR-182-5p	19-032_SC13_S1_L001_R1_001	5.96085982160417	P1
hsa-miR-200b-3p	19-032_SC13_S1_L001_R1_001	5.96085982160417	P1
hsa-miR-335-3p	19-032_SC13_S1_L001_R1_001	0	P1
hsa-miR-7-5p	19-032_SC13_S1_L001_R1_001	0	P1
hsa-miR-100-5p	19-032_SC14_S2_L001_R1_001	0	P1
hsa-miR-10b-5p	19-032_SC14_S2_L001_R1_001	0	P1
hsa-miR-182-5p	19-032_SC14_S2_L001_R1_001	7.57344787892895	P1
hsa-miR-200b-3p	19-032_SC14_S2_L001_R1_001	6.36111927289505	P1
hsa-miR-335-3p	19-032_SC14_S2_L001_R1_001	3.32517862958778	P1
hsa-miR-7-5p	19-032_SC14_S2_L001_R1_001	0	P1
hsa-miR-100-5p	19-032_SC15_S3_L001_R1_001	0	P1
hsa-miR-10b-5p	19-032_SC15_S3_L001_R1_001	5.15146572028904	P1
hsa-miR-182-5p	19-032_SC15_S3_L001_R1_001	6.70911060478844	P1
hsa-miR-200b-3p	19-032_SC15_S3_L001_R1_001	6.70911060478844	P1
hsa-miR-335-3p	19-032_SC15_S3_L001_R1_001	0	P1
hsa-miR-7-5p	19-032_SC15_S3_L001_R1_001	0	P1
hsa-miR-100-5p	19-032_SC16_S4_L001_R1_001	0	P1
hsa-miR-10b-5p	19-032_SC16_S4_L001_R1_001	0	P1
hsa-miR-182-5p	19-032_SC16_S4_L001_R1_001	0	P1
hsa-miR-200b-3p	19-032_SC16_S4_L001_R1_001	0	P1
hsa-miR-335-3p	19-032_SC16_S4_L001_R1_001	0	P1
hsa-miR-7-5p	19-032_SC16_S4_L001_R1_001	0	P1
hsa-miR-100-5p	19-032_SC17_S5_L001_R1_001	0	P1
hsa-miR-10b-5p	19-032_SC17_S5_L001_R1_001	0	P1
hsa-miR-182-5p	19-032_SC17_S5_L001_R1_001	7.45287194322482	P1
hsa-miR-200b-3p	19-032_SC17_S5_L001_R1_001	7.6444873429722	P1
hsa-miR-335-3p	19-032_SC17_S5_L001_R1_001	0	P1
hsa-miR-7-5p	19-032_SC17_S5_L001_R1_001	4.69409677186213	P1
hsa-miR-100-5p	19-032_SC19_S6_L001_R1_001	0	P1
hsa-miR-10b-5p	19-032_SC19_S6_L001_R1_001	0	P1
hsa-miR-182-5p	19-032_SC19_S6_L001_R1_001	7.69260468104202	P1
hsa-miR-200b-3p	19-032_SC19_S6_L001_R1_001	7.6055776367622	P1
hsa-miR-335-3p	19-032_SC19_S6_L001_R1_001	4.2604249974699	P1
hsa-miR-7-5p	19-032_SC19_S6_L001_R1_001	0	P1
hsa-miR-100-5p	19-032_SC1_S23_L001_R1_001	3.07417457239454	P1
hsa-miR-10b-5p	19-032_SC1_S23_L001_R1_001	3.07417457239454	P1
hsa-miR-182-5p	19-032_SC1_S23_L001_R1_001	8.28875936331471	P1
hsa-miR-200b-3p	19-032_SC1_S23_L001_R1_001	7.07250489977674	P1
hsa-miR-335-3p	19-032_SC1_S23_L001_R1_001	0	P1
hsa-miR-7-5p	19-032_SC1_S23_L001_R1_001	0	P1
hsa-miR-100-5p	19-032_SC20_S7_L001_R1_001	0	P1
hsa-miR-10b-5p	19-032_SC20_S7_L001_R1_001	0	P1
hsa-miR-182-5p	19-032_SC20_S7_L001_R1_001	0	P1
hsa-miR-200b-3p	19-032_SC20_S7_L001_R1_001	0	P1
hsa-miR-335-3p	19-032_SC20_S7_L001_R1_001	0	P1
hsa-miR-7-5p	19-032_SC20_S7_L001_R1_001	0	P1
hsa-miR-100-5p	19-032_SC21_S8_L001_R1_001	0	P1
hsa-miR-10b-5p	19-032_SC21_S8_L001_R1_001	0	P1
hsa-miR-182-5p	19-032_SC21_S8_L001_R1_001	7.56945024959724	P1
hsa-miR-200b-3p	19-032_SC21_S8_L001_R1_001	7.63947785283267	P1
hsa-miR-335-3p	19-032_SC21_S8_L001_R1_001	4.874894980611	P1
hsa-miR-7-5p	19-032_SC21_S8_L001_R1_001	3.38506253396055	P1
hsa-miR-100-5p	19-032_SC22_S9_L001_R1_001	0	P1
hsa-miR-10b-5p	19-032_SC22_S9_L001_R1_001	0	P1
hsa-miR-182-5p	19-032_SC22_S9_L001_R1_001	6.95069453494611	P1
hsa-miR-200b-3p	19-032_SC22_S9_L001_R1_001	0	P1
hsa-miR-335-3p	19-032_SC22_S9_L001_R1_001	0	P1
hsa-miR-7-5p	19-032_SC22_S9_L001_R1_001	0	P1
hsa-miR-100-5p	19-032_SC24_S10_L001_R1_001	0	P1
hsa-miR-10b-5p	19-032_SC24_S10_L001_R1_001	0	P1
hsa-miR-182-5p	19-032_SC24_S10_L001_R1_001	6.11393768569675	P1
hsa-miR-200b-3p	19-032_SC24_S10_L001_R1_001	6.11393768569675	P1
hsa-miR-335-3p	19-032_SC24_S10_L001_R1_001	0	P1
hsa-miR-7-5p	19-032_SC24_S10_L001_R1_001	0	P1
hsa-miR-100-5p	19-032_SC25_S11_L001_R1_001	0	P1
hsa-miR-10b-5p	19-032_SC25_S11_L001_R1_001	0	P1
hsa-miR-182-5p	19-032_SC25_S11_L001_R1_001	0	P1
hsa-miR-200b-3p	19-032_SC25_S11_L001_R1_001	0	P1
hsa-miR-335-3p	19-032_SC25_S11_L001_R1_001	0	P1
hsa-miR-7-5p	19-032_SC25_S11_L001_R1_001	0	P1
hsa-miR-100-5p	19-032_SC26_S12_L001_R1_001	0	P1
hsa-miR-10b-5p	19-032_SC26_S12_L001_R1_001	0	P1
hsa-miR-182-5p	19-032_SC26_S12_L001_R1_001	6.28946705520991	P1
hsa-miR-200b-3p	19-032_SC26_S12_L001_R1_001	0	P1
hsa-miR-335-3p	19-032_SC26_S12_L001_R1_001	0	P1
hsa-miR-7-5p	19-032_SC26_S12_L001_R1_001	0	P1
hsa-miR-100-5p	19-032_SC27_S13_L001_R1_001	0	P1
hsa-miR-10b-5p	19-032_SC27_S13_L001_R1_001	0	P1
hsa-miR-182-5p	19-032_SC27_S13_L001_R1_001	7.14817220291402	P1
hsa-miR-200b-3p	19-032_SC27_S13_L001_R1_001	0	P1
hsa-miR-335-3p	19-032_SC27_S13_L001_R1_001	0	P1
hsa-miR-7-5p	19-032_SC27_S13_L001_R1_001	0	P1
hsa-miR-100-5p	19-032_SC29_S15_L001_R1_001	5.24759978249453	P1
hsa-miR-10b-5p	19-032_SC29_S15_L001_R1_001	0	P1
hsa-miR-182-5p	19-032_SC29_S15_L001_R1_001	8.21398366465515	P1
hsa-miR-200b-3p	19-032_SC29_S15_L001_R1_001	7.21883419013876	P1
hsa-miR-335-3p	19-032_SC29_S15_L001_R1_001	0	P1
hsa-miR-7-5p	19-032_SC29_S15_L001_R1_001	0	P1
hsa-miR-100-5p	19-032_SC2_S24_L001_R1_001	0	P1
hsa-miR-10b-5p	19-032_SC2_S24_L001_R1_001	0	P1
hsa-miR-182-5p	19-032_SC2_S24_L001_R1_001	8.54264818428137	P1
hsa-miR-200b-3p	19-032_SC2_S24_L001_R1_001	6.70467536621535	P1
hsa-miR-335-3p	19-032_SC2_S24_L001_R1_001	0	P1
hsa-miR-7-5p	19-032_SC2_S24_L001_R1_001	0	P1
hsa-miR-100-5p	19-032_SC30_S16_L001_R1_001	0	P1
hsa-miR-10b-5p	19-032_SC30_S16_L001_R1_001	0	P1
hsa-miR-182-5p	19-032_SC30_S16_L001_R1_001	0	P1
hsa-miR-200b-3p	19-032_SC30_S16_L001_R1_001	0	P1
hsa-miR-335-3p	19-032_SC30_S16_L001_R1_001	0	P1
hsa-miR-7-5p	19-032_SC30_S16_L001_R1_001	0	P1
hsa-miR-100-5p	19-032_SC3_S25_L001_R1_001	0	P1
hsa-miR-10b-5p	19-032_SC3_S25_L001_R1_001	0	P1
hsa-miR-182-5p	19-032_SC3_S25_L001_R1_001	8.13925827597565	P1
hsa-miR-200b-3p	19-032_SC3_S25_L001_R1_001	6.70061075425609	P1
hsa-miR-335-3p	19-032_SC3_S25_L001_R1_001	0	P1
hsa-miR-7-5p	19-032_SC3_S25_L001_R1_001	0	P1
hsa-miR-100-5p	19-032_SC4_S26_L001_R1_001	0	P1
hsa-miR-10b-5p	19-032_SC4_S26_L001_R1_001	0	P1
hsa-miR-182-5p	19-032_SC4_S26_L001_R1_001	0	P1
hsa-miR-200b-3p	19-032_SC4_S26_L001_R1_001	0	P1
hsa-miR-335-3p	19-032_SC4_S26_L001_R1_001	0	P1
hsa-miR-7-5p	19-032_SC4_S26_L001_R1_001	0	P1
hsa-miR-100-5p	19-032_SC5_S27_L001_R1_001	0	P1
hsa-miR-10b-5p	19-032_SC5_S27_L001_R1_001	0	P1
hsa-miR-182-5p	19-032_SC5_S27_L001_R1_001	8.21285588812037	P1
hsa-miR-200b-3p	19-032_SC5_S27_L001_R1_001	6.76190862711049	P1
hsa-miR-335-3p	19-032_SC5_S27_L001_R1_001	0	P1
hsa-miR-7-5p	19-032_SC5_S27_L001_R1_001	0	P1
hsa-miR-100-5p	19-032_SC6_S28_L001_R1_001	0	P1
hsa-miR-10b-5p	19-032_SC6_S28_L001_R1_001	0	P1
hsa-miR-182-5p	19-032_SC6_S28_L001_R1_001	8.71322160942712	P1
hsa-miR-200b-3p	19-032_SC6_S28_L001_R1_001	7.39644046290602	P1
hsa-miR-335-3p	19-032_SC6_S28_L001_R1_001	0	P1
hsa-miR-7-5p	19-032_SC6_S28_L001_R1_001	0	P1
hsa-miR-100-5p	19-032_SC7_S29_L001_R1_001	0	P1
hsa-miR-10b-5p	19-032_SC7_S29_L001_R1_001	0	P1
hsa-miR-182-5p	19-032_SC7_S29_L001_R1_001	8.12651169163145	P1
hsa-miR-200b-3p	19-032_SC7_S29_L001_R1_001	6.59576527065392	P1
hsa-miR-335-3p	19-032_SC7_S29_L001_R1_001	0	P1
hsa-miR-7-5p	19-032_SC7_S29_L001_R1_001	1.96371553207555	P1
hsa-miR-100-5p	19-135_SC1_S18_L001_R1_001	5.99874609396052	P5
hsa-miR-10b-5p	19-135_SC1_S18_L001_R1_001	6.90562739730868	P5
hsa-miR-182-5p	19-135_SC1_S18_L001_R1_001	7.81251303702053	P5
hsa-miR-200b-3p	19-135_SC1_S18_L001_R1_001	8.09676291587794	P5
hsa-miR-335-3p	19-135_SC1_S18_L001_R1_001	6.81891642197646	P5
hsa-miR-7-5p	19-135_SC1_S18_L001_R1_001	7.78227592655142	P5
hsa-miR-100-5p	19-135_SC2_S19_L001_R1_001	5.36413612132919	P5
hsa-miR-10b-5p	19-135_SC2_S19_L001_R1_001	6.8011035464782	P5
hsa-miR-182-5p	19-135_SC2_S19_L001_R1_001	8.33315684845887	P5
hsa-miR-200b-3p	19-135_SC2_S19_L001_R1_001	7.97826506593475	P5
hsa-miR-335-3p	19-135_SC2_S19_L001_R1_001	7.79462043016981	P5
hsa-miR-7-5p	19-135_SC2_S19_L001_R1_001	7.91960973520463	P5
hsa-miR-100-5p	19-135_SC4_S20_L001_R1_001	4.75530434557605	P5
hsa-miR-10b-5p	19-135_SC4_S20_L001_R1_001	5.72834516178827	P5
hsa-miR-182-5p	19-135_SC4_S20_L001_R1_001	7.79484679020743	P5
hsa-miR-200b-3p	19-135_SC4_S20_L001_R1_001	8.34915970004352	P5
hsa-miR-335-3p	19-135_SC4_S20_L001_R1_001	7.03385257109843	P5
hsa-miR-7-5p	19-135_SC4_S20_L001_R1_001	5.72834516178827	P5
hsa-miR-100-5p	19-231_SC10_S28_L001_R1_001	0	P3
hsa-miR-10b-5p	19-231_SC10_S28_L001_R1_001	4.80499201236275	P3
hsa-miR-182-5p	19-231_SC10_S28_L001_R1_001	8.59746866402498	P3
hsa-miR-200b-3p	19-231_SC10_S28_L001_R1_001	9.33962794777565	P3
hsa-miR-335-3p	19-231_SC10_S28_L001_R1_001	3.31972283296491	P3
hsa-miR-7-5p	19-231_SC10_S28_L001_R1_001	0	P3
hsa-miR-100-5p	19-231_SC11_S29_L001_R1_001	0	P3
hsa-miR-10b-5p	19-231_SC11_S29_L001_R1_001	4.86049063680764	P3
hsa-miR-182-5p	19-231_SC11_S29_L001_R1_001	7.27870684234702	P3
hsa-miR-200b-3p	19-231_SC11_S29_L001_R1_001	8.67147779483063	P3
hsa-miR-335-3p	19-231_SC11_S29_L001_R1_001	0	P3
hsa-miR-7-5p	19-231_SC11_S29_L001_R1_001	0	P3
hsa-miR-100-5p	19-231_SC12_S30_L001_R1_001	0	P3
hsa-miR-10b-5p	19-231_SC12_S30_L001_R1_001	0	P3
hsa-miR-182-5p	19-231_SC12_S30_L001_R1_001	0	P3
hsa-miR-200b-3p	19-231_SC12_S30_L001_R1_001	0	P3
hsa-miR-335-3p	19-231_SC12_S30_L001_R1_001	4.55752737823123	P3
hsa-miR-7-5p	19-231_SC12_S30_L001_R1_001	0	P3
hsa-miR-100-5p	19-231_SC13_S31_L001_R1_001	0	P3
hsa-miR-10b-5p	19-231_SC13_S31_L001_R1_001	0	P3
hsa-miR-182-5p	19-231_SC13_S31_L001_R1_001	0	P3
hsa-miR-200b-3p	19-231_SC13_S31_L001_R1_001	0	P3
hsa-miR-335-3p	19-231_SC13_S31_L001_R1_001	0	P3
hsa-miR-7-5p	19-231_SC13_S31_L001_R1_001	0	P3
hsa-miR-100-5p	19-231_SC2_S24_L001_R1_001	0	P3
hsa-miR-10b-5p	19-231_SC2_S24_L001_R1_001	0	P3
hsa-miR-182-5p	19-231_SC2_S24_L001_R1_001	0	P3
hsa-miR-200b-3p	19-231_SC2_S24_L001_R1_001	0	P3
hsa-miR-335-3p	19-231_SC2_S24_L001_R1_001	0	P3
hsa-miR-7-5p	19-231_SC2_S24_L001_R1_001	0	P3
hsa-miR-100-5p	19-231_SC3_S25_L001_R1_001	0	P3
hsa-miR-10b-5p	19-231_SC3_S25_L001_R1_001	5.58783785159843	P3
hsa-miR-182-5p	19-231_SC3_S25_L001_R1_001	7.15266292738417	P3
hsa-miR-200b-3p	19-231_SC3_S25_L001_R1_001	7.88556708564532	P3
hsa-miR-335-3p	19-231_SC3_S25_L001_R1_001	0	P3
hsa-miR-7-5p	19-231_SC3_S25_L001_R1_001	0	P3
hsa-miR-100-5p	19-231_SC6_S26_L001_R1_001	0	P3
hsa-miR-10b-5p	19-231_SC6_S26_L001_R1_001	0	P3
hsa-miR-182-5p	19-231_SC6_S26_L001_R1_001	0	P3
hsa-miR-200b-3p	19-231_SC6_S26_L001_R1_001	4.19385357754066	P3
hsa-miR-335-3p	19-231_SC6_S26_L001_R1_001	4.19385357754066	P3
hsa-miR-7-5p	19-231_SC6_S26_L001_R1_001	4.19385357754066	P3
hsa-miR-100-5p	19-231_SC9_S27_L001_R1_001	0	P3
hsa-miR-10b-5p	19-231_SC9_S27_L001_R1_001	0	P3
hsa-miR-182-5p	19-231_SC9_S27_L001_R1_001	8.78351711965748	P3
hsa-miR-200b-3p	19-231_SC9_S27_L001_R1_001	9.07697458714862	P3
hsa-miR-335-3p	19-231_SC9_S27_L001_R1_001	2.26996584201356	P3
hsa-miR-7-5p	19-231_SC9_S27_L001_R1_001	4.58127306525704	P3
hsa-miR-100-5p	19-295_SC1_S32_L001_R1_001	0	P4
hsa-miR-10b-5p	19-295_SC1_S32_L001_R1_001	0	P4
hsa-miR-182-5p	19-295_SC1_S32_L001_R1_001	0	P4
hsa-miR-200b-3p	19-295_SC1_S32_L001_R1_001	0	P4
hsa-miR-335-3p	19-295_SC1_S32_L001_R1_001	0	P4
hsa-miR-7-5p	19-295_SC1_S32_L001_R1_001	0	P4
hsa-miR-100-5p	19-295_SC3_S33_L001_R1_001	0	P4
hsa-miR-10b-5p	19-295_SC3_S33_L001_R1_001	0	P4
hsa-miR-182-5p	19-295_SC3_S33_L001_R1_001	0	P4
hsa-miR-200b-3p	19-295_SC3_S33_L001_R1_001	4.79937942140949	P4
hsa-miR-335-3p	19-295_SC3_S33_L001_R1_001	0	P4
hsa-miR-7-5p	19-295_SC3_S33_L001_R1_001	0	P4
hsa-miR-100-5p	19-295_SC4_S34_L001_R1_001	0	P4
hsa-miR-10b-5p	19-295_SC4_S34_L001_R1_001	0	P4
hsa-miR-182-5p	19-295_SC4_S34_L001_R1_001	0	P4
hsa-miR-200b-3p	19-295_SC4_S34_L001_R1_001	0	P4
hsa-miR-335-3p	19-295_SC4_S34_L001_R1_001	5.70421805737853	P4
hsa-miR-7-5p	19-295_SC4_S34_L001_R1_001	0	P4
hsa-miR-100-5p	19-295_SC5_S35_L001_R1_001	0	P4
hsa-miR-10b-5p	19-295_SC5_S35_L001_R1_001	0	P4
hsa-miR-182-5p	19-295_SC5_S35_L001_R1_001	0	P4
hsa-miR-200b-3p	19-295_SC5_S35_L001_R1_001	4.38364419955587	P4
hsa-miR-335-3p	19-295_SC5_S35_L001_R1_001	0	P4
hsa-miR-7-5p	19-295_SC5_S35_L001_R1_001	0	P4
