# Supplementary material for: Single-cell microRNA sequencing method comparison and application to cell lines and circulating lung tumor cells
Source: Nat Commun. 2021 Jul 14;12:4316. doi: 10.1038/s41467-021-24611-w (PMC8280203; doi:10.1038/s41467-021-24611-w)
Supplement: Supplementary file 13 — Source data [file 41467_2021_24611_MOESM13_ESM.zip › fig4g.txt]

Sample	UMAP 1	UMAP 2	Patient	Cluster
18-043_SC10_S9_L001_R1_001	0.348651323245743	2.99595436394518	P2	1
18-043_SC11_S10_L001_R1_001	0.416514263617114	1.84669601229165	P2	1
18-043_SC12_S11_L001_R1_001	-1.57300277094526	2.00742092744181	P2	3
18-043_SC18_S15_L001_R1_001	-1.57557077231143	1.11112351153424	P2	2
18-043_SC1_S1_L001_R1_001	-0.690433977464626	2.36950943919321	P2	1
18-043_SC2_S2_L001_R1_001	-0.043159266956984	2.8868193215175	P2	3
18-043_SC3_S3_L001_R1_001	-1.87804262982317	1.08751395113195	P2	2
18-043_SC4_S4_L001_R1_001	-1.64598939435226	0.735543882723906	P2	2
18-043_SC6_S5_L001_R1_001	-0.210105522190018	2.31326120392137	P2	1
18-043_SC7_S6_L001_R1_001	-0.953502665387393	1.40896658856291	P2	3
18-043_SC8_S7_L001_R1_001	-0.826009720151123	1.23647405727338	P2	3
18-043_SC9_S8_L001_R1_001	-0.5011396896399	2.15189244557003	P2	1
19-020_SC2_S21_L001_R1_001	0.702268468807236	1.67981182669685	P6	1
19-020_SC6_S22_L001_R1_001	0.190118814491592	2.63035573059567	P6	1
19-032_SC10_S31_L001_R1_001	-1.39582795278501	1.59791444337993	P1	3
19-032_SC12_S33_L001_R1_001	0.234386257753692	-2.87682196418006	P1	0
19-032_SC13_S1_L001_R1_001	0.872117289537773	0.265150734500226	P1	5
19-032_SC14_S2_L001_R1_001	1.27340887630419	-2.93485768017368	P1	0
19-032_SC15_S3_L001_R1_001	-0.126881398274591	-2.52458117907274	P1	0
19-032_SC16_S4_L001_R1_001	0.605405091009201	2.82859313793863	P1	1
19-032_SC17_S5_L001_R1_001	0.387022380410452	-2.52159546372362	P1	0
19-032_SC19_S6_L001_R1_001	0.596526729156141	-2.53185240416146	P1	0
19-032_SC1_S23_L001_R1_001	0.288108582460261	-3.45009558988664	P1	0
19-032_SC20_S7_L001_R1_001	-0.574243922228873	2.70070819600111	P1	1
19-032_SC21_S8_L001_R1_001	0.751245011614251	-3.14331864654963	P1	0
19-032_SC22_S9_L001_R1_001	-1.19459057569575	0.0707704351966401	P1	5
19-032_SC24_S10_L001_R1_001	-0.835011438838638	-0.259233856981686	P1	5
19-032_SC25_S11_L001_R1_001	-1.15090527822689	1.78580874236741	P1	3
19-032_SC26_S12_L001_R1_001	-0.436729674702884	0.956338660242133	P1	3
19-032_SC27_S13_L001_R1_001	-1.31745950817282	0.63953460399553	P1	2
19-032_SC29_S15_L001_R1_001	0.0902658990111767	-1.79032507925913	P1	0
19-032_SC2_S24_L001_R1_001	0.240238774974252	-3.40446153876374	P1	0
19-032_SC30_S16_L001_R1_001	-1.66632107836184	1.53211767118493	P1	2
19-032_SC3_S25_L001_R1_001	-0.0646839016728489	-2.99722225207905	P1	0
19-032_SC4_S26_L001_R1_001	-1.35631417788532	2.15164656564952	P1	1
19-032_SC5_S27_L001_R1_001	0.868455421433111	-2.98616174567257	P1	0
19-032_SC6_S28_L001_R1_001	-0.0261829655352503	-3.22947768324192	P1	0
19-032_SC7_S29_L001_R1_001	0.757616288394544	-3.53034569208386	P1	0
19-135_SC1_S18_L001_R1_001	1.11066154902781	-1.73606678253498	P5	0
19-135_SC2_S19_L001_R1_001	1.65347942232567	-1.94016858967049	P5	0
19-135_SC4_S20_L001_R1_001	1.61532571501343	-1.67929206723758	P5	0
19-231_SC10_S28_L001_R1_001	1.10026162480349	-2.40222355790905	P3	0
19-231_SC11_S29_L001_R1_001	0.790263540414434	-2.08838218992298	P3	0
19-231_SC12_S30_L001_R1_001	1.13320521757843	1.38692854756241	P3	1
19-231_SC13_S31_L001_R1_001	0.768841293292937	1.01776595378393	P3	4
19-231_SC2_S24_L001_R1_001	0.583473100373049	2.55715912518529	P3	1
19-231_SC3_S25_L001_R1_001	0.407251804848972	-1.93461273225167	P3	0
19-231_SC6_S26_L001_R1_001	0.968018262875592	1.82088895729458	P3	1
19-231_SC9_S27_L001_R1_001	1.23262280410458	-2.49266702677973	P3	0
19-295_SC1_S32_L001_R1_001	-1.99403671873675	1.50957467728007	P4	2
19-295_SC3_S33_L001_R1_001	0.797189066731307	1.3623050428866	P4	4
19-295_SC4_S34_L001_R1_001	0.17633508619194	1.20695839654843	P4	1
19-295_SC5_S35_L001_R1_001	1.07686704053729	0.602256568739304	P4	4
