# Supplementary material for: Single-cell microRNA sequencing method comparison and application to cell lines and circulating lung tumor cells
Source: Nat Commun. 2021 Jul 14;12:4316. doi: 10.1038/s41467-021-24611-w (PMC8280203; doi:10.1038/s41467-021-24611-w)
Supplement: Supplementary file 13 — Source data [file 41467_2021_24611_MOESM13_ESM.zip › fig4h.txt]

Sample	UMAP 1	UMAP 2	Patient	Cluster
18-043_SC10_S9_L001_R1_001	-0.48606124325611	-0.569819453761035	P2	2
18-043_SC11_S10_L001_R1_001	-1.1782558760873	-2.06804919531837	P2	1
18-043_SC12_S11_L001_R1_001	-0.765057101450274	-1.62700330937061	P2	1
18-043_SC18_S15_L001_R1_001	-1.24336651411668	-2.56504286815306	P2	1
18-043_SC1_S1_L001_R1_001	-1.37832491830385	-0.835836821027985	P2	1
18-043_SC2_S2_L001_R1_001	-0.0853545492635064	-1.00003910059505	P2	1
18-043_SC3_S3_L001_R1_001	-0.0257190440463275	-2.31138532565985	P2	1
18-043_SC4_S4_L001_R1_001	-1.08945083036046	-1.96525643272154	P2	1
18-043_SC6_S5_L001_R1_001	-0.571779574646663	-1.14704836665322	P2	1
18-043_SC7_S6_L001_R1_001	-1.56263429101577	-1.28157296810607	P2	2
18-043_SC8_S7_L001_R1_001	-0.0478791744755376	-1.50062379004976	P2	1
18-043_SC9_S8_L001_R1_001	-1.16228120313909	-0.568088144088857	P2	2
19-032_SC10_S31_L001_R1_001	-1.59573496645057	-2.28245779815458	P1	1
19-032_SC12_S33_L001_R1_001	1.01882205624372	2.60366662650255	P1	0
19-032_SC13_S1_L001_R1_001	-0.532816252483126	0.0896104134944241	P1	0
19-032_SC14_S2_L001_R1_001	1.58136768263802	1.53394833974415	P1	0
19-032_SC15_S3_L001_R1_001	-0.371431441122659	2.07784034109461	P1	0
19-032_SC16_S4_L001_R1_001	0.398356659662084	-1.26197939285344	P1	1
19-032_SC17_S5_L001_R1_001	1.17602487347924	1.29993099787026	P1	0
19-032_SC19_S6_L001_R1_001	1.60891209904665	2.00847846594858	P1	0
19-032_SC1_S23_L001_R1_001	0.611570229666896	2.76653397140663	P1	0
19-032_SC20_S7_L001_R1_001	-1.10573569485995	-1.15002512255595	P1	2
19-032_SC21_S8_L001_R1_001	1.27844502518513	2.3151548340774	P1	0
19-032_SC22_S9_L001_R1_001	-0.0693731410127185	1.86586215353354	P1	0
19-032_SC24_S10_L001_R1_001	-0.366496458055124	0.612242966078078	P1	0
19-032_SC25_S11_L001_R1_001	-1.62823693234097	-0.962485697581742	P1	2
19-032_SC26_S12_L001_R1_001	0.577397364429707	-1.69904531141798	P1	1
19-032_SC27_S13_L001_R1_001	-0.418978910398431	-2.28489423970302	P1	2
19-032_SC29_S15_L001_R1_001	1.37487217019852	1.53882867017308	P1	0
19-032_SC2_S24_L001_R1_001	0.461626238678349	2.93685521514939	P1	0
19-032_SC30_S16_L001_R1_001	-1.49930329077821	-1.93803363255176	P1	1
19-032_SC3_S25_L001_R1_001	0.657363883106259	2.29718734913375	P1	0
19-032_SC4_S26_L001_R1_001	-0.880603839651043	-2.58612852281184	P1	1
19-032_SC5_S27_L001_R1_001	0.981388694908977	1.90593275526648	P1	0
19-032_SC6_S28_L001_R1_001	0.0997674807988158	2.45529037039747	P1	0
19-032_SC7_S29_L001_R1_001	0.440305309485828	2.31526489813775	P1	0
19-231_SC10_S28_L001_R1_001	1.33198385143138	1.10046435039406	P3	0
19-231_SC11_S29_L001_R1_001	1.03646613205547	0.529261841318572	P3	0
19-231_SC12_S30_L001_R1_001	0.632036374348563	-0.531153563267957	P3	1
19-231_SC13_S31_L001_R1_001	0.0250632530047126	-0.170791012463697	P3	1
19-231_SC2_S24_L001_R1_001	0.302363590450747	-1.98133508499168	P3	1
19-231_SC3_S25_L001_R1_001	0.256900648460252	1.13603032627583	P3	0
19-231_SC6_S26_L001_R1_001	0.755185258489573	0.0438454937872327	P3	2
19-231_SC9_S27_L001_R1_001	1.45865637154546	0.855864774075232	P3	0
