# Supplementary material for: Single-cell microRNA sequencing method comparison and application to cell lines and circulating lung tumor cells
Source: Nat Commun. 2021 Jul 14;12:4316. doi: 10.1038/s41467-021-24611-w (PMC8280203; doi:10.1038/s41467-021-24611-w)
Supplement: Supplementary file 13 — Source data [file 41467_2021_24611_MOESM13_ESM.zip › supp_fig10a.txt]

variable	Protocol	mean	sd
mirna_ratio	4N	0.000774544200259314	0.000864774503168467
mirna_ratio	4N_C3	0.000641666666666667	0.000602704091758321
mirna_ratio	4N_CL	0.00757677012669556	0.00299028862345704
mirna_ratio	CL	0.00139149994220007	0.00127393698066914
mirna_ratio	SBN	0.00285444444444444	0.00268290527986747
mirna_ratio	SBN_CL	0.0128161111111111	0.00731099337122351
mirna_ratio	SB	0.00895888888888889	0.00279279761503023
mirna_ratio	SB_4N	0.00282252568870926	0.00158369001656954
mapped_ratio	4N	0.0227477380554962	0.0123846255001568
mapped_ratio	4N_C3	0.0174083333333333	0.00908456487064124
mapped_ratio	4N_CL	0.156490430873264	0.0403007111041541
mapped_ratio	CL	0.116809501103488	0.0213706309639264
mapped_ratio	SBN	0.0618811111111111	0.058043610603165
mapped_ratio	SBN_CL	0.234921111111111	0.066031909951567
mapped_ratio	SB	0.199057777777778	0.0493383848614924
mapped_ratio	SB_4N	0.053703815804216	0.0329486453691516
unmapped_reads	4N	0.0132802257555923	0.0105823170430578
unmapped_reads	4N_C3	0.0125477777777778	0.0063736355112
unmapped_reads	4N_CL	0.156038637298343	0.0271416068078485
unmapped_reads	CL	0.170630053719936	0.0731968252458642
unmapped_reads	SBN	0.0677138888888889	0.0631470757101288
unmapped_reads	SBN_CL	0.210691111111111	0.0444075033533082
unmapped_reads	SB	0.280497222222222	0.138276852428045
unmapped_reads	SB_4N	0.0574474726309677	0.0420772614232263
read_lost_in_qc	4N	0.01878686968541	0.0166209935030853
read_lost_in_qc	4N_C3	0.0408327777777778	0.026481939540975
read_lost_in_qc	4N_CL	0.256111176110877	0.0487650236885563
read_lost_in_qc	CL	0.346756375052794	0.18658054550657
read_lost_in_qc	SBN	0.300587222222222	0.309568034837195
read_lost_in_qc	SBN_CL	0.427792777777778	0.131603457205799
read_lost_in_qc	SB	0.467346666666667	0.200007871778421
read_lost_in_qc	SB_4N	0.266353770975545	0.220140934456129
adapter_dimers_ratio	4N	0.944410622303242	0.0378583949506777
adapter_dimers_ratio	4N_C3	0.928569444444444	0.0378127285104819
adapter_dimers_ratio	4N_CL	0.423782985590821	0.0721058195684206
adapter_dimers_ratio	CL	0.364412570181582	0.120058576904745
adapter_dimers_ratio	SBN	0.566963333333333	0.432321055523426
adapter_dimers_ratio	SBN_CL	0.113778888888889	0.0215017082180997
adapter_dimers_ratio	SB	0.0441394444444444	0.0345482322054041
adapter_dimers_ratio	SB_4N	0.619672414900562	0.295359188234814
