# Supplementary material for: Single-cell microRNA sequencing method comparison and application to cell lines and circulating lung tumor cells
Source: Nat Commun. 2021 Jul 14;12:4316. doi: 10.1038/s41467-021-24611-w (PMC8280203; doi:10.1038/s41467-021-24611-w)
Supplement: Supplementary file 13 — Source data [file 41467_2021_24611_MOESM13_ESM.zip › supp_fig10b.txt]

Stage	Reads	Sample	Protocol
1	0.470716666666667	4N_1	4N
1	0.520376666666667	4N_2	4N
1	0.62004	4N_3	4N
1	0.338376666666667	4N_4	4N
1	0.27545	4N_5	4N
1	0.251933333333333	4N_6	4N
1	0.455583333333333	4N_C3_1	4N_C3
1	0.41847	4N_C3_2	4N_C3
1	0.470586666666667	4N_C3_3	4N_C3
1	0.22025	4N_C3_4	4N_C3
1	0.20878	4N_C3_5	4N_C3
1	0.20003	4N_C3_6	4N_C3
1	0.00329666666666667	4N_CL_1	4N_CL
1	0.00113666666666667	4N_CL_2	4N_CL
1	0.0130766666666667	4N_CL_3	4N_CL
1	0.01211	4N_CL_4	4N_CL
1	0.0160133333333333	4N_CL_5	4N_CL
1	0.0197533333333333	CL_1	CL
1	0.0400766666666667	CL_2	CL
1	0.0202333333333333	CL_3	CL
1	0.0309133333333333	CL_4	CL
1	0.0290233333333333	CL_5	CL
1	0.0309	CL_6	CL
1	0.108946666666667	SBN_1	SBN
1	0.126876666666667	SBN_2	SBN
1	0.18526	SBN_3	SBN
1	0.00894666666666667	SBN_4	SBN
1	0.0167866666666667	SBN_4N_4	SB_4N
1	0.0159666666666667	SBN_4N_5	SB_4N
1	0.0178666666666667	SBN_4N_6	SB_4N
1	0.00896333333333333	SBN_5	SBN
1	0.00901333333333333	SBN_6	SBN
1	0.00508333333333333	SBN_CL_1	SBN_CL
1	0.00364333333333333	SBN_CL_2	SBN_CL
1	0.00383333333333333	SBN_CL_3	SBN_CL
1	0.00253	SBN_CL_4	SBN_CL
1	0.00234	SBN_CL_5	SBN_CL
1	0.00259666666666667	SBN_CL_6	SBN_CL
1	0.00167666666666667	SB_1	SB
1	0.00242666666666667	SB_2	SB
1	0.00155	SB_3	SB
1	0.00121333333333333	SB_4	SB
1	0.188366666666667	SB_4N_1	SB_4N
1	0.312526666666667	SB_4N_2	SB_4N
1	0.276216666666667	SB_4N_3	SB_4N
1	0.00137666666666667	SB_5	SB
1	0.00124666666666667	SB_6	SB
2	0.908563733819453	4N_1	4N
2	0.993373333333333	4N_2	4N
2	0.970886666666667	4N_3	4N
2	0.969116666666667	4N_4	4N
2	0.919523333333333	4N_5	4N
2	0.905	4N_6	4N
2	0.904936666666667	4N_C3_1	4N_C3
2	0.952146666666667	4N_C3_2	4N_C3
2	0.994146666666667	4N_C3_3	4N_C3
2	0.89682	4N_C3_4	4N_C3
2	0.920513333333333	4N_C3_5	4N_C3
2	0.902853333333333	4N_C3_6	4N_C3
2	0.413286666666667	4N_CL_1	4N_CL
2	0.478662951900919	4N_CL_2	4N_CL
2	0.317211628310674	4N_CL_3	4N_CL
2	0.501466666666667	4N_CL_4	4N_CL
2	0.364256666666667	4N_CL_5	4N_CL
2	0.467813333333333	4N_CL_6	4N_CL
2	0.407733333333333	CL_1	CL
2	0.482425421089495	CL_2	CL
2	0.508673333333333	CL_3	CL
2	0.3156	CL_4	CL
2	0.243243333333333	CL_5	CL
2	0.2288	CL_6	CL
2	0.967033333333333	SBN_1	SBN
2	0.95756	SBN_2	SBN
2	0.96022	SBN_3	SBN
2	0.174743333333333	SBN_4	SBN
2	0.171916666666667	SBN_5	SBN
2	0.170306666666667	SBN_6	SBN
2	0.13911	SBN_CL_1	SBN_CL
2	0.133806666666667	SBN_CL_2	SBN_CL
2	0.11493	SBN_CL_3	SBN_CL
2	0.09506	SBN_CL_4	SBN_CL
2	0.08359	SBN_CL_5	SBN_CL
2	0.116176666666667	SBN_CL_6	SBN_CL
2	0.02767	SB_1	SB
2	0.0341233333333333	SB_2	SB
2	0.11445	SB_3	SB
2	0.0311633333333333	SB_4	SB
2	0.919862054100657	SB_4N_1	SB_4N
2	0.809164103706301	SB_4N_2	SB_4N
2	0.930211664929745	SB_4N_3	SB_4N
2	0.366446666666667	SB_4N_4	SB_4N
2	0.347716666666667	SB_4N_5	SB_4N
2	0.344633333333333	SB_4N_6	SB_4N
2	0.0307833333333333	SB_5	SB
2	0.0266466666666667	SB_6	SB
