# Supplementary material for: Single-cell microRNA sequencing method comparison and application to cell lines and circulating lung tumor cells
Source: Nat Commun. 2021 Jul 14;12:4316. doi: 10.1038/s41467-021-24611-w (PMC8280203; doi:10.1038/s41467-021-24611-w)
Supplement: Supplementary file 13 — Source data [file 41467_2021_24611_MOESM13_ESM.zip › supp_fig10c.txt]

num_mirnas	Protocol
86	4N
7	4N
49	4N
28	4N
52	4N
53	4N
10	4N_C3
13	4N_C3
13	4N_C3
70	4N_C3
66	4N_C3
61	4N_C3
53	4N_CL
88	4N_CL
57	4N_CL
73	4N_CL
94	4N_CL
82	4N_CL
42	CL
52	CL
37	CL
48	CL
64	CL
63	CL
48	SBN
65	SBN
54	SBN
157	SBN
167	SBN
172	SBN
147	SBN_CL
148	SBN_CL
145	SBN_CL
158	SBN_CL
159	SBN_CL
135	SBN_CL
104	SB
257	SB
136	SB
143	SB
169	SB_4N
68	SB_4N
72	SB_4N
131	SB_4N
135	SB_4N
128	SB_4N
164	SB
136	SB
