# Supplementary material for: Single-cell microRNA sequencing method comparison and application to cell lines and circulating lung tumor cells
Source: Nat Commun. 2021 Jul 14;12:4316. doi: 10.1038/s41467-021-24611-w (PMC8280203; doi:10.1038/s41467-021-24611-w)
Supplement: Supplementary file 13 — Source data [file 41467_2021_24611_MOESM13_ESM.zip › supp_fig10d.txt]

Sample	UMAP 1	UMAP 2	Protocol
SB_4N_1	-0.62506020605281	2.51829639811643	SB_4N
SB_4N_2	-0.333191797452357	2.23484547334007	SB_4N
SB_4N_3	0.0615286475143349	2.52412356195256	SB_4N
CL_1	2.70036654737447	1.47881440114829	CL
CL_2	3.03025434466227	1.85375506305181	CL
CL_3	2.55062480470773	1.74416804243707	CL
4N_1	-0.0917288592388161	1.75354105600733	4N
4N_2	-1.9010221620126	0.907531288445118	4N
4N_3	-1.52301865957818	1.52630086536644	4N
4N_C3_1	-2.40359802596454	1.33675733570758	4N_C3
4N_C3_2	-2.73804343116656	1.23882396650378	4N_C3
4N_C3_3	-2.33972639677366	0.637852881169483	4N_C3
4N_CL_1	0.301387002188604	0.806638166719373	4N_CL
4N_CL_2	-0.0735725766560629	0.985283914788958	4N_CL
4N_CL_3	0.345458253846006	1.3192629990862	4N_CL
SBN_1	2.26977007290198	-0.692945377331968	SBN
SBN_2	2.81273572945344	-0.32679669736568	SBN
SBN_3	2.71261445766995	-0.900079702219844	SBN
SBN_CL_1	3.51740296567872	0.0640892316337256	SBN_CL
SBN_CL_2	3.3942636160714	0.366976544136113	SBN_CL
SBN_CL_3	3.78340781072095	0.54405380805792	SBN_CL
SB_1	3.42880257974205	1.31726577554062	SB
SB_2	3.01262723419705	0.931930382067988	SB
SB_3	3.52471725732327	1.24477970063037	SB
SB_4	0.382480905336588	-1.09397420440327	SB
SB_5	-0.00584302930364258	-1.40874605536455	SB
SB_6	-0.0423561696414912	-0.763695443157134	SB
SB_4N_4	-0.69042884466006	0.182278413789095	SB_4N
SB_4N_5	-0.979892094766319	-0.22288238112173	SB_4N
SB_4N_6	-0.422454566374742	-0.187783131331947	SB_4N
SBN_4	1.9355772964613	-1.58666908200491	SBN
SBN_5	1.87602535611717	-1.31810384553226	SBN
SBN_6	1.75163541940896	-1.14623055689005	SBN
SBN_CL_4	-0.493769630762095	-2.44465065185218	SBN_CL
SBN_CL_5	-1.0520480970253	-2.43324354604186	SBN_CL
SBN_CL_6	-0.716211516940073	-2.83626797126805	SBN_CL
4N_4	-2.77513003677083	0.286454490972209	4N
4N_5	-2.44913777995714	0.466458715681799	4N
4N_6	-3.17684747701142	0.675915024317198	4N
4N_C3_4	-2.94672190220692	-0.246356749515752	4N_C3
4N_C3_5	-3.51629219594215	0.242439480405386	4N_C3
4N_C3_6	-3.06697347197283	0.0772917899845833	4N_C3
4N_CL_4	-1.56685086056268	-1.31455012438749	4N_CL
4N_CL_5	-1.87203594059355	-1.35192273153273	4N_CL
4N_CL_6	-1.79895660383944	-1.8007658184453	4N_CL
CL_4	-1.11846146843761	-1.96503914163714	CL
CL_5	-1.10054500735427	-2.7916257112003	CL
CL_6	-1.57176149235808	-2.43359984845338	CL
