# Supplementary material for: Single-cell microRNA sequencing method comparison and application to cell lines and circulating lung tumor cells
Source: Nat Commun. 2021 Jul 14;12:4316. doi: 10.1038/s41467-021-24611-w (PMC8280203; doi:10.1038/s41467-021-24611-w)
Supplement: Supplementary file 13 — Source data [file 41467_2021_24611_MOESM13_ESM.zip › supp_fig10e.txt]

distance	Protocol	Comparison
295.78404605625	CL	Same
295.432804205638	CL	Same
292.944941842584	CL	Same
492.93465810806	CL	Same
517.401215950707	CL	Same
507.765558190477	CL	Same
494.874846994872	CL	Same
521.601552634515	CL	Same
510.277891167863	CL	Same
326.550190050253	CL	Same
507.216248408135	CL	Same
535.450778740465	CL	Same
518.011587551293	CL	Same
344.88752314688	CL	Same
334.868886742126	CL	Same
373.472675312312	SB_4N	Same
374.103914045867	SB_4N	Same
374.531909016923	SB_4N	Same
462.848968663285	SB_4N	Same
437.628825857297	SB_4N	Same
467.7887311957	SB_4N	Same
454.170173366831	SB_4N	Same
430.746510449455	SB_4N	Same
458.081940842529	SB_4N	Same
277.958937574592	SB_4N	Same
461.259500362378	SB_4N	Same
451.981830291581	SB_4N	Same
473.262518991631	SB_4N	Same
295.48432129467	SB_4N	Same
268.990483522192	SB_4N	Same
456.832238511937	4N	Same
399.771936143426	4N	Same
344.835460381419	4N	Same
438.035120359185	4N	Same
326.804147114579	4N	Same
359.489203029641	4N	Same
435.914321338833	4N	Same
377.655446212131	4N	Same
377.420184817819	4N	Same
300.280653711566	4N	Same
429.115165934719	4N	Same
375.106401087519	4N	Same
364.28015423519	4N	Same
305.146257751136	4N	Same
291.992997524242	4N	Same
327.569084415116	4N_C3	Same
383.342198142304	4N_C3	Same
349.806435038771	4N_C3	Same
455.358966555929	4N_C3	Same
434.822430380418	4N_C3	Same
457.896508954961	4N_C3	Same
480.271697790176	4N_C3	Same
476.306773910087	4N_C3	Same
480.075011116486	4N_C3	Same
360.396361149372	4N_C3	Same
450.081819455391	4N_C3	Same
430.379177471066	4N_C3	Same
441.809400514302	4N_C3	Same
326.674793107393	4N_C3	Same
364.465042923962	4N_C3	Same
320.417998133474	SB	Same
316.67959834628	SB	Same
235.947803301534	SB	Same
421.662770350361	SB	Same
419.715365897123	SB	Same
431.024351922688	SB	Same
409.668744264113	SB	Same
408.078051179383	SB	Same
413.872828184945	SB	Same
247.380355227181	SB	Same
427.40414198451	SB	Same
416.084179520695	SB	Same
427.942159800568	SB	Same
239.99055779444	SB	Same
245.452478042376	SB	Same
416.073516974343	SBN	Same
410.548006521832	SBN	Same
449.855221977121	SBN	Same
495.229209691755	SBN	Same
482.636975785765	SBN	Same
491.109543015533	SBN	Same
482.563549017	SBN	Same
471.519550868853	SBN	Same
484.629892131313	SBN	Same
255.870067630543	SBN	Same
500.716579737657	SBN	Same
492.792944339026	SBN	Same
495.665330329317	SBN	Same
243.908401748871	SBN	Same
257.603712947929	SBN	Same
355.412964414535	4N_CL	Same
368.512821646028	4N_CL	Same
372.791656383608	4N_CL	Same
422.191825249397	4N_CL	Same
415.983898801606	4N_CL	Same
447.007837323865	4N_CL	Same
436.086315197979	4N_CL	Same
419.518096224766	4N_CL	Same
446.660666597117	4N_CL	Same
317.895498989519	4N_CL	Same
428.042794366094	4N_CL	Same
422.67537630761	4N_CL	Same
446.958568520843	4N_CL	Same
299.373381094469	4N_CL	Same
296.575070065791	4N_CL	Same
239.439042723265	SBN_CL	Same
228.985210208705	SBN_CL	Same
246.719506917383	SBN_CL	Same
381.897922983672	SBN_CL	Same
384.89994716279	SBN_CL	Same
379.328435808392	SBN_CL	Same
388.249889877321	SBN_CL	Same
393.455252360236	SBN_CL	Same
390.06623293811	SBN_CL	Same
235.842955551475	SBN_CL	Same
391.320248486331	SBN_CL	Same
396.025916948312	SBN_CL	Same
394.188449956331	SBN_CL	Same
247.443184084508	SBN_CL	Same
225.415172760227	SBN_CL	Same
440.285440844036	CL	Different
428.40329196058	CL	Different
443.131317900119	CL	Different
431.429923036396	CL	Different
451.638185775166	CL	Different
448.190564413775	CL	Different
485.835382216404	CL	Different
513.557816269276	CL	Different
492.640706787388	CL	Different
484.457558211891	CL	Different
451.487042534565	CL	Different
482.935087638135	CL	Different
473.543957894309	CL	Different
462.050940574559	CL	Different
481.02993972625	CL	Different
458.523771842933	CL	Different
491.27146310278	CL	Different
475.551523707998	CL	Different
480.461756828344	CL	Different
483.557716574577	CL	Different
504.936579975605	CL	Different
464.230955937383	CL	Different
499.712826926052	CL	Different
479.871421778126	CL	Different
476.503747307327	CL	Different
491.390879366476	CL	Different
515.482338056835	CL	Different
491.011466105194	CL	Different
513.361909248476	CL	Different
497.717110066813	CL	Different
508.08973267751	CL	Different
524.124534216173	CL	Different
531.148245115492	CL	Different
453.818650270821	CL	Different
472.849864561476	CL	Different
462.565039728889	CL	Different
441.220900984071	CL	Different
446.529656869032	CL	Different
459.401996672398	CL	Different
456.324165714425	CL	Different
468.715990506688	CL	Different
465.116665252877	CL	Different
447.112882849624	CL	Different
454.7966277932	CL	Different
465.678998148166	CL	Different
462.046570978908	CL	Different
467.777234328389	CL	Different
451.333201443976	CL	Different
464.481915537007	CL	Different
464.313290338772	CL	Different
471.213598778996	CL	Different
472.325524521255	CL	Different
494.958947453413	CL	Different
475.042726243397	CL	Different
466.285198289813	CL	Different
481.109310117238	CL	Different
488.949752526241	CL	Different
473.081277382878	CL	Different
495.754941297598	CL	Different
480.644904290676	CL	Different
484.319404502928	CL	Different
479.476739631782	CL	Different
492.729445229279	CL	Different
482.244220286899	CL	Different
496.381026998256	CL	Different
483.658788113815	CL	Different
475.318370875489	CL	Different
482.533055890284	CL	Different
488.329366537674	CL	Different
409.908867632618	CL	Different
430.511638537633	CL	Different
433.58916605245	CL	Different
464.841787994517	CL	Different
453.308640380919	CL	Different
449.595017829639	CL	Different
414.697746893808	CL	Different
438.539841706893	CL	Different
436.674440438105	CL	Different
463.589237026555	CL	Different
460.548145209096	CL	Different
459.296986624187	CL	Different
408.942368294031	CL	Different
428.990316779131	CL	Different
425.691442959097	CL	Different
459.862396181942	CL	Different
443.928375373931	CL	Different
445.713177106502	CL	Different
386.080068931661	CL	Different
412.520309370255	CL	Different
415.525376402555	CL	Different
456.957734862171	CL	Different
450.824220925394	CL	Different
453.048571608768	CL	Different
372.036583615458	CL	Different
400.304293540794	CL	Different
404.528393949829	CL	Different
475.557757880756	CL	Different
473.002203368019	CL	Different
464.121417742775	CL	Different
391.450490167905	CL	Different
407.953866649406	CL	Different
417.037146923262	CL	Different
481.699925787597	CL	Different
470.032356289666	CL	Different
473.333027881558	CL	Different
512.01150945582	CL	Different
538.238924462394	CL	Different
533.037080103099	CL	Different
376.899657701431	CL	Different
380.14292624992	CL	Different
365.011270012696	CL	Different
505.058277177433	CL	Different
522.346760273724	CL	Different
521.607657536591	CL	Different
376.570108171969	CL	Different
374.321116790289	CL	Different
350.461662080551	CL	Different
504.781047978134	CL	Different
528.892759296621	CL	Different
523.638259863488	CL	Different
376.378171568103	CL	Different
376.821051100705	CL	Different
375.432491405979	CL	Different
510.172282442492	CL	Different
532.252636104558	CL	Different
526.331685495581	CL	Different
386.432483093327	CL	Different
390.608034668112	CL	Different
390.495726496783	CL	Different
499.383145071314	CL	Different
532.865736396745	CL	Different
530.711897016377	CL	Different
385.836145937386	CL	Different
391.914825687814	CL	Different
401.865024207035	CL	Different
509.743826884611	CL	Different
536.880256503585	CL	Different
533.16459342691	CL	Different
395.658641491621	CL	Different
389.853983027566	CL	Different
392.043060645876	CL	Different
523.910911029632	CL	Different
545.657016927843	CL	Different
540.944297524144	CL	Different
402.628638203912	CL	Different
396.084146208111	CL	Different
373.122969053565	CL	Different
506.774075532457	CL	Different
532.920330892144	CL	Different
529.022495803699	CL	Different
384.538687980454	CL	Different
383.927708664685	CL	Different
368.559092284231	CL	Different
513.189384187644	CL	Different
540.244244241869	CL	Different
537.907901566106	CL	Different
395.436567357669	CL	Different
390.820952864131	CL	Different
361.785636667725	CL	Different
494.089118197057	CL	Different
519.751854210113	CL	Different
513.328282038871	CL	Different
357.835885484769	CL	Different
352.204402879397	CL	Different
331.827302679862	CL	Different
486.826845386794	CL	Different
516.512049820803	CL	Different
511.781498701311	CL	Different
346.665333262598	CL	Different
351.114390498726	CL	Different
335.912595204371	CL	Different
477.089523397518	CL	Different
513.491465208006	CL	Different
503.403589219595	CL	Different
342.440017893529	CL	Different
350.102529271441	CL	Different
335.94228518733	CL	Different
481.979524315035	CL	Different
509.916942480748	CL	Different
494.35228363776	CL	Different
432.464339399608	CL	Different
445.98044489734	CL	Different
468.139664176252	CL	Different
489.577613328856	CL	Different
511.073246440365	CL	Different
506.13205344611	CL	Different
406.152007033569	CL	Different
413.801532668873	CL	Different
431.52827627064	CL	Different
489.98066185324	CL	Different
506.406914215063	CL	Different
493.229360858126	CL	Different
396.035952958145	CL	Different
415.982329568147	CL	Different
424.78912644254	CL	Different
505.528338557077	CL	Different
526.130575090596	CL	Different
511.409913364479	CL	Different
402.045034045772	CL	Different
399.86691212653	CL	Different
411.222813838103	CL	Different
522.360087585228	CL	Different
541.907593958352	CL	Different
531.6389769864	CL	Different
415.073890525213	CL	Different
429.821151675928	CL	Different
416.015377763001	CL	Different
506.432659666622	CL	Different
539.285901312091	CL	Different
524.857304775079	CL	Different
386.86312222064	CL	Different
407.195988428398	CL	Different
420.177521155859	CL	Different
486.392547700953	CL	Different
519.428195327657	CL	Different
511.004217710073	CL	Different
358.348650364321	CL	Different
354.625321492275	CL	Different
340.241338204719	CL	Different
484.323802117992	CL	Different
516.152518573841	CL	Different
512.908231973086	CL	Different
357.557643961656	CL	Different
364.216477580184	CL	Different
348.71091216561	CL	Different
486.622344985305	CL	Different
524.319367430027	CL	Different
516.794409581234	CL	Different
340.121916715603	CL	Different
356.202641516954	CL	Different
343.241794622664	CL	Different
456.867576177293	SB_4N	Different
454.951669120446	SB_4N	Different
460.085427056132	SB_4N	Different
361.379164990858	SB_4N	Different
394.697305715964	SB_4N	Different
366.706750790316	SB_4N	Different
454.423168996428	SB_4N	Different
431.149832895321	SB_4N	Different
426.034507947327	SB_4N	Different
506.128940134197	SB_4N	Different
397.341797937669	SB_4N	Different
379.538472457997	SB_4N	Different
379.172039183305	SB_4N	Different
469.888358932837	SB_4N	Different
459.303117684389	SB_4N	Different
442.801149803028	SB_4N	Different
438.614968083835	SB_4N	Different
436.373318485444	SB_4N	Different
475.839241994136	SB_4N	Different
478.225485220565	SB_4N	Different
487.256223816027	SB_4N	Different
447.111936353566	SB_4N	Different
434.580406141168	SB_4N	Different
433.962296146869	SB_4N	Different
485.227206533747	SB_4N	Different
474.152802736105	SB_4N	Different
496.78936589763	SB_4N	Different
466.228447576137	SB_4N	Different
443.463447281357	SB_4N	Different
435.938903720875	SB_4N	Different
521.340231440058	SB_4N	Different
508.486788742264	SB_4N	Different
522.292847294953	SB_4N	Different
431.414192847369	SB_4N	Different
404.269925523605	SB_4N	Different
413.759549165131	SB_4N	Different
467.349313606205	SB_4N	Different
466.426803938548	SB_4N	Different
465.046630918381	SB_4N	Different
427.106274977526	SB_4N	Different
405.643168245	SB_4N	Different
409.086808967522	SB_4N	Different
457.768695564351	SB_4N	Different
455.036461565616	SB_4N	Different
468.982838829122	SB_4N	Different
431.861970887098	SB_4N	Different
428.685691248157	SB_4N	Different
421.498340843003	SB_4N	Different
479.841812533646	SB_4N	Different
483.610594187935	SB_4N	Different
478.880032189919	SB_4N	Different
455.92411111942	SB_4N	Different
435.696399405265	SB_4N	Different
419.21331100887	SB_4N	Different
488.285887071564	SB_4N	Different
481.639870473508	SB_4N	Different
493.537537601117	SB_4N	Different
461.903037041515	SB_4N	Different
464.249288553838	SB_4N	Different
445.045574396207	SB_4N	Different
497.589656989945	SB_4N	Different
493.459224337321	SB_4N	Different
499.617384372058	SB_4N	Different
469.288651110799	SB_4N	Different
460.415849437649	SB_4N	Different
438.587803585296	SB_4N	Different
487.366608669954	SB_4N	Different
489.829011828882	SB_4N	Different
494.7741842397	SB_4N	Different
474.500096438912	SB_4N	Different
486.222380552172	SB_4N	Different
475.30728687912	SB_4N	Different
450.728165029806	SB_4N	Different
456.78902250025	SB_4N	Different
454.884032791186	SB_4N	Different
475.545703727313	SB_4N	Different
491.419911880778	SB_4N	Different
483.039240028048	SB_4N	Different
456.238892864678	SB_4N	Different
463.612816768058	SB_4N	Different
458.663315156999	SB_4N	Different
464.226625464399	SB_4N	Different
477.099318246249	SB_4N	Different
469.607533832133	SB_4N	Different
448.411853630051	SB_4N	Different
455.679767895761	SB_4N	Different
449.500305022853	SB_4N	Different
478.107131359993	SB_4N	Different
469.529429857654	SB_4N	Different
474.376731324098	SB_4N	Different
452.065496866071	SB_4N	Different
453.213884848732	SB_4N	Different
451.074255116949	SB_4N	Different
459.09278911611	SB_4N	Different
484.396469518479	SB_4N	Different
469.472888268528	SB_4N	Different
465.31091205041	SB_4N	Different
474.786493567727	SB_4N	Different
470.937108218356	SB_4N	Different
485.539861958298	SB_4N	Different
503.105742169593	SB_4N	Different
485.358555868426	SB_4N	Different
475.577822721194	SB_4N	Different
486.165085602764	SB_4N	Different
475.362302404091	SB_4N	Different
496.394425216094	SB_4N	Different
480.541164566332	SB_4N	Different
500.529620438998	SB_4N	Different
317.36727023834	SB_4N	Different
318.388376415796	SB_4N	Different
316.063237113769	SB_4N	Different
498.35008983705	SB_4N	Different
484.140007358975	SB_4N	Different
503.379751168794	SB_4N	Different
319.666170554592	SB_4N	Different
323.519858362301	SB_4N	Different
324.841102168671	SB_4N	Different
484.088296660213	SB_4N	Different
474.320413115972	SB_4N	Different
490.920553372315	SB_4N	Different
316.371459697144	SB_4N	Different
321.388605974499	SB_4N	Different
320.0967320433	SB_4N	Different
528.769049692014	SB_4N	Different
519.739016448026	SB_4N	Different
528.065211984449	SB_4N	Different
365.321075904013	SB_4N	Different
370.047219364193	SB_4N	Different
368.342453991901	SB_4N	Different
504.614779910568	SB_4N	Different
492.806472411488	SB_4N	Different
506.549204317938	SB_4N	Different
351.010610104947	SB_4N	Different
348.447492222028	SB_4N	Different
356.120711024965	SB_4N	Different
521.686161439936	SB_4N	Different
516.363198414256	SB_4N	Different
528.131514417261	SB_4N	Different
357.437922999409	SB_4N	Different
360.26843916285	SB_4N	Different
363.456994836621	SB_4N	Different
502.418479025603	SB_4N	Different
489.939549412097	SB_4N	Different
502.91472424822	SB_4N	Different
343.873724811366	SB_4N	Different
345.399923773356	SB_4N	Different
352.081111518239	SB_4N	Different
486.766852726167	SB_4N	Different
477.474390327667	SB_4N	Different
491.739351903195	SB_4N	Different
325.425051364565	SB_4N	Different
326.635079378994	SB_4N	Different
338.767230476055	SB_4N	Different
497.024769439676	SB_4N	Different
479.529071297054	SB_4N	Different
494.407848264539	SB_4N	Different
341.96297045651	SB_4N	Different
328.317104600082	SB_4N	Different
341.471049409205	SB_4N	Different
438.153788382133	SB_4N	Different
411.90573032969	SB_4N	Different
421.731173257833	SB_4N	Different
436.138021479388	SB_4N	Different
429.901288671693	SB_4N	Different
438.903619099056	SB_4N	Different
439.18714692638	SB_4N	Different
405.778532822715	SB_4N	Different
421.938746881772	SB_4N	Different
383.400466578908	SB_4N	Different
369.454633358907	SB_4N	Different
374.349277586188	SB_4N	Different
424.543933083403	SB_4N	Different
388.938420535461	SB_4N	Different
410.268017330564	SB_4N	Different
380.682573071873	SB_4N	Different
371.053368088376	SB_4N	Different
388.733878556148	SB_4N	Different
469.800628194451	SB_4N	Different
430.064749990239	SB_4N	Different
451.656853348275	SB_4N	Different
390.989286858007	SB_4N	Different
378.155910946012	SB_4N	Different
395.289176494597	SB_4N	Different
489.000121483004	SB_4N	Different
467.7505345874	SB_4N	Different
479.293256364443	SB_4N	Different
405.30254286975	SB_4N	Different
398.03227164449	SB_4N	Different
402.600248331938	SB_4N	Different
472.797638351825	SB_4N	Different
438.595637036181	SB_4N	Different
454.442098456044	SB_4N	Different
387.971009904905	SB_4N	Different
377.10246571917	SB_4N	Different
390.751959243351	SB_4N	Different
473.700581815227	SB_4N	Different
450.825215344206	SB_4N	Different
468.868632703725	SB_4N	Different
377.417172359479	SB_4N	Different
360.868153785651	SB_4N	Different
369.272617655858	SB_4N	Different
474.913333926144	SB_4N	Different
443.911677845377	SB_4N	Different
464.720886626301	SB_4N	Different
359.445360975724	SB_4N	Different
349.942596128335	SB_4N	Different
360.356558919852	SB_4N	Different
468.155898196197	SB_4N	Different
443.182087193673	SB_4N	Different
457.623293368952	SB_4N	Different
357.118376424229	SB_4N	Different
355.196517172659	SB_4N	Different
358.698744533958	SB_4N	Different
484.178267356477	SB_4N	Different
449.875607914555	SB_4N	Different
464.418694638583	SB_4N	Different
386.432483093327	SB_4N	Different
385.836145937386	SB_4N	Different
395.658641491621	SB_4N	Different
485.176132792119	SB_4N	Different
467.590704531694	SB_4N	Different
475.331068053896	SB_4N	Different
390.608034668112	SB_4N	Different
391.914825687814	SB_4N	Different
389.853983027566	SB_4N	Different
503.99320297968	SB_4N	Different
484.011040108495	SB_4N	Different
492.661909503453	SB_4N	Different
390.495726496783	SB_4N	Different
401.865024207035	SB_4N	Different
392.043060645876	SB_4N	Different
394.697305715964	4N	Different
366.706750790316	4N	Different
426.034507947327	4N	Different
431.429923036396	4N	Different
485.835382216404	4N	Different
451.487042534565	4N	Different
451.638185775166	4N	Different
513.557816269276	4N	Different
482.935087638135	4N	Different
509.916942480748	4N	Different
448.190564413775	4N	Different
492.640706787388	4N	Different
473.543957894309	4N	Different
494.35228363776	4N	Different
506.13205344611	4N	Different
445.348481126121	4N	Different
356.447805274167	4N	Different
380.125423709822	4N	Different
377.843451716326	4N	Different
404.666040028205	4N	Different
403.952538636722	4N	Different
460.317852854498	4N	Different
352.206508423235	4N	Different
357.8699436645	4N	Different
346.666928279433	4N	Different
390.78219948382	4N	Different
381.06128405088	4N	Different
461.453619535495	4N	Different
319.935438852679	4N	Different
371.120904466192	4N	Different
343.093900394587	4N	Different
396.55609897655	4N	Different
384.025383107769	4N	Different
414.05612317214	4N	Different
403.135770778495	4N	Different
394.31892882341	4N	Different
391.353611287022	4N	Different
412.63563587716	4N	Different
405.657930593143	4N	Different
409.128398093635	4N	Different
402.130581997299	4N	Different
391.722816443882	4N	Different
386.273112135596	4N	Different
405.713797547027	4N	Different
396.453777985119	4N	Different
420.856962706127	4N	Different
454.818134922419	4N	Different
428.88400526265	4N	Different
445.346123732479	4N	Different
451.12538125584	4N	Different
438.745536468787	4N	Different
449.096209276083	4N	Different
451.887076163821	4N	Different
424.281665584744	4N	Different
432.340692179908	4N	Different
440.646780676917	4N	Different
433.472535329173	4N	Different
460.925857523478	4N	Different
492.032340252013	4N	Different
471.47592812607	4N	Different
477.315740285176	4N	Different
475.590410111565	4N	Different
470.777762147944	4N	Different
472.219236719443	4N	Different
458.690040471658	4N	Different
444.297086260718	4N	Different
440.356173294762	4N	Different
438.818211336741	4N	Different
436.607857480964	4N	Different
451.583527106917	4N	Different
588.55967911148	4N	Different
528.856239469653	4N	Different
557.577201221434	4N	Different
529.428450249774	4N	Different
529.078879367612	4N	Different
453.677405443302	4N	Different
590.174043260062	4N	Different
536.307191801936	4N	Different
564.008174663487	4N	Different
540.317930619979	4N	Different
533.346135496115	4N	Different
450.378570892605	4N	Different
574.416934945397	4N	Different
519.716374232091	4N	Different
546.858431535683	4N	Different
522.790171679188	4N	Different
517.326917693796	4N	Different
457.191401667821	4N	Different
562.18869319992	4N	Different
517.507924541529	4N	Different
522.206377515335	4N	Different
499.028383463743	4N	Different
502.757783604055	4N	Different
444.874928729624	4N	Different
589.924558590555	4N	Different
530.280332029875	4N	Different
557.037614683418	4N	Different
537.635551083176	4N	Different
534.795260642853	4N	Different
464.412552948938	4N	Different
601.519475977637	4N	Different
547.524146076548	4N	Different
573.507161423808	4N	Different
551.481064691511	4N	Different
550.838162662002	4N	Different
484.829372599726	4N	Different
540.453220489575	4N	Different
501.353439668066	4N	Different
477.038165341755	4N	Different
425.805217975285	4N	Different
427.868568930468	4N	Different
487.981097819888	4N	Different
551.496386939782	4N	Different
518.241084487574	4N	Different
487.288869927356	4N	Different
438.305568239273	4N	Different
441.430519972303	4N	Different
477.053584165037	4N	Different
533.055773389043	4N	Different
496.523752600568	4N	Different
468.908844454459	4N	Different
421.585887453497	4N	Different
419.629609873207	4N	Different
466.70125436387	4N	Different
506.128940134197	4N	Different
469.888358932837	4N	Different
436.138021479388	4N	Different
383.400466578908	4N	Different
380.682573071873	4N	Different
454.435011026007	4N	Different
498.046478148721	4N	Different
459.303117684389	4N	Different
429.901288671693	4N	Different
369.454633358907	4N	Different
371.053368088376	4N	Different
460.370053234699	4N	Different
513.92949410506	4N	Different
482.043938548046	4N	Different
438.903619099056	4N	Different
374.349277586188	4N	Different
388.733878556148	4N	Different
520.76070759947	4N	Different
583.918777419524	4N	Different
545.970246383084	4N	Different
518.009207031046	4N	Different
474.27920258696	4N	Different
470.52922622116	4N	Different
502.205247179488	4N	Different
560.626368717088	4N	Different
522.230443674969	4N	Different
497.549973396323	4N	Different
450.940268803774	4N	Different
439.002797775787	4N	Different
518.039837685547	4N	Different
583.118987200653	4N	Different
548.77040812027	4N	Different
520.333944052185	4N	Different
473.022531068136	4N	Different
472.639220305392	4N	Different
494.572702561332	4N	Different
551.91545204229	4N	Different
518.430173830404	4N	Different
494.432600153491	4N	Different
450.107490635058	4N	Different
447.370887313993	4N	Different
489.586589396099	4N	Different
536.905116862728	4N	Different
495.832797411136	4N	Different
483.211580817554	4N	Different
435.474943040536	4N	Different
426.981513310493	4N	Different
488.383661370777	4N	Different
539.40030269294	4N	Different
505.638165716906	4N	Different
480.662077703724	4N	Different
436.942391346642	4N	Different
431.638893238532	4N	Different
473.83219963053	4N	Different
449.187391710516	4N	Different
423.270975221065	4N	Different
383.032689592188	4N	Different
333.957491932888	4N	Different
331.382523772169	4N	Different
487.915784757108	4N	Different
474.222976158777	4N	Different
454.56837275731	4N	Different
400.247808777028	4N	Different
377.749438689447	4N	Different
380.607376300678	4N	Different
465.737831462327	4N	Different
431.981207792009	4N	Different
418.580280242344	4N	Different
368.898001521432	4N	Different
339.314832406403	4N	Different
340.255845310942	4N	Different
459.401615247243	4N	Different
476.946521921241	4N	Different
461.432073072357	4N	Different
421.152180121292	4N	Different
381.018350414311	4N	Different
385.611730411078	4N	Different
459.189847763488	4N	Different
492.001752989683	4N	Different
468.717892405927	4N	Different
433.830232744823	4N	Different
382.621513427469	4N	Different
387.06428084809	4N	Different
458.283877007804	4N	Different
467.849294846204	4N	Different
450.35470043507	4N	Different
407.785126513307	4N	Different
364.161999528741	4N	Different
373.434924932528	4N	Different
477.27322410374	4N	Different
484.457558211891	4N	Different
462.050940574559	4N	Different
432.464339399608	4N	Different
406.152007033569	4N	Different
396.035952958145	4N	Different
482.899064109437	4N	Different
506.316946762237	4N	Different
481.02993972625	4N	Different
445.98044489734	4N	Different
413.801532668873	4N	Different
415.982329568147	4N	Different
495.514118726513	4N	Different
522.573717074218	4N	Different
499.081444556466	4N	Different
468.139664176252	4N	Different
431.52827627064	4N	Different
424.78912644254	4N	Different
438.614968083835	4N_C3	Different
436.373318485444	4N_C3	Different
433.962296146869	4N_C3	Different
458.523771842933	4N_C3	Different
464.230955937383	4N_C3	Different
491.011466105194	4N_C3	Different
491.27146310278	4N_C3	Different
499.712826926052	4N_C3	Different
513.361909248476	4N_C3	Different
526.130575090596	4N_C3	Different
475.551523707998	4N_C3	Different
479.871421778126	4N_C3	Different
497.717110066813	4N_C3	Different
511.409913364479	4N_C3	Different
531.6389769864	4N_C3	Different
445.348481126121	4N_C3	Different
460.317852854498	4N_C3	Different
461.453619535495	4N_C3	Different
473.83219963053	4N_C3	Different
487.915784757108	4N_C3	Different
465.737831462327	4N_C3	Different
356.447805274167	4N_C3	Different
352.206508423235	4N_C3	Different
319.935438852679	4N_C3	Different
449.187391710516	4N_C3	Different
474.222976158777	4N_C3	Different
431.981207792009	4N_C3	Different
380.125423709822	4N_C3	Different
357.8699436645	4N_C3	Different
371.120904466192	4N_C3	Different
423.270975221065	4N_C3	Different
454.56837275731	4N_C3	Different
418.580280242344	4N_C3	Different
411.55221379351	4N_C3	Different
409.907301439535	4N_C3	Different
412.072765192192	4N_C3	Different
449.571826945048	4N_C3	Different
452.446167374287	4N_C3	Different
430.457893212892	4N_C3	Different
406.260159160805	4N_C3	Different
409.319287460878	4N_C3	Different
402.611333320413	4N_C3	Different
430.989858416564	4N_C3	Different
442.279272912166	4N_C3	Different
418.93401114048	4N_C3	Different
451.689279577729	4N_C3	Different
462.421102397177	4N_C3	Different
455.979925324916	4N_C3	Different
469.391885832425	4N_C3	Different
473.224116402842	4N_C3	Different
460.841191632472	4N_C3	Different
449.552818434864	4N_C3	Different
459.491606824492	4N_C3	Different
466.789581116308	4N_C3	Different
463.868964795134	4N_C3	Different
494.384929240932	4N_C3	Different
468.983114153268	4N_C3	Different
490.814242989907	4N_C3	Different
496.705351014531	4N_C3	Different
500.575144309244	4N_C3	Different
490.688401789128	4N_C3	Different
502.539253864106	4N_C3	Different
489.526273340969	4N_C3	Different
470.534930254384	4N_C3	Different
471.523388492802	4N_C3	Different
475.572639562746	4N_C3	Different
456.012538165072	4N_C3	Different
486.310822638732	4N_C3	Different
458.111281382766	4N_C3	Different
542.693195584085	4N_C3	Different
571.172472073325	4N_C3	Different
595.787917570716	4N_C3	Different
517.478832284178	4N_C3	Different
513.954762275094	4N_C3	Different
525.86406110981	4N_C3	Different
545.755227808693	4N_C3	Different
574.524941379691	4N_C3	Different
600.912422119278	4N_C3	Different
522.207227224376	4N_C3	Different
523.524295903483	4N_C3	Different
531.515039227511	4N_C3	Different
534.102619775772	4N_C3	Different
558.238425905654	4N_C3	Different
588.712078954117	4N_C3	Different
510.615835155378	4N_C3	Different
515.390299015629	4N_C3	Different
519.492420809738	4N_C3	Different
531.851445561353	4N_C3	Different
546.260048076551	4N_C3	Different
570.994946333578	4N_C3	Different
503.230028585364	4N_C3	Different
498.242480378404	4N_C3	Different
487.342975750796	4N_C3	Different
543.034105392608	4N_C3	Different
561.760483815565	4N_C3	Different
595.406619920656	4N_C3	Different
532.124051638048	4N_C3	Different
529.176059164443	4N_C3	Different
535.689460284676	4N_C3	Different
561.435489525403	4N_C3	Different
584.957320545485	4N_C3	Different
608.44453534785	4N_C3	Different
542.428595637473	4N_C3	Different
532.746561210346	4N_C3	Different
543.226765851607	4N_C3	Different
503.24859533746	4N_C3	Different
516.779041258964	4N_C3	Different
547.42283539766	4N_C3	Different
411.953285057295	4N_C3	Different
403.801341291642	4N_C3	Different
416.078121205281	4N_C3	Different
509.690067094552	4N_C3	Different
526.42009488449	4N_C3	Different
557.484475799602	4N_C3	Different
423.728058937689	4N_C3	Different
412.679747604225	4N_C3	Different
423.253392709496	4N_C3	Different
496.852984996408	4N_C3	Different
506.246651120357	4N_C3	Different
539.05385481713	4N_C3	Different
409.2260995191	4N_C3	Different
413.05094684042	4N_C3	Different
405.235523625224	4N_C3	Different
475.839241994136	4N_C3	Different
485.227206533747	4N_C3	Different
521.340231440058	4N_C3	Different
390.989286858007	4N_C3	Different
405.30254286975	4N_C3	Different
387.971009904905	4N_C3	Different
478.225485220565	4N_C3	Different
474.152802736105	4N_C3	Different
508.486788742264	4N_C3	Different
378.155910946012	4N_C3	Different
398.03227164449	4N_C3	Different
377.10246571917	4N_C3	Different
487.256223816027	4N_C3	Different
496.78936589763	4N_C3	Different
522.292847294953	4N_C3	Different
395.289176494597	4N_C3	Different
402.600248331938	4N_C3	Different
390.751959243351	4N_C3	Different
531.325313593534	4N_C3	Different
554.740008635812	4N_C3	Different
589.733747608812	4N_C3	Different
432.741671255587	4N_C3	Different
440.102151160323	4N_C3	Different
452.824371034895	4N_C3	Different
519.281206522831	4N_C3	Different
532.077645352375	4N_C3	Different
566.77504260289	4N_C3	Different
412.811876091241	4N_C3	Different
442.641716055384	4N_C3	Different
429.9094355603	4N_C3	Different
536.833764451223	4N_C3	Different
556.951803070589	4N_C3	Different
593.274942237831	4N_C3	Different
437.236310210662	4N_C3	Different
443.04613335908	4N_C3	Different
453.363662795641	4N_C3	Different
516.26764257265	4N_C3	Different
531.162568673358	4N_C3	Different
569.496473471222	4N_C3	Different
418.814577202537	4N_C3	Different
426.685396001414	4N_C3	Different
427.518829611108	4N_C3	Different
498.398829197961	4N_C3	Different
509.345297661462	4N_C3	Different
549.84162405783	4N_C3	Different
404.506838896964	4N_C3	Different
420.525343064593	4N_C3	Different
414.90684122388	4N_C3	Different
503.319922709986	4N_C3	Different
515.976240765403	4N_C3	Different
552.526753607305	4N_C3	Different
415.662095031603	4N_C3	Different
424.343880159012	4N_C3	Different
419.340706276791	4N_C3	Different
377.843451716326	4N_C3	Different
346.666928279433	4N_C3	Different
343.093900394587	4N_C3	Different
383.032689592188	4N_C3	Different
400.247808777028	4N_C3	Different
368.898001521432	4N_C3	Different
404.666040028205	4N_C3	Different
390.78219948382	4N_C3	Different
396.55609897655	4N_C3	Different
333.957491932888	4N_C3	Different
377.749438689447	4N_C3	Different
339.314832406403	4N_C3	Different
403.952538636722	4N_C3	Different
381.06128405088	4N_C3	Different
384.025383107769	4N_C3	Different
331.382523772169	4N_C3	Different
380.607376300678	4N_C3	Different
340.255845310942	4N_C3	Different
470.612937643707	4N_C3	Different
471.460216487651	4N_C3	Different
490.819850015099	4N_C3	Different
378.97030829521	4N_C3	Different
395.293785369257	4N_C3	Different
378.761180955256	4N_C3	Different
476.849615185056	4N_C3	Different
482.100076002643	4N_C3	Different
505.732882607758	4N_C3	Different
381.560761252118	4N_C3	Different
397.76825791408	4N_C3	Different
384.002872684289	4N_C3	Different
467.592916738172	4N_C3	Different
467.248238700197	4N_C3	Different
483.808580813966	4N_C3	Different
374.1420515791	4N_C3	Different
379.796525601867	4N_C3	Different
358.275435283181	4N_C3	Different
480.461756828344	4N_C3	Different
476.503747307327	4N_C3	Different
508.08973267751	4N_C3	Different
402.045034045772	4N_C3	Different
415.073890525213	4N_C3	Different
386.86312222064	4N_C3	Different
483.557716574577	4N_C3	Different
491.390879366476	4N_C3	Different
524.124534216173	4N_C3	Different
399.86691212653	4N_C3	Different
429.821151675928	4N_C3	Different
407.195988428398	4N_C3	Different
504.936579975605	4N_C3	Different
515.482338056835	4N_C3	Different
531.148245115492	4N_C3	Different
411.222813838103	4N_C3	Different
416.015377763001	4N_C3	Different
420.177521155859	4N_C3	Different
469.529429857654	SB	Different
474.376731324098	SB	Different
469.472888268528	SB	Different
386.080068931661	SB	Different
372.036583615458	SB	Different
391.450490167905	SB	Different
412.520309370255	SB	Different
400.304293540794	SB	Different
407.953866649406	SB	Different
538.238924462394	SB	Different
415.525376402555	SB	Different
404.528393949829	SB	Different
417.037146923262	SB	Different
533.037080103099	SB	Different
521.607657536591	SB	Different
457.191401667821	SB	Different
444.874928729624	SB	Different
464.412552948938	SB	Different
484.829372599726	SB	Different
487.981097819888	SB	Different
477.053584165037	SB	Different
562.18869319992	SB	Different
589.924558590555	SB	Different
601.519475977637	SB	Different
540.453220489575	SB	Different
551.496386939782	SB	Different
533.055773389043	SB	Different
517.507924541529	SB	Different
530.280332029875	SB	Different
547.524146076548	SB	Different
501.353439668066	SB	Different
518.241084487574	SB	Different
496.523752600568	SB	Different
531.851445561353	SB	Different
543.034105392608	SB	Different
561.435489525403	SB	Different
503.24859533746	SB	Different
509.690067094552	SB	Different
496.852984996408	SB	Different
546.260048076551	SB	Different
561.760483815565	SB	Different
584.957320545485	SB	Different
516.779041258964	SB	Different
526.42009488449	SB	Different
506.246651120357	SB	Different
570.994946333578	SB	Different
595.406619920656	SB	Different
608.44453534785	SB	Different
547.42283539766	SB	Different
557.484475799602	SB	Different
539.05385481713	SB	Different
466.447737663072	SB	Different
495.751256978855	SB	Different
502.574458844327	SB	Different
472.900640252088	SB	Different
483.213735787384	SB	Different
471.274816928591	SB	Different
471.49362540459	SB	Different
496.667532939419	SB	Different
504.59286027089	SB	Different
474.778339958056	SB	Different
479.221457473286	SB	Different
482.627825990969	SB	Different
446.924423747777	SB	Different
467.041577663438	SB	Different
472.381416628223	SB	Different
480.503062186224	SB	Different
486.03932114581	SB	Different
482.816740369716	SB	Different
494.141453826739	SB	Different
480.382482826156	SB	Different
498.545637249407	SB	Different
488.756888303289	SB	Different
490.102923182431	SB	Different
478.693925824714	SB	Different
471.390895643389	SB	Different
445.919029147404	SB	Different
467.080067002321	SB	Different
491.284484632467	SB	Different
485.145599333256	SB	Different
477.082296439463	SB	Different
493.275715758094	SB	Different
486.052074256796	SB	Different
500.098694575578	SB	Different
486.260297977785	SB	Different
485.260225560353	SB	Different
483.704498261524	SB	Different
351.39502442161	SB	Different
272.492271703321	SB	Different
292.180904924874	SB	Different
410.537617543534	SB	Different
392.008515220899	SB	Different
399.350238145862	SB	Different
349.888915031244	SB	Different
283.665561990006	SB	Different
286.260394320501	SB	Different
411.886372684952	SB	Different
396.80570311412	SB	Different
410.305710387021	SB	Different
345.565790570915	SB	Different
275.006752879596	SB	Different
289.975227538711	SB	Different
406.421439657861	SB	Different
393.299147149224	SB	Different
398.829125364344	SB	Different
452.065496866071	SB	Different
465.31091205041	SB	Different
475.577822721194	SB	Different
317.36727023834	SB	Different
319.666170554592	SB	Different
316.371459697144	SB	Different
453.213884848732	SB	Different
474.786493567727	SB	Different
486.165085602764	SB	Different
318.388376415796	SB	Different
323.519858362301	SB	Different
321.388605974499	SB	Different
451.074255116949	SB	Different
470.937108218356	SB	Different
475.362302404091	SB	Different
316.063237113769	SB	Different
324.841102168671	SB	Different
320.0967320433	SB	Different
446.743189207689	SB	Different
434.39416994956	SB	Different
433.730734022703	SB	Different
313.308565125881	SB	Different
298.715061645691	SB	Different
314.266796209296	SB	Different
445.435725119614	SB	Different
427.128678686527	SB	Different
437.774940447196	SB	Different
303.202161779245	SB	Different
304.261636207726	SB	Different
303.314064928989	SB	Different
439.472580902189	SB	Different
423.855407987295	SB	Different
431.497571971319	SB	Different
308.923711185654	SB	Different
290.5617679112	SB	Different
308.533790873577	SB	Different
416.124683781733	SB	Different
410.476404603678	SB	Different
419.188078860683	SB	Different
299.022271354759	SB	Different
283.398167346522	SB	Different
300.420142536653	SB	Different
419.4451268117	SB	Different
420.680253357265	SB	Different
427.4382467368	SB	Different
281.201586649523	SB	Different
276.109399191221	SB	Different
278.487410263803	SB	Different
422.197771192622	SB	Different
421.619156238688	SB	Different
427.238110221677	SB	Different
297.23462233476	SB	Different
293.535225433191	SB	Different
295.800749324555	SB	Different
522.206377515335	SB	Different
557.037614683418	SB	Different
573.507161423808	SB	Different
477.038165341755	SB	Different
487.288869927356	SB	Different
468.908844454459	SB	Different
499.028383463743	SB	Different
537.635551083176	SB	Different
551.481064691511	SB	Different
425.805217975285	SB	Different
438.305568239273	SB	Different
421.585887453497	SB	Different
502.757783604055	SB	Different
534.795260642853	SB	Different
550.838162662002	SB	Different
427.868568930468	SB	Different
441.430519972303	SB	Different
419.629609873207	SB	Different
503.230028585364	SB	Different
532.124051638048	SB	Different
542.428595637473	SB	Different
411.953285057295	SB	Different
423.728058937689	SB	Different
409.2260995191	SB	Different
498.242480378404	SB	Different
529.176059164443	SB	Different
532.746561210346	SB	Different
403.801341291642	SB	Different
412.679747604225	SB	Different
413.05094684042	SB	Different
487.342975750796	SB	Different
535.689460284676	SB	Different
543.226765851607	SB	Different
416.078121205281	SB	Different
423.253392709496	SB	Different
405.235523625224	SB	Different
443.128362910199	SB	Different
470.072172367398	SB	Different
481.551540212378	SB	Different
376.850383279654	SB	Different
370.857947141889	SB	Different
371.337247205577	SB	Different
432.318581817842	SB	Different
463.467277023681	SB	Different
472.056595068605	SB	Different
355.866435801126	SB	Different
358.137948449468	SB	Different
357.208918029975	SB	Different
434.378655190078	SB	Different
468.229753269182	SB	Different
478.304258686069	SB	Different
356.038406632976	SB	Different
360.673329488608	SB	Different
349.799129137324	SB	Different
456.957734862171	SB	Different
475.557757880756	SB	Different
481.699925787597	SB	Different
376.899657701431	SB	Different
376.570108171969	SB	Different
376.378171568103	SB	Different
450.824220925394	SB	Different
473.002203368019	SB	Different
470.032356289666	SB	Different
380.14292624992	SB	Different
374.321116790289	SB	Different
376.821051100705	SB	Different
453.048571608768	SB	Different
464.121417742775	SB	Different
473.333027881558	SB	Different
365.011270012696	SB	Different
350.461662080551	SB	Different
375.432491405979	SB	Different
435.696399405265	SBN	Different
419.21331100887	SBN	Different
445.045574396207	SBN	Different
472.325524521255	SBN	Different
473.081277382878	SBN	Different
482.244220286899	SBN	Different
494.958947453413	SBN	Different
495.754941297598	SBN	Different
496.381026998256	SBN	Different
545.657016927843	SBN	Different
475.042726243397	SBN	Different
480.644904290676	SBN	Different
483.658788113815	SBN	Different
540.944297524144	SBN	Different
529.022495803699	SBN	Different
449.096209276083	SBN	Different
460.925857523478	SBN	Different
472.219236719443	SBN	Different
520.76070759947	SBN	Different
502.205247179488	SBN	Different
518.039837685547	SBN	Different
451.887076163821	SBN	Different
492.032340252013	SBN	Different
458.690040471658	SBN	Different
583.918777419524	SBN	Different
560.626368717088	SBN	Different
583.118987200653	SBN	Different
424.281665584744	SBN	Different
471.47592812607	SBN	Different
444.297086260718	SBN	Different
545.970246383084	SBN	Different
522.230443674969	SBN	Different
548.77040812027	SBN	Different
449.552818434864	SBN	Different
490.814242989907	SBN	Different
470.534930254384	SBN	Different
531.325313593534	SBN	Different
519.281206522831	SBN	Different
536.833764451223	SBN	Different
459.491606824492	SBN	Different
496.705351014531	SBN	Different
471.523388492802	SBN	Different
554.740008635812	SBN	Different
532.077645352375	SBN	Different
556.951803070589	SBN	Different
466.789581116308	SBN	Different
500.575144309244	SBN	Different
475.572639562746	SBN	Different
589.733747608812	SBN	Different
566.77504260289	SBN	Different
593.274942237831	SBN	Different
436.549392213417	SBN	Different
453.167753815666	SBN	Different
445.696405357597	SBN	Different
520.744039259727	SBN	Different
506.971215152681	SBN	Different
516.160324582674	SBN	Different
451.24112206198	SBN	Different
456.242613551049	SBN	Different
452.651418858845	SBN	Different
530.731317254991	SBN	Different
513.339290369494	SBN	Different
527.825852387751	SBN	Different
454.760359209869	SBN	Different
459.105224425532	SBN	Different
456.915389458215	SBN	Different
517.948197959456	SBN	Different
513.508301254802	SBN	Different
521.227078051898	SBN	Different
486.415204685998	SBN	Different
449.026748278254	SBN	Different
478.423329231431	SBN	Different
407.840189191575	SBN	Different
405.977974566838	SBN	Different
399.478987588671	SBN	Different
480.514481199851	SBN	Different
452.327669930644	SBN	Different
487.121347466348	SBN	Different
405.940063979269	SBN	Different
412.215942850209	SBN	Different
397.24410463933	SBN	Different
467.494049379529	SBN	Different
437.945974615704	SBN	Different
469.34132429969	SBN	Different
403.78477525454	SBN	Different
402.198765413319	SBN	Different
395.643317502067	SBN	Different
494.141453826739	SBN	Different
471.390895643389	SBN	Different
493.275715758094	SBN	Different
446.743189207689	SBN	Different
445.435725119614	SBN	Different
439.472580902189	SBN	Different
480.382482826156	SBN	Different
445.919029147404	SBN	Different
486.052074256796	SBN	Different
434.39416994956	SBN	Different
427.128678686527	SBN	Different
423.855407987295	SBN	Different
498.545637249407	SBN	Different
467.080067002321	SBN	Different
500.098694575578	SBN	Different
433.730734022703	SBN	Different
437.774940447196	SBN	Different
431.497571971319	SBN	Different
488.756888303289	SBN	Different
491.284484632467	SBN	Different
486.260297977785	SBN	Different
313.308565125881	SBN	Different
303.202161779245	SBN	Different
308.923711185654	SBN	Different
490.102923182431	SBN	Different
485.145599333256	SBN	Different
485.260225560353	SBN	Different
298.715061645691	SBN	Different
304.261636207726	SBN	Different
290.5617679112	SBN	Different
478.693925824714	SBN	Different
477.082296439463	SBN	Different
483.704498261524	SBN	Different
314.266796209296	SBN	Different
303.314064928989	SBN	Different
308.533790873577	SBN	Different
488.285887071564	SBN	Different
497.589656989945	SBN	Different
487.366608669954	SBN	Different
365.321075904013	SBN	Different
351.010610104947	SBN	Different
357.437922999409	SBN	Different
481.639870473508	SBN	Different
493.459224337321	SBN	Different
489.829011828882	SBN	Different
370.047219364193	SBN	Different
348.447492222028	SBN	Different
360.26843916285	SBN	Different
493.537537601117	SBN	Different
499.617384372058	SBN	Different
494.7741842397	SBN	Different
368.342453991901	SBN	Different
356.120711024965	SBN	Different
363.456994836621	SBN	Different
490.75412107732	SBN	Different
477.829461555525	SBN	Different
481.544192346569	SBN	Different
290.021800869184	SBN	Different
286.177552976501	SBN	Different
276.110154587639	SBN	Different
484.652524985253	SBN	Different
478.635332432739	SBN	Different
478.691644267413	SBN	Different
295.447512589806	SBN	Different
274.868247948061	SBN	Different
286.452068474849	SBN	Different
483.59971550763	SBN	Different
484.507885391549	SBN	Different
484.046979129682	SBN	Different
310.064371370242	SBN	Different
295.111087275079	SBN	Different
297.698611264688	SBN	Different
432.340692179908	SBN	Different
477.315740285176	SBN	Different
440.356173294762	SBN	Different
518.009207031046	SBN	Different
497.549973396323	SBN	Different
520.333944052185	SBN	Different
440.646780676917	SBN	Different
475.590410111565	SBN	Different
438.818211336741	SBN	Different
474.27920258696	SBN	Different
450.940268803774	SBN	Different
473.022531068136	SBN	Different
433.472535329173	SBN	Different
470.777762147944	SBN	Different
436.607857480964	SBN	Different
470.52922622116	SBN	Different
439.002797775787	SBN	Different
472.639220305392	SBN	Different
463.868964795134	SBN	Different
490.688401789128	SBN	Different
456.012538165072	SBN	Different
432.741671255587	SBN	Different
412.811876091241	SBN	Different
437.236310210662	SBN	Different
494.384929240932	SBN	Different
502.539253864106	SBN	Different
486.310822638732	SBN	Different
440.102151160323	SBN	Different
442.641716055384	SBN	Different
443.04613335908	SBN	Different
468.983114153268	SBN	Different
489.526273340969	SBN	Different
458.111281382766	SBN	Different
452.824371034895	SBN	Different
429.9094355603	SBN	Different
453.363662795641	SBN	Different
476.773615510767	SBN	Different
474.696576825401	SBN	Different
481.824546649989	SBN	Different
405.001160254472	SBN	Different
399.899188581608	SBN	Different
402.922069555146	SBN	Different
474.28205355731	SBN	Different
485.881779987123	SBN	Different
475.843092535502	SBN	Different
390.415279930829	SBN	Different
377.059899404726	SBN	Different
380.677931493918	SBN	Different
464.991885995976	SBN	Different
470.910367555623	SBN	Different
462.292353794001	SBN	Different
390.562816869531	SBN	Different
384.259699644923	SBN	Different
387.79147855204	SBN	Different
466.285198289813	SBN	Different
484.319404502928	SBN	Different
475.318370875489	SBN	Different
402.628638203912	SBN	Different
384.538687980454	SBN	Different
395.436567357669	SBN	Different
481.109310117238	SBN	Different
479.476739631782	SBN	Different
482.533055890284	SBN	Different
396.084146208111	SBN	Different
383.927708664685	SBN	Different
390.820952864131	SBN	Different
488.949752526241	SBN	Different
492.729445229279	SBN	Different
488.329366537674	SBN	Different
373.122969053565	SBN	Different
368.559092284231	SBN	Different
361.785636667725	SBN	Different
404.269925523605	4N_CL	Different
413.759549165131	4N_CL	Different
409.086808967522	4N_CL	Different
453.818650270821	4N_CL	Different
456.324165714425	4N_CL	Different
462.046570978908	4N_CL	Different
472.849864561476	4N_CL	Different
468.715990506688	4N_CL	Different
467.777234328389	4N_CL	Different
519.428195327657	4N_CL	Different
462.565039728889	4N_CL	Different
465.116665252877	4N_CL	Different
451.333201443976	4N_CL	Different
511.004217710073	4N_CL	Different
512.908231973086	4N_CL	Different
414.05612317214	4N_CL	Different
409.128398093635	4N_CL	Different
420.856962706127	4N_CL	Different
459.401615247243	4N_CL	Different
459.189847763488	4N_CL	Different
458.283877007804	4N_CL	Different
403.135770778495	4N_CL	Different
402.130581997299	4N_CL	Different
454.818134922419	4N_CL	Different
476.946521921241	4N_CL	Different
492.001752989683	4N_CL	Different
467.849294846204	4N_CL	Different
394.31892882341	4N_CL	Different
391.722816443882	4N_CL	Different
428.88400526265	4N_CL	Different
461.432073072357	4N_CL	Different
468.717892405927	4N_CL	Different
450.35470043507	4N_CL	Different
411.55221379351	4N_CL	Different
406.260159160805	4N_CL	Different
451.689279577729	4N_CL	Different
470.612937643707	4N_CL	Different
476.849615185056	4N_CL	Different
467.592916738172	4N_CL	Different
409.907301439535	4N_CL	Different
409.319287460878	4N_CL	Different
462.421102397177	4N_CL	Different
471.460216487651	4N_CL	Different
482.100076002643	4N_CL	Different
467.248238700197	4N_CL	Different
412.072765192192	4N_CL	Different
402.611333320413	4N_CL	Different
455.979925324916	4N_CL	Different
490.819850015099	4N_CL	Different
505.732882607758	4N_CL	Different
483.808580813966	4N_CL	Different
436.549392213417	4N_CL	Different
451.24112206198	4N_CL	Different
454.760359209869	4N_CL	Different
476.773615510767	4N_CL	Different
474.28205355731	4N_CL	Different
464.991885995976	4N_CL	Different
453.167753815666	4N_CL	Different
456.242613551049	4N_CL	Different
459.105224425532	4N_CL	Different
474.696576825401	4N_CL	Different
485.881779987123	4N_CL	Different
470.910367555623	4N_CL	Different
445.696405357597	4N_CL	Different
452.651418858845	4N_CL	Different
456.915389458215	4N_CL	Different
481.824546649989	4N_CL	Different
475.843092535502	4N_CL	Different
462.292353794001	4N_CL	Different
486.915312613438	4N_CL	Different
496.509436209258	4N_CL	Different
457.413615398396	4N_CL	Different
455.9105268088	4N_CL	Different
443.063220472072	4N_CL	Different
447.396274856848	4N_CL	Different
488.460230768596	4N_CL	Different
494.222679725902	4N_CL	Different
455.879239566569	4N_CL	Different
459.794177163642	4N_CL	Different
452.775087528288	4N_CL	Different
454.28946063917	4N_CL	Different
477.523931633354	4N_CL	Different
491.097327062695	4N_CL	Different
440.77029843254	4N_CL	Different
453.514238777516	4N_CL	Different
442.989820859553	4N_CL	Different
446.869160212215	4N_CL	Different
466.447737663072	4N_CL	Different
471.49362540459	4N_CL	Different
446.924423747777	4N_CL	Different
443.128362910199	4N_CL	Different
432.318581817842	4N_CL	Different
434.378655190078	4N_CL	Different
495.751256978855	4N_CL	Different
496.667532939419	4N_CL	Different
467.041577663438	4N_CL	Different
470.072172367398	4N_CL	Different
463.467277023681	4N_CL	Different
468.229753269182	4N_CL	Different
502.574458844327	4N_CL	Different
504.59286027089	4N_CL	Different
472.381416628223	4N_CL	Different
481.551540212378	4N_CL	Different
472.056595068605	4N_CL	Different
478.304258686069	4N_CL	Different
472.900640252088	4N_CL	Different
474.778339958056	4N_CL	Different
480.503062186224	4N_CL	Different
376.850383279654	4N_CL	Different
355.866435801126	4N_CL	Different
356.038406632976	4N_CL	Different
483.213735787384	4N_CL	Different
479.221457473286	4N_CL	Different
486.03932114581	4N_CL	Different
370.857947141889	4N_CL	Different
358.137948449468	4N_CL	Different
360.673329488608	4N_CL	Different
471.274816928591	4N_CL	Different
482.627825990969	4N_CL	Different
482.816740369716	4N_CL	Different
371.337247205577	4N_CL	Different
357.208918029975	4N_CL	Different
349.799129137324	4N_CL	Different
467.349313606205	4N_CL	Different
457.768695564351	4N_CL	Different
479.841812533646	4N_CL	Different
377.417172359479	4N_CL	Different
359.445360975724	4N_CL	Different
357.118376424229	4N_CL	Different
466.426803938548	4N_CL	Different
455.036461565616	4N_CL	Different
483.610594187935	4N_CL	Different
360.868153785651	4N_CL	Different
349.942596128335	4N_CL	Different
355.196517172659	4N_CL	Different
465.046630918381	4N_CL	Different
468.982838829122	4N_CL	Different
478.880032189919	4N_CL	Different
369.272617655858	4N_CL	Different
360.356558919852	4N_CL	Different
358.698744533958	4N_CL	Different
520.744039259727	4N_CL	Different
530.731317254991	4N_CL	Different
517.948197959456	4N_CL	Different
405.001160254472	4N_CL	Different
390.415279930829	4N_CL	Different
390.562816869531	4N_CL	Different
506.971215152681	4N_CL	Different
513.339290369494	4N_CL	Different
513.508301254802	4N_CL	Different
399.899188581608	4N_CL	Different
377.059899404726	4N_CL	Different
384.259699644923	4N_CL	Different
516.160324582674	4N_CL	Different
527.825852387751	4N_CL	Different
521.227078051898	4N_CL	Different
402.922069555146	4N_CL	Different
380.677931493918	4N_CL	Different
387.79147855204	4N_CL	Different
492.87012583118	4N_CL	Different
494.89046023923	4N_CL	Different
491.207350115048	4N_CL	Different
350.275012327352	4N_CL	Different
342.917357329082	4N_CL	Different
348.707957676621	4N_CL	Different
483.409853022176	4N_CL	Different
483.795200658316	4N_CL	Different
488.094646100447	4N_CL	Different
349.33609796127	4N_CL	Different
334.453641727967	4N_CL	Different
333.462824769798	4N_CL	Different
483.347632684942	4N_CL	Different
484.354853095835	4N_CL	Different
489.837074351784	4N_CL	Different
349.206659951489	4N_CL	Different
340.674397441023	4N_CL	Different
339.076644885912	4N_CL	Different
391.353611287022	4N_CL	Different
386.273112135596	4N_CL	Different
445.346123732479	4N_CL	Different
421.152180121292	4N_CL	Different
433.830232744823	4N_CL	Different
407.785126513307	4N_CL	Different
412.63563587716	4N_CL	Different
405.713797547027	4N_CL	Different
451.12538125584	4N_CL	Different
381.018350414311	4N_CL	Different
382.621513427469	4N_CL	Different
364.161999528741	4N_CL	Different
405.657930593143	4N_CL	Different
396.453777985119	4N_CL	Different
438.745536468787	4N_CL	Different
385.611730411078	4N_CL	Different
387.06428084809	4N_CL	Different
373.434924932528	4N_CL	Different
449.571826945048	4N_CL	Different
430.989858416564	4N_CL	Different
469.391885832425	4N_CL	Different
378.97030829521	4N_CL	Different
381.560761252118	4N_CL	Different
374.1420515791	4N_CL	Different
452.446167374287	4N_CL	Different
442.279272912166	4N_CL	Different
473.224116402842	4N_CL	Different
395.293785369257	4N_CL	Different
397.76825791408	4N_CL	Different
379.796525601867	4N_CL	Different
430.457893212892	4N_CL	Different
418.93401114048	4N_CL	Different
460.841191632472	4N_CL	Different
378.761180955256	4N_CL	Different
384.002872684289	4N_CL	Different
358.275435283181	4N_CL	Different
441.220900984071	4N_CL	Different
447.112882849624	4N_CL	Different
464.481915537007	4N_CL	Different
358.348650364321	4N_CL	Different
357.557643961656	4N_CL	Different
340.121916715603	4N_CL	Different
446.529656869032	4N_CL	Different
454.7966277932	4N_CL	Different
464.313290338772	4N_CL	Different
354.625321492275	4N_CL	Different
364.216477580184	4N_CL	Different
356.202641516954	4N_CL	Different
459.401996672398	4N_CL	Different
465.678998148166	4N_CL	Different
471.213598778996	4N_CL	Different
340.241338204719	4N_CL	Different
348.71091216561	4N_CL	Different
343.241794622664	4N_CL	Different
486.222380552172	SBN_CL	Different
475.30728687912	SBN_CL	Different
483.039240028048	SBN_CL	Different
409.908867632618	SBN_CL	Different
414.697746893808	SBN_CL	Different
408.942368294031	SBN_CL	Different
430.511638537633	SBN_CL	Different
438.539841706893	SBN_CL	Different
428.990316779131	SBN_CL	Different
519.751854210113	SBN_CL	Different
433.58916605245	SBN_CL	Different
436.674440438105	SBN_CL	Different
425.691442959097	SBN_CL	Different
513.328282038871	SBN_CL	Different
511.781498701311	SBN_CL	Different
451.583527106917	SBN_CL	Different
453.677405443302	SBN_CL	Different
450.378570892605	SBN_CL	Different
494.572702561332	SBN_CL	Different
489.586589396099	SBN_CL	Different
488.383661370777	SBN_CL	Different
588.55967911148	SBN_CL	Different
590.174043260062	SBN_CL	Different
574.416934945397	SBN_CL	Different
551.91545204229	SBN_CL	Different
536.905116862728	SBN_CL	Different
539.40030269294	SBN_CL	Different
528.856239469653	SBN_CL	Different
536.307191801936	SBN_CL	Different
519.716374232091	SBN_CL	Different
518.430173830404	SBN_CL	Different
495.832797411136	SBN_CL	Different
505.638165716906	SBN_CL	Different
542.693195584085	SBN_CL	Different
545.755227808693	SBN_CL	Different
534.102619775772	SBN_CL	Different
516.26764257265	SBN_CL	Different
498.398829197961	SBN_CL	Different
503.319922709986	SBN_CL	Different
571.172472073325	SBN_CL	Different
574.524941379691	SBN_CL	Different
558.238425905654	SBN_CL	Different
531.162568673358	SBN_CL	Different
509.345297661462	SBN_CL	Different
515.976240765403	SBN_CL	Different
595.787917570716	SBN_CL	Different
600.912422119278	SBN_CL	Different
588.712078954117	SBN_CL	Different
569.496473471222	SBN_CL	Different
549.84162405783	SBN_CL	Different
552.526753607305	SBN_CL	Different
486.915312613438	SBN_CL	Different
488.460230768596	SBN_CL	Different
477.523931633354	SBN_CL	Different
492.87012583118	SBN_CL	Different
483.409853022176	SBN_CL	Different
483.347632684942	SBN_CL	Different
496.509436209258	SBN_CL	Different
494.222679725902	SBN_CL	Different
491.097327062695	SBN_CL	Different
494.89046023923	SBN_CL	Different
483.795200658316	SBN_CL	Different
484.354853095835	SBN_CL	Different
457.413615398396	SBN_CL	Different
455.879239566569	SBN_CL	Different
440.77029843254	SBN_CL	Different
491.207350115048	SBN_CL	Different
488.094646100447	SBN_CL	Different
489.837074351784	SBN_CL	Different
486.415204685998	SBN_CL	Different
480.514481199851	SBN_CL	Different
467.494049379529	SBN_CL	Different
490.75412107732	SBN_CL	Different
484.652524985253	SBN_CL	Different
483.59971550763	SBN_CL	Different
449.026748278254	SBN_CL	Different
452.327669930644	SBN_CL	Different
437.945974615704	SBN_CL	Different
477.829461555525	SBN_CL	Different
478.635332432739	SBN_CL	Different
484.507885391549	SBN_CL	Different
478.423329231431	SBN_CL	Different
487.121347466348	SBN_CL	Different
469.34132429969	SBN_CL	Different
481.544192346569	SBN_CL	Different
478.691644267413	SBN_CL	Different
484.046979129682	SBN_CL	Different
351.39502442161	SBN_CL	Different
349.888915031244	SBN_CL	Different
345.565790570915	SBN_CL	Different
416.124683781733	SBN_CL	Different
419.4451268117	SBN_CL	Different
422.197771192622	SBN_CL	Different
272.492271703321	SBN_CL	Different
283.665561990006	SBN_CL	Different
275.006752879596	SBN_CL	Different
410.476404603678	SBN_CL	Different
420.680253357265	SBN_CL	Different
421.619156238688	SBN_CL	Different
292.180904924874	SBN_CL	Different
286.260394320501	SBN_CL	Different
289.975227538711	SBN_CL	Different
419.188078860683	SBN_CL	Different
427.4382467368	SBN_CL	Different
427.238110221677	SBN_CL	Different
410.537617543534	SBN_CL	Different
411.886372684952	SBN_CL	Different
406.421439657861	SBN_CL	Different
299.022271354759	SBN_CL	Different
281.201586649523	SBN_CL	Different
297.23462233476	SBN_CL	Different
392.008515220899	SBN_CL	Different
396.80570311412	SBN_CL	Different
393.299147149224	SBN_CL	Different
283.398167346522	SBN_CL	Different
276.109399191221	SBN_CL	Different
293.535225433191	SBN_CL	Different
399.350238145862	SBN_CL	Different
410.305710387021	SBN_CL	Different
398.829125364344	SBN_CL	Different
300.420142536653	SBN_CL	Different
278.487410263803	SBN_CL	Different
295.800749324555	SBN_CL	Different
450.728165029806	SBN_CL	Different
456.238892864678	SBN_CL	Different
448.411853630051	SBN_CL	Different
343.873724811366	SBN_CL	Different
325.425051364565	SBN_CL	Different
341.96297045651	SBN_CL	Different
456.78902250025	SBN_CL	Different
463.612816768058	SBN_CL	Different
455.679767895761	SBN_CL	Different
345.399923773356	SBN_CL	Different
326.635079378994	SBN_CL	Different
328.317104600082	SBN_CL	Different
454.884032791186	SBN_CL	Different
458.663315156999	SBN_CL	Different
449.500305022853	SBN_CL	Different
352.081111518239	SBN_CL	Different
338.767230476055	SBN_CL	Different
341.471049409205	SBN_CL	Different
407.840189191575	SBN_CL	Different
405.940063979269	SBN_CL	Different
403.78477525454	SBN_CL	Different
290.021800869184	SBN_CL	Different
295.447512589806	SBN_CL	Different
310.064371370242	SBN_CL	Different
405.977974566838	SBN_CL	Different
412.215942850209	SBN_CL	Different
402.198765413319	SBN_CL	Different
286.177552976501	SBN_CL	Different
274.868247948061	SBN_CL	Different
295.111087275079	SBN_CL	Different
399.478987588671	SBN_CL	Different
397.24410463933	SBN_CL	Different
395.643317502067	SBN_CL	Different
276.110154587639	SBN_CL	Different
286.452068474849	SBN_CL	Different
297.698611264688	SBN_CL	Different
557.577201221434	SBN_CL	Different
564.008174663487	SBN_CL	Different
546.858431535683	SBN_CL	Different
494.432600153491	SBN_CL	Different
483.211580817554	SBN_CL	Different
480.662077703724	SBN_CL	Different
529.428450249774	SBN_CL	Different
540.317930619979	SBN_CL	Different
522.790171679188	SBN_CL	Different
450.107490635058	SBN_CL	Different
435.474943040536	SBN_CL	Different
436.942391346642	SBN_CL	Different
529.078879367612	SBN_CL	Different
533.346135496115	SBN_CL	Different
517.326917693796	SBN_CL	Different
447.370887313993	SBN_CL	Different
426.981513310493	SBN_CL	Different
431.638893238532	SBN_CL	Different
517.478832284178	SBN_CL	Different
522.207227224376	SBN_CL	Different
510.615835155378	SBN_CL	Different
418.814577202537	SBN_CL	Different
404.506838896964	SBN_CL	Different
415.662095031603	SBN_CL	Different
513.954762275094	SBN_CL	Different
523.524295903483	SBN_CL	Different
515.390299015629	SBN_CL	Different
426.685396001414	SBN_CL	Different
420.525343064593	SBN_CL	Different
424.343880159012	SBN_CL	Different
525.86406110981	SBN_CL	Different
531.515039227511	SBN_CL	Different
519.492420809738	SBN_CL	Different
427.518829611108	SBN_CL	Different
414.90684122388	SBN_CL	Different
419.340706276791	SBN_CL	Different
455.9105268088	SBN_CL	Different
459.794177163642	SBN_CL	Different
453.514238777516	SBN_CL	Different
350.275012327352	SBN_CL	Different
349.33609796127	SBN_CL	Different
349.206659951489	SBN_CL	Different
443.063220472072	SBN_CL	Different
452.775087528288	SBN_CL	Different
442.989820859553	SBN_CL	Different
342.917357329082	SBN_CL	Different
334.453641727967	SBN_CL	Different
340.674397441023	SBN_CL	Different
447.396274856848	SBN_CL	Different
454.28946063917	SBN_CL	Different
446.869160212215	SBN_CL	Different
348.707957676621	SBN_CL	Different
333.462824769798	SBN_CL	Different
339.076644885912	SBN_CL	Different
464.841787994517	SBN_CL	Different
463.589237026555	SBN_CL	Different
459.862396181942	SBN_CL	Different
357.835885484769	SBN_CL	Different
346.665333262598	SBN_CL	Different
342.440017893529	SBN_CL	Different
453.308640380919	SBN_CL	Different
460.548145209096	SBN_CL	Different
443.928375373931	SBN_CL	Different
352.204402879397	SBN_CL	Different
351.114390498726	SBN_CL	Different
350.102529271441	SBN_CL	Different
449.595017829639	SBN_CL	Different
459.296986624187	SBN_CL	Different
445.713177106502	SBN_CL	Different
331.827302679862	SBN_CL	Different
335.912595204371	SBN_CL	Different
335.94228518733	SBN_CL	Different
