# Supplementary material for: Single-cell microRNA sequencing method comparison and application to cell lines and circulating lung tumor cells
Source: Nat Commun. 2021 Jul 14;12:4316. doi: 10.1038/s41467-021-24611-w (PMC8280203; doi:10.1038/s41467-021-24611-w)
Supplement: Supplementary file 13 — Source data [file 41467_2021_24611_MOESM13_ESM.zip › supp_fig11.txt]

Cells	Sample	Patient	Negative	Discard
379	18-043_SC10_S9_L001_R1_001	P2	CTC	Kept
217.666666666667	18-043_SC11_S10_L001_R1_001	P2	CTC	Kept
193.5	18-043_SC12_S11_L001_R1_001	P2	CTC	Kept
27.5	18-043_SC14_S12_L001_R1_001	P2	CTC	Discarded
38.5	18-043_SC15_S13_L001_R1_001	P2	CTC	Discarded
16	18-043_SC16_S14_L001_R1_001	P2	CTC	Discarded
65.5	18-043_SC18_S15_L001_R1_001	P2	CTC	Kept
16	18-043_SC19_S16_L001_R1_001	P2	CTC	Discarded
299	18-043_SC1_S1_L001_R1_001	P2	CTC	Kept
26	18-043_SC20_S17_L001_R1_001	P2	CTC	Discarded
5	18-043_SC21_S18_L001_R1_001	P2	CTC	Discarded
7.5	18-043_SC22_S19_L001_R1_001	P2	CTC	Discarded
10	18-043_SC23_S20_L001_R1_001	P2	CTC	Discarded
339.5	18-043_SC2_S2_L001_R1_001	P2	CTC	Kept
72	18-043_SC3_S3_L001_R1_001	P2	CTC	Kept
170	18-043_SC4_S4_L001_R1_001	P2	CTC	Kept
198.5	18-043_SC6_S5_L001_R1_001	P2	CTC	Kept
184	18-043_SC7_S6_L001_R1_001	P2	CTC	Kept
175	18-043_SC8_S7_L001_R1_001	P2	CTC	Kept
237	18-043_SC9_S8_L001_R1_001	P2	CTC	Kept
358.166666666667	19-020_SC2_S21_L001_R1_001	P6	CTC	Kept
110	19-020_SC6_S22_L001_R1_001	P6	CTC	Kept
125.5	19-032_SC10_S31_L001_R1_001	P1	CTC	Kept
49	19-032_SC11_S32_L001_R1_001	P1	CTC	Discarded
560.833333333333	19-032_SC12_S33_L001_R1_001	P1	CTC	Kept
163.166666666667	19-032_SC13_S1_L001_R1_001	P1	CTC	Kept
1108.33333333333	19-032_SC14_S2_L001_R1_001	P1	CTC	Kept
289.5	19-032_SC15_S3_L001_R1_001	P1	CTC	Kept
229	19-032_SC16_S4_L001_R1_001	P1	CTC	Kept
401.833333333333	19-032_SC17_S5_L001_R1_001	P1	CTC	Kept
1651.5	19-032_SC19_S6_L001_R1_001	P1	CTC	Kept
1347.33333333333	19-032_SC1_S23_L001_R1_001	P1	CTC	Kept
137	19-032_SC20_S7_L001_R1_001	P1	CTC	Kept
1058.5	19-032_SC21_S8_L001_R1_001	P1	CTC	Kept
163	19-032_SC22_S9_L001_R1_001	P1	CTC	Kept
293	19-032_SC24_S10_L001_R1_001	P1	CTC	Kept
190.833333333333	19-032_SC25_S11_L001_R1_001	P1	CTC	Kept
129.5	19-032_SC26_S12_L001_R1_001	P1	CTC	Kept
71	19-032_SC27_S13_L001_R1_001	P1	CTC	Kept
10	19-032_SC28_S14_L001_R1_001	P1	CTC	Discarded
270.333333333333	19-032_SC29_S15_L001_R1_001	P1	CTC	Kept
484	19-032_SC2_S24_L001_R1_001	P1	CTC	Kept
54.3333333333333	19-032_SC30_S16_L001_R1_001	P1	CTC	Kept
15	19-032_SC31_S17_L001_R1_001	P1	CTC	Discarded
1067.83333333333	19-032_SC3_S25_L001_R1_001	P1	CTC	Kept
63.5	19-032_SC4_S26_L001_R1_001	P1	CTC	Kept
1488	19-032_SC5_S27_L001_R1_001	P1	CTC	Kept
238.833333333333	19-032_SC6_S28_L001_R1_001	P1	CTC	Kept
1149.16666666667	19-032_SC7_S29_L001_R1_001	P1	CTC	Kept
41	19-032_SC9_S30_L001_R1_001	P1	CTC	Discarded
1429.83333333333	19-135_SC1_S18_L001_R1_001	P5	CTC	Kept
995.333333333333	19-135_SC2_S19_L001_R1_001	P5	CTC	Kept
769	19-135_SC4_S20_L001_R1_001	P5	CTC	Kept
1113	19-231_SC10_S28_L001_R1_001	P3	CTC	Kept
713	19-231_SC11_S29_L001_R1_001	P3	CTC	Kept
443.5	19-231_SC12_S30_L001_R1_001	P3	CTC	Kept
353.5	19-231_SC13_S31_L001_R1_001	P3	CTC	Kept
76	19-231_SC2_S24_L001_R1_001	P3	CTC	Kept
212.333333333333	19-231_SC3_S25_L001_R1_001	P3	CTC	Kept
578	19-231_SC6_S26_L001_R1_001	P3	CTC	Kept
2615.66666666667	19-231_SC9_S27_L001_R1_001	P3	CTC	Kept
67.5	19-295_SC1_S32_L001_R1_001	P4	CTC	Kept
372.5	19-295_SC3_S33_L001_R1_001	P4	CTC	Kept
586.666666666667	19-295_SC4_S34_L001_R1_001	P4	CTC	Kept
503.166666666667	19-295_SC5_S35_L001_R1_001	P4	CTC	Kept
23	19-315_SC1_S21_L001_R1_001	P7	CTC	Discarded
5.5	19-315_SC3_S22_L001_R1_001	P7	CTC	Discarded
14	negative_S23_L001_R1_001	N	Negative control	Discarded
7	negative_S34_L001_R1_001	N	Negative control	Discarded
