# Supplementary material for: Single-cell microRNA sequencing method comparison and application to cell lines and circulating lung tumor cells
Source: Nat Commun. 2021 Jul 14;12:4316. doi: 10.1038/s41467-021-24611-w (PMC8280203; doi:10.1038/s41467-021-24611-w)
Supplement: Supplementary file 13 — Source data [file 41467_2021_24611_MOESM13_ESM.zip › supp_fig12.txt]

miRNA	cells	Detected in cells (%)
hsa-let-7a-5p	53	100
hsa-let-7f-5p	53	100
hsa-miR-148a-3p	53	100
hsa-miR-26a-5p	53	100
hsa-let-7i-5p	52	98.1132075471698
hsa-let-7b-5p	51	96.2264150943396
hsa-miR-26b-5p	51	96.2264150943396
hsa-let-7g-5p	50	94.3396226415094
hsa-miR-423-5p	50	94.3396226415094
hsa-miR-92a-3p	50	94.3396226415094
