# Supplementary material for: Single-cell microRNA sequencing method comparison and application to cell lines and circulating lung tumor cells
Source: Nat Commun. 2021 Jul 14;12:4316. doi: 10.1038/s41467-021-24611-w (PMC8280203; doi:10.1038/s41467-021-24611-w)
Supplement: Supplementary file 13 — Source data [file 41467_2021_24611_MOESM13_ESM.zip › supp_fig3.txt]

Sample	Protocol	Sequenced reads
4N_1	4N	1757248
4N_2	4N	2233517
4N_3	4N	2186565
4N_4	4N	1299503
4N_5	4N	1220589
4N_6	4N	1118597
4N_C3_1	4N_C3	2341247
4N_C3_2	4N_C3	1843118
4N_C3_3	4N_C3	2518037
4N_C3_4	4N_C3	1777911
4N_C3_5	4N_C3	959610
4N_C3_6	4N_C3	1079667
4N_CL_1	4N_CL	1905192
4N_CL_2	4N_CL	2182378
4N_CL_3	4N_CL	690492
4N_CL_4	4N_CL	830771
4N_CL_5	4N_CL	573930
CATS_1	CATS	235296
CATS_2	CATS	202090
CATS_3	CATS	300490
CL_1	CL	1830080
CL_16C_1	CL_16C	229940
CL_16C_2	CL_16C	473993
CL_16C_3	CL_16C	499811
CL_2	CL	2654647
CL_3	CL	2144454
CL_4	CL	859828
CL_4N_1	CL_4N	976275
CL_4N_2	CL_4N	804139
CL_4N_3	CL_4N	560397
CL_5	CL	962435
CL_6	CL	665274
CL_Block_1	CL_Block	689031
CL_Block_2	CL_Block	705194
CL_Block_3	CL_Block	478811
CL_C3_1	CL_C3	683170
CL_C3_2	CL_C3	726624
CL_C3_3	CL_C3	530938
CL_Rand_1	CL_Rand	802499
CL_Rand_2	CL_Rand	680613
CL_Rand_3	CL_Rand	618678
CL_SB_1	CL_SB	593346
CL_SB_2	CL_SB	809762
CL_SB_3	CL_SB	620941
CL_UMI6_1	CL_UMI6	563663
CL_UMI6_2	CL_UMI6	580124
CL_UMI6_3	CL_UMI6	627616
SBN_1	SBN	585140
SBN_2	SBN	401991
SBN_3	SBN	328377
SBN_4	SBN	1533727
SBN_4N_1	SBN_4N	465246
SBN_4N_2	SBN_4N	730821
SBN_4N_3	SBN_4N	680876
SBN_4N_4	SB_4N	1113790
SBN_4N_5	SB_4N	1016436
SBN_4N_6	SB_4N	1104692
SBN_5	SBN	1054825
SBN_6	SBN	1000214
SBN_CL_1	SBN_CL	353518
SBN_CL_2	SBN_CL	358807
SBN_CL_3	SBN_CL	456960
SBN_CL_4	SBN_CL	800655
SBN_CL_5	SBN_CL	1093547
SBN_CL_6	SBN_CL	1247676
SB_1	SB	852211
SB_2	SB	1360687
SB_3	SB	740814
SB_4	SB	1013987
SB_4N_1	SB_4N	2080879
SB_4N_2	SB_4N	1474444
SB_4N_3	SB_4N	1728393
SB_5	SB	1005637
SB_6	SB	807912
SB_C3_1	SB_C3	457453
SB_C3_2	SB_C3	581270
SB_C3_3	SB_C3	379420
SB_CL_1	SB_CL	712201
SB_CL_2	SB_CL	598183
SB_CL_3	SB_CL	567834
