# Supplementary material for: Single-cell microRNA sequencing method comparison and application to cell lines and circulating lung tumor cells
Source: Nat Commun. 2021 Jul 14;12:4316. doi: 10.1038/s41467-021-24611-w (PMC8280203; doi:10.1038/s41467-021-24611-w)
Supplement: Supplementary file 13 — Source data [file 41467_2021_24611_MOESM13_ESM.zip › supp_fig4.txt]

variable	Protocol	mean	sd
mapped_to_spike_ratio	4N	0.552329252879915	0.133352063327076
mapped_to_spike_ratio	4N_C3	0.631717819706734	0.127690565917555
mapped_to_spike_ratio	4N_CL	0.925622713404993	0.0203236501868174
mapped_to_spike_ratio	CATS	0.00908548106470555	0.00284006627043729
mapped_to_spike_ratio	CL	0.797633582847321	0.108695951131335
mapped_to_spike_ratio	CL_16C	0.396856944852162	0.303570895180303
mapped_to_spike_ratio	CL_4N	0.00731059587903178	0.0039453840542125
mapped_to_spike_ratio	CL_Block	0.000784206326449951	0.000361421884028132
mapped_to_spike_ratio	CL_C3	0.178924378475369	0.104712885215343
mapped_to_spike_ratio	CL_Rand	0.00185170115694801	0.000532096758324017
mapped_to_spike_ratio	CL_SB	0.0220887330321071	0.0158650347369555
mapped_to_spike_ratio	CL_UMI6	0.46294779215934	0.148661553863055
mapped_to_spike_ratio	SBN	0.868026818849395	0.0820666148277755
mapped_to_spike_ratio	SBN_4N	0.00398875733215271	0.000385888211756465
mapped_to_spike_ratio	SB_4N	0.73041420969114	0.179461711592336
mapped_to_spike_ratio	SBN_CL	0.935693895943959	0.00679403323725405
mapped_to_spike_ratio	SB	0.955792660683874	0.0091608622086417
mapped_to_spike_ratio	SB_C3	0.896959657443251	0.00679422897398529
mapped_to_spike_ratio	SB_CL	0.772580666454608	0.0924875508860467
unmapped_spikes	4N	0.0159837457744145	0.00797663149499298
unmapped_spikes	4N_C3	0.0120864307071648	0.00788704972975304
unmapped_spikes	4N_CL	0.0143629798752735	0.00213420415293261
unmapped_spikes	CATS	0.0760640337563494	0.00272978053899225
unmapped_spikes	CL	0.0538203063798019	0.0463663530104058
unmapped_spikes	CL_16C	0.0622488423287672	0.0430402669268906
unmapped_spikes	CL_4N	0.00887856745617754	0.00299547068074334
unmapped_spikes	CL_Block	0.00606695038988325	0.000606375432704857
unmapped_spikes	CL_C3	0.173674795448148	0.115099152336144
unmapped_spikes	CL_Rand	0.00663731296824566	0.000700992248050447
unmapped_spikes	CL_SB	0.0133042919369835	0.00466134810664986
unmapped_spikes	CL_UMI6	0.186990230085213	0.12117989297802
unmapped_spikes	SBN	0.0198120022022457	0.00382358503528786
unmapped_spikes	SBN_4N	0.0108557190503224	0.0037981174707231
unmapped_spikes	SB_4N	0.0242210076439235	0.00941082237622222
unmapped_spikes	SBN_CL	0.0203058269421141	0.00582656583887502
unmapped_spikes	SB	0.0156511274333553	0.00339918185172833
unmapped_spikes	SB_C3	0.0200842937977277	0.00172779201630359
unmapped_spikes	SB_CL	0.0547483081554878	0.0322367515363978
adapter_dimers_ratio	4N	0.412693596763424	0.146752922014175
adapter_dimers_ratio	4N_C3	0.329308190717064	0.132022349194397
adapter_dimers_ratio	4N_CL	0.00900123043320783	0.00646008632404143
adapter_dimers_ratio	CATS	0.810421968075973	0.0123366552929136
adapter_dimers_ratio	CL	0.0284297222391289	0.0076956963389791
adapter_dimers_ratio	CL_16C	0.449061134917769	0.414040936062477
adapter_dimers_ratio	CL_4N	0.982253916513898	0.00255530632801852
adapter_dimers_ratio	CL_Block	0.992589163980425	0.00110496069752939
adapter_dimers_ratio	CL_C3	0.452676765976229	0.319157093662899
adapter_dimers_ratio	CL_Rand	0.986561627506057	0.00124438032339672
adapter_dimers_ratio	CL_SB	0.959094534775781	0.0239100507742972
adapter_dimers_ratio	CL_UMI6	0.096083107187792	0.0617898193674369
adapter_dimers_ratio	SBN	0.0747529973877257	0.0763755197812605
adapter_dimers_ratio	SBN_4N	0.980141840762331	0.0040804260968249
adapter_dimers_ratio	SB_4N	0.138438521223948	0.139140644298248
adapter_dimers_ratio	SBN_CL	0.00330936262650684	0.00106031596120584
adapter_dimers_ratio	SB	0.001565647889905	0.000371249541992039
adapter_dimers_ratio	SB_C3	0.00715463232932183	0.000747184257214191
adapter_dimers_ratio	SB_CL	0.00886387054560896	0.0045882240529804
read_lost_in_qc	4N	0.0189934045822466	0.00853072818636628
read_lost_in_qc	4N_C3	0.0268875588690378	0.00234895319293295
read_lost_in_qc	4N_CL	0.0510130762865253	0.0266857966418253
read_lost_in_qc	CATS	0.104428517102972	0.0117573540088881
read_lost_in_qc	CL	0.120116388533748	0.0609157252109225
read_lost_in_qc	CL_16C	0.0918330779013013	0.0675278690227774
read_lost_in_qc	CL_4N	0.001556920150893	0.000285725064924842
read_lost_in_qc	CL_Block	0.000559679303241597	0.000146285797077283
read_lost_in_qc	CL_C3	0.194724060100254	0.12699161737976
read_lost_in_qc	CL_Rand	0.00494935836874892	0.00114263678329901
read_lost_in_qc	CL_SB	0.00551244025512854	0.00407386648407842
read_lost_in_qc	CL_UMI6	0.253978870567655	0.128208299702081
read_lost_in_qc	SBN	0.037408181560634	0.00880161856095844
read_lost_in_qc	SBN_4N	0.00501368285519432	0.000727476379404623
read_lost_in_qc	SB_4N	0.106926261440988	0.057069641481127
read_lost_in_qc	SBN_CL	0.0406909144874206	0.00455677560259121
read_lost_in_qc	SB	0.0269905639928659	0.0065850094805362
read_lost_in_qc	SB_C3	0.0758014164296992	0.00789935428828588
read_lost_in_qc	SB_CL	0.163807154844295	0.0578857130643853
