# Supplementary material for: Single-cell microRNA sequencing method comparison and application to cell lines and circulating lung tumor cells
Source: Nat Commun. 2021 Jul 14;12:4316. doi: 10.1038/s41467-021-24611-w (PMC8280203; doi:10.1038/s41467-021-24611-w)
Supplement: Supplementary file 13 — Source data [file 41467_2021_24611_MOESM13_ESM.zip › supp_fig5.txt]

miRXplore ID	%G	%present in all
39106	31.8	100
40154	52.4	100
35824	21.7	100
39202	21.7	100
39241	20.8	100
38502	40.9	100
39276	45	100
39306	27.3	100
39308	22.7	100
35912	31.8	100
38833	34.8	100
39382	50	100
38838	50	100
38375	27.3	100
39411	40.9	100
38855	28	100
38613	39.1	100
38634	38.1	100
38901	50	100
39894	52.4	100
39887	30.4	100
39895	42.3	100
39269	55	100
39175	50	100
38648	18.2	100
39093	40.9	98.8
38663	36.4	98.8
38673	36.4	98.8
38319	31.8	98.8
39220	27.3	98.8
39228	28.6	98.8
35860	33.3	98.8
38716	24	98.8
39254	27.3	98.8
39296	27.3	98.8
38735	31.8	98.8
39356	27.3	98.8
38367	43.5	98.8
39017	31.8	98.8
38374	36.4	98.8
39187	47.8	98.8
38428	36.4	98.8
38633	33.3	98.8
38475	56	98.8
39866	20.8	98.8
38869	40.9	98.8
38680	26.1	98.8
39876	59.1	98.8
39885	35	98.8
39100	37.5	97.5
39128	30.4	97.5
39143	65	97.5
38657	31.8	97.5
38660	30.4	97.5
38667	40.9	97.5
39153	36.4	97.5
35856	27.3	97.5
38322	22.7	97.5
38967	40.9	97.5
39271	27.3	97.5
39315	45.5	97.5
38381	31.8	97.5
38538	31.8	97.5
39435	30.4	97.5
38419	38.1	97.5
38442	45.5	97.5
39166	45.5	97.5
38477	19	97.5
38640	40.9	97.5
39899	40.9	97.5
39159	43.5	97.5
38693	34.8	97.5
38949	30.4	97.5
38899	57.9	97.5
39892	39.1	97.5
38691	50	97.5
38948	22.7	97.5
38951	31.8	97.5
39266	22.7	97.5
38646	22.7	97.5
38497	31.8	97.5
38914	36.4	97.5
38926	13.6	97.5
39132	22.7	96.3
35816	45.5	96.3
38676	40.9	96.3
35857	18.2	96.3
39242	22.7	96.3
38508	45.5	96.3
39301	18.2	96.3
38760	42.1	96.3
38994	28	96.3
38996	33.3	96.3
38998	31.8	96.3
39346	30	96.3
38359	36.4	96.3
35920	36.4	96.3
39375	39.1	96.3
39016	34.8	96.3
38809	27.3	96.3
39392	36.4	96.3
39425	27.3	96.3
39426	22.7	96.3
38422	42.1	96.3
38956	18.2	96.3
38957	31.8	96.3
38491	52	96.3
38866	40.9	96.3
39171	45.5	96.3
39875	33.3	96.3
38904	47.6	96.3
38939	26.1	96.3
39891	31.8	96.3
38695	36.4	96.3
39190	43.5	96.3
38920	39.1	96.3
38925	17.4	96.3
39138	36.4	95
39142	27.3	95
39146	30.4	95
35817	40.9	95
39155	40.9	95
38315	31.8	95
38677	36.4	95
38715	33.3	95
39260	36.4	95
39262	36.4	95
38730	26.1	95
35890	22.7	95
39297	50	95
38771	28	95
39343	45.5	95
39364	30.4	95
39365	43.5	95
38531	31.8	95
38811	27.3	95
38378	30.4	95
39478	26.1	95
38408	39.1	95
38462	38.1	95
39178	23.8	95
38868	45.5	95
38885	36.4	95
38681	22.7	95
38542	22.7	95
39116	29.2	93.8
39123	36.4	93.8
39145	28.6	93.8
39150	45.5	93.8
38316	22.7	93.8
38320	33.3	93.8
39229	28.6	93.8
35885	18.2	93.8
39237	30.4	93.8
38506	40.9	93.8
38333	19	93.8
39285	26.1	93.8
38974	33.3	93.8
38764	42.9	93.8
35922	33.3	93.8
38384	23.8	93.8
39407	26.1	93.8
38388	31.8	93.8
39484	30.4	93.8
38857	27.3	93.8
38622	27.3	93.8
39340	18.2	93.8
38627	32	93.8
38437	42.9	93.8
38445	36.8	93.8
38453	36	93.8
38700	31.8	93.8
38492	36.4	93.8
38887	28.6	93.8
38644	30.4	93.8
38900	40.9	93.8
39183	50	93.8
38942	26.1	93.8
38690	18.2	93.8
38913	27.3	93.8
38929	31.8	93.8
38932	27.3	93.8
39131	21.7	92.5
38661	27.3	92.5
39157	36.4	92.5
38671	45.5	92.5
38672	27.3	92.5
38964	25	92.5
35869	26.1	92.5
39239	30.4	92.5
35876	19	92.5
38513	27.3	92.5
39321	31.8	92.5
35919	40.9	92.5
39361	36.4	92.5
38810	27.3	92.5
39400	27.3	92.5
38386	30.4	92.5
39410	27.3	92.5
39482	24	92.5
38418	23.8	92.5
38884	26.3	92.5
38886	50	92.5
38687	22.7	92.5
39205	14.3	92.5
38495	21.7	92.5
39088	26.1	91.3
39120	28.6	91.3
39137	31.8	91.3
39141	22.7	91.3
38314	36.4	91.3
39198	21.7	91.3
38962	30.4	91.3
38543	18.2	91.3
39264	45.5	91.3
39273	30.4	91.3
38969	36.4	91.3
38332	9.1	91.3
38511	19	91.3
39313	45.5	91.3
39314	14.3	91.3
38345	30.4	91.3
38528	38.1	91.3
39005	9.5	91.3
38816	31.8	91.3
38817	31.8	91.3
39387	27.3	91.3
38843	34.8	91.3
39481	31.8	91.3
38402	23.8	91.3
38460	25	91.3
39173	36.4	91.3
39874	13.6	91.3
38870	47.6	91.3
38875	38.1	91.3
38902	23.8	91.3
38943	31.8	91.3
38912	30.4	91.3
38945	23.8	91.3
39379	23.8	91.3
38915	36.4	91.3
38919	23.8	91.3
38935	21.7	91.3
39129	22.7	90
39144	28.6	90
39147	40.9	90
38653	30.4	90
38664	40.9	90
38665	18.2	90
38679	13.6	90
39208	16.7	90
35832	19	90
35841	45.5	90
39234	30.4	90
39255	21.7	90
38503	17.4	90
39293	23.8	90
38738	22.7	90
38514	36.4	90
38751	39.1	90
38547	30.4	90
38762	38.1	90
39349	38.1	90
39351	27.3	90
38364	17.4	90
38796	9.1	90
38798	22.7	90
38822	36.4	90
38828	31.8	90
38377	18.2	90
38536	36.4	90
39441	31.8	90
38862	27.3	90
38414	42.1	90
38423	19	90
38776	13.6	90
38636	26.1	90
38877	22.7	90
38890	28.6	90
38908	18.2	90
38685	27.3	90
38940	18.2	90
39162	21.7	90
39191	33.3	90
39267	28.6	90
38498	22.7	90
38918	31.8	90
39089	23.8	88.8
39102	37.5	88.8
39108	31.8	88.8
39912	50	88.8
35827	35	88.8
39243	36.4	88.8
38968	18.2	88.8
38734	23.8	88.8
35888	19	88.8
39303	22.7	88.8
38757	27.3	88.8
38763	39.1	88.8
35910	22.7	88.8
38347	29.2	88.8
38774	25	88.8
39002	23.8	88.8
35918	22.7	88.8
38361	28.6	88.8
39013	30.4	88.8
39018	33.3	88.8
38820	36.4	88.8
38827	27.3	88.8
38830	34.8	88.8
39388	35	88.8
39393	22.7	88.8
39793	27.3	88.8
39402	27.3	88.8
39022	33.3	88.8
39438	27.3	88.8
39444	27.3	88.8
39461	31.8	88.8
38425	27.3	88.8
38432	28.6	88.8
38443	39.1	88.8
38451	38.1	88.8
38463	39.1	88.8
38473	21.7	88.8
38643	54.5	88.8
38694	27.3	88.8
38872	28.6	88.8
39168	50	88.8
38958	28.6	88.8
38699	31.8	88.8
39112	13	87.5
38656	22.7	87.5
38662	22.7	87.5
38674	36.4	87.5
39206	40.9	87.5
39210	19	87.5
35838	31.8	87.5
38500	22.7	87.5
39221	20	87.5
38323	22.7	87.5
38505	22.7	87.5
38509	13	87.5
39287	31.8	87.5
38545	30.4	87.5
38339	31.8	87.5
38752	31.8	87.5
38754	26.1	87.5
38522	26.1	87.5
38984	20	87.5
38548	47.4	87.5
39320	31.8	87.5
39326	34.8	87.5
38989	13	87.5
38558	26.1	87.5
38368	22.7	87.5
39889	9.1	87.5
38814	22.7	87.5
38831	19.2	87.5
38842	27.3	87.5
39020	22.7	87.5
39417	33.3	87.5
39424	21.7	87.5
38390	22.7	87.5
38392	22.7	87.5
38397	23.8	87.5
38946	31.8	87.5
39025	22.7	87.5
38424	23.8	87.5
38426	19	87.5
38430	18.2	87.5
38440	18.2	87.5
38474	41.7	87.5
38478	20.8	87.5
38481	31.6	87.5
38483	31.6	87.5
38487	38.1	87.5
39188	13.6	87.5
38704	35	87.5
38696	36.4	87.5
38867	22.7	87.5
38882	14.3	87.5
38888	5.3	87.5
38894	23.8	87.5
38909	27.8	87.5
39203	18.2	87.5
38692	31.8	87.5
39185	36.4	87.5
38686	27.3	87.5
38944	27.3	87.5
38689	13.6	87.5
39184	40.9	87.5
35925	19	87.5
38916	36.4	87.5
39905	25	87.5
39111	28.6	86.3
39121	36.4	86.3
38655	36.4	86.3
39209	27.3	86.3
39226	17.4	86.3
39170	28.6	86.3
38510	9.1	86.3
38975	22.7	86.3
38746	33.3	86.3
39305	31.8	86.3
38550	34.8	86.3
38348	18.2	86.3
38352	22.7	86.3
39345	26.1	86.3
39863	27.3	86.3
39358	21.7	86.3
38366	28.6	86.3
38369	36.4	86.3
39009	40.9	86.3
38803	18.2	86.3
38373	13.6	86.3
39419	23.8	86.3
38407	28.6	86.3
38433	20.8	86.3
38444	9.1	86.3
39165	22.7	86.3
38472	13.6	86.3
38482	31.6	86.3
38642	22.7	86.3
38864	31.8	86.3
38921	37.5	86.3
38922	18.2	86.3
39904	36.4	86.3
39104	26.1	85
39126	27.3	85
39149	45.5	85
39151	33.3	85
39152	31.8	85
38666	28.6	85
39156	31.8	85
39216	39.1	85
35862	18.2	85
35872	36.4	85
35879	23.8	85
38325	17.4	85
39272	22.7	85
38507	18.2	85
39204	22.7	85
35886	27.3	85
35894	23.8	85
38977	22.7	85
35898	22.7	85
38555	21.7	85
39325	22.7	85
38356	19	85
38357	18.2	85
39353	9.1	85
40133	13.6	85
38794	22.7	85
38370	36.4	85
38371	22.7	85
38812	27.3	85
38821	9.5	85
38825	27.3	85
39404	18.2	85
38540	40	85
38611	22.7	85
38416	21.7	85
38420	40	85
38954	23.8	85
38469	23.8	85
38470	36.8	85
38883	14.3	85
39896	14.3	85
39169	27.3	85
39270	27.3	85
38317	30.4	83.8
35843	21.7	83.8
35849	27.3	83.8
35859	13.6	83.8
38714	30.4	83.8
38725	18.2	83.8
38328	27.3	83.8
38544	13	83.8
35883	22.7	83.8
35887	19	83.8
35897	21.7	83.8
38340	21.7	83.8
38341	26.1	83.8
35901	22.7	83.8
38523	36.4	83.8
38343	30.4	83.8
39334	27.3	83.8
38526	34.8	83.8
38785	19	83.8
38360	19	83.8
38819	27.3	83.8
38372	18.2	83.8
38840	9.5	83.8
38568	22.7	83.8
39428	22.7	83.8
39450	22.7	83.8
38393	23.8	83.8
39458	27.3	83.8
39464	27.3	83.8
38398	31.8	83.8
39485	18.2	83.8
38618	36.4	83.8
38431	23.8	83.8
38446	13	83.8
38448	9.5	83.8
38468	31.8	83.8
39196	35	83.8
39903	47.8	83.8
38873	23.8	83.8
38889	40	83.8
39886	37.5	83.8
38952	27.3	83.8
39113	22.7	82.5
38669	18.2	82.5
35830	18.2	82.5
39230	28.6	82.5
35865	18.2	82.5
38720	30.4	82.5
38953	23.8	82.5
39283	22.7	82.5
39294	22.7	82.5
38744	27.3	82.5
38980	26.1	82.5
38520	22.7	82.5
39302	21.7	82.5
39332	13	82.5
38992	29.2	82.5
38353	30.4	82.5
39347	27.3	82.5
38362	21.7	82.5
39011	22.7	82.5
39369	13.6	82.5
39373	27.3	82.5
38818	31.8	82.5
39898	26.1	82.5
39445	28.6	82.5
38427	23.8	82.5
38863	18.2	82.5
38476	39.1	82.5
38485	42.1	82.5
38490	26.1	82.5
38684	14.3	82.5
39163	40.9	82.5
39877	31.8	82.5
39897	33.3	82.5
38924	26.1	82.5
38927	28.6	82.5
39125	27.3	81.3
39139	9.5	81.3
39913	25	81.3
38654	31.8	81.3
38712	22.7	81.3
39219	14.3	81.3
39224	31.8	81.3
38329	9.1	81.3
39282	22.7	81.3
38731	14.3	81.3
38979	22.7	81.3
38755	17.4	81.3
39307	22.7	81.3
39323	9.1	81.3
38988	30.4	81.3
38346	21.7	81.3
38527	23.8	81.3
35921	9.1	81.3
38530	22.7	81.3
38802	22.7	81.3
38829	31.8	81.3
39386	22.7	81.3
38567	23.8	81.3
38383	34.8	81.3
38387	23.8	81.3
38391	22.7	81.3
39469	22.7	81.3
38624	17.4	81.3
38441	17.4	81.3
38449	48	81.3
38486	22.7	81.3
38950	27.3	81.3
38891	28.6	81.3
39181	22.7	81.3
38903	26.3	81.3
39900	36.4	81.3
39893	13.6	81.3
39172	28.6	81.3
38701	23.8	81.3
39091	33.3	80
35837	27.3	80
39217	22.7	80
35866	27.3	80
38972	28.6	80
35884	40.9	80
38973	23.8	80
39248	26.1	80
38338	27.3	80
38512	22.7	80
38515	22.7	80
38981	27.3	80
38521	26.1	80
38556	20	80
35908	21.7	80
38766	22.7	80
38351	14.3	80
38223	22.7	80
38790	13	80
38365	18.2	80
39012	18.2	80
38808	17.4	80
38533	26.1	80
38835	18.2	80
38851	18.2	80
39413	27.3	80
39449	22.7	80
38396	18.2	80
38404	28.6	80
38406	23.8	80
39180	13.6	80
38421	29.2	80
38625	13	80
38429	31.6	80
38436	28	80
38456	9.1	80
38466	31.8	80
39179	52.2	80
39182	30.4	80
38682	23.8	80
39879	36.4	80
39378	9.1	80
38496	22.7	80
35927	17.4	80
39095	31.8	78.8
38659	28.6	78.8
39235	30	78.8
39247	38.1	78.8
38504	17.4	78.8
35893	23.8	78.8
38976	18.2	78.8
39304	17.4	78.8
38342	26.1	78.8
38765	15	78.8
38525	26.1	78.8
38559	26.3	78.8
38354	39.1	78.8
39348	19	78.8
38787	17.4	78.8
39359	20	78.8
39366	23.8	78.8
38800	40	78.8
38376	18.2	78.8
39384	22.7	78.8
38566	27.3	78.8
39416	17.4	78.8
39422	27.8	78.8
38541	22.7	78.8
38405	23.8	78.8
38409	21.1	78.8
38617	45	78.8
38415	31.6	78.8
38458	13	78.8
38630	19	78.8
39174	33.3	78.8
38865	31.8	78.8
39869	31.8	78.8
39094	34.8	77.5
39098	27.3	77.5
39135	22.7	77.5
38938	31.8	77.5
38705	23.8	77.5
38706	30.4	77.5
38318	26.1	77.5
39246	23.8	77.5
38337	26.1	77.5
35889	31.8	77.5
38756	27.3	77.5
39317	13.6	77.5
39000	23.8	77.5
38783	14.3	77.5
38563	18.2	77.5
38529	18.2	77.5
38849	34.8	77.5
39406	18.2	77.5
38385	23.8	77.5
38852	14.3	77.5
39421	31.8	77.5
39442	23.8	77.5
38394	20.8	77.5
39471	30.4	77.5
38616	27.3	77.5
38411	18.2	77.5
39186	9.1	77.5
38454	20	77.5
38457	27.3	77.5
38465	21.1	77.5
38467	18.2	77.5
38479	18.2	77.5
38488	22.7	77.5
38489	4.8	77.5
38493	37.5	77.5
39873	36.4	77.5
39884	27.3	77.5
38947	13.6	77.5
35926	34.8	77.5
38917	31.8	77.5
39148	20	76.3
39195	19	76.3
39232	13.6	76.3
35900	8.7	76.3
39310	33.3	76.3
38552	30	76.3
38553	17.4	76.3
38557	21.7	76.3
38769	30.4	76.3
38358	13.6	76.3
38564	23.8	76.3
39368	18.2	76.3
39376	26.1	76.3
38805	23.8	76.3
39381	4.8	76.3
38534	15	76.3
38847	31.8	76.3
38850	23.8	76.3
39447	22.7	76.3
38434	25	76.3
38435	27.3	76.3
38438	33.3	76.3
38628	20	76.3
39868	17.4	76.3
38880	18.2	76.3
38278	18.2	75
38262	18.2	75
39117	13.6	75
35864	27.3	75
39244	18.2	75
39251	30.4	75
38518	27.3	75
38749	27.3	75
38560	13.6	75
38380	30.4	75
39433	27.3	75
38621	8.7	75
38452	39.1	75
39871	9.1	75
38871	33.3	75
38878	20	75
38881	27.3	75
39029	9.1	75
38906	13.6	75
39167	28.6	75
38959	27.3	75
39115	19	73.8
38678	13.6	73.8
35878	22.7	73.8
38324	4.5	73.8
39289	28.6	73.8
38748	31.8	73.8
38519	13.6	73.8
39331	18.2	73.8
39336	36.4	73.8
39377	23.8	73.8
39390	9.1	73.8
38537	13.6	73.8
38412	20	73.8
38777	13.6	73.8
39861	40.9	73.8
38910	33.3	73.8
38688	23.8	73.8
39134	22.7	72.5
39140	20	72.5
39211	18.2	72.5
35847	27.3	72.5
39225	31.8	72.5
39253	30.4	72.5
38336	9.5	72.5
38737	20.8	72.5
38554	4.8	72.5
38761	14.3	72.5
39338	30.4	72.5
38355	13.6	72.5
40076	22.7	72.5
38807	22.7	72.5
39014	31.8	72.5
39015	27.3	72.5
39383	14.3	72.5
38379	28.6	72.5
39023	13.6	72.5
39477	27.3	72.5
38413	21.1	72.5
38459	29.2	72.5
38480	27.3	72.5
38484	19	72.5
38892	9.5	72.5
39880	22.7	72.5
38703	18.2	72.5
38651	50	71.3
38652	13.6	71.3
38708	30.4	71.3
38499	28.6	71.3
38710	23.8	71.3
35863	27.3	71.3
39265	22.7	71.3
38331	30.4	71.3
38742	18.2	71.3
38569	17.4	71.3
38344	9.1	71.3
38551	23.8	71.3
39324	28.6	71.3
38562	13.6	71.3
38806	9.5	71.3
39452	22.7	71.3
39462	20	71.3
38876	27.3	71.3
38897	23.8	71.3
38905	23.8	71.3
38907	38.1	71.3
39176	4.5	71.3
38933	25	71.3
38274	18.2	70
38668	31.8	70
39200	30.4	70
38501	17.4	70
39236	30.4	70
39278	18.2	70
39299	18.2	70
39327	21.7	70
38815	8.7	70
38853	21.7	70
39177	14.3	70
38447	9.5	70
39161	14.3	70
38282	31.8	68.8
39118	22.7	68.8
39122	25	68.8
38670	4.5	68.8
39280	31.8	68.8
38759	9.1	68.8
35914	13.6	68.8
38799	38.1	68.8
39398	17.4	68.8
38399	13.6	68.8
38612	13.6	68.8
39240	19	67.5
38517	19	67.5
38363	18.2	67.5
39328	28.6	67.5
38767	22.7	67.5
38350	22.7	67.5
39371	19	67.5
39455	22.7	67.5
38609	18.2	67.5
38400	18.2	67.5
38494	28.6	67.5
38265	27.3	66.3
38286	22.7	66.3
38675	14.3	66.3
39214	17.4	66.3
38837	4.8	66.3
38565	17.4	66.3
38845	17.4	66.3
39401	23.8	66.3
38389	12.5	66.3
39431	23.8	66.3
39472	33.3	66.3
38464	18.2	66.3
38893	19	66.3
38895	70	66.3
39189	28.6	66.3
39096	13.6	65
39158	27.3	65
39249	14.3	65
38334	19	65
39298	33.3	65
38524	19	65
38804	29.2	65
38860	43.8	65
38401	9.1	65
38439	22.7	65
38639	19	65
39268	18.2	65
35844	21.7	63.8
38970	14.3	63.8
38740	22.7	63.8
38516	17.4	63.8
38982	22.7	63.8
38773	13.6	63.8
39395	18.2	63.8
39409	22.7	63.8
39439	27.3	63.8
39193	22.7	63.8
38697	13.6	63.8
39222	17.4	62.5
38330	30.4	62.5
39295	23.8	62.5
38859	13.6	62.5
38410	9.5	62.5
38641	9.1	62.5
39027	4.5	62.5
38879	38.1	62.5
39160	27.3	62.5
39311	13.6	61.3
39354	4.3	61.3
38532	13.6	61.3
38941	27.3	61.3
39109	9.1	60
38571	18.2	60
38535	17.4	60
39164	13.6	60
38450	20	60
39883	30.4	60
38702	18.2	60
38960	18.2	60
38978	31.8	58.8
39436	21.7	58.8
38937	9.1	57.5
38471	4.3	57.5
39026	19	57.5
38896	13.6	57.5
39878	21.1	57.5
39888	13	57.5
38930	13.6	56.3
38321	21.7	56.3
38546	30.4	56.3
39474	31.8	56.3
38683	27.3	56.3
38256	13.6	55
38289	18.2	55
38722	18.2	55
39291	13.6	55
38549	4.5	55
38539	18.2	55
39414	21.7	55
38326	17.4	53.8
38327	17.4	53.8
39330	30	53.8
39467	18.2	53.8
38275	31.8	52.5
38455	34.8	52.5
38928	18.2	52.5
39862	18.2	51.3
39286	14.3	50
39300	18.2	50
38826	0	50
38610	4.5	50
38403	19	50
38297	31.8	48.8
38290	27.3	47.5
39212	13.6	47.5
39454	18.2	47.5
38698	9.1	47.5
38267	22.7	46.3
35835	9.1	46.3
38561	4.2	46.3
38271	13.6	45
38395	18.2	45
38349	4.5	43.8
38281	31.8	42.5
38614	23.8	42.5
38570	22.7	41.3
39339	9.1	41.3
38607	13.6	41.3
39192	18.2	41.3
38300	22.7	40
38824	0	40
38288	22.7	38.8
38770	4.5	38.8
38268	31.8	36.3
38284	22.7	36.3
38298	36.4	36.3
38260	27.3	36.3
38266	31.8	35
35899	9.1	35
35904	22.7	35
38874	10.5	35
39194	18.2	35
39275	4.5	32.5
38955	18.2	32.5
38461	23.8	32.5
35882	22.7	31.3
38626	22.7	30
39316	33.3	28.8
38259	27.3	23.8
38335	14.3	23.8
38269	22.7	22.5
38277	9.1	22.5
38261	27.3	21.3
38264	27.3	21.3
38273	22.7	20
38299	22.7	20
38417	10	20
38276	22.7	18.8
38296	27.3	17.5
38279	13.6	16.3
39258	18.2	16.3
38263	36.4	15
38291	22.7	11.3
39960	18.2	11.3
38294	27.3	10
38280	27.3	7.5
38285	18.2	7.5
38272	22.7	6.3
39256	18.2	6.3
38287	31.8	5
38292	22.7	5
38293	31.8	5
38283	13.6	2.5
38258	27.3	1.3
38270	13.6	0
