# Supplementary material for: Single-cell microRNA sequencing method comparison and application to cell lines and circulating lung tumor cells
Source: Nat Commun. 2021 Jul 14;12:4316. doi: 10.1038/s41467-021-24611-w (PMC8280203; doi:10.1038/s41467-021-24611-w)
Supplement: Supplementary file 13 — Source data [file 41467_2021_24611_MOESM13_ESM.zip › supp_fig6a.txt]

Sample	Gene	Count	Protocol
4N_CL_5	39895	21082.7574148546	4N_CL
4N_CL_5	35912	15294.431612173	4N_CL
4N_CL_5	38904	15174.8000773004	4N_CL
4N_CL_5	39382	14779.0957696449	4N_CL
4N_CL_5	38693	14245.3550755979	4N_CL
4N_CL_5	39885	13702.4119557915	4N_CL
4N_CL_5	38422	13596.5840595581	4N_CL
4N_CL_5	38838	12892.5984889617	4N_CL
4N_CL_5	39296	12680.9426964948	4N_CL
4N_CL_5	38375	12570.5135873816	4N_CL
4N_CL_5	38855	11493.8297735283	4N_CL
4N_CL_5	38949	11286.7751939411	4N_CL
4N_CL_5	38613	10026.0428648992	4N_CL
4N_CL_5	39241	9860.39920122945	4N_CL
4N_CL_5	38663	9795.98222091343	4N_CL
4N_CL_5	39202	9777.57736939457	4N_CL
4N_CL_5	39887	9676.35068604084	4N_CL
4N_CL_5	39175	9657.94583452198	4N_CL
4N_CL_5	39912	9386.47427461879	4N_CL
4N_CL_5	40154	9335.86093294192	4N_CL
4N_CL_5	39269	9220.83061094905	4N_CL
4N_CL_5	38866	8249.97469332916	4N_CL
4N_CL_5	38445	8231.5698418103	4N_CL
4N_CL_5	38716	8116.53951981742	4N_CL
4N_CL_5	39417	8088.93224253913	4N_CL
4N_CL_5	39162	7868.07402431281	4N_CL
4N_CL_5	39150	7757.64491519965	4N_CL
4N_CL_5	39875	7734.63885080107	4N_CL
4N_CL_5	39892	7518.38184545446	4N_CL
4N_CL_5	39894	7504.57820681532	4N_CL
4N_CL_5	39264	7453.96486513845	4N_CL
4N_CL_5	38359	7412.55394922102	4N_CL
4N_CL_5	39346	7274.51756282956	4N_CL
4N_CL_5	39410	7127.27875067868	4N_CL
4N_CL_5	39315	6832.80112637691	4N_CL
4N_CL_5	39411	6795.99142333919	4N_CL
4N_CL_5	35922	6777.58657182033	4N_CL
4N_CL_5	39301	6722.37201726375	4N_CL
4N_CL_5	39308	6694.76473998546	4N_CL
4N_CL_5	39220	6533.72228919543	4N_CL
4N_CL_5	38695	6529.12107631572	4N_CL
4N_CL_5	38869	6450.90045736056	4N_CL
4N_CL_5	38634	6409.48954144313	4N_CL
4N_CL_5	38460	6368.07862552569	4N_CL
4N_CL_5	38502	6363.47741264598	4N_CL
4N_CL_5	39106	6294.45921945025	4N_CL
4N_CL_5	35920	6064.39857546449	4N_CL
4N_CL_5	39254	5999.98159514848	4N_CL
4N_CL_5	38760	5981.57674362962	4N_CL
4N_CL_5	39120	5779.12337692216	4N_CL
4N_CL_5	38319	5719.30760948586	4N_CL
4N_CL_5	39876	5535.25909429726	4N_CL
4N_CL_5	38640	5470.84211398125	4N_CL
4N_CL_5	39143	5323.60330183036	4N_CL
4N_CL_5	38475	5157.95963816062	4N_CL
4N_CL_5	39178	5111.94750936347	4N_CL
4N_CL_5	38333	5042.92931616774	4N_CL
4N_CL_5	38677	5006.11961313002	4N_CL
4N_CL_5	39228	4918.69656841543	4N_CL
4N_CL_5	39093	4868.08322673857	4N_CL
4N_CL_5	39166	4817.4698850617	4N_CL
4N_CL_5	38691	4789.86260778341	4N_CL
4N_CL_5	38998	4748.45169186598	4N_CL
4N_CL_5	38367	4707.04077594854	4N_CL
4N_CL_5	39484	4628.82015699338	4N_CL
4N_CL_5	38428	4559.80196379766	4N_CL
4N_CL_5	35876	4550.59953803823	4N_CL
4N_CL_5	39306	4338.94374557133	4N_CL
4N_CL_5	39271	4320.53889405247	4N_CL
4N_CL_5	38671	4283.72919101475	4N_CL
4N_CL_5	39128	4274.52676525532	4N_CL
4N_CL_5	38764	4246.91948797703	4N_CL
4N_CL_5	39205	4214.71099781903	4N_CL
4N_CL_5	39018	4205.5085720596	4N_CL
4N_CL_5	38673	4159.49644326244	4N_CL
4N_CL_5	35869	4145.6928046233	4N_CL
4N_CL_5	38749	4141.09159174358	4N_CL
4N_CL_5	38633	4136.49037886387	4N_CL
4N_CL_5	39365	4104.28188870586	4N_CL
4N_CL_5	38816	3970.84671519413	4N_CL
4N_CL_5	39388	3970.84671519413	4N_CL
4N_CL_5	38676	3966.24550231441	4N_CL
4N_CL_5	39017	3961.6442894347	4N_CL
4N_CL_5	39426	3878.82245759982	4N_CL
4N_CL_5	39171	3832.81032880267	4N_CL
4N_CL_5	35860	3814.40547728381	4N_CL
4N_CL_5	39356	3561.33876889948	4N_CL
4N_CL_5	38962	3533.73149162119	4N_CL
4N_CL_5	38885	3506.1242143429	4N_CL
4N_CL_5	38948	3496.92178858347	4N_CL
4N_CL_5	38548	3437.10602114717	4N_CL
4N_CL_5	39234	3418.70116962831	4N_CL
4N_CL_5	39123	3404.89753098917	4N_CL
4N_CL_5	38914	3386.49267947031	4N_CL
4N_CL_5	39276	3345.08176355287	4N_CL
4N_CL_5	38811	3335.87933779344	4N_CL
4N_CL_5	38531	3308.27206051515	4N_CL
4N_CL_5	38414	3294.46842187601	4N_CL
4N_CL_5	38622	3271.46235747743	4N_CL
4N_CL_5	38996	3225.45022868028	4N_CL
CL_5	39895	19811.5590718774	CL
CL_5	38422	17710.0073634932	CL
CL_5	38319	16135.1872853434	CL
CL_5	39892	15920.1947832069	CL
CL_5	39912	15656.8289680897	CL
CL_5	38904	15576.2067797886	CL
CL_5	38693	15269.8424642441	CL
CL_5	38855	15237.5935889236	CL
CL_5	38502	14399.1228305913	CL
CL_5	38445	13652.023885667	CL
CL_5	38375	13076.9189424519	CL
CL_5	38949	12464.1903113629	CL
CL_5	38613	11690.2173036715	CL
CL_5	39178	11061.3642349223	CL
CL_5	38833	10781.8739821449	CL
CL_5	38869	10556.1318549016	CL
CL_5	38838	10529.2577921345	CL
CL_5	38760	10389.5126657458	CL
CL_5	39382	10147.6461008422	CL
CL_5	39175	9895.02991083186	CL
CL_5	35912	9862.78103551139	CL
CL_5	39346	9760.65959699656	CL
CL_5	39296	9362.92346804405	CL
CL_5	39166	9233.92796676216	CL
CL_5	39301	8771.69408716871	CL
CL_5	38428	8492.20383439128	CL
CL_5	39269	8481.45420928445	CL
CL_5	35869	8164.34026863313	CL
CL_5	38634	7540.86201243732	CL
CL_5	39887	7454.86501158272	CL
CL_5	39202	7347.36876051448	CL
CL_5	38695	7298.99544753377	CL
CL_5	39315	6632.51869091066	CL
CL_5	39241	6353.02843813322	CL
CL_5	38866	6304.65512515251	CL
CL_5	39276	6207.90849919109	CL
CL_5	39150	6046.66412258873	CL
CL_5	38663	5890.79455853977	CL
CL_5	38764	5826.29680789883	CL
CL_5	38475	5681.1768689567	CL
CL_5	38677	5670.42724384987	CL
CL_5	39899	5670.42724384987	CL
CL_5	39410	5643.55318108281	CL
CL_5	40154	5638.1783685294	CL
CL_5	39875	5493.05842958727	CL
CL_5	39484	5455.43474171338	CL
CL_5	39264	5251.19186468372	CL
CL_5	39894	5175.94448893595	CL
CL_5	39171	5073.82305042112	CL
CL_5	38914	4869.58017339145	CL
CL_5	39426	4842.70611062439	CL
CL_5	39388	4767.45873487662	CL
CL_5	38531	4729.83504700274	CL
CL_5	38816	4724.46023444932	CL
CL_5	39876	4477.21885699236	CL
CL_5	38676	4256.85154230246	CL
CL_5	38633	4213.85304187517	CL
CL_5	38671	4149.35529123422	CL
CL_5	39254	4084.85754059327	CL
CL_5	38323	4036.48422761256	CL
CL_5	39343	4009.6101648455	CL
CL_5	35860	3998.86053973868	CL
CL_5	39162	3982.73610207844	CL
CL_5	38548	3961.23685186479	CL
CL_5	38414	3955.86203931138	CL
CL_5	39308	3837.61616313631	CL
CL_5	39017	3821.49172547607	CL
CL_5	39425	3805.36728781584	CL
CL_5	39891	3697.87103674759	CL
CL_5	39187	3692.49622419418	CL
CL_5	39128	3687.12141164077	CL
CL_5	38367	3654.8725363203	CL
CL_5	35922	3633.37328610665	CL
CL_5	38462	3633.37328610665	CL
CL_5	39229	3611.874035893	CL
CL_5	38749	3601.12441078617	CL
CL_5	38948	3601.12441078617	CL
CL_5	39018	3595.74959823276	CL
CL_5	38691	3547.37628525205	CL
CL_5	38818	3547.37628525205	CL
CL_5	38359	3515.12740993158	CL
CL_5	35876	3456.00447184404	CL
CL_5	38715	3413.00597141675	CL
CL_5	39143	3407.63115886334	CL
CL_5	38640	3370.00747098945	CL
CL_5	38477	3332.38378311556	CL
CL_5	39220	3289.38528268827	CL
CL_5	38545	3278.63565758144	CL
CL_5	39093	3273.26084502803	CL
CL_5	38374	3224.88753204732	CL
CL_5	39461	3198.01346928026	CL
CL_5	39885	3144.26534374614	CL
CL_5	38681	3128.1409060859	CL
CL_5	38622	3117.39128097908	CL
CL_5	35885	3090.51721821202	CL
CL_5	39365	3047.51871778472	CL
CL_5	39145	3026.01946757107	CL
CL_5	39417	2999.14540480401	CL
CL_5	39306	2929.27284160965	CL
CL_5	39120	2875.52471607553	CL
CL_4	39895	19663.6696636697	CL
CL_4	38422	18187.3681873682	CL
CL_4	38855	16516.8165168165	CL
CL_4	39892	16122.7661227661	CL
CL_4	38502	15473.4154734155	CL
CL_4	38445	15395.7153957154	CL
CL_4	38693	15195.9151959152	CL
CL_4	38904	15001.665001665	CL
CL_4	38319	14785.2147852148	CL
CL_4	38375	14213.5642135642	CL
CL_4	39912	13797.3137973138	CL
CL_4	39178	11965.811965812	CL
CL_4	38613	11405.2614052614	CL
CL_4	39175	11016.761016761	CL
CL_4	39382	10861.3608613609	CL
CL_4	38869	10789.2107892108	CL
CL_4	38760	10705.9607059607	CL
CL_4	38838	10456.2104562105	CL
CL_4	38949	10400.7104007104	CL
CL_4	39296	10062.1600621601	CL
CL_4	38833	10023.31002331	CL
CL_4	39346	9573.75957375958	CL
CL_4	35912	9285.15928515928	CL
CL_4	39269	9018.75901875902	CL
CL_4	38428	9002.109002109	CL
CL_4	39166	8863.35886335887	CL
CL_4	39301	8857.80885780886	CL
CL_4	38695	7969.80796980797	CL
CL_4	38634	7792.20779220779	CL
CL_4	39887	7764.45776445776	CL
CL_4	39202	7631.25763125763	CL
CL_4	35869	7597.9575979576	CL
CL_4	39241	7087.35708735709	CL
CL_4	38866	7031.85703185703	CL
CL_4	39315	6593.40659340659	CL
CL_4	39150	6310.35631035631	CL
CL_4	40154	6171.60617160617	CL
CL_4	38663	6110.55611055611	CL
CL_4	39484	6021.75602175602	CL
CL_4	39276	5833.05583305583	CL
CL_4	39410	5827.50582750583	CL
CL_4	39899	5805.30580530581	CL
CL_4	39875	5788.65578865579	CL
CL_4	39264	5666.55566655567	CL
CL_4	38764	5611.05561105561	CL
CL_4	38914	5566.65556665557	CL
CL_4	38475	5511.15551115551	CL
CL_4	38677	5294.7052947053	CL
CL_4	39171	5144.85514485515	CL
CL_4	38816	5006.10500610501	CL
CL_4	38633	4767.45476745477	CL
CL_4	39894	4745.25474525475	CL
CL_4	38414	4689.75468975469	CL
CL_4	39388	4589.85458985459	CL
CL_4	39426	4456.65445665446	CL
CL_4	39343	4384.50438450438	CL
CL_4	39162	4262.40426240426	CL
CL_4	39876	4223.55422355422	CL
CL_4	38531	4218.00421800422	CL
CL_4	38676	4134.75413475414	CL
CL_4	38671	4118.10411810412	CL
CL_4	38749	4112.55411255411	CL
CL_4	39018	4101.4541014541	CL
CL_4	35860	4068.15406815407	CL
CL_4	38359	3984.90398490398	CL
CL_4	39143	3984.90398490398	CL
CL_4	35922	3962.70396270396	CL
CL_4	39254	3885.00388500389	CL
CL_4	39425	3857.25385725386	CL
CL_4	38715	3807.30380730381	CL
CL_4	38818	3790.65379065379	CL
CL_4	39017	3768.45376845377	CL
CL_4	38323	3762.90376290376	CL
CL_4	35876	3757.35375735376	CL
CL_4	39187	3729.60372960373	CL
CL_4	39308	3724.05372405372	CL
CL_4	38548	3718.50371850372	CL
CL_4	38948	3668.55366855367	CL
CL_4	39891	3629.70362970363	CL
CL_4	39229	3618.60361860362	CL
CL_4	39365	3568.65356865357	CL
CL_4	39461	3563.10356310356	CL
CL_4	38545	3402.1534021534	CL
CL_4	38691	3402.1534021534	CL
CL_4	38462	3396.6033966034	CL
CL_4	39128	3307.80330780331	CL
CL_4	38681	3263.40326340326	CL
CL_4	38640	3241.20324120324	CL
CL_4	39106	3152.40315240315	CL
CL_4	38925	3085.80308580309	CL
CL_4	38477	3074.70307470308	CL
CL_4	38367	3041.40304140304	CL
CL_4	39417	3041.40304140304	CL
CL_4	39220	3024.75302475303	CL
CL_4	39228	3019.20301920302	CL
CL_4	38374	2969.25296925297	CL
CL_4	39255	2969.25296925297	CL
CL_4	38622	2902.6529026529	CL
CL_4	38508	2891.55289155289	CL
CL_4	39093	2780.55278055278	CL
CL_6	39895	19199.0340108674	CL
CL_6	38422	18066.2967541615	CL
CL_6	38855	16887.5600149498	CL
CL_6	39892	16186.0679067361	CL
CL_6	38445	15553.575022281	CL
CL_6	39912	15099.330132536	CL
CL_6	38904	14380.5882183825	CL
CL_6	38319	13978.0927464566	CL
CL_6	38502	13673.3461748555	CL
CL_6	38375	13017.8535491476	CL
CL_6	38693	12856.8553603772	CL
CL_6	39178	11568.8698502142	CL
CL_6	39175	11223.8737314205	CL
CL_6	38838	11149.1245723486	CL
CL_6	38869	11143.3746370353	CL
CL_6	39382	11074.3754132766	CL
CL_6	38613	10976.6265129517	CL
CL_6	38760	10424.6327228819	CL
CL_6	38949	10407.3829169422	CL
CL_6	35912	9389.64436650088	CL
CL_6	38833	9372.39456056119	CL
CL_6	39346	9217.14630710404	CL
CL_6	39296	8837.65057643102	CL
CL_6	39166	8814.65083517811	CL
CL_6	39269	8354.65601011989	CL
CL_6	35869	8193.65782134951	CL
CL_6	38866	7980.91021476008	CL
CL_6	38428	7641.66403127965	CL
CL_6	39887	7612.91435471351	CL
CL_6	38634	7497.91564844895	CL
CL_6	39301	7434.66636000345	CL
CL_6	39202	7365.66713624472	CL
CL_6	38695	7066.67049995688	CL
CL_6	39315	6945.92185837909	CL
CL_6	40154	6347.92858580341	CL
CL_6	38663	6330.67877986373	CL
CL_6	38764	6261.67955610499	CL
CL_6	39150	6014.4323376362	CL
CL_6	39241	5916.68343731133	CL
CL_6	39899	5910.9335019981	CL
CL_6	38677	5818.93453698646	CL
CL_6	39410	5807.43466636	CL
CL_6	39484	5588.93712445735	CL
CL_6	39894	5485.43828881925	CL
CL_6	39388	5364.68964724147	CL
CL_6	39276	5255.44087629014	CL
CL_6	39875	5238.19107035046	CL
CL_6	39264	5146.19210533882	CL
CL_6	39425	5146.19210533882	CL
CL_6	38676	5059.9430756404	CL
CL_6	39171	5048.44320501394	CL
CL_6	38816	4990.94385188167	CL
CL_6	38475	4967.94411062876	CL
CL_6	39426	4956.4442400023	CL
CL_6	39187	4806.94592185838	CL
CL_6	38914	4686.1972802806	CL
CL_6	38531	4668.94747434091	CL
CL_6	39017	4548.19883276313	CL
CL_6	39162	4502.19935025731	CL
CL_6	39876	4484.94954431763	CL
CL_6	39343	4364.20090273985	CL
CL_6	38323	4306.70154960757	CL
CL_6	38749	4249.20219647529	CL
CL_6	38633	4243.45226116206	CL
CL_6	35922	4191.70284334301	CL
CL_6	39254	4168.7031020901	CL
CL_6	38414	4070.95420176523	CL
CL_6	39891	3990.45510738004	CL
CL_6	38671	3904.20607768163	CL
CL_6	38508	3892.70620705517	CL
CL_6	38462	3869.70646580226	CL
CL_6	39018	3840.95678923612	CL
CL_6	39128	3812.20711266998	CL
CL_6	39143	3812.20711266998	CL
CL_6	38548	3766.20763016416	CL
CL_6	35860	3743.20788891125	CL
CL_6	38359	3743.20788891125	CL
CL_6	39308	3743.20788891125	CL
CL_6	38827	3702.95834171866	CL
CL_6	38715	3582.20970014087	CL
CL_6	38622	3553.46002357474	CL
CL_6	38691	3501.71060575569	CL
CL_6	38948	3403.96170543081	CL
CL_6	38545	3352.21228761176	CL
CL_6	39093	3323.46261104563	CL
CL_6	35876	3306.21280510594	CL
CL_6	39237	3265.96325791335	CL
CL_6	39229	3219.96377540753	CL
CL_6	38367	3173.9642929017	CL
CL_6	38477	3156.71448696202	CL
CL_6	35885	3150.96455164879	CL
CL_6	38818	3133.71474570911	CL
CL_6	38640	3070.46545726361	CL
CL_6	39120	3030.21591007101	CL
CL_6	39220	3012.96610413133	CL
CL_6	39365	2955.46675099905	CL
CL_6	39461	2955.46675099905	CL
CL_6	38374	2943.9668803726	CL
CL_6	39108	2943.9668803726	CL
CL_6	38646	2892.21746255355	CL
4N_CL_3	35912	16700.2724376241	4N_CL
4N_CL_3	39895	15488.155889732	4N_CL
4N_CL_3	38904	13760.4088103557	4N_CL
4N_CL_3	38693	13706.5369637827	4N_CL
4N_CL_3	38422	13017.7469254568	4N_CL
4N_CL_3	39885	12044.2056981022	4N_CL
4N_CL_3	39382	11986.4858624883	4N_CL
4N_CL_3	39296	11324.6317474488	4N_CL
4N_CL_3	38949	10878.2650187012	4N_CL
4N_CL_3	38855	10824.3931721282	4N_CL
4N_CL_3	38838	10747.4333913097	4N_CL
4N_CL_3	38375	10043.25139682	4N_CL
4N_CL_3	39202	9777.74015299604	4N_CL
4N_CL_3	38866	9631.51656944081	4N_CL
4N_CL_3	38663	9523.77287629485	4N_CL
4N_CL_3	39162	9262.1096215118	4N_CL
4N_CL_3	39241	9188.99782973418	4N_CL
4N_CL_3	39175	9042.77424617895	4N_CL
4N_CL_3	38613	8711.84718865921	4N_CL
4N_CL_3	39912	8673.36729824993	4N_CL
4N_CL_3	39887	8404.00806538503	4N_CL
4N_CL_3	39417	7484.33868460343	4N_CL
4N_CL_3	39264	7476.64270652157	4N_CL
4N_CL_3	39346	7476.64270652157	4N_CL
4N_CL_3	39269	7472.79471748065	4N_CL
4N_CL_3	39894	7222.67542982038	4N_CL
4N_CL_3	39892	7188.04352845203	4N_CL
4N_CL_3	40154	7176.49956132925	4N_CL
4N_CL_3	38716	7168.8035832474	4N_CL
4N_CL_3	39301	6995.64407640567	4N_CL
4N_CL_3	38445	6941.77222983269	4N_CL
4N_CL_3	39875	6941.77222983269	4N_CL
4N_CL_3	39228	6876.35641613693	4N_CL
4N_CL_3	39410	6814.78859148209	4N_CL
4N_CL_3	38359	6595.45321614924	4N_CL
4N_CL_3	39315	6587.75723806739	4N_CL
4N_CL_3	38869	6583.90924902646	4N_CL
4N_CL_3	39150	6576.21327094461	4N_CL
4N_CL_3	35922	6503.10147916699	4N_CL
4N_CL_3	38460	6018.25486001016	4N_CL
4N_CL_3	39308	5979.77496960089	4N_CL
4N_CL_3	39254	5964.38301343718	4N_CL
4N_CL_3	39120	5910.5111668642	4N_CL
4N_CL_3	38333	5879.72725453678	4N_CL
4N_CL_3	39411	5825.8554079638	4N_CL
4N_CL_3	38367	5822.00741892287	4N_CL
4N_CL_3	38502	5721.95970385876	4N_CL
4N_CL_3	38634	5425.66454770737	4N_CL
4N_CL_3	35876	5367.94471209346	4N_CL
4N_CL_3	38695	5183.24123812896	4N_CL
4N_CL_3	39178	5167.84928196524	4N_CL
4N_CL_3	39205	5133.2173805969	4N_CL
4N_CL_3	38640	5079.34553402392	4N_CL
4N_CL_3	39106	4998.53776416445	4N_CL
4N_CL_3	38475	4960.05787375518	4N_CL
4N_CL_3	39220	4948.51390663239	4N_CL
4N_CL_3	38677	4879.2501038957	4N_CL
4N_CL_3	39306	4798.44233403623	4N_CL
4N_CL_3	35869	4771.50641074974	4N_CL
4N_CL_3	39876	4702.24260801305	4N_CL
4N_CL_3	38428	4690.69864089027	4N_CL
4N_CL_3	38319	4636.82679431729	4N_CL
4N_CL_3	38760	4617.58684911265	4N_CL
4N_CL_3	38691	4579.10695870338	4N_CL
4N_CL_3	35920	4571.41098062153	4N_CL
4N_CL_3	39093	4567.5629915806	4N_CL
4N_CL_3	35860	4432.88337514815	4N_CL
4N_CL_3	39271	4355.92359432961	4N_CL
4N_CL_3	38998	4348.22761624775	4N_CL
4N_CL_3	38948	4309.74772583848	4N_CL
4N_CL_3	39018	4305.89973679755	4N_CL
4N_CL_3	38749	4278.96381351106	4N_CL
4N_CL_3	39484	4171.2201203651	4N_CL
4N_CL_3	38633	4109.65229571026	4N_CL
4N_CL_3	39426	4028.84452585079	4N_CL
4N_CL_3	38816	4021.14854776894	4N_CL
4N_CL_3	39171	4001.9086025643	4N_CL
4N_CL_3	38885	3974.97267927781	4N_CL
4N_CL_3	39123	3832.5970847635	4N_CL
4N_CL_3	39143	3801.81317243609	4N_CL
4N_CL_3	38673	3724.85339161754	4N_CL
4N_CL_3	39166	3724.85339161754	4N_CL
4N_CL_3	38671	3705.61344641291	4N_CL
4N_CL_3	38414	3590.17377518509	4N_CL
4N_CL_3	38531	3563.2378518986	4N_CL
4N_CL_3	38811	3551.69388477582	4N_CL
4N_CL_3	38996	3551.69388477582	4N_CL
4N_CL_3	39388	3509.36600532562	4N_CL
4N_CL_3	39145	3505.51801628469	4N_CL
4N_CL_3	38676	3470.88611491635	4N_CL
4N_CL_3	39128	3459.34214779356	4N_CL
4N_CL_3	38660	3455.49415875264	4N_CL
4N_CL_3	38962	3451.64616971171	4N_CL
4N_CL_3	38764	3420.86225738429	4N_CL
4N_CL_3	39356	3324.66253136111	4N_CL
4N_CL_3	38622	3313.11856423833	4N_CL
4N_CL_3	39899	3313.11856423833	4N_CL
4N_CL_3	38548	3266.9426957472	4N_CL
4N_CL_3	39108	3240.00677246071	4N_CL
4N_CL_3	39017	3178.43894780588	4N_CL
4N_CL_4	39895	15206.3025036778	4N_CL
4N_CL_4	38904	14676.9691886764	4N_CL
4N_CL_4	35912	14144.1986443568	4N_CL
4N_CL_4	38693	13494.5623032186	4N_CL
4N_CL_4	38422	13023.6618866264	4N_CL
4N_CL_4	39885	12865.5493379896	4N_CL
4N_CL_4	39382	11830.9433132141	4N_CL
4N_CL_4	39296	11353.1684379855	4N_CL
4N_CL_4	38838	10590.1035293471	4N_CL
4N_CL_4	38949	10517.921713665	4N_CL
4N_CL_4	38855	10053.8957557092	4N_CL
4N_CL_4	38375	9720.48451184469	4N_CL
4N_CL_4	39912	9710.17282389012	4N_CL
4N_CL_4	39887	9407.69664388929	4N_CL
4N_CL_4	38663	9400.82218525291	4N_CL
4N_CL_4	38866	9328.6403695709	4N_CL
4N_CL_4	39241	9242.70963661612	4N_CL
4N_CL_4	38613	8806.18151320583	4N_CL
4N_CL_4	39202	8648.06896456904	4N_CL
4N_CL_4	39175	8544.9520850233	4N_CL
4N_CL_4	39269	7537.84389479329	4N_CL
4N_CL_4	40154	7520.65774820233	4N_CL
4N_CL_4	39162	7403.79195138383	4N_CL
4N_CL_4	39346	7338.4845943382	4N_CL
4N_CL_4	39301	7128.81360592853	4N_CL
4N_CL_4	39892	7001.63612115546	4N_CL
4N_CL_4	39417	6998.19889183727	4N_CL
4N_CL_4	38445	6991.32443320089	4N_CL
4N_CL_4	39410	6967.26382797355	4N_CL
4N_CL_4	38716	6960.38936933717	4N_CL
4N_CL_4	38359	6953.51491070078	4N_CL
4N_CL_4	39228	6898.51924160972	4N_CL
4N_CL_4	39894	6754.15561024569	4N_CL
4N_CL_4	35922	6558.2335391088	4N_CL
4N_CL_4	39308	6369.18592660828	4N_CL
4N_CL_4	38869	6348.56255069913	4N_CL
4N_CL_4	39315	6334.81363342637	4N_CL
4N_CL_4	39254	6214.51060728968	4N_CL
4N_CL_4	39875	6145.76602092585	4N_CL
4N_CL_4	38460	6039.21191206193	4N_CL
4N_CL_4	39411	6011.7140775164	4N_CL
4N_CL_4	39120	5939.53226183438	4N_CL
4N_CL_4	39150	5918.90888592523	4N_CL
4N_CL_4	39264	5767.67079592482	4N_CL
4N_CL_4	35920	5753.92187865206	4N_CL
4N_CL_4	39178	5564.87426615154	4N_CL
4N_CL_4	38333	5523.62751433325	4N_CL
4N_CL_4	38634	5520.19028501506	4N_CL
4N_CL_4	39220	5520.19028501506	4N_CL
4N_CL_4	39106	5448.00846933304	4N_CL
4N_CL_4	35876	5420.51063478751	4N_CL
4N_CL_4	39205	5313.95652592358	4N_CL
4N_CL_4	38502	5252.08639819614	4N_CL
4N_CL_4	38640	5173.03012387775	4N_CL
4N_CL_4	38319	5011.48034592276	4N_CL
4N_CL_4	38428	4997.73142865	4N_CL
4N_CL_4	38367	4994.2941993318	4N_CL
4N_CL_4	38475	4898.05177842245	4N_CL
4N_CL_4	35869	4891.17731978607	4N_CL
4N_CL_4	38695	4788.06044024033	4N_CL
4N_CL_4	38760	4763.99983501299	4N_CL
4N_CL_4	39306	4719.31585387651	4N_CL
4N_CL_4	39876	4623.07343296715	4N_CL
4N_CL_4	39018	4599.01282773982	4N_CL
4N_CL_4	38691	4571.51499319429	4N_CL
4N_CL_4	38677	4564.6405345579	4N_CL
4N_CL_4	38749	4564.6405345579	4N_CL
4N_CL_4	39484	4557.76607592152	4N_CL
4N_CL_4	39271	4475.27257228493	4N_CL
4N_CL_4	38633	4241.54097864793	4N_CL
4N_CL_4	38764	4224.35483205698	4N_CL
4N_CL_4	35860	4193.41976819325	4N_CL
4N_CL_4	38998	4172.79639228411	4N_CL
4N_CL_4	39426	4152.17301637496	4N_CL
4N_CL_4	39166	4148.73578705677	4N_CL
4N_CL_4	38671	4128.11241114762	4N_CL
4N_CL_4	39093	4100.61457660209	4N_CL
4N_CL_4	38676	4097.1773472839	4N_CL
4N_CL_4	39143	4059.3678247838	4N_CL
4N_CL_4	38948	4028.43276092008	4N_CL
4N_CL_4	39123	3959.68817455625	4N_CL
4N_CL_4	39128	3911.56696410158	4N_CL
4N_CL_4	38531	3746.5799568284	4N_CL
4N_CL_4	39171	3732.83103955564	4N_CL
4N_CL_4	38816	3722.51935160106	4N_CL
4N_CL_4	38885	3684.70982910096	4N_CL
4N_CL_4	38673	3677.83537046458	4N_CL
4N_CL_4	38660	3626.27693069171	4N_CL
4N_CL_4	38811	3622.83970137352	4N_CL
4N_CL_4	38914	3564.40680296427	4N_CL
4N_CL_4	39899	3547.22065637331	4N_CL
4N_CL_4	39017	3526.59728046416	4N_CL
4N_CL_4	39356	3526.59728046416	4N_CL
4N_CL_4	39145	3512.8483631914	4N_CL
4N_CL_4	38414	3502.53667523683	4N_CL
4N_CL_4	38622	3478.47607000949	4N_CL
4N_CL_4	38962	3450.97823546396	4N_CL
4N_CL_4	39365	3385.67087841833	4N_CL
4N_CL_4	38548	3382.23364910013	4N_CL
4N_CL_4	38996	3323.80075069088	4N_CL
4N_CL_2	39895	14577.7947505251	4N_CL
4N_CL_2	38904	13003.7356364046	4N_CL
4N_CL_2	38422	12553.3050345412	4N_CL
4N_CL_2	40154	12144.4903035021	4N_CL
4N_CL_2	38914	11809.115344506	4N_CL
4N_CL_2	39202	11728.3315952587	4N_CL
4N_CL_2	39175	11713.6436408501	4N_CL
4N_CL_2	38319	11481.0843627141	4N_CL
4N_CL_2	38428	11388.0606514597	4N_CL
4N_CL_2	38833	11265.6610313882	4N_CL
4N_CL_2	35912	11025.7577760479	4N_CL
4N_CL_2	35860	10279.1200936112	4N_CL
4N_CL_2	39276	10213.0242987726	4N_CL
4N_CL_2	39178	10093.0726711024	4N_CL
4N_CL_2	38855	9997.6009674466	4N_CL
4N_CL_2	39296	9916.81721819936	4N_CL
4N_CL_2	39899	9434.56271511733	4N_CL
4N_CL_2	38502	9427.21873791304	4N_CL
4N_CL_2	39301	9368.46692027868	4N_CL
4N_CL_2	39143	9268.09923181999	4N_CL
4N_CL_2	38949	9135.90764214268	4N_CL
4N_CL_2	38445	9055.12389289544	4N_CL
4N_CL_2	38374	8984.13211325392	4N_CL
4N_CL_2	39876	8974.3401436482	4N_CL
4N_CL_2	39166	8913.14033361241	4N_CL
4N_CL_2	35824	8844.59654637232	4N_CL
4N_CL_2	38901	8629.17321504634	4N_CL
4N_CL_2	39269	8504.32560257333	4N_CL
4N_CL_2	38663	8296.24624845165	4N_CL
4N_CL_2	38613	8105.30284113998	4N_CL
4N_CL_2	39241	8058.79098551278	4N_CL
4N_CL_2	39382	7975.55924386411	4N_CL
4N_CL_2	39315	7965.76727425838	4N_CL
4N_CL_2	38951	7902.11947182116	4N_CL
4N_CL_2	38693	7826.23170737678	4N_CL
4N_CL_2	39228	7694.04011769948	4N_CL
4N_CL_2	39885	7343.97720429476	4N_CL
4N_CL_2	38633	7135.89785017307	4N_CL
4N_CL_2	38316	7084.49000974301	4N_CL
4N_CL_2	38760	6947.40243526284	4N_CL
4N_CL_2	38838	6915.57853404423	4N_CL
4N_CL_2	39242	6626.7154306753	4N_CL
4N_CL_2	39346	6474.93990178655	4N_CL
4N_CL_2	38475	6470.04391698368	4N_CL
4N_CL_2	38899	6369.67622852499	4N_CL
4N_CL_2	38648	6296.23645648204	4N_CL
4N_CL_2	38691	6264.41255526343	4N_CL
4N_CL_2	39343	6200.76475282621	4N_CL
4N_CL_2	39365	6195.86876802335	4N_CL
4N_CL_2	38634	6110.18903397324	4N_CL
4N_CL_2	38640	6085.70910995892	4N_CL
4N_CL_2	38542	6019.61331512027	4N_CL
4N_CL_2	39150	6000.02937590882	4N_CL
4N_CL_2	39364	5982.8934290988	4N_CL
4N_CL_2	35922	5884.97373304153	4N_CL
4N_CL_2	39220	5860.49380902722	4N_CL
4N_CL_2	39875	5860.49380902722	4N_CL
4N_CL_2	39308	5813.98195340002	4N_CL
4N_CL_2	38680	5723.40623454705	4N_CL
4N_CL_2	38716	5684.23835612414	4N_CL
4N_CL_2	39266	5632.83051569408	4N_CL
4N_CL_2	38695	5559.39074365113	4N_CL
4N_CL_2	38673	5485.95097160819	4N_CL
4N_CL_2	39264	5427.19915397383	4N_CL
4N_CL_2	38359	5351.31138952945	4N_CL
4N_CL_2	38857	5138.3360506049	4N_CL
4N_CL_2	38902	5077.13624056911	4N_CL
4N_CL_2	39887	5064.89627856195	4N_CL
4N_CL_2	35857	4986.56052171614	4N_CL
4N_CL_2	39146	4947.39264329324	4N_CL
4N_CL_2	39306	4861.71290924313	4N_CL
4N_CL_2	39106	4839.68097763025	4N_CL
4N_CL_2	38345	4717.28135755867	4N_CL
4N_CL_2	39254	4592.43374508566	4N_CL
4N_CL_2	39128	4511.64999583841	4N_CL
4N_CL_2	38890	4389.25037576684	4N_CL
4N_CL_2	39229	4306.01863411816	4N_CL
4N_CL_2	38948	4269.29874809669	4N_CL
4N_CL_2	35920	4225.23488487092	4N_CL
4N_CL_2	38381	4205.65094565947	4N_CL
4N_CL_2	39894	4181.17102164515	4N_CL
4N_CL_2	38667	4149.34712042654	4N_CL
4N_CL_2	38477	4036.73946996069	4N_CL
4N_CL_2	38887	3975.5396599249	4N_CL
4N_CL_2	39417	3958.40371311487	4N_CL
4N_CL_2	38646	3926.57981189626	4N_CL
4N_CL_2	39484	3909.44386508624	4N_CL
4N_CL_2	38671	3902.09988788195	4N_CL
4N_CL_2	39132	3872.72397906477	4N_CL
4N_CL_2	38419	3870.27598666334	4N_CL
4N_CL_2	38460	3833.55610064186	4N_CL
4N_CL_2	38375	3826.21212343757	4N_CL
4N_CL_2	38531	3765.01231340178	4N_CL
4N_CL_2	39271	3701.36451096456	4N_CL
4N_CL_2	39205	3645.06068573163	4N_CL
4N_CL_2	38660	3637.71670852734	4N_CL
4N_CL_2	39892	3527.55705046292	4N_CL
4N_CL_2	38548	3515.31708845576	4N_CL
4N_CL_2	39255	3503.0771264486	4N_CL
4N_CL_2	39137	3432.08534680708	4N_CL
4N_CL_1	39895	14200.0055019394	4N_CL
4N_CL_1	38422	13827.3741493877	4N_CL
4N_CL_1	39202	13059.6035102374	4N_CL
4N_CL_1	38833	12636.9545264706	4N_CL
4N_CL_1	38319	12606.9439477416	4N_CL
4N_CL_1	38914	11971.720031311	4N_CL
4N_CL_1	40154	11849.1768348343	4N_CL
4N_CL_1	39276	11446.5349035535	4N_CL
4N_CL_1	38428	11371.508456731	4N_CL
4N_CL_1	38904	11036.3903275905	4N_CL
4N_CL_1	38901	10811.310987123	4N_CL
4N_CL_1	39178	10758.7924743472	4N_CL
4N_CL_1	38502	10488.6972657862	4N_CL
4N_CL_1	39166	10338.6443721412	4N_CL
4N_CL_1	39143	10231.1064650289	4N_CL
4N_CL_1	35860	10138.5738472812	4N_CL
4N_CL_1	38374	9946.0059671034	4N_CL
4N_CL_1	38613	9758.43985004714	4N_CL
4N_CL_1	39175	9728.42927131814	4N_CL
4N_CL_1	38445	9710.92310039289	4N_CL
4N_CL_1	35912	9375.80497125237	4N_CL
4N_CL_1	39899	9268.26706414011	4N_CL
4N_CL_1	38855	9233.25472228961	4N_CL
4N_CL_1	35824	9113.2124073736	4N_CL
4N_CL_1	38375	8903.13835627058	4N_CL
4N_CL_1	39296	8895.63571158834	4N_CL
4N_CL_1	39301	8630.54226614882	4N_CL
4N_CL_1	38633	8530.50700371881	4N_CL
4N_CL_1	39269	8467.98496470006	4N_CL
4N_CL_1	39876	8217.89680862504	4N_CL
4N_CL_1	38760	8097.85449370903	4N_CL
4N_CL_1	39241	8097.85449370903	4N_CL
4N_CL_1	38949	7972.81041567152	4N_CL
4N_CL_1	38316	7880.27779792377	4N_CL
4N_CL_1	38663	7760.23548300776	4N_CL
4N_CL_1	38693	7560.16495814775	4N_CL
4N_CL_1	39343	7467.63234039999	4N_CL
4N_CL_1	38648	7312.57768363348	4N_CL
4N_CL_1	39315	7265.06093397923	4N_CL
4N_CL_1	39242	7232.54947368948	4N_CL
4N_CL_1	38542	7107.50539565197	4N_CL
4N_CL_1	39382	7082.49658004447	4N_CL
4N_CL_1	39346	6937.44544952096	4N_CL
4N_CL_1	38899	6907.43487079195	4N_CL
4N_CL_1	38951	6724.87051685719	4N_CL
4N_CL_1	38680	6552.30968916543	4N_CL
4N_CL_1	38695	6469.78059766068	4N_CL
4N_CL_1	39228	6434.76825581017	4N_CL
4N_CL_1	38902	6369.74533523067	4N_CL
4N_CL_1	39150	6364.74357210917	4N_CL
4N_CL_1	39885	6314.72594089417	4N_CL
4N_CL_1	38838	6302.22153309041	4N_CL
4N_CL_1	38475	6122.1580607164	4N_CL
4N_CL_1	39365	5944.59546990314	4N_CL
4N_CL_1	39264	5914.58489117414	4N_CL
4N_CL_1	39875	5862.06637839839	4N_CL
4N_CL_1	39266	5561.96059110837	4N_CL
4N_CL_1	38640	5554.45794642612	4N_CL
4N_CL_1	39887	5491.93590740736	4N_CL
4N_CL_1	39132	5349.3856584446	4N_CL
4N_CL_1	35922	5341.88301376235	4N_CL
4N_CL_1	38634	5234.34510665009	4N_CL
4N_CL_1	39220	5139.31160734159	4N_CL
4N_CL_1	39364	5129.30808109859	4N_CL
4N_CL_1	38890	5096.79662080884	4N_CL
4N_CL_1	38716	5089.29397612659	4N_CL
4N_CL_1	38857	4879.21992502357	4N_CL
4N_CL_1	38359	4854.21110941607	4N_CL
4N_CL_1	38419	4826.70141224782	4N_CL
4N_CL_1	39146	4749.17408386456	4N_CL
4N_CL_1	39255	4664.14411079906	4N_CL
4N_CL_1	38538	4531.5973880793	4N_CL
4N_CL_1	38381	4514.09121715405	4N_CL
4N_CL_1	39400	4511.5903355933	4N_CL
4N_CL_1	39308	4384.04537599504	4N_CL
4N_CL_1	39894	4314.02069229403	4N_CL
4N_CL_1	38691	4286.51099512578	4N_CL
4N_CL_1	35857	4151.46339084527	4N_CL
4N_CL_1	39229	4133.95721992002	4N_CL
4N_CL_1	39254	4086.44047026577	4N_CL
4N_CL_1	38671	4033.92195749001	4N_CL
4N_CL_1	39417	4028.92019436851	4N_CL
4N_CL_1	38673	4011.41402344326	4N_CL
4N_CL_1	35920	3966.39815534976	4N_CL
4N_CL_1	38948	3941.38933974226	4N_CL
4N_CL_1	38646	3891.37170852726	4N_CL
4N_CL_1	39137	3868.8637744805	4N_CL
4N_CL_1	38887	3821.34702482625	4N_CL
4N_CL_1	39128	3818.8461432655	4N_CL
4N_CL_1	39106	3718.81088083549	4N_CL
4N_CL_1	38477	3661.29060493824	4N_CL
4N_CL_1	39484	3593.76680279799	4N_CL
4N_CL_1	39892	3533.74564533998	4N_CL
4N_CL_1	38548	3453.71743539598	4N_CL
4N_CL_1	38869	3411.20244886322	4N_CL
4N_CL_1	38925	3408.70156730247	4N_CL
4N_CL_1	38460	3328.67335735847	4N_CL
4N_CL_1	39297	3281.15660770422	4N_CL
4N_CL_1	39171	3271.15308146121	4N_CL
4N_CL_1	38531	3261.14955521821	4N_CL
SB_3	38914	13045.6296137798	SB
SB_3	39202	12156.3068364181	SB
SB_3	35920	12012.544131807	SB
SB_3	39301	11955.7077137049	SB
SB_3	38833	11644.7790734995	SB
SB_3	38422	10829.0093077993	SB
SB_3	38542	10200.4653899647	SB
SB_3	39891	10177.0621589815	SB
SB_3	38319	9929.65657430191	SB
SB_3	35824	9872.82015619985	SB
SB_3	39895	9635.44452765593	SB
SB_3	38949	9581.95142826576	SB
SB_3	35912	9317.82925002675	SB
SB_3	38680	9237.58960094148	SB
SB_3	38359	8883.19781748155	SB
SB_3	39885	8866.48122392211	SB
SB_3	38472	8672.56873863272	SB
SB_3	39266	8665.88210120894	SB
SB_3	38994	8492.02952819086	SB
SB_3	38333	8451.90970364823	SB
SB_3	38904	8445.22306622446	SB
SB_3	38951	8408.44656039371	SB
SB_3	39178	8268.02717449449	SB
SB_3	38502	8211.19075639243	SB
SB_3	39308	8117.57783245961	SB
SB_3	35857	8074.11468920509	SB
SB_3	38640	8013.93495239114	SB
SB_3	39276	7582.64683855783	SB
SB_3	39205	7415.48090296352	SB
SB_3	38316	7311.83802289505	SB
SB_3	39271	6940.72964587568	SB
SB_3	38693	6903.95314004493	SB
SB_3	38503	6880.54990906173	SB
SB_3	39400	6850.46004065476	SB
SB_3	39228	6810.34021611212	SB
SB_3	39356	6780.25034770515	SB
SB_3	38840	6586.33786241575	SB
SB_3	38771	6358.99219000749	SB
SB_3	39296	6275.40922221034	SB
SB_3	38477	6235.2893976677	SB
SB_3	39241	6225.25944153204	SB
SB_3	38428	6168.42302342998	SB
SB_3	38661	6104.89996790414	SB
SB_3	39242	5994.5704504119	SB
SB_3	38948	5991.22713170001	SB
SB_3	38716	5897.6142077672	SB
SB_3	38475	5867.52433936022	SB
SB_3	38381	5773.91141542741	SB
SB_3	38855	5660.23857922328	SB
SB_3	35860	5579.99893013801	SB
SB_3	38384	5559.9390178667	SB
SB_3	39346	5483.04268749331	SB
SB_3	39343	5459.63945651011	SB
SB_3	38998	5366.0265325773	SB
SB_3	40154	5262.38365250883	SB
SB_3	38901	5259.04033379694	SB
SB_3	39306	5175.45736599979	SB
SB_3	38473	5088.53107949075	SB
SB_3	39482	5028.35134267679	SB
SB_3	38419	4984.88819942228	SB
SB_3	38633	4954.7983310153	SB
SB_3	39875	4730.79597731893	SB
SB_3	38660	4727.45265860704	SB
SB_3	38877	4650.55632823366	SB
SB_3	38663	4573.65999786028	SB
SB_3	39175	4556.94340430085	SB
SB_3	38402	4496.76366748689	SB
SB_3	35922	4493.42034877501	SB
SB_3	39123	4433.24061196106	SB
SB_3	39315	4279.44795121429	SB
SB_3	38939	4252.7014015192	SB
SB_3	38957	4205.8949395528	SB
SB_3	39220	4205.8949395528	SB
SB_3	38885	4092.22210334867	SB
SB_3	38445	3995.26586070397	SB
SB_3	39142	3935.08612389002	SB
SB_3	38676	3824.75660639778	SB
SB_3	39392	3814.72665026212	SB
SB_3	38492	3714.42708890553	SB
SB_3	38378	3691.02385792233	SB
SB_3	38634	3597.41093398952	SB
SB_3	38374	3517.17128490425	SB
SB_3	39145	3493.76805392104	SB
SB_3	38444	3460.33486680218	SB
SB_3	39229	3436.93163581898	SB
SB_3	39132	3400.15512998823	SB
SB_3	39254	3400.15512998823	SB
SB_3	39382	3400.15512998823	SB
SB_3	39411	3393.46849256446	SB
SB_3	38838	3373.40858029314	SB
SB_3	38613	3370.06526158126	SB
SB_3	38760	3360.0353054456	SB
SB_3	38677	3333.28875575051	SB
SB_3	39020	3259.73574408901	SB
SB_3	39417	3232.98919439392	SB
SB_3	38922	3099.25644591848	SB
SB_3	39111	3089.22648978282	SB
SB_3	39365	3052.44998395207	SB
SB_3	38538	3032.39007168075	SB
SB_3	39108	3022.3601155451	SB
CL_2	38904	12641.7977359305	CL
CL_2	38838	11538.6330616106	CL
CL_2	39895	11296.8756968128	CL
CL_2	39382	10181.9752280852	CL
CL_2	39912	9379.24689060127	CL
CL_2	38422	9217.29292777557	CL
CL_2	38475	8503.75662778989	CL
CL_2	38663	8379.3572070687	CL
CL_2	38949	8346.49698272726	CL
CL_2	39892	8346.49698272726	CL
CL_2	38693	8344.14982384573	CL
CL_2	35912	8198.62597319075	CL
CL_2	40154	8177.50154325697	CL
CL_2	39891	7968.60440280063	CL
CL_2	39894	7872.37088865783	CL
CL_2	38319	7355.99593472082	CL
CL_2	39887	7248.02662617035	CL
CL_2	38676	7015.6578968987	CL
CL_2	38613	7006.26926137257	CL
CL_2	38359	6844.31529854687	CL
CL_2	39254	6684.70849460271	CL
CL_2	39876	6618.98804591982	CL
CL_2	38673	6602.55793374909	CL
CL_2	38634	6461.72840085718	CL
CL_2	39108	6248.13694263778	CL
CL_2	38855	6182.41649395489	CL
CL_2	38445	6123.7375219166	CL
CL_2	35920	6090.87729757515	CL
CL_2	39875	5996.99094231388	CL
CL_2	39202	5947.70060580171	CL
CL_2	39411	5947.70060580171	CL
CL_2	39885	5889.02163376341	CL
CL_2	35922	5778.70516633141	CL
CL_2	39296	5724.72051205618	CL
CL_2	39356	5677.77733442555	CL
CL_2	39093	5654.30574561023	CL
CL_2	38764	5565.11370811202	CL
CL_2	39315	5403.15974528632	CL
CL_2	39143	5365.60520318181	CL
CL_2	39301	5332.74497884036	CL
CL_2	38374	5243.55294134215	CL
CL_2	39346	5215.38703476377	CL
CL_2	39228	5213.03987588224	CL
CL_2	39410	5210.69271700071	CL
CL_2	39166	5201.30408147458	CL
CL_2	38691	5182.52681042232	CL
CL_2	39269	5133.23647391016	CL
CL_2	39426	5116.80636173943	CL
CL_2	39343	5095.68193180565	CL
CL_2	38502	5065.16886634573	CL
CL_2	38375	4985.36546437365	CL
CL_2	39220	4856.2717258894	CL
CL_2	38618	4853.92456700787	CL
CL_2	39178	4788.20411832497	CL
CL_2	38914	4755.34389398353	CL
CL_2	38622	4694.3177630637	CL
CL_2	38869	4659.11037984072	CL
CL_2	38948	4530.01664135647	CL
CL_2	38677	4490.11494037043	CL
CL_2	39308	4480.7263048443	CL
CL_2	38671	4417.35301504294	CL
CL_2	39120	4316.42518313707	CL
CL_2	39899	4297.64791208482	CL
CL_2	38886	4292.95359432175	CL
CL_2	38716	4264.78768774337	CL
CL_2	39175	4255.39905221724	CL
CL_2	39264	4217.84451011273	CL
CL_2	38477	4180.28996800823	CL
CL_2	38408	4161.51269695597	CL
CL_2	39162	4121.61099596993	CL
CL_2	35869	4020.68316406406	CL
CL_2	39306	3868.11783676449	CL
CL_2	38333	3793.00875255547	CL
CL_2	39241	3793.00875255547	CL
CL_2	39145	3776.57864038475	CL
CL_2	38957	3687.38660288654	CL
CL_2	38531	3645.13774301896	CL
CL_2	38667	3621.66615420364	CL
CL_2	38648	3584.11161209914	CL
CL_2	39392	3570.02865880994	CL
CL_2	39297	3548.90422887616	CL
CL_2	35885	3509.00252789012	CL
CL_2	38695	3455.01787361488	CL
CL_2	38428	3450.32355585182	CL
CL_2	39461	3450.32355585182	CL
CL_2	38437	3431.54628479956	CL
CL_2	39425	3377.56163052433	CL
CL_2	39364	3372.86731276127	CL
CL_2	38643	3335.31277065676	CL
CL_2	39866	3321.22981736757	CL
CL_2	39138	3293.06391078919	CL
CL_2	38367	3239.07925651395	CL
CL_2	38842	3220.3019854617	CL
CL_2	39018	3196.83039664638	CL
CL_2	39191	3194.48323776485	CL
CL_2	38646	3182.74744335719	CL
CL_2	38956	3168.664490068	CL
CL_2	39187	3168.664490068	CL
CL_2	38998	3124.06847131889	CL
CL_2	38925	3088.86108809591	CL
SBN_2	38949	12047.4570889485	SBN
SBN_2	39271	11436.8409161685	SBN
SBN_2	39308	9629.41704473985	SBN
SBN_2	39400	9586.67391264525	SBN
SBN_2	39891	9244.72885588848	SBN
SBN_2	38914	8982.1639015931	SBN
SBN_2	39178	8945.5269312263	SBN
SBN_2	39301	8658.53733001972	SBN
SBN_2	38319	8243.31833252936	SBN
SBN_2	38477	8121.19509797337	SBN
SBN_2	39306	8096.77045106217	SBN
SBN_2	38660	7651.0206449328	SBN
SBN_2	35912	7638.8083214772	SBN
SBN_2	38833	7614.38367456601	SBN
SBN_2	38503	7553.32205728801	SBN
SBN_2	39242	7553.32205728801	SBN
SBN_2	38661	7400.66801409302	SBN
SBN_2	38904	7223.58932398684	SBN
SBN_2	38422	7205.27083880344	SBN
SBN_2	35857	7193.05851534784	SBN
SBN_2	38693	7186.95235362004	SBN
SBN_2	35920	7028.19214869725	SBN
SBN_2	38663	6777.83951785747	SBN
SBN_2	39202	6735.09638576287	SBN
SBN_2	35885	6661.82244502928	SBN
SBN_2	39895	6521.38072528989	SBN
SBN_2	39205	6460.3191080119	SBN
SBN_2	39228	6179.43566853312	SBN
SBN_2	38472	6167.22334507752	SBN
SBN_2	38542	6020.67546361033	SBN
SBN_2	38951	5721.47353894815	SBN
SBN_2	39899	5599.35030439216	SBN
SBN_2	35922	5538.28868711417	SBN
SBN_2	38428	5373.42232046358	SBN
SBN_2	38902	5355.10383528018	SBN
SBN_2	39885	5318.46686491338	SBN
SBN_2	39296	5312.36070318558	SBN
SBN_2	39132	5239.08676245199	SBN
SBN_2	39145	5214.66211554079	SBN
SBN_2	39254	5178.025145174	SBN
SBN_2	38640	5116.963527896	SBN
SBN_2	38877	5110.8573661682	SBN
SBN_2	38333	5080.3265575292	SBN
SBN_2	38887	5062.00807234581	SBN
SBN_2	38475	4872.71705878402	SBN
SBN_2	38716	4854.39857360062	SBN
SBN_2	39020	4842.18625014502	SBN
SBN_2	39482	4817.76160323382	SBN
SBN_2	38872	4762.80614768363	SBN
SBN_2	38957	4579.62129584964	SBN
SBN_2	39912	4524.66584029945	SBN
SBN_2	38890	4481.92270820485	SBN
SBN_2	38359	4426.96725265465	SBN
SBN_2	38840	4372.01179710446	SBN
SBN_2	39266	4329.26866500986	SBN
SBN_2	39276	4268.20704773187	SBN
SBN_2	38857	4243.78240082067	SBN
SBN_2	39343	4231.57007736507	SBN
SBN_2	39356	4201.03926872607	SBN
SBN_2	39392	4201.03926872607	SBN
SBN_2	38345	4091.12835762568	SBN
SBN_2	38998	4066.70371071448	SBN
SBN_2	38994	4054.49138725888	SBN
SBN_2	38855	4011.74825516429	SBN
SBN_2	39892	4005.64209343649	SBN
SBN_2	38843	3956.79279961409	SBN
SBN_2	39138	3938.47431443069	SBN
SBN_2	40154	3932.36815270289	SBN
SBN_2	38885	3865.2003736971	SBN
SBN_2	38956	3840.7757267859	SBN
SBN_2	38922	3798.0325946913	SBN
SBN_2	38384	3767.50178605231	SBN
SBN_2	38919	3755.28946259671	SBN
SBN_2	35824	3730.86481568551	SBN
SBN_2	38680	3724.75865395771	SBN
SBN_2	39315	3724.75865395771	SBN
SBN_2	38764	3669.80319840751	SBN
SBN_2	38634	3614.84774285732	SBN
SBN_2	38316	3572.10461076272	SBN
SBN_2	39146	3425.55672929553	SBN
SBN_2	39123	3395.02592065654	SBN
SBN_2	38402	3382.81359720094	SBN
SBN_2	38676	3346.17662683414	SBN
SBN_2	38771	3327.85814165074	SBN
SBN_2	39438	3242.37187746155	SBN
SBN_2	39444	3242.37187746155	SBN
SBN_2	39866	3236.26571573375	SBN
SBN_2	38325	3224.05339227815	SBN
SBN_2	39108	3175.20409845575	SBN
SBN_2	38498	3169.09793672795	SBN
SBN_2	39346	3120.24864290556	SBN
SBN_2	39128	3114.14248117776	SBN
SBN_2	39411	3095.82399599436	SBN
SBN_2	38473	2961.48843798277	SBN
SBN_2	39484	2943.16995279937	SBN
SBN_2	39220	2930.95762934377	SBN
SBN_2	39229	2918.74530588817	SBN
SBN_2	38492	2845.47136515458	SBN
SBN_2	38677	2845.47136515458	SBN
SBN_2	39131	2814.94055651558	SBN
SB_1	38833	12020.253467957	SB
SB_1	39202	11732.6302543668	SB
SB_1	35920	11343.1404859634	SB
SB_1	38914	11121.4309254876	SB
SB_1	38422	10899.7213650118	SB
SB_1	39891	10147.7065044791	SB
SB_1	39301	10096.7732270725	SB
SB_1	38319	10057.8242502322	SB
SB_1	35912	9659.34625640411	SB
SB_1	38542	9629.38550498846	SB
SB_1	38949	9587.44045300656	SB
SB_1	39895	9269.85648800072	SB
SB_1	35824	8715.58258681128	SB
SB_1	38680	8598.73565629026	SB
SB_1	35857	8559.78667944992	SB
SB_1	39266	8514.84555232645	SB
SB_1	38359	8499.86517661863	SB
SB_1	39885	8047.45783024238	SB
SB_1	38904	8011.50492854361	SB
SB_1	38472	7996.52455283579	SB
SB_1	38333	7945.59127542919	SB
SB_1	39178	7571.08188273362	SB
SB_1	38994	7499.17607933607	SB
SB_1	38951	7406.29774994757	SB
SB_1	39271	7361.3566228241	SB
SB_1	39205	7319.4115708422	SB
SB_1	39276	7262.48614315247	SB
SB_1	38640	7250.50184258621	SB
SB_1	39228	7202.56464032118	SB
SB_1	38428	7103.69416064955	SB
SB_1	38502	7091.70986008329	SB
SB_1	39356	7082.7216346586	SB
SB_1	39308	6959.88255385445	SB
SB_1	39296	6837.0434730503	SB
SB_1	39400	6708.21224196303	SB
SB_1	38316	6507.4752074782	SB
SB_1	38693	6495.49090691195	SB
SB_1	38840	6459.53800521317	SB
SB_1	38477	6453.54585493004	SB
SB_1	38716	6351.67930011685	SB
SB_1	38503	6228.8402193127	SB
SB_1	38661	6228.8402193127	SB
SB_1	39241	6016.11888426162	SB
SB_1	38948	5980.16598256284	SB
SB_1	38475	5830.36222548462	SB
SB_1	39242	5791.41324864428	SB
SB_1	38381	5482.81750906313	SB
SB_1	39343	5455.85283278905	SB
SB_1	38998	5401.92348024088	SB
SB_1	38771	5347.99412769272	SB
SB_1	38473	5123.28849207538	SB
SB_1	38660	5078.34736495191	SB
SB_1	38855	5057.37483896096	SB
SB_1	38419	4979.47688528028	SB
SB_1	39875	4964.49650957246	SB
SB_1	39123	4961.5004344309	SB
SB_1	39482	4898.58285645804	SB
SB_1	38402	4871.61818018396	SB
SB_1	39346	4841.65742876831	SB
SB_1	40154	4835.66527848518	SB
SB_1	39306	4784.73200107859	SB
SB_1	38663	4718.81834796417	SB
SB_1	38384	4658.89684513288	SB
SB_1	38885	4592.98319201846	SB
SB_1	38957	4580.9988914522	SB
SB_1	38877	4446.17551008179	SB
SB_1	38633	4380.26185696737	SB
SB_1	39175	4353.29718069329	SB
SB_1	35860	4254.42670102166	SB
SB_1	39220	4242.4424004554	SB
SB_1	38939	4233.45417503071	SB
SB_1	38901	4227.46202474758	SB
SB_1	39392	4098.63079366031	SB
SB_1	39315	4050.69359139527	SB
SB_1	38444	3951.82311172364	SB
SB_1	39145	3921.862360308	SB
SB_1	35922	3873.92515804296	SB
SB_1	38492	3811.00758007011	SB
SB_1	38634	3799.02327950385	SB
SB_1	39382	3730.11355124787	SB
SB_1	38676	3718.12925068161	SB
SB_1	39142	3604.27839530215	SB
SB_1	38378	3583.3058693112	SB
SB_1	38445	3559.33726817869	SB
SB_1	39411	3457.47071336549	SB
SB_1	38538	3388.56098510951	SB
SB_1	38374	3379.57275968481	SB
SB_1	39132	3376.57668454325	SB
SB_1	39254	3364.59238397699	SB
SB_1	38760	3337.62770770291	SB
SB_1	39128	3322.64733199509	SB
SB_1	39229	3271.71405458849	SB
SB_1	38677	3268.71797944693	SB
SB_1	35885	3253.7376037391	SB
SB_1	39365	3238.75722803128	SB
SB_1	39417	3112.92207208557	SB
SB_1	38838	3041.01626868802	SB
SB_1	39146	3014.05159241394	SB
SB_1	39111	3002.06729184768	SB
SB_1	39108	2960.12223986578	SB
SBN_CL_1	39400	11869.3209764685	SBN_CL
SBN_CL_1	35912	11526.3144269849	SBN_CL
SBN_CL_1	39271	11332.1597763338	SBN_CL
SBN_CL_1	38319	11248.026094385	SBN_CL
SBN_CL_1	38904	11099.1741955526	SBN_CL
SBN_CL_1	39296	10924.4350099666	SBN_CL
SBN_CL_1	39895	10672.0339641202	SBN_CL
SBN_CL_1	39885	10516.7102435994	SBN_CL
SBN_CL_1	39242	10354.9147013901	SBN_CL
SBN_CL_1	39228	10160.7600507391	SBN_CL
SBN_CL_1	38951	9688.31706748816	SBN_CL
SBN_CL_1	38901	9662.42978073468	SBN_CL
SBN_CL_1	38428	9507.10606021383	SBN_CL
SBN_CL_1	35857	9002.30396852106	SBN_CL
SBN_CL_1	39308	8937.58575163737	SBN_CL
SBN_CL_1	38949	8730.48745760957	SBN_CL
SBN_CL_1	38422	8724.0156359212	SBN_CL
SBN_CL_1	39301	8613.99466721893	SBN_CL
SBN_CL_1	38833	7908.56610318673	SBN_CL
SBN_CL_1	39892	7785.60149110772	SBN_CL
SBN_CL_1	38914	7500.84133681949	SBN_CL
SBN_CL_1	39343	7487.89769344275	SBN_CL
SBN_CL_1	38663	7267.85575603821	SBN_CL
SBN_CL_1	38716	7054.28564032204	SBN_CL
SBN_CL_1	39266	6957.20831499651	SBN_CL
SBN_CL_1	38477	6937.7928499314	SBN_CL
SBN_CL_1	39202	6827.77188122913	SBN_CL
SBN_CL_1	39306	6821.30005954076	SBN_CL
SBN_CL_1	35920	6769.52548603381	SBN_CL
SBN_CL_1	38661	6607.72994382459	SBN_CL
SBN_CL_1	39178	6601.25812213622	SBN_CL
SBN_CL_1	39276	6510.65261849905	SBN_CL
SBN_CL_1	40154	6355.3288979782	SBN_CL
SBN_CL_1	39220	6219.42064252246	SBN_CL
SBN_CL_1	35922	6193.53335576898	SBN_CL
SBN_CL_1	38660	6077.04056537834	SBN_CL
SBN_CL_1	39123	6057.62510031324	SBN_CL
SBN_CL_1	38640	6005.85052680629	SBN_CL
SBN_CL_1	39254	6005.85052680629	SBN_CL
SBN_CL_1	39899	5979.96324005281	SBN_CL
SBN_CL_1	39356	5662.84397732274	SBN_CL
SBN_CL_1	39020	5649.900333946	SBN_CL
SBN_CL_1	38345	5636.95669056926	SBN_CL
SBN_CL_1	38680	5624.01304719252	SBN_CL
SBN_CL_1	38764	5520.46390017862	SBN_CL
SBN_CL_1	38885	5481.63297004841	SBN_CL
SBN_CL_1	38634	5410.44293147635	SBN_CL
SBN_CL_1	38359	5391.02746641125	SBN_CL
SBN_CL_1	39392	5183.92917238344	SBN_CL
SBN_CL_1	39891	5183.92917238344	SBN_CL
SBN_CL_1	38475	5177.45735069507	SBN_CL
SBN_CL_1	38855	5132.15459887649	SBN_CL
SBN_CL_1	39145	5060.96456030444	SBN_CL
SBN_CL_1	38957	5041.54909523933	SBN_CL
SBN_CL_1	38838	5002.71816510912	SBN_CL
SBN_CL_1	38333	4879.75355303011	SBN_CL
SBN_CL_1	35860	4860.338087965	SBN_CL
SBN_CL_1	39346	4821.50715783479	SBN_CL
SBN_CL_1	39166	4815.03533614642	SBN_CL
SBN_CL_1	38691	4789.14804939294	SBN_CL
SBN_CL_1	39175	4685.59890237904	SBN_CL
SBN_CL_1	38384	4659.71161562557	SBN_CL
SBN_CL_1	39315	4556.16246861166	SBN_CL
SBN_CL_1	39876	4543.21882523493	SBN_CL
SBN_CL_1	38613	4536.74700354656	SBN_CL
SBN_CL_1	38693	4536.74700354656	SBN_CL
SBN_CL_1	39894	4452.61332159776	SBN_CL
SBN_CL_1	38316	4446.14149990939	SBN_CL
SBN_CL_1	39411	4355.53599627223	SBN_CL
SBN_CL_1	38542	4316.70506614202	SBN_CL
SBN_CL_1	39205	4277.87413601181	SBN_CL
SBN_CL_1	38998	4271.40231432344	SBN_CL
SBN_CL_1	39269	4258.4586709467	SBN_CL
SBN_CL_1	39417	4122.55041549095	SBN_CL
SBN_CL_1	39303	4077.24766367237	SBN_CL
SBN_CL_1	38667	4051.3603769189	SBN_CL
SBN_CL_1	38473	4012.52944678868	SBN_CL
SBN_CL_1	38857	3980.17033834684	SBN_CL
SBN_CL_1	38503	3934.86758652826	SBN_CL
SBN_CL_1	39241	3928.39576483989	SBN_CL
SBN_CL_1	39264	3915.45212146315	SBN_CL
SBN_CL_1	38408	3883.09301302131	SBN_CL
SBN_CL_1	39382	3876.62119133294	SBN_CL
SBN_CL_1	39108	3850.73390457946	SBN_CL
SBN_CL_1	38492	3747.18475756556	SBN_CL
SBN_CL_1	39364	3708.35382743535	SBN_CL
SBN_CL_1	35824	3701.88200574698	SBN_CL
SBN_CL_1	38472	3695.41018405861	SBN_CL
SBN_CL_1	39128	3675.9947189935	SBN_CL
SBN_CL_1	38887	3527.14282016102	SBN_CL
SBN_CL_1	35885	3507.72735509591	SBN_CL
SBN_CL_1	39243	3462.42460327733	SBN_CL
SBN_CL_1	38843	3436.53731652385	SBN_CL
SBN_CL_1	38677	3326.51634782158	SBN_CL
SBN_CL_1	39482	3255.32630924953	SBN_CL
SBN_CL_1	38531	3229.43902249605	SBN_CL
SBN_CL_1	38922	3229.43902249605	SBN_CL
SBN_CL_1	38676	3197.07991405421	SBN_CL
SBN_CL_1	38899	3197.07991405421	SBN_CL
SBN_CL_1	38735	3177.6644489891	SBN_CL
SB_6	39202	11784.8790004968	SB
SB_6	38914	10982.0530531622	SB
SB_6	39891	10612.4501642006	SB
SB_6	38833	9494.55290168563	SB
SB_6	35920	9400.63741350687	SB
SB_6	39301	9324.89911658851	SB
SB_6	38422	9115.86141709383	SB
SB_6	39178	9052.24124768241	SB
SB_6	38680	9003.76873765466	SB
SB_6	38949	8973.47341888732	SB
SB_6	38472	8925.00090885956	SB
SB_6	38319	8682.63835872081	SB
SB_6	38359	8679.60882684408	SB
SB_6	38542	8676.57929496734	SB
SB_6	35824	8543.27989239103	SB
SB_6	39895	8473.60065922614	SB
SB_6	38951	8164.58840779923	SB
SB_6	35912	8116.11589777148	SB
SB_6	39885	8061.58432399026	SB
SB_6	35857	7828.31036948171	SB
SB_6	39271	7740.45394505641	SB
SB_6	38333	7492.03233116419	SB
SB_6	38994	7467.79607615031	SB
SB_6	38904	7434.47122550624	SB
SB_6	39205	7201.19727099769	SB
SB_6	39266	7176.96101598381	SB
SB_6	39308	7086.07505968178	SB
SB_6	38840	7022.45489027036	SB
SB_6	38477	6843.71250954303	SB
SB_6	39296	6746.76748948753	SB
SB_6	39356	6689.20638382957	SB
SB_6	39228	6667.99966069243	SB
SB_6	38640	6661.94059693896	SB
SB_6	38502	6643.76340567856	SB
SB_6	38693	6561.96604500673	SB
SB_6	38316	6522.58213060918	SB
SB_6	38503	6486.22774808837	SB
SB_6	39276	6425.63711055368	SB
SB_6	38661	6213.56987918227	SB
SB_6	38771	5853.05558585088	SB
SB_6	39343	5810.64213957659	SB
SB_6	38716	5647.04741823294	SB
SB_6	38475	5592.51584445172	SB
SB_6	38948	5589.48631257498	SB
SB_6	38855	5495.57082439621	SB
SB_6	38419	5425.89159123132	SB
SB_6	39346	5410.74393184765	SB
SB_6	39241	5304.71031616195	SB
SB_6	38428	5274.4149973946	SB
SB_6	38998	5222.91295549012	SB
SB_6	39482	5044.17057476279	SB
SB_6	38877	4865.42819403546	SB
SB_6	40154	4816.95568400771	SB
SB_6	38473	4689.71534518486	SB
SB_6	38384	4644.27236703385	SB
SB_6	38885	4620.03611201997	SB
SB_6	38633	4592.77032512936	SB
SB_6	38660	4498.8548369506	SB
SB_6	35922	4483.70717756692	SB
SB_6	35885	4477.64811381345	SB
SB_6	38957	4477.64811381345	SB
SB_6	39145	4426.14607190897	SB
SB_6	39242	4414.02794440203	SB
SB_6	39392	4389.79168938816	SB
SB_6	38381	4344.34871123714	SB
SB_6	39306	4292.84666933266	SB
SB_6	39400	4289.81713745592	SB
SB_6	39315	4177.72445801675	SB
SB_6	38901	4162.57679863308	SB
SB_6	38663	4098.95662922165	SB
SB_6	38939	4074.72037420778	SB
SB_6	39875	3980.80488602901	SB
SB_6	35860	3965.65722664534	SB
SB_6	39220	3941.42097163146	SB
SB_6	39142	3905.06658911065	SB
SB_6	38676	3902.03705723392	SB
SB_6	38634	3892.94846160371	SB
SB_6	38402	3883.85986597351	SB
SB_6	38492	3644.52684771149	SB
SB_6	39132	3638.46778395802	SB
SB_6	38445	3605.14293331394	SB
SB_6	39175	3529.40463639558	SB
SB_6	38838	3474.87306261437	SB
SB_6	38444	3420.34148883315	SB
SB_6	39123	3420.34148883315	SB
SB_6	39899	3411.25289320294	SB
SB_6	35876	3393.07570194254	SB
SB_6	39303	3383.98710631233	SB
SB_6	38922	3362.78038317519	SB
SB_6	39191	3353.69178754499	SB
SB_6	39229	3347.63272379152	SB
SB_6	39146	3338.54412816132	SB
SB_6	39254	3311.27834127071	SB
SB_6	38677	3302.1897456405	SB
SB_6	39382	3296.13068188704	SB
SB_6	39128	3256.74676748949	SB
SB_6	39108	3247.65817185929	SB
SB_6	38956	3217.36285309194	SB
SB_6	38843	3214.33332121521	SB
SB_6	38902	3199.18566183153	SB
SBN_3	39271	11756.0897460349	SBN
SBN_3	38949	10688.047848277	SBN
SBN_3	39308	10283.7177012687	SBN
SBN_3	38914	10184.5423821912	SBN
SBN_3	39178	10108.2536752085	SBN
SBN_3	39400	9978.56287333786	SBN
SBN_3	39891	9505.57289004509	SBN
SBN_3	38319	9398.7687002693	SBN
SBN_3	39306	9375.88208817449	SBN
SBN_3	38904	8902.89210488171	SBN
SBN_3	39301	8826.60339789901	SBN
SBN_3	35912	8811.34565650247	SBN
SBN_3	38661	8605.36614764916	SBN
SBN_3	38833	8338.3556732097	SBN
SBN_3	38693	7865.36568991692	SBN
SBN_3	38477	7850.10794852038	SBN
SBN_3	38660	7712.78827595151	SBN
SBN_3	39242	7575.46860338264	SBN
SBN_3	38503	7430.5200601155	SBN
SBN_3	35885	7232.16942196047	SBN
SBN_3	38663	7140.62297358122	SBN
SBN_3	39895	6957.53007682273	SBN
SBN_3	39205	6911.7568526331	SBN
SBN_3	35857	6888.87024053829	SBN
SBN_3	38422	6865.98362844348	SBN
SBN_3	38472	6560.82880051266	SBN
SBN_3	39228	6530.31331771958	SBN
SBN_3	39202	6461.65348143514	SBN
SBN_3	38428	6164.12752420259	SBN
SBN_3	39899	6148.86978280605	SBN
SBN_3	35920	6125.98317071124	SBN
SBN_3	38951	6087.83881721989	SBN
SBN_3	39885	5988.66349814237	SBN
SBN_3	38542	5843.71495487523	SBN
SBN_3	39254	5706.39528230636	SBN
SBN_3	35922	5553.81786834095	SBN
SBN_3	38902	5401.24045437554	SBN
SBN_3	38877	5309.69400599629	SBN
SBN_3	38640	5271.54965250494	SBN
SBN_3	38475	5241.03416971186	SBN
SBN_3	38998	5225.77642831532	SBN
SBN_3	39482	5042.68353155683	SBN
SBN_3	39132	4836.70402270352	SBN
SBN_3	38333	4760.41531572081	SBN
SBN_3	39912	4661.2399966433	SBN
SBN_3	39145	4630.72451385021	SBN
SBN_3	39266	4600.20903105713	SBN
SBN_3	38872	4584.95128966059	SBN
SBN_3	38855	4539.17806547097	SBN
SBN_3	38957	4539.17806547097	SBN
SBN_3	38890	4531.5491947727	SBN
SBN_3	38887	4493.40484128135	SBN
SBN_3	39296	4470.51822918653	SBN
SBN_3	39343	4417.11613429864	SBN
SBN_3	39315	4386.60065150556	SBN
SBN_3	38359	4363.71403941075	SBN
SBN_3	39276	4348.45629801421	SBN
SBN_3	40154	4348.45629801421	SBN
SBN_3	38857	4295.05420312631	SBN
SBN_3	39020	4295.05420312631	SBN
SBN_3	38384	4287.42533242804	SBN
SBN_3	38994	4256.90984963496	SBN
SBN_3	38716	4241.65210823842	SBN
SBN_3	39392	4211.13662544534	SBN
SBN_3	38956	4203.50775474707	SBN
SBN_3	39892	4195.87888404879	SBN
SBN_3	38345	4134.84791846263	SBN
SBN_3	38840	4134.84791846263	SBN
SBN_3	38843	4119.59017706609	SBN
SBN_3	39356	3921.23953891106	SBN
SBN_3	39146	3898.35292681624	SBN
SBN_3	38922	3730.51777145429	SBN
SBN_3	38676	3654.22906447159	SBN
SBN_3	38771	3539.79600399753	SBN
SBN_3	39138	3516.90939190272	SBN
SBN_3	35824	3501.65165050618	SBN
SBN_3	38316	3463.50729701482	SBN
SBN_3	38764	3463.50729701482	SBN
SBN_3	38498	3440.62068492001	SBN
SBN_3	39438	3349.07423654077	SBN
SBN_3	39444	3349.07423654077	SBN
SBN_3	39375	3341.44536584249	SBN
SBN_3	38919	3303.30101235114	SBN
SBN_3	39108	3303.30101235114	SBN
SBN_3	39131	3295.67214165287	SBN
SBN_3	38677	3249.89891746325	SBN
SBN_3	38680	3249.89891746325	SBN
SBN_3	38473	3219.38343467017	SBN
SBN_3	39346	3219.38343467017	SBN
SBN_3	38402	3211.7545639719	SBN
SBN_3	38634	3204.12569327362	SBN
SBN_3	38885	3173.61021048054	SBN
SBN_3	38325	3158.352469084	SBN
SBN_3	39411	3158.352469084	SBN
SBN_3	39191	3066.80602070476	SBN
SBN_3	39229	3066.80602070476	SBN
SBN_3	39128	3021.03279651513	SBN
SBN_3	39417	3005.77505511859	SBN
SBN_3	39123	2990.51731372205	SBN
SBN_3	38432	2982.88844302378	SBN
SB_2	39202	11217.367657723	SB
SB_2	38914	10034.4452501813	SB
SB_2	38833	9903.0094271211	SB
SB_2	38319	9864.48513415518	SB
SB_2	39891	9574.41986947063	SB
SB_2	39301	9232.23350253807	SB
SB_2	38422	9216.37055837564	SB
SB_2	35912	8992.02320522118	SB
SB_2	35920	8473.07831762146	SB
SB_2	38949	8176.21464829587	SB
SB_2	38951	8137.69035532995	SB
SB_2	38472	8022.1174764322	SB
SB_2	35824	7963.19796954315	SB
SB_2	39895	7960.9318346628	SB
SB_2	38359	7734.31834662799	SB
SB_2	35857	7727.51994198695	SB
SB_2	39885	7639.14068165337	SB
SB_2	39178	7593.81798404641	SB
SB_2	39266	7487.30964467005	SB
SB_2	39308	7487.30964467005	SB
SB_2	38542	7437.45467730239	SB
SB_2	39205	7419.32559825961	SB
SB_2	38994	7367.2044960116	SB
SB_2	39228	7170.05076142132	SB
SB_2	38680	7156.45395213923	SB
SB_2	38333	6845.99347353154	SB
SB_2	38693	6836.92893401015	SB
SB_2	38502	6830.13052936911	SB
SB_2	39271	6771.21102248006	SB
SB_2	38716	6694.16243654822	SB
SB_2	39356	6689.63016678753	SB
SB_2	38904	6605.78317621465	SB
SB_2	38640	6569.52501812908	SB
SB_2	39276	6413.16171138506	SB
SB_2	38477	6388.23422770123	SB
SB_2	38661	6136.6932559826	SB
SB_2	39400	6070.9753444525	SB
SB_2	38428	6066.44307469181	SB
SB_2	39296	6005.25743292241	SB
SB_2	38316	5971.26540971719	SB
SB_2	38503	5796.77302393038	SB
SB_2	38948	5746.91805656273	SB
SB_2	38475	5647.20812182741	SB
SB_2	39241	5545.23205221175	SB
SB_2	38381	5427.39303843365	SB
SB_2	38840	5377.53807106599	SB
SB_2	38660	5293.69108049311	SB
SB_2	39242	5237.03770848441	SB
SB_2	38771	5189.4488759971	SB
SB_2	38419	5130.52936910805	SB
SB_2	39343	5116.93255982596	SB
SB_2	38877	5067.0775924583	SB
SB_2	38885	5005.89195068891	SB
SB_2	39123	4933.37563451777	SB
SB_2	39306	4933.37563451777	SB
SB_2	39482	4928.84336475707	SB
SB_2	38957	4894.85134155185	SB
SB_2	35860	4888.0529369108	SB
SB_2	38473	4876.72226250906	SB
SB_2	38663	4840.4641044235	SB
SB_2	39346	4840.4641044235	SB
SB_2	38384	4831.3995649021	SB
SB_2	40154	4806.47208121827	SB
SB_2	38855	4643.31036983321	SB
SB_2	39875	4620.64902102973	SB
SB_2	39220	4452.95503988397	SB
SB_2	38402	4446.15663524293	SB
SB_2	38998	4446.15663524293	SB
SB_2	39175	4244.47063089195	SB
SB_2	38378	4094.90572878898	SB
SB_2	38634	3999.72806381436	SB
SB_2	39145	3992.92965917331	SB
SB_2	38633	3927.21174764322	SB
SB_2	38939	3915.88107324148	SB
SB_2	38901	3875.09064539521	SB
SB_2	38444	3854.69543147208	SB
SB_2	39392	3793.50978970268	SB
SB_2	35922	3784.44525018129	SB
SB_2	39411	3777.64684554025	SB
SB_2	35885	3684.73531544598	SB
SB_2	39020	3684.73531544598	SB
SB_2	38445	3578.22697606962	SB
SB_2	38760	3489.84771573604	SB
SB_2	39315	3489.84771573604	SB
SB_2	38424	3430.92820884699	SB
SB_2	39382	3344.81508339376	SB
SB_2	38492	3331.21827411168	SB
SB_2	39108	3331.21827411168	SB
SB_2	38374	3324.41986947063	SB
SB_2	39142	3306.29079042785	SB
SB_2	38667	3301.75852066715	SB
SB_2	39128	3270.03263234228	SB
SB_2	39229	3247.3712835388	SB
SB_2	39132	3188.45177664975	SB
SB_2	39254	3181.6533720087	SB
SB_2	35876	3145.39521392313	SB
SB_2	38676	3118.20159535896	SB
SB_2	39146	3097.80638143582	SB
SB_2	38838	3068.3466279913	SB
SB_2	38538	3063.8143582306	SB
SBN_CL_3	39895	11056.1373982339	SBN_CL
SBN_CL_3	38901	10584.692749891	SBN_CL
SBN_CL_3	39271	10300.8121014265	SBN_CL
SBN_CL_3	35912	10103.1095069601	SBN_CL
SBN_CL_3	38319	10011.862155668	SBN_CL
SBN_CL_3	38904	9606.31837214725	SBN_CL
SBN_CL_3	38428	9474.51664250302	SBN_CL
SBN_CL_3	39296	9160.22021027445	SBN_CL
SBN_CL_3	39400	9124.73512921639	SBN_CL
SBN_CL_3	38422	9109.52723733436	SBN_CL
SBN_CL_3	39308	9003.07199416017	SBN_CL
SBN_CL_3	39228	8688.77556193161	SBN_CL
SBN_CL_3	39242	8663.42907546156	SBN_CL
SBN_CL_3	39885	8638.08258899151	SBN_CL
SBN_CL_3	35857	8425.17210264313	SBN_CL
SBN_CL_3	39301	8328.85545405696	SBN_CL
SBN_CL_3	38949	8217.33091358876	SBN_CL
SBN_CL_3	38833	7887.82658947817	SBN_CL
SBN_CL_3	39892	7679.98540042379	SBN_CL
SBN_CL_3	38951	7593.80734642564	SBN_CL
SBN_CL_3	38477	7325.13458984316	SBN_CL
SBN_CL_3	39306	7238.956535845	SBN_CL
SBN_CL_3	39178	7213.61004937496	SBN_CL
SBN_CL_3	38914	7142.63988725883	SBN_CL
SBN_CL_3	39343	7026.04604949662	SBN_CL
SBN_CL_3	38663	6868.89783338234	SBN_CL
SBN_CL_3	35920	6767.51188750215	SBN_CL
SBN_CL_3	38716	6696.54172538603	SBN_CL
SBN_CL_3	39276	6478.56194174364	SBN_CL
SBN_CL_3	39266	6402.5224823335	SBN_CL
SBN_CL_3	39202	6336.62161751138	SBN_CL
SBN_CL_3	39891	6321.41372562935	SBN_CL
SBN_CL_3	38475	6128.78042845701	SBN_CL
SBN_CL_3	39356	5951.35502316669	SBN_CL
SBN_CL_3	38885	5875.31556375655	SBN_CL
SBN_CL_3	39020	5865.17696916853	SBN_CL
SBN_CL_3	38634	5829.69188811047	SBN_CL
SBN_CL_3	39899	5733.3752395243	SBN_CL
SBN_CL_3	39220	5586.36561799803	SBN_CL
SBN_CL_3	38640	5545.81123964596	SBN_CL
SBN_CL_3	38660	5540.74194235195	SBN_CL
SBN_CL_3	35922	5520.46475317592	SBN_CL
SBN_CL_3	38661	5490.04896941186	SBN_CL
SBN_CL_3	38359	5484.97967211785	SBN_CL
SBN_CL_3	38345	5454.5638883538	SBN_CL
SBN_CL_3	40154	5434.28669917776	SBN_CL
SBN_CL_3	38333	5419.07880729573	SBN_CL
SBN_CL_3	38957	5272.06918576947	SBN_CL
SBN_CL_3	39123	5241.65340200541	SBN_CL
SBN_CL_3	38680	5226.44551012339	SBN_CL
SBN_CL_3	39254	5003.39642918699	SBN_CL
SBN_CL_3	38764	4962.84205083491	SBN_CL
SBN_CL_3	39145	4942.56486165888	SBN_CL
SBN_CL_3	39175	4891.87188871879	SBN_CL
SBN_CL_3	38691	4881.73329413077	SBN_CL
SBN_CL_3	39315	4871.59469954275	SBN_CL
SBN_CL_3	39876	4765.13945636856	SBN_CL
SBN_CL_3	38838	4704.30788884045	SBN_CL
SBN_CL_3	38384	4607.99124025428	SBN_CL
SBN_CL_3	39269	4597.85264566626	SBN_CL
SBN_CL_3	39346	4567.4368619022	SBN_CL
SBN_CL_3	38316	4526.88248355013	SBN_CL
SBN_CL_3	38542	4476.18951061004	SBN_CL
SBN_CL_3	38693	4450.84302413999	SBN_CL
SBN_CL_3	35885	4364.66497014184	SBN_CL
SBN_CL_3	39392	4359.59567284783	SBN_CL
SBN_CL_3	39411	4354.52637555382	SBN_CL
SBN_CL_3	39364	4313.97199720175	SBN_CL
SBN_CL_3	38855	4278.48691614368	SBN_CL
SBN_CL_3	39417	4273.41761884968	SBN_CL
SBN_CL_3	39166	4232.8632404976	SBN_CL
SBN_CL_3	39382	4202.44745673355	SBN_CL
SBN_CL_3	39241	4192.30886214553	SBN_CL
SBN_CL_3	38613	4161.89307838147	SBN_CL
SBN_CL_3	35860	4156.82378108747	SBN_CL
SBN_CL_3	39303	4075.71502438332	SBN_CL
SBN_CL_3	38667	3984.46767309116	SBN_CL
SBN_CL_3	39894	3969.25978120913	SBN_CL
SBN_CL_3	38473	3923.63610556305	SBN_CL
SBN_CL_3	38472	3918.56680826904	SBN_CL
SBN_CL_3	39205	3913.49751097503	SBN_CL
SBN_CL_3	38531	3888.15102450498	SBN_CL
SBN_CL_3	39128	3771.55718674277	SBN_CL
SBN_CL_3	38843	3746.21070027273	SBN_CL
SBN_CL_3	39108	3690.44843003863	SBN_CL
SBN_CL_3	38408	3685.37913274462	SBN_CL
SBN_CL_3	38998	3604.27037604047	SBN_CL
SBN_CL_3	35824	3589.06248415845	SBN_CL
SBN_CL_3	39243	3548.50810580637	SBN_CL
SBN_CL_3	38887	3528.23091663034	SBN_CL
SBN_CL_3	38503	3502.88443016029	SBN_CL
SBN_CL_3	38899	3416.70637616214	SBN_CL
SBN_CL_3	38857	3411.63707886813	SBN_CL
SBN_CL_3	38538	3406.56778157412	SBN_CL
SBN_CL_3	38381	3355.87480863403	SBN_CL
SBN_CL_3	38840	3320.38972757596	SBN_CL
SBN_CL_3	38956	3315.32043028195	SBN_CL
SBN_CL_3	39143	3269.69675463587	SBN_CL
SBN_CL_3	38676	3249.41956545984	SBN_CL
SBN_CL_3	38735	3229.1423762838	SBN_CL
SBN_CL_2	39271	10912.6806066589	SBN_CL
SBN_CL_2	38901	10745.1613868198	SBN_CL
SBN_CL_2	38319	10380.2088007419	SBN_CL
SBN_CL_2	39895	10356.277483622	SBN_CL
SBN_CL_2	39400	10057.1360196237	SBN_CL
SBN_CL_2	39296	10009.2733853839	SBN_CL
SBN_CL_2	38904	9722.09757994556	SBN_CL
SBN_CL_2	35912	9494.75006730683	SBN_CL
SBN_CL_2	38428	9476.80157946693	SBN_CL
SBN_CL_2	39242	9458.85309162703	SBN_CL
SBN_CL_2	39885	8896.46713931018	SBN_CL
SBN_CL_2	35857	8734.93074875109	SBN_CL
SBN_CL_2	39892	7969.12860091537	SBN_CL
SBN_CL_2	38422	7957.16294235544	SBN_CL
SBN_CL_2	38951	7873.40333243591	SBN_CL
SBN_CL_2	39301	7849.47201531604	SBN_CL
SBN_CL_2	38833	7789.64372251638	SBN_CL
SBN_CL_2	39308	7687.93562475695	SBN_CL
SBN_CL_2	38949	7484.51942923809	SBN_CL
SBN_CL_2	38663	7328.96586795896	SBN_CL
SBN_CL_2	39343	7263.15474587933	SBN_CL
SBN_CL_2	39891	7155.46381883993	SBN_CL
SBN_CL_2	38477	6964.013281881	SBN_CL
SBN_CL_2	38716	6760.59708636214	SBN_CL
SBN_CL_2	39306	6694.78596428251	SBN_CL
SBN_CL_2	39228	6652.90615932274	SBN_CL
SBN_CL_2	39899	6605.04352508301	SBN_CL
SBN_CL_2	38914	6431.54147596398	SBN_CL
SBN_CL_2	39202	6395.64450028419	SBN_CL
SBN_CL_2	38661	6305.90206108469	SBN_CL
SBN_CL_2	39276	6275.98791468486	SBN_CL
SBN_CL_2	39178	6216.15962188519	SBN_CL
SBN_CL_2	39266	6156.33132908553	SBN_CL
SBN_CL_2	38885	6024.70908492626	SBN_CL
SBN_CL_2	35920	6006.76059708636	SBN_CL
SBN_CL_2	39220	5964.8807921266	SBN_CL
SBN_CL_2	38359	5958.89796284663	SBN_CL
SBN_CL_2	39020	5952.91513356666	SBN_CL
SBN_CL_2	39356	5893.086840767	SBN_CL
SBN_CL_2	35922	5839.2413772473	SBN_CL
SBN_CL_2	40154	5809.32723084747	SBN_CL
SBN_CL_2	38634	5689.67064524814	SBN_CL
SBN_CL_2	38764	5348.64937629005	SBN_CL
SBN_CL_2	38680	5330.70088845015	SBN_CL
SBN_CL_2	38957	5234.97561997069	SBN_CL
SBN_CL_2	39254	5234.97561997069	SBN_CL
SBN_CL_2	38345	5211.04430285082	SBN_CL
SBN_CL_2	38333	5115.31903437136	SBN_CL
SBN_CL_2	39123	5055.49074157169	SBN_CL
SBN_CL_2	38640	4971.73113165216	SBN_CL
SBN_CL_2	38475	4846.09171677286	SBN_CL
SBN_CL_2	38660	4822.160399653	SBN_CL
SBN_CL_2	39346	4816.17757037303	SBN_CL
SBN_CL_2	38855	4738.40078973347	SBN_CL
SBN_CL_2	38384	4690.53815549373	SBN_CL
SBN_CL_2	39145	4684.55532621377	SBN_CL
SBN_CL_2	38838	4630.70986269407	SBN_CL
SBN_CL_2	35885	4624.7270334141	SBN_CL
SBN_CL_2	38472	4606.7785455742	SBN_CL
SBN_CL_2	39392	4433.27649645517	SBN_CL
SBN_CL_2	39315	4373.44820365551	SBN_CL
SBN_CL_2	38998	4343.53405725568	SBN_CL
SBN_CL_2	39175	4325.58556941578	SBN_CL
SBN_CL_2	38693	4295.67142301594	SBN_CL
SBN_CL_2	39364	4205.92898381645	SBN_CL
SBN_CL_2	38691	4193.96332525651	SBN_CL
SBN_CL_2	39166	4158.06634957672	SBN_CL
SBN_CL_2	39894	4134.13503245685	SBN_CL
SBN_CL_2	38316	4122.16937389692	SBN_CL
SBN_CL_2	39876	4086.27239821712	SBN_CL
SBN_CL_2	39411	4050.37542253732	SBN_CL
SBN_CL_2	39417	4044.39259325735	SBN_CL
SBN_CL_2	39128	4020.46127613749	SBN_CL
SBN_CL_2	39241	3984.56430045769	SBN_CL
SBN_CL_2	38542	3954.65015405785	SBN_CL
SBN_CL_2	39382	3948.66732477789	SBN_CL
SBN_CL_2	39269	3924.73600765802	SBN_CL
SBN_CL_2	39303	3912.77034909809	SBN_CL
SBN_CL_2	38843	3864.90771485836	SBN_CL
SBN_CL_2	38503	3846.95922701846	SBN_CL
SBN_CL_2	38887	3846.95922701846	SBN_CL
SBN_CL_2	38408	3787.13093421879	SBN_CL
SBN_CL_2	38531	3757.21678781896	SBN_CL
SBN_CL_2	38667	3733.28547069909	SBN_CL
SBN_CL_2	39205	3721.31981213916	SBN_CL
SBN_CL_2	38424	3691.40566573933	SBN_CL
SBN_CL_2	38613	3649.52586077956	SBN_CL
SBN_CL_2	38857	3637.56020221963	SBN_CL
SBN_CL_2	38473	3607.6460558198	SBN_CL
SBN_CL_2	38677	3470.04098238057	SBN_CL
SBN_CL_2	38908	3470.04098238057	SBN_CL
SBN_CL_2	38840	3434.14400670077	SBN_CL
SBN_CL_2	35860	3416.19551886087	SBN_CL
SBN_CL_2	38538	3374.3157139011	SBN_CL
SBN_CL_2	39108	3362.35005534117	SBN_CL
SBN_CL_2	39243	3338.41873822131	SBN_CL
SBN_CL_2	39264	3308.50459182147	SBN_CL
SBN_CL_2	35824	3302.52176254151	SBN_CL
SBN_CL_2	38899	3296.53893326154	SBN_CL
SBN_CL_2	38381	3266.62478686171	SBN_CL
SBN_1	39308	10819.2072537456	SBN
SBN_1	39271	10814.6917248417	SBN
SBN_1	39178	9807.72877927192	SBN
SBN_1	35912	9252.31872409215	SBN
SBN_1	39301	9220.71002176485	SBN
SBN_1	39400	9180.07026162974	SBN
SBN_1	39891	9008.48016328153	SBN
SBN_1	38949	8800.7658337021	SBN
SBN_1	38914	8656.26890877729	SBN
SBN_1	38833	8647.23785096948	SBN
SBN_1	39306	8416.94587687056	SBN
SBN_1	39242	8195.68496057943	SBN
SBN_1	38319	7974.42404428831	SBN
SBN_1	38661	7662.85254991917	SBN
SBN_1	35885	7644.79043430357	SBN
SBN_1	39202	7608.66620307237	SBN
SBN_1	38693	7545.44879841776	SBN
SBN_1	38660	7419.01398910854	SBN
SBN_1	35857	7369.34317116564	SBN
SBN_1	35920	7279.03259308763	SBN
SBN_1	38503	7220.33071733692	SBN
SBN_1	39205	7211.29965952912	SBN
SBN_1	38477	6899.72816515998	SBN
SBN_1	38422	6845.54181831318	SBN
SBN_1	39228	6746.20018242737	SBN
SBN_1	38904	6624.28090202205	SBN
SBN_1	38663	6371.41128340363	SBN
SBN_1	38472	6222.39882957491	SBN
SBN_1	38951	6172.728011632	SBN
SBN_1	39895	5892.76521959017	SBN
SBN_1	39885	5888.24969068627	SBN
SBN_1	38542	5874.70310397457	SBN
SBN_1	38902	5621.83348535614	SBN
SBN_1	38877	5612.80242754834	SBN
SBN_1	38428	5581.19372522104	SBN
SBN_1	39899	5346.38622221821	SBN
SBN_1	39132	5224.46694181289	SBN
SBN_1	39296	5197.37376838949	SBN
SBN_1	38640	5116.09424811928	SBN
SBN_1	38475	5107.06319031148	SBN
SBN_1	38333	5084.48554579198	SBN
SBN_1	38840	4872.25568730865	SBN
SBN_1	35922	4863.22462950085	SBN
SBN_1	39266	4858.70910059695	SBN
SBN_1	38957	4849.67804278915	SBN
SBN_1	38716	4827.10039826965	SBN
SBN_1	38887	4759.36746471114	SBN
SBN_1	39254	4714.21217567214	SBN
SBN_1	39145	4687.11900224873	SBN
SBN_1	39482	4511.01337499661	SBN
SBN_1	38890	4488.43573047711	SBN
SBN_1	38359	4479.40467266931	SBN
SBN_1	39020	4352.9698633601	SBN
SBN_1	38872	4330.39221884059	SBN
SBN_1	38994	4321.36116103279	SBN
SBN_1	39356	4289.75245870549	SBN
SBN_1	38384	4276.20587199379	SBN
SBN_1	38956	4262.65928528209	SBN
SBN_1	38857	4131.70894706897	SBN
SBN_1	39343	4086.55365802996	SBN
SBN_1	38998	4073.00707131826	SBN
SBN_1	39276	4068.49154241436	SBN
SBN_1	39912	4032.36731118316	SBN
SBN_1	38764	4027.85178227926	SBN
SBN_1	39392	3955.60331981685	SBN
SBN_1	35824	3951.08779091295	SBN
SBN_1	39892	3905.93250187394	SBN
SBN_1	38855	3860.77721283494	SBN
SBN_1	39123	3838.19956831544	SBN
SBN_1	38634	3811.10639489203	SBN
SBN_1	38922	3747.88899023743	SBN
SBN_1	38885	3738.85793242963	SBN
SBN_1	38345	3702.73370119842	SBN
SBN_1	38680	3635.00076763991	SBN
SBN_1	39315	3630.48523873601	SBN
SBN_1	39146	3616.93865202431	SBN
SBN_1	38325	3508.5659583307	SBN
SBN_1	38473	3458.89514038779	SBN
SBN_1	38402	3440.83302477219	SBN
SBN_1	39138	3422.77090915659	SBN
SBN_1	38919	3395.67773573319	SBN
SBN_1	38771	3359.55350450198	SBN
SBN_1	38843	3359.55350450198	SBN
SBN_1	40154	3336.97585998248	SBN
SBN_1	38316	3332.46033107858	SBN
SBN_1	39108	3314.39821546298	SBN
SBN_1	38432	3206.02552176937	SBN
SBN_1	39866	3206.02552176937	SBN
SBN_1	38676	3187.96340615376	SBN
SBN_1	39411	3147.32364601866	SBN
SBN_1	39314	3142.80811711476	SBN
SBN_1	39241	3133.77705930696	SBN
SBN_1	39375	3124.74600149916	SBN
SBN_1	39191	3102.16835697965	SBN
SBN_1	39131	3057.01306794065	SBN
SBN_1	38667	3020.88883670944	SBN
SBN_1	39438	3002.82672109384	SBN
SBN_1	39444	3002.82672109384	SBN
SBN_1	39128	2984.76460547824	SBN
SBN_1	38925	2971.21801876654	SBN
SB_4	38833	10571.5315917915	SB
SB_4	39202	10422.5999801425	SB
SB_4	38914	10391.2459566374	SB
SB_4	39891	10312.8608978747	SB
SB_4	38422	10135.1880980127	SB
SB_4	39301	9657.03923956042	SB
SB_4	38319	9583.87985138193	SB
SB_4	38949	9155.37486347936	SB
SB_4	38680	9092.66681646923	SB
SB_4	35920	9029.95876945909	SB
SB_4	35912	9014.28175770656	SB
SB_4	38472	8857.51164018123	SB
SB_4	38542	8658.93615798247	SB
SB_4	39895	8593.61527568025	SB
SB_4	39178	8165.11028777768	SB
SB_4	38359	7739.2181351672	SB
SB_4	35824	7459.64475891369	SB
SB_4	38994	7245.3922649624	SB
SB_4	38904	7221.8767473336	SB
SB_4	35857	7172.23287678391	SB
SB_4	38693	7159.16870032347	SB
SB_4	39271	7148.71735915512	SB
SB_4	39885	7133.04034740258	SB
SB_4	39266	7007.62425338232	SB
SB_4	38951	6997.17291221396	SB
SB_4	39205	6971.04455929307	SB
SB_4	38333	6947.52904166427	SB
SB_4	38502	6913.56218286712	SB
SB_4	38503	6887.43382994623	SB
SB_4	38840	6827.33861822819	SB
SB_4	39276	6772.46907709432	SB
SB_4	39308	6694.08401833165	SB
SB_4	39228	6589.5706066481	SB
SB_4	38316	6534.70106551423	SB
SB_4	39296	6443.25183029112	SB
SB_4	39356	6419.73631266232	SB
SB_4	38771	6085.29339527495	SB
SB_4	39241	5993.84416005184	SB
SB_4	38716	5915.45910128917	SB
SB_4	38640	5868.42806603157	SB
SB_4	38477	5737.78630142713	SB
SB_4	38661	5612.37020740687	SB
SB_4	38948	5583.62901919389	SB
SB_4	38428	5562.72633685718	SB
SB_4	39343	5554.88783098091	SB
SB_4	38633	5476.50277221825	SB
SB_4	38855	5476.50277221825	SB
SB_4	39346	5463.4385957578	SB
SB_4	38419	5290.99146647994	SB
SB_4	38998	5290.99146647994	SB
SB_4	38475	5223.05774888563	SB
SB_4	40154	4982.67690201345	SB
SB_4	39306	4750.13456101754	SB
SB_4	38381	4724.00620809666	SB
SB_4	39482	4724.00620809666	SB
SB_4	38473	4684.81367871532	SB
SB_4	38663	4601.20294936848	SB
SB_4	38901	4548.9462435267	SB
SB_4	35860	4473.17402005612	SB
SB_4	38939	4413.07880833808	SB
SB_4	38384	4389.56329070928	SB
SB_4	39875	4303.33972607035	SB
SB_4	38957	4298.11405548617	SB
SB_4	39392	4269.37286727319	SB
SB_4	39242	4243.2445143523	SB
SB_4	39220	4193.60064380262	SB
SB_4	38877	4177.92363205008	SB
SB_4	39145	4172.69796146591	SB
SB_4	38885	4159.63378500546	SB
SB_4	35922	4138.73110266875	SB
SB_4	39175	4086.47439682697	SB
SB_4	38660	4083.86156153488	SB
SB_4	39400	4028.99202040102	SB
SB_4	35885	4021.15351452475	SB
SB_4	38402	3947.99412634626	SB
SB_4	39132	3914.02726754911	SB
SB_4	39315	3893.1245852124	SB
SB_4	39142	3770.32132648422	SB
SB_4	38902	3754.64431473169	SB
SB_4	38634	3731.12879710289	SB
SB_4	38838	3684.09776184529	SB
SB_4	38492	3663.19507950858	SB
SB_4	39382	3660.58224421649	SB
SB_4	38445	3540.3918207804	SB
SB_4	38460	3462.00676201774	SB
SB_4	39128	3448.94258555729	SB
SB_4	38676	3401.91155029969	SB
SB_4	39899	3391.46020913134	SB
SB_4	39229	3381.00886796298	SB
SB_4	39123	3341.81633858165	SB
SB_4	38444	3339.20350328956	SB
SB_4	39108	3300.01097390823	SB
SB_4	38378	3219.01307985347	SB
SB_4	35876	3203.33606810094	SB
SB_4	39303	3179.82055047214	SB
SB_4	38677	3166.7563740117	SB
SB_4	39146	3145.85369167498	SB
SB_4	38922	3135.40235050663	SB
SB_4	39137	3127.56384463036	SB
[truncated: 1,501 more rows]
