# Supplementary material for: Single-cell microRNA sequencing method comparison and application to cell lines and circulating lung tumor cells
Source: Nat Commun. 2021 Jul 14;12:4316. doi: 10.1038/s41467-021-24611-w (PMC8280203; doi:10.1038/s41467-021-24611-w)
Supplement: Supplementary file 13 — Source data [file 41467_2021_24611_MOESM13_ESM.zip › supp_fig6b.txt]

Sample	Protocol	cv
4N_CL_5	4N_CL	2.26055749760817
CL_5	CL	2.32985409747245
CL_4	CL	2.35428930335257
CL_6	CL	2.31187226753536
4N_CL_3	4N_CL	2.08937353483214
4N_CL_4	4N_CL	2.0642837335251
4N_CL_2	4N_CL	2.20718925427391
4N_CL_1	4N_CL	2.22992996766392
SB_3	SB	1.99251966208392
CL_2	CL	1.73673361905211
SBN_2	SBN	1.67791175751339
SB_1	SB	1.91814170817661
SBN_CL_1	SBN_CL	1.92251388900607
SB_6	SB	1.83605095593331
SBN_3	SBN	1.73775902197469
SB_2	SB	1.79441962876703
SBN_CL_3	SBN_CL	1.82822844530642
SBN_CL_2	SBN_CL	1.80404678404462
SBN_1	SBN	1.68359153816415
SB_4	SB	1.81562777825733
SBN_CL_4	SBN_CL	1.58513213865655
SBN_CL_5	SBN_CL	1.51759006558564
SB_5	SB	1.74340665262447
SBN_CL_6	SBN_CL	1.54562634861561
CL_3	CL	1.47754269760037
CL_1	CL	1.37272796221838
SBN_6	SBN	1.2479705435488
SBN_4	SBN	1.17544670906643
SBN_5	SBN	1.18235512360252
4N_C3_1	4N_C3	1.33153620433088
4N_C3_3	4N_C3	1.29251967644169
4N_C3_2	4N_C3	1.21081026388943
4N_C3_6	4N_C3	0.851116929892015
4N_C3_5	4N_C3	0.847639735730006
4N_C3_4	4N_C3	0.743615196341368
