# Supplementary material for: Single-cell microRNA sequencing method comparison and application to cell lines and circulating lung tumor cells
Source: Nat Commun. 2021 Jul 14;12:4316. doi: 10.1038/s41467-021-24611-w (PMC8280203; doi:10.1038/s41467-021-24611-w)
Supplement: Supplementary file 13 — Source data [file 41467_2021_24611_MOESM13_ESM.zip › supp_fig7a.txt]

variable	Protocol	mean	sd
mirna_ratio	4N	0.263022222222222	0.0607943640175329
mirna_ratio	4N_C3	0.307576111111111	0.0648259144484216
mirna_ratio	4N_CL	0.419306666666667	0.0178937756092882
mirna_ratio	CATS	0.00370197591679035	0.00136671811810495
mirna_ratio	CL	0.358823888888889	0.0482592158345218
mirna_ratio	CL_16C	0.199005689890116	0.151785440172986
mirna_ratio	CL_4N	0.00345	0.00202235011805572
mirna_ratio	CL_Block	0.000277777777777778	0.000195855199724846
mirna_ratio	CL_C3	0.0909666666666667	0.0508731878738147
mirna_ratio	CL_Rand	0.000881111111111111	0.000246448852780931
mirna_ratio	CL_SB	0.0103333333333333	0.0071837439944487
mirna_ratio	CL_UMI6	0.227006666666667	0.0775633956479759
mirna_ratio	SBN	0.434188888888889	0.0351407913441957
mirna_ratio	SBN_4N	0.00197444444444444	0.000259707813028696
mirna_ratio	SB_4N	0.338025555555556	0.0814897626199258
mirna_ratio	SBN_CL	0.443726111111111	0.0272802284461489
mirna_ratio	SB	0.472412222222222	0.00800845738139559
mirna_ratio	SB_C3	0.415384444444445	0.0145822275136297
mirna_ratio	SB_CL	0.313935555555556	0.0648882335963868
mapped_ratio	4N	0.0798972222222222	0.0322464860732774
mapped_ratio	4N_C3	0.0868605555555556	0.0253676334828166
mapped_ratio	4N_CL	0.143684666666667	0.0307059592117086
mapped_ratio	CATS	0.0298831619869521	0.00517871591113907
mapped_ratio	CL	0.143918888888889	0.0164768472802383
mapped_ratio	CL_16C	0.0691067381829076	0.0508178498844946
mapped_ratio	CL_4N	0.00702333333333333	0.00207790225414426
mapped_ratio	CL_Block	0.00449222222222222	0.000449695370140638
mapped_ratio	CL_C3	0.0629577777777778	0.0389782082042622
mapped_ratio	CL_Rand	0.00501111111111111	0.000504824868789314
mapped_ratio	CL_SB	0.00944	0.00349714327860771
mapped_ratio	CL_UMI6	0.106637777777778	0.0181026487728341
mapped_ratio	SBN	0.0981144444444445	0.0175823891268339
mapped_ratio	SBN_4N	0.00852333333333333	0.00305562504971478
mapped_ratio	SB_4N	0.0918933333333333	0.0213223371660384
mapped_ratio	SBN_CL	0.124825555555556	0.0139473985892498
mapped_ratio	SB	0.0887377777777778	0.00369143673725898
mapped_ratio	SB_C3	0.140521111111111	0.0149577970501205
mapped_ratio	SB_CL	0.224246666666667	0.0394093750831505
unmapped_reads	4N	0.225331666666667	0.0488580432022769
unmapped_reads	4N_C3	0.249724444444444	0.0428206069637125
unmapped_reads	4N_CL	0.376931333333333	0.00723489291942566
unmapped_reads	CATS	0.0515678813785443	0.00416634164189833
unmapped_reads	CL	0.348815555555556	0.00492944155803414
unmapped_reads	CL_16C	0.190977460786872	0.144737974482887
unmapped_reads	CL_4N	0.00566444444444444	0.00129897537968856
unmapped_reads	CL_Block	0.00211	0.000279344470740577
unmapped_reads	CL_C3	0.197648888888889	0.129604973770014
unmapped_reads	CL_Rand	0.00265111111111111	0.000152619109526273
unmapped_reads	CL_SB	0.0156422222222222	0.00943165611316682
unmapped_reads	CL_UMI6	0.316792222222222	0.0494504268415837
unmapped_reads	SBN	0.355470555555556	0.0310055910668932
unmapped_reads	SBN_4N	0.00431666666666667	0.00105578301642799
unmapped_reads	SB_4N	0.325399444444444	0.078421748412504
unmapped_reads	SBN_CL	0.387634444444444	0.0187565560291348
unmapped_reads	SB	0.410145555555556	0.00220877710425843
unmapped_reads	SB_C3	0.360974444444445	0.000948035004823335
unmapped_reads	SB_CL	0.289511111111111	0.0325361100818653
read_lost_in_qc	4N	0.0189333333333333	0.00858932282934264
read_lost_in_qc	4N_C3	0.0268888888888889	0.00227972675425677
read_lost_in_qc	4N_CL	0.0509506666666667	0.0267065328462282
read_lost_in_qc	CATS	0.104417513335053	0.0117661713879046
read_lost_in_qc	CL	0.119958333333333	0.0609090990739479
read_lost_in_qc	CL_16C	0.0922977628946681	0.0679618555490186
read_lost_in_qc	CL_4N	0.00152111111111112	0.000334237662172857
read_lost_in_qc	CL_Block	0.000572222222222233	0.000168402076172664
read_lost_in_qc	CL_C3	0.194434444444444	0.127364611792433
read_lost_in_qc	CL_Rand	0.00489999999999998	0.00100751068370405
read_lost_in_qc	CL_SB	0.00552888888888888	0.00397282481831716
read_lost_in_qc	CL_UMI6	0.253538888888889	0.127460130294986
read_lost_in_qc	SBN	0.0375583333333333	0.00872903246515774
read_lost_in_qc	SBN_4N	0.0049011111111111	0.00072398843862267
read_lost_in_qc	SB_4N	0.106726666666667	0.0568747181091915
read_lost_in_qc	SBN_CL	0.0404761111111111	0.0045983496636978
read_lost_in_qc	SB	0.0271227777777778	0.00667742845268602
read_lost_in_qc	SB_C3	0.0760133333333333	0.00792807038313864
read_lost_in_qc	SB_CL	0.16346	0.0571874429690062
adapter_dimers_ratio	4N	0.412815555555556	0.147076466591992
adapter_dimers_ratio	4N_C3	0.32895	0.131899705955363
adapter_dimers_ratio	4N_CL	0.00912666666666667	0.00651455976170984
adapter_dimers_ratio	CATS	0.810429467382661	0.0123471578955843
adapter_dimers_ratio	CL	0.0284833333333333	0.00762518925083903
adapter_dimers_ratio	CL_16C	0.448612348245436	0.414415542721614
adapter_dimers_ratio	CL_4N	0.982341111111111	0.00261357637758711
adapter_dimers_ratio	CL_Block	0.992547777777778	0.00108409887481278
adapter_dimers_ratio	CL_C3	0.453992222222222	0.319011404747948
adapter_dimers_ratio	CL_Rand	0.986556666666667	0.00111762148233548
adapter_dimers_ratio	CL_SB	0.959055555555556	0.0236267666789957
adapter_dimers_ratio	CL_UMI6	0.0960244444444444	0.0617398490381962
adapter_dimers_ratio	SBN	0.0746677777777778	0.0762604674248188
adapter_dimers_ratio	SBN_4N	0.980284444444445	0.00418369365424772
adapter_dimers_ratio	SB_4N	0.137955	0.138648489125077
adapter_dimers_ratio	SBN_CL	0.00333777777777778	0.0010567132832339
adapter_dimers_ratio	SB	0.00158166666666667	0.000450327041653557
adapter_dimers_ratio	SB_C3	0.00710666666666667	0.000732127796980221
adapter_dimers_ratio	SB_CL	0.00884666666666667	0.00463210895093513
