# Supplementary material for: Single-cell microRNA sequencing method comparison and application to cell lines and circulating lung tumor cells
Source: Nat Commun. 2021 Jul 14;12:4316. doi: 10.1038/s41467-021-24611-w (PMC8280203; doi:10.1038/s41467-021-24611-w)
Supplement: Supplementary file 13 — Source data [file 41467_2021_24611_MOESM13_ESM.zip › supp_fig7b.txt]

variable	Protocol	mean	sd
mapped_to_spike_ratio	4N	0.552149444444444	0.133391113803926
mapped_to_spike_ratio	4N_C3	0.632099444444445	0.127663639797306
mapped_to_spike_ratio	4N_CL	0.92546	0.0203677232404606
mapped_to_spike_ratio	CATS	0.00908574970000863	0.00283971589342558
mapped_to_spike_ratio	CL	0.797720555555555	0.108553538217921
mapped_to_spike_ratio	CL_16C	0.396971232108859	0.303654755003322
mapped_to_spike_ratio	CL_4N	0.00727888888888889	0.00410360049676343
mapped_to_spike_ratio	CL_Block	0.000828888888888889	0.000391710399449692
mapped_to_spike_ratio	CL_C3	0.178255555555556	0.104595052853763
mapped_to_spike_ratio	CL_Rand	0.00184111111111111	0.000507995333895164
mapped_to_spike_ratio	CL_SB	0.0221333333333333	0.0158237525399143
mapped_to_spike_ratio	CL_UMI6	0.463556666666667	0.148786863928835
mapped_to_spike_ratio	SBN	0.867939444444444	0.0818444278539519
mapped_to_spike_ratio	SBN_4N	0.00397888888888889	0.000452773346944919
mapped_to_spike_ratio	SB_4N	0.730945555555556	0.178757632808805
mapped_to_spike_ratio	SBN_CL	0.935856666666667	0.00666201304245031
mapped_to_spike_ratio	SB	0.955665555555556	0.00925856328347298
mapped_to_spike_ratio	SB_C3	0.896768888888889	0.00682609725272818
mapped_to_spike_ratio	SB_CL	0.773247777777778	0.0917900024411599
unmapped_spikes	4N	0.0161016666666667	0.00807212122747863
unmapped_spikes	4N_C3	0.0120616666666667	0.00786547865323176
unmapped_spikes	4N_CL	0.0144626666666667	0.00212328283561093
unmapped_spikes	CATS	0.0760672695822781	0.00272484993556597
unmapped_spikes	CL	0.0538377777777778	0.0462436880818064
unmapped_spikes	CL_16C	0.0621186567510365	0.0428999777372014
unmapped_spikes	CL_4N	0.00885888888888889	0.00300414590068335
unmapped_spikes	CL_Block	0.00605111111111111	0.000535166986746851
unmapped_spikes	CL_C3	0.173317777777778	0.114831922842491
unmapped_spikes	CL_Rand	0.00670222222222222	0.00074163732775928
unmapped_spikes	CL_SB	0.0132822222222222	0.00457921067110592
unmapped_spikes	CL_UMI6	0.18688	0.121153773546037
unmapped_spikes	SBN	0.0198344444444444	0.00388828363543989
unmapped_spikes	SBN_4N	0.0108355555555556	0.00388060896328475
unmapped_spikes	SB_4N	0.0243727777777778	0.00951207312761972
unmapped_spikes	SBN_CL	0.0203294444444444	0.00588179617942481
unmapped_spikes	SB	0.01563	0.00330915430619701
unmapped_spikes	SB_C3	0.0201111111111111	0.0017066937931872
unmapped_spikes	SB_CL	0.0544455555555556	0.0321081736449586
adapter_dimers_ratio	4N	0.412815555555556	0.147076466591992
adapter_dimers_ratio	4N_C3	0.32895	0.131899705955363
adapter_dimers_ratio	4N_CL	0.00912666666666667	0.00651455976170984
adapter_dimers_ratio	CATS	0.810429467382661	0.0123471578955843
adapter_dimers_ratio	CL	0.0284833333333333	0.00762518925083903
adapter_dimers_ratio	CL_16C	0.448612348245436	0.414415542721614
adapter_dimers_ratio	CL_4N	0.982341111111111	0.00261357637758711
adapter_dimers_ratio	CL_Block	0.992547777777778	0.00108409887481278
adapter_dimers_ratio	CL_C3	0.453992222222222	0.319011404747948
adapter_dimers_ratio	CL_Rand	0.986556666666667	0.00111762148233548
adapter_dimers_ratio	CL_SB	0.959055555555556	0.0236267666789957
adapter_dimers_ratio	CL_UMI6	0.0960244444444444	0.0617398490381962
adapter_dimers_ratio	SBN	0.0746677777777778	0.0762604674248188
adapter_dimers_ratio	SBN_4N	0.980284444444445	0.00418369365424772
adapter_dimers_ratio	SB_4N	0.137955	0.138648489125077
adapter_dimers_ratio	SBN_CL	0.00333777777777778	0.0010567132832339
adapter_dimers_ratio	SB	0.00158166666666667	0.000450327041653557
adapter_dimers_ratio	SB_C3	0.00710666666666667	0.000732127796980221
adapter_dimers_ratio	SB_CL	0.00884666666666667	0.00463210895093513
read_lost_in_qc	4N	0.0189333333333333	0.00858932282934264
read_lost_in_qc	4N_C3	0.0268888888888889	0.00227972675425677
read_lost_in_qc	4N_CL	0.0509506666666667	0.0267065328462282
read_lost_in_qc	CATS	0.104417513335053	0.0117661713879046
read_lost_in_qc	CL	0.119958333333333	0.0609090990739479
read_lost_in_qc	CL_16C	0.0922977628946681	0.0679618555490186
read_lost_in_qc	CL_4N	0.00152111111111112	0.000334237662172857
read_lost_in_qc	CL_Block	0.000572222222222233	0.000168402076172664
read_lost_in_qc	CL_C3	0.194434444444444	0.127364611792433
read_lost_in_qc	CL_Rand	0.00489999999999998	0.00100751068370405
read_lost_in_qc	CL_SB	0.00552888888888888	0.00397282481831716
read_lost_in_qc	CL_UMI6	0.253538888888889	0.127460130294986
read_lost_in_qc	SBN	0.0375583333333333	0.00872903246515774
read_lost_in_qc	SBN_4N	0.0049011111111111	0.00072398843862267
read_lost_in_qc	SB_4N	0.106726666666667	0.0568747181091915
read_lost_in_qc	SBN_CL	0.0404761111111111	0.0045983496636978
read_lost_in_qc	SB	0.0271227777777778	0.00667742845268602
read_lost_in_qc	SB_C3	0.0760133333333333	0.00792807038313864
read_lost_in_qc	SB_CL	0.16346	0.0571874429690062
