# Supplementary material for: Single-cell microRNA sequencing method comparison and application to cell lines and circulating lung tumor cells
Source: Nat Commun. 2021 Jul 14;12:4316. doi: 10.1038/s41467-021-24611-w (PMC8280203; doi:10.1038/s41467-021-24611-w)
Supplement: Supplementary file 13 — Source data [file 41467_2021_24611_MOESM13_ESM.zip › supp_fig7c.txt]

detected	Sample	Protocol
863	4N_1	4N
861	4N_2	4N
893	4N_3	4N
968	4N_4	4N
965	4N_5	4N
962	4N_6	4N
796	4N_C3_1	4N_C3
865	4N_C3_2	4N_C3
817	4N_C3_3	4N_C3
964	4N_C3_4	4N_C3
964	4N_C3_5	4N_C3
959	4N_C3_6	4N_C3
817	4N_CL_1	4N_CL
817	4N_CL_2	4N_CL
889	4N_CL_3	4N_CL
895	4N_CL_4	4N_CL
882	4N_CL_5	4N_CL
470	CATS_1	CATS
339	CATS_2	CATS
312	CATS_3	CATS
944	CL_1	CL
602	CL_16C_1	CL_16C
871	CL_16C_2	CL_16C
882	CL_16C_3	CL_16C
902	CL_2	CL
923	CL_3	CL
860	CL_4	CL
459	CL_4N_1	CL_4N
465	CL_4N_2	CL_4N
502	CL_4N_3	CL_4N
869	CL_5	CL
868	CL_6	CL
153	CL_Block_1	CL_Block
95	CL_Block_2	CL_Block
131	CL_Block_3	CL_Block
841	CL_C3_1	CL_C3
818	CL_C3_2	CL_C3
471	CL_C3_3	CL_C3
199	CL_Rand_1	CL_Rand
225	CL_Rand_2	CL_Rand
203	CL_Rand_3	CL_Rand
457	CL_SB_1	CL_SB
536	CL_SB_2	CL_SB
542	CL_SB_3	CL_SB
869	CL_UMI6_1	CL_UMI6
869	CL_UMI6_2	CL_UMI6
813	CL_UMI6_3	CL_UMI6
930	SBN_1	SBN
925	SBN_2	SBN
918	SBN_3	SBN
973	SBN_4	SBN
469	SBN_4N_1	SBN_4N
471	SBN_4N_2	SBN_4N
411	SBN_4N_3	SBN_4N
941	SBN_4N_4	SB_4N
938	SBN_4N_5	SB_4N
941	SBN_4N_6	SB_4N
969	SBN_5	SBN
962	SBN_6	SBN
898	SBN_CL_1	SBN_CL
905	SBN_CL_2	SBN_CL
906	SBN_CL_3	SBN_CL
920	SBN_CL_4	SBN_CL
916	SBN_CL_5	SBN_CL
910	SBN_CL_6	SBN_CL
896	SB_1	SB
886	SB_2	SB
879	SB_3	SB
898	SB_4	SB
842	SB_4N_1	SB_4N
911	SB_4N_2	SB_4N
910	SB_4N_3	SB_4N
906	SB_5	SB
893	SB_6	SB
752	SB_C3_1	SB_C3
683	SB_C3_2	SB_C3
744	SB_C3_3	SB_C3
330	SB_CL_1	SB_CL
390	SB_CL_2	SB_CL
618	SB_CL_3	SB_CL
