# Supplementary material for: Single-cell microRNA sequencing method comparison and application to cell lines and circulating lung tumor cells
Source: Nat Commun. 2021 Jul 14;12:4316. doi: 10.1038/s41467-021-24611-w (PMC8280203; doi:10.1038/s41467-021-24611-w)
Supplement: Supplementary file 13 — Source data [file 41467_2021_24611_MOESM13_ESM.zip › supp_fig7d.txt]

UMAP 1	UMAP 2	Sample	Protocol
6.16820471605901	-6.85007450735546	4N_1	4N
6.31797558223144	-6.74287658222646	4N_2	4N
6.48126817334464	-6.50389298532545	4N_3	4N
6.72460922171357	-4.3501425817708	4N_4	4N
6.59945661476611	-4.20119772697884	4N_5	4N
6.60339270515064	-4.22763751118818	4N_6	4N
7.5673824775661	-4.97394392735359	4N_C3_1	4N_C3
7.20269003404066	-5.20693654291314	4N_C3_2	4N_C3
7.35979126933834	-5.09988351084251	4N_C3_3	4N_C3
6.67317471127707	-4.89149306438533	4N_C3_4	4N_C3
6.98442207176862	-4.67704092404614	4N_C3_5	4N_C3
6.82082199921922	-4.74501357151112	4N_C3_6	4N_C3
-5.64918068984837	4.00604366238897	4N_CL_1	4N_CL
-5.43743808303139	3.84053872611775	4N_CL_2	4N_CL
-3.29994540481863	3.58550775051528	4N_CL_3	4N_CL
-3.37723205341404	3.22123269792814	4N_CL_4	4N_CL
-3.40543783724161	3.26297112412718	4N_CL_5	4N_CL
6.89439816647239	-5.84924254818717	CATS_1	Other
6.84937015524806	-5.70877341912849	CATS_2	Other
6.93630129299612	-5.62141550955235	CATS_3	Other
-2.52707751018235	2.89708487917762	CL_1	CL
-5.61409747800286	4.86053186486544	CL_16C_1	Other
-5.94649476846239	5.21058676691724	CL_16C_2	Other
-5.83731297068661	5.03752449403352	CL_16C_3	Other
-3.13429531863918	3.04313492078897	CL_2	CL
-2.91104842063536	3.10671968832261	CL_3	CL
-5.1863474052931	5.31946896731164	CL_4	CL
6.34793307538802	-4.26966212941004	CL_4N_1	Other
6.27093071090695	-4.13300634802027	CL_4N_2	Other
6.22927338015135	-4.1040050182382	CL_4N_3	Other
-5.11359340784075	5.39774921948935	CL_5	CL
-5.1373058481459	5.25253620222442	CL_6	CL
-4.61229913205432	3.61906956375357	CL_Block_1	Other
-4.8781825974592	4.91180624074919	CL_Block_2	Other
-4.67985182839004	4.24460131226116	CL_Block_3	Other
-5.73142668559468	5.52852949782145	CL_C3_1	Other
-5.81615418936233	5.59993926930407	CL_C3_2	Other
-6.00042001573799	5.52293936215566	CL_C3_3	Other
7.55606621924802	-4.68467459798044	CL_Rand_1	Other
7.6709473699506	-4.59036989986285	CL_Rand_2	Other
7.55670252446504	-4.55331806108065	CL_Rand_3	Other
-5.6559206719682	4.58516539678542	CL_SB_1	Other
-5.5316679862439	4.24937557895373	CL_SB_2	Other
-5.64717620428644	4.69400335718209	CL_SB_3	Other
-5.5358420014568	5.34926426788078	CL_UMI6_1	Other
-5.06498395286814	5.11240246551584	CL_UMI6_2	Other
-5.31712329735202	5.16534498756001	CL_UMI6_3	Other
-0.755622305387193	1.94411052366194	SBN_1	SBN
-0.693132674846524	1.99707893611505	SBN_2	SBN
-0.725269206577053	1.82820559718042	SBN_3	SBN
-0.304522675488713	1.82312291393661	SBN_4	SBN
7.10545824796484	-6.89231803503278	SBN_4N_1	Other
7.09586792157313	-6.78587171197927	SBN_4N_2	Other
7.08510149440795	-6.85783868737022	SBN_4N_3	Other
6.65681480553518	-7.16686607481994	SBN_4N_4	SB_4N
6.5476573434263	-6.99284054409086	SBN_4N_5	SB_4N
6.69511612418657	-7.27109630499871	SBN_4N_6	SB_4N
-0.366735401837691	1.83285497729268	SBN_5	SBN
-0.275723228811187	1.92275166926882	SBN_6	SBN
-1.31601412136946	2.33093144818286	SBN_CL_1	SBN_CL
-1.44735361028247	2.34812305768913	SBN_CL_2	SBN_CL
-1.40311860363368	2.39385247901258	SBN_CL_3	SBN_CL
-0.970844543150045	2.31661201501874	SBN_CL_4	SBN_CL
-1.12785050876298	2.13228723588143	SBN_CL_5	SBN_CL
-1.01580651154602	2.12721079587749	SBN_CL_6	SBN_CL
-6.36400580596705	1.88371328851472	SB_1	SB
-6.0450817646231	1.82245494566782	SB_2	SB
-6.31642202298833	1.75809645221196	SB_3	SB
-6.16054863513312	1.74907533690639	SB_4	SB
6.26793073087884	-7.26622864218597	SB_4N_1	SB_4N
6.43757041309435	-7.37257680302531	SB_4N_2	SB_4N
6.31409733939526	-7.22783562548062	SB_4N_3	SB_4N
-6.03562841460809	1.53222285572197	SB_5	SB
-6.17421116269674	1.65675978593288	SB_6	SB
-5.54784586979451	2.52434818433839	SB_C3_1	Other
-5.24850381681406	2.83134854656709	SB_C3_2	Other
-5.34372326152241	2.72919267650891	SB_C3_3	Other
-4.28270466869236	3.35209773635009	SB_CL_1	Other
-4.45761725085414	3.24041162133903	SB_CL_2	Other
-4.59458506736089	3.11713805303311	SB_CL_3	Other
