# Supplementary material for: Single-cell microRNA sequencing method comparison and application to cell lines and circulating lung tumor cells
Source: Nat Commun. 2021 Jul 14;12:4316. doi: 10.1038/s41467-021-24611-w (PMC8280203; doi:10.1038/s41467-021-24611-w)
Supplement: Supplementary file 13 — Source data [file 41467_2021_24611_MOESM13_ESM.zip › supp_fig7e.txt]

distance	Protocol	Comparison
32.7822300538995	CL	Same
31.7213249913531	CL	Same
40.0252800939783	CL	Same
61.7043703782081	CL	Same
61.4677863200751	CL	Same
69.6398680032166	CL	Same
61.4096005571113	CL	Same
61.2140090326101	CL	Same
67.622307851774	CL	Same
31.3696556963741	CL	Same
59.5052182191776	CL	Same
59.3680263305678	CL	Same
67.7236771872098	CL	Same
32.6412643863876	CL	Same
32.454972702893	CL	Same
32.0933629925195	SB_4N	Same
50.4571717834851	SB_4N	Same
50.0914970676761	SB_4N	Same
37.0530091603294	SB_4N	Same
36.7451849986759	SB_4N	Same
60.112857253144	SB_4N	Same
35.6528571460682	SB_4N	Same
35.5688273136734	SB_4N	Same
59.1739960643848	SB_4N	Same
26.2391497026489	SB_4N	Same
35.4295019113536	SB_4N	Same
34.872561633965	SB_4N	Same
58.1099825526111	SB_4N	Same
23.8257545584773	SB_4N	Same
27.1024445325666	SB_4N	Same
42.9594385439959	4N	Same
45.5467107784138	4N	Same
38.4434037426624	4N	Same
74.3460440298943	4N	Same
86.1955259841733	4N	Same
88.0669822708673	4N	Same
74.2490734490003	4N	Same
85.5848812323767	4N	Same
87.970853630484	4N	Same
19.5645271012163	4N	Same
69.861436876448	4N	Same
80.4553136609939	4N	Same
82.7237209026372	4N	Same
22.804081600006	4N	Same
21.5760473813345	4N	Same
39.7360657968496	4N_C3	Same
41.484894858233	4N_C3	Same
44.6388131297673	4N_C3	Same
108.634588818586	4N_C3	Same
97.0892371364944	4N_C3	Same
116.930575804243	4N_C3	Same
107.583983013297	4N_C3	Same
95.9663294487394	4N_C3	Same
115.650893538342	4N_C3	Same
17.1794033394717	4N_C3	Same
105.984885403901	4N_C3	Same
94.9283917629567	4N_C3	Same
114.358256361041	4N_C3	Same
18.8912777540001	4N_C3	Same
18.2745528605408	4N_C3	Same
27.9695031511282	SB	Same
28.577019819969	SB	Same
28.7913559308025	SB	Same
30.8887162643294	SB	Same
29.4839264315969	SB	Same
31.3847406325282	SB	Same
31.5956217582106	SB	Same
31.9880786896256	SB	Same
32.3313101058071	SB	Same
27.6157559348051	SB	Same
29.9096987320272	SB	Same
29.7801808261053	SB	Same
32.4885556072769	SB	Same
25.9614695038497	SB	Same
27.780983707683	SB	Same
24.2881906138594	SBN	Same
25.5515740215148	SBN	Same
28.9469839907321	SBN	Same
45.5446890197642	SBN	Same
43.4461703623617	SBN	Same
46.8250731447184	SBN	Same
46.3312962528703	SBN	Same
44.608868516414	SBN	Same
48.3149817707399	SBN	Same
17.5749303763207	SBN	Same
44.7661754027877	SBN	Same
42.6330132395725	SBN	Same
46.0177501417565	SBN	Same
18.2183950433737	SBN	Same
19.3555528596985	SBN	Same
32.7384877279583	4N_CL	Same
75.9014361201916	4N_CL	Same
76.2869285000006	4N_CL	Same
74.512025756311	4N_CL	Same
74.5362369361796	4N_CL	Same
27.9943348853133	4N_CL	Same
71.5811195335153	4N_CL	Same
72.0247156621767	4N_CL	Same
30.3552141769167	4N_CL	Same
28.6928496275231	4N_CL	Same
29.3304937062329	SBN_CL	Same
27.3512830897512	SBN_CL	Same
28.5324803933779	SBN_CL	Same
46.1026066280471	SBN_CL	Same
41.9368992271846	SBN_CL	Same
42.6417432107441	SBN_CL	Same
46.7271396379499	SBN_CL	Same
43.4457031935562	SBN_CL	Same
43.1541933255046	SBN_CL	Same
23.3985546414849	SBN_CL	Same
44.7328075184374	SBN_CL	Same
42.785733860738	SBN_CL	Same
42.3173790849648	SBN_CL	Same
25.6054268236149	SBN_CL	Same
27.0741929489598	SBN_CL	Same
106.969254327291	CL	Different
102.089487626523	CL	Different
102.890257922635	CL	Different
83.8529729735314	CL	Different
89.888830179063	CL	Different
75.2983638382182	CL	Different
83.995805784427	CL	Different
90.2236780511706	CL	Different
75.5396713433694	CL	Different
107.282254411456	CL	Different
81.7841366594177	CL	Different
87.2413924406158	CL	Different
74.8142927880786	CL	Different
103.437841081614	CL	Different
101.92914593548	CL	Different
96.6815582576601	CL	Different
93.3716234881173	CL	Different
102.467245482083	CL	Different
90.07406153837	CL	Different
89.0780455340821	CL	Different
90.7643340080715	CL	Different
82.2825741970584	CL	Different
82.0424573815589	CL	Different
85.8313270537866	CL	Different
83.1776346536637	CL	Different
81.5343811919291	CL	Different
83.127968432635	CL	Different
90.8871711045001	CL	Different
88.2173268567145	CL	Different
95.7193687434582	CL	Different
85.8149757800377	CL	Different
84.2419727605956	CL	Different
85.598409987017	CL	Different
78.9239744018108	CL	Different
86.2444904163433	CL	Different
69.7646319506191	CL	Different
101.233008055496	CL	Different
98.9189624285067	CL	Different
99.5330904231744	CL	Different
77.9355441932106	CL	Different
85.521277234178	CL	Different
68.4032068669937	CL	Different
99.979571070264	CL	Different
97.6793318674332	CL	Different
98.333709159414	CL	Different
77.2234267595023	CL	Different
84.5304133859165	CL	Different
68.7247209436243	CL	Different
98.7963696159055	CL	Different
96.1871835238011	CL	Different
97.1300917296347	CL	Different
92.5883088633675	CL	Different
87.324710713513	CL	Different
101.688202616013	CL	Different
75.5756983231537	CL	Different
77.3703647886808	CL	Different
77.5645746513581	CL	Different
93.6674014222527	CL	Different
88.1162928358533	CL	Different
102.537838095131	CL	Different
77.1059380900879	CL	Different
77.6637607934025	CL	Different
78.388363135397	CL	Different
57.5274501760434	CL	Different
56.9545262512542	CL	Different
63.7632499931667	CL	Different
44.7498350129893	CL	Different
43.855018632489	CL	Different
47.0402794015319	CL	Different
57.0623998741997	CL	Different
56.8261571761127	CL	Different
63.775616007372	CL	Different
43.7152595167607	CL	Different
42.8021568418039	CL	Different
44.0184868592719	CL	Different
61.1399346830857	CL	Different
58.5630267699884	CL	Different
67.9444623808012	CL	Different
43.5578296988815	CL	Different
42.1730478543141	CL	Different
45.1855525650872	CL	Different
75.4532322634653	CL	Different
77.484635830594	CL	Different
72.4684024783211	CL	Different
85.9668837151961	CL	Different
84.6577511349152	CL	Different
85.6492442417348	CL	Different
74.5164172952051	CL	Different
77.3407197510693	CL	Different
71.2340037539949	CL	Different
87.104973506703	CL	Different
85.265223381795	CL	Different
85.9388195742276	CL	Different
75.382872760044	CL	Different
77.7142234267046	CL	Different
72.5451143882333	CL	Different
86.0049419667224	CL	Different
84.4659604224992	CL	Different
85.4262339421374	CL	Different
78.6447691331567	CL	Different
85.5076035749409	CL	Different
69.1807398586258	CL	Different
99.4113299719302	CL	Different
97.9880141802732	CL	Different
97.8316360227499	CL	Different
98.0002572280387	CL	Different
100.561304779478	CL	Different
94.8674397283353	CL	Different
112.491202959773	CL	Different
111.407274934592	CL	Different
111.887915132901	CL	Different
97.6688374202127	CL	Different
100.455292018584	CL	Different
95.150607312536	CL	Different
110.931863799105	CL	Different
110.347510196085	CL	Different
110.851897079941	CL	Different
96.779346939831	CL	Different
99.1273528123004	CL	Different
93.9261220530703	CL	Different
110.246911914203	CL	Different
109.450125063853	CL	Different
109.759971971205	CL	Different
79.3511046055429	CL	Different
86.3307471033195	CL	Different
70.2071060517689	CL	Different
100.851701024954	CL	Different
99.3318082661854	CL	Different
98.8092730992487	CL	Different
79.442085943166	CL	Different
86.3834588757799	CL	Different
70.7033373380095	CL	Different
99.902936907833	CL	Different
98.3507215841017	CL	Different
98.4424281694772	CL	Different
74.6258196537105	CL	Different
74.3854999474345	CL	Different
76.934326106956	CL	Different
79.2389400718936	CL	Different
78.7618928028293	CL	Different
79.8762134703999	CL	Different
71.5614678530641	CL	Different
72.2968461842788	CL	Different
72.3696099132648	CL	Different
81.5534704046298	CL	Different
80.7328412886076	CL	Different
80.764669348017	CL	Different
72.1552253844908	CL	Different
71.8158112163828	CL	Different
73.9384138444374	CL	Different
78.7480064175346	CL	Different
77.7155976519785	CL	Different
78.8466666586426	CL	Different
72.4580174527023	CL	Different
74.5676690510318	CL	Different
71.4467883562102	CL	Different
75.4742951974966	CL	Different
74.3339533218361	CL	Different
75.2740612444858	CL	Different
71.5550931809604	CL	Different
74.3392992234676	CL	Different
70.5410238588963	CL	Different
75.9644688159202	CL	Different
74.7669739818112	CL	Different
75.7530478061748	CL	Different
74.52763317838	CL	Different
76.3679309224087	CL	Different
74.2121432861528	CL	Different
75.758012512035	CL	Different
74.8393080781392	CL	Different
75.7310931678675	CL	Different
85.6816923578997	CL	Different
84.5831824866484	CL	Different
88.203420365411	CL	Different
84.2738850273569	CL	Different
84.3016491949663	CL	Different
85.1537167996811	CL	Different
85.8870384414854	CL	Different
85.4010539413515	CL	Different
87.9062887012164	CL	Different
84.8303624335774	CL	Different
85.3174751459199	CL	Different
85.648456268007	CL	Different
87.1373863234586	CL	Different
85.5366125992459	CL	Different
89.5649393268419	CL	Different
84.7500810952457	CL	Different
85.1372734041907	CL	Different
85.9666367275662	CL	Different
81.8536361622198	CL	Different
80.5678572489682	CL	Different
83.175129028305	CL	Different
81.7636756604751	CL	Different
81.8767255327289	CL	Different
82.0148881558972	CL	Different
112.574729957126	CL	Different
110.273381439518	CL	Different
114.724474496025	CL	Different
113.832532963029	CL	Different
113.340027880526	CL	Different
113.922714333045	CL	Different
98.9524698451586	CL	Different
100.533281237976	CL	Different
97.4598106016247	CL	Different
110.668807469754	CL	Different
109.830116029774	CL	Different
110.564160860626	CL	Different
100.859557862774	CL	Different
101.429637927341	CL	Different
98.7726763835604	CL	Different
112.094312232917	CL	Different
111.300195531289	CL	Different
111.927377003093	CL	Different
80.2072307059344	CL	Different
79.7989128966048	CL	Different
81.4799954686015	CL	Different
82.8863208450157	CL	Different
82.7281415801109	CL	Different
83.2462414824948	CL	Different
82.1187126742352	CL	Different
81.7843889979524	CL	Different
83.8118493061482	CL	Different
82.5679265683587	CL	Different
82.5544052482738	CL	Different
82.7517189810908	CL	Different
57.1349873079208	SB_4N	Different
53.8842584970981	SB_4N	Different
54.2305278788172	SB_4N	Different
75.3015356584125	SB_4N	Different
74.9243337468697	SB_4N	Different
100.579402572482	SB_4N	Different
75.7856706043833	SB_4N	Different
74.7447739224774	SB_4N	Different
100.405561955923	SB_4N	Different
67.194792387573	SB_4N	Different
71.9348114090349	SB_4N	Different
71.5976713665324	SB_4N	Different
95.0032204165121	SB_4N	Different
64.3485796568897	SB_4N	Different
65.4601411162639	SB_4N	Different
100.370410099283	SB_4N	Different
98.5858435669619	SB_4N	Different
96.8251155730328	SB_4N	Different
101.364138591929	SB_4N	Different
100.873641679861	SB_4N	Different
99.4816864924746	SB_4N	Different
88.6404452891328	SB_4N	Different
85.9145059474357	SB_4N	Different
91.6552117172166	SB_4N	Different
86.7998547047824	SB_4N	Different
86.5670872817632	SB_4N	Different
85.7938262286239	SB_4N	Different
95.6831863199765	SB_4N	Different
94.287570919565	SB_4N	Different
95.0884800165052	SB_4N	Different
96.30667973489	SB_4N	Different
96.2598771447362	SB_4N	Different
94.6025754678911	SB_4N	Different
104.873642532457	SB_4N	Different
104.177115511769	SB_4N	Different
127.468436570461	SB_4N	Different
97.4529899234743	SB_4N	Different
98.3040014697678	SB_4N	Different
98.1673959932514	SB_4N	Different
103.790902288007	SB_4N	Different
103.181004615169	SB_4N	Different
126.649000293887	SB_4N	Different
96.3125737072542	SB_4N	Different
97.4144358523894	SB_4N	Different
97.1123154080724	SB_4N	Different
103.911520928194	SB_4N	Different
103.447761039116	SB_4N	Different
125.890689609595	SB_4N	Different
97.0337453586041	SB_4N	Different
97.946431403081	SB_4N	Different
97.3918971720107	SB_4N	Different
104.492554922918	SB_4N	Different
103.532912466668	SB_4N	Different
93.362965557497	SB_4N	Different
107.809584978986	SB_4N	Different
106.969403542755	SB_4N	Different
105.654170818669	SB_4N	Different
105.151490360438	SB_4N	Different
103.769900005855	SB_4N	Different
93.6691245879326	SB_4N	Different
108.544316491853	SB_4N	Different
108.063847964191	SB_4N	Different
106.217404546655	SB_4N	Different
106.163962663497	SB_4N	Different
104.55885779181	SB_4N	Different
109.277815770757	SB_4N	Different
104.598557484249	SB_4N	Different
103.145074357243	SB_4N	Different
102.730541343738	SB_4N	Different
107.241755127571	SB_4N	Different
105.867970782908	SB_4N	Different
109.791081867627	SB_4N	Different
106.037268315095	SB_4N	Different
104.598795014053	SB_4N	Different
103.858527011831	SB_4N	Different
107.922340078235	SB_4N	Different
107.031203596927	SB_4N	Different
108.690229995879	SB_4N	Different
107.402750999856	SB_4N	Different
106.068870974446	SB_4N	Different
105.188415158679	SB_4N	Different
98.7726763835604	SB_4N	Different
97.4598106016247	SB_4N	Different
114.724474496025	SB_4N	Different
94.8674397283353	SB_4N	Different
95.150607312536	SB_4N	Different
93.9261220530703	SB_4N	Different
101.429637927341	SB_4N	Different
100.533281237976	SB_4N	Different
110.273381439518	SB_4N	Different
100.561304779478	SB_4N	Different
100.455292018584	SB_4N	Different
99.1273528123004	SB_4N	Different
100.859557862774	SB_4N	Different
98.9524698451586	SB_4N	Different
112.574729957126	SB_4N	Different
98.0002572280387	SB_4N	Different
97.6688374202127	SB_4N	Different
96.779346939831	SB_4N	Different
112.094312232917	SB_4N	Different
110.668807469754	SB_4N	Different
113.832532963029	SB_4N	Different
112.491202959773	SB_4N	Different
110.931863799105	SB_4N	Different
110.246911914203	SB_4N	Different
111.300195531289	SB_4N	Different
109.830116029774	SB_4N	Different
113.340027880526	SB_4N	Different
111.407274934592	SB_4N	Different
110.347510196085	SB_4N	Different
109.450125063853	SB_4N	Different
111.927377003093	SB_4N	Different
110.564160860626	SB_4N	Different
113.922714333045	SB_4N	Different
111.887915132901	SB_4N	Different
110.851897079941	SB_4N	Different
109.759971971205	SB_4N	Different
87.4241205717478	SB_4N	Different
86.0969614953964	SB_4N	Different
101.650639172037	SB_4N	Different
82.4350534508267	SB_4N	Different
82.8631779451625	SB_4N	Different
81.171169185512	SB_4N	Different
87.4562645677036	SB_4N	Different
86.6310552207261	SB_4N	Different
102.506103307313	SB_4N	Different
82.6018472489145	SB_4N	Different
83.2426277595129	SB_4N	Different
81.5083938772303	SB_4N	Different
87.5327464665537	SB_4N	Different
86.8865947876106	SB_4N	Different
101.424441357314	SB_4N	Different
83.5307715822952	SB_4N	Different
83.4276791423589	SB_4N	Different
82.889975724029	SB_4N	Different
92.3625908697485	SB_4N	Different
91.0644486698183	SB_4N	Different
114.840714729378	SB_4N	Different
83.5592496589016	SB_4N	Different
84.5834403840488	SB_4N	Different
83.8915060388873	SB_4N	Different
91.995918397523	SB_4N	Different
90.9163863180473	SB_4N	Different
114.889494844884	SB_4N	Different
83.1914883765765	SB_4N	Different
84.4905606558659	SB_4N	Different
83.4543513036653	SB_4N	Different
91.3842867083874	SB_4N	Different
90.664067250275	SB_4N	Different
113.814357188517	SB_4N	Different
83.2147198905541	SB_4N	Different
83.8571869347338	SB_4N	Different
83.384128408558	SB_4N	Different
87.5252682810022	SB_4N	Different
86.0689354537879	SB_4N	Different
92.2033252009102	SB_4N	Different
85.1215792787809	SB_4N	Different
85.4157397055098	SB_4N	Different
83.3311661734193	SB_4N	Different
83.953237441161	SB_4N	Different
83.0328176511531	SB_4N	Different
92.6662872413739	SB_4N	Different
80.9102521852368	SB_4N	Different
80.7745339018292	SB_4N	Different
78.9617655124745	SB_4N	Different
85.648179953085	SB_4N	Different
84.9829822707424	SB_4N	Different
92.4493936900633	SB_4N	Different
83.7459066017678	SB_4N	Different
83.846227213522	SB_4N	Different
82.2166575679335	SB_4N	Different
91.2190631164779	SB_4N	Different
90.8152388533064	SB_4N	Different
103.011271621463	SB_4N	Different
87.9360872092966	SB_4N	Different
87.5516269162966	SB_4N	Different
86.7627645899042	SB_4N	Different
90.7347361038907	SB_4N	Different
89.4746525126031	SB_4N	Different
102.537308660977	SB_4N	Different
86.0533651088019	SB_4N	Different
85.9203997138974	SB_4N	Different
85.2197169551139	SB_4N	Different
91.769178195808	SB_4N	Different
90.9383802080828	SB_4N	Different
102.024290630063	SB_4N	Different
87.7333195027534	SB_4N	Different
87.182642292254	SB_4N	Different
86.5212861703068	SB_4N	Different
90.7418303698231	SB_4N	Different
89.6532793710089	SB_4N	Different
94.5216287151601	SB_4N	Different
88.3807038734571	SB_4N	Different
88.0269441932985	SB_4N	Different
86.7706500613993	SB_4N	Different
90.9182020848399	SB_4N	Different
90.084806381006	SB_4N	Different
94.8876566126087	SB_4N	Different
88.4117778838242	SB_4N	Different
87.8517727143608	SB_4N	Different
86.299182860253	SB_4N	Different
91.6960281482887	SB_4N	Different
90.5566493974407	SB_4N	Different
93.462480601878	SB_4N	Different
90.1346209501792	SB_4N	Different
89.4271852310506	SB_4N	Different
87.7540392287469	SB_4N	Different
88.4887715592575	SB_4N	Different
87.436661113984	SB_4N	Different
94.4060475554306	SB_4N	Different
85.6938737735394	SB_4N	Different
85.1535255024858	SB_4N	Different
84.0238328673389	SB_4N	Different
88.0359950024322	SB_4N	Different
86.5317393110012	SB_4N	Different
95.2677631253844	SB_4N	Different
84.7234331715141	SB_4N	Different
84.0985297464233	SB_4N	Different
82.7852945242388	SB_4N	Different
90.0245455798408	SB_4N	Different
88.6451207180835	SB_4N	Different
95.328525549001	SB_4N	Different
86.9691339307691	SB_4N	Different
86.4174734360957	SB_4N	Different
84.675851678527	SB_4N	Different
90.2715583899318	4N	Different
98.332740634381	4N	Different
95.6905219924688	4N	Different
105.275211445814	4N	Different
115.692940159263	4N	Different
117.471557524345	4N	Different
104.290733952321	4N	Different
115.209237648958	4N	Different
116.673104149083	4N	Different
56.7038723548333	4N	Different
104.182746210957	4N	Different
114.36514894085	4N	Different
115.905607847726	4N	Different
57.9522542676808	4N	Different
57.4431951221843	4N	Different
105.492845003389	4N	Different
97.0710558248108	4N	Different
96.4666037979393	4N	Different
127.090964242786	4N	Different
126.934862668951	4N	Different
122.115737244134	4N	Different
106.298518976354	4N	Different
97.8386049166969	4N	Different
97.1536634322978	4N	Different
128.422399713293	4N	Different
128.217873939049	4N	Different
123.201486211069	4N	Different
108.799425771533	4N	Different
107.577298982267	4N	Different
107.695078601964	4N	Different
101.187457747211	4N	Different
100.896152477741	4N	Different
97.1325786460381	4N	Different
109.602012529667	4N	Different
108.668175941671	4N	Different
108.405291774503	4N	Different
102.464402837683	4N	Different
102.160989595698	4N	Different
98.5877836692134	4N	Different
110.024639721629	4N	Different
108.140611371783	4N	Different
108.161868997685	4N	Different
105.626341871532	4N	Different
105.337968147428	4N	Different
101.435027320539	4N	Different
99.7383756982149	4N	Different
107.445877621983	4N	Different
108.191066351823	4N	Different
75.2983638382182	4N	Different
75.5396713433694	4N	Different
74.8142927880786	4N	Different
102.890257922635	4N	Different
106.571918530803	4N	Different
106.220296026047	4N	Different
89.888830179063	4N	Different
90.2236780511706	4N	Different
87.2413924406158	4N	Different
102.089487626523	4N	Different
106.969254327291	4N	Different
107.383156573109	4N	Different
83.8529729735314	4N	Different
83.995805784427	4N	Different
81.7841366594177	4N	Different
113.664812685528	4N	Different
112.366039914668	4N	Different
111.796438996934	4N	Different
107.076424269964	4N	Different
107.282254411456	4N	Different
103.437841081614	4N	Different
113.25813867824	4N	Different
111.68945374355	4N	Different
110.98225098635	4N	Different
105.855535607532	4N	Different
105.372606052313	4N	Different
101.92914593548	4N	Different
113.373814813287	4N	Different
112.579636050574	4N	Different
112.822190830306	4N	Different
106.640830365439	4N	Different
106.335258354972	4N	Different
102.317481933839	4N	Different
93.1329944340906	4N	Different
97.5341836957261	4N	Different
98.7838814786943	4N	Different
87.9097765235153	4N	Different
87.6676841695021	4N	Different
86.9038449185647	4N	Different
93.1744596496143	4N	Different
98.1039631025081	4N	Different
99.7854756455964	4N	Different
86.3968725136053	4N	Different
86.3380846305812	4N	Different
85.8651601943006	4N	Different
93.5808402754581	4N	Different
98.0593582215705	4N	Different
99.2780613718625	4N	Different
89.2592881106759	4N	Different
89.456783086024	4N	Different
88.0534112150759	4N	Different
95.5951653177083	4N	Different
105.130725894436	4N	Different
107.398522990635	4N	Different
73.3388325657741	4N	Different
73.3178719844537	4N	Different
75.3577381436312	4N	Different
53.0505022866654	4N	Different
59.6690719409017	4N	Different
62.2233073168764	4N	Different
67.0319116597415	4N	Different
67.194792387573	4N	Different
64.3485796568897	4N	Different
52.1345435625258	4N	Different
59.1552411942487	4N	Different
60.95959991534	4N	Different
68.3645864098852	4N	Different
68.222753752063	4N	Different
65.4601411162639	4N	Different
51.6314442909678	4N	Different
57.3132857824267	4N	Different
60.5668040074747	4N	Different
68.0869326764451	4N	Different
68.2242546453912	4N	Different
65.4003492344887	4N	Different
95.4774915030325	4N	Different
105.51961789289	4N	Different
108.008587858207	4N	Different
73.3900377562357	4N	Different
73.2295492026175	4N	Different
74.8767881819793	4N	Different
95.1373215846843	4N	Different
104.201716673922	4N	Different
106.451909172481	4N	Different
74.1324269357271	4N	Different
74.1332398670414	4N	Different
75.7629977624145	4N	Different
93.3313366619489	4N	Different
93.0194120928646	4N	Different
93.7566688106914	4N	Different
100.229989079189	4N	Different
99.9152376732574	4N	Different
97.4940525607641	4N	Different
90.2545495358709	4N	Different
92.5036748223737	4N	Different
93.0991857204974	4N	Different
95.2273968891723	4N	Different
95.0072809681662	4N	Different
92.5929456945736	4N	Different
92.4814511218377	4N	Different
92.7824915350412	4N	Different
93.1743745021762	4N	Different
98.2300344932678	4N	Different
97.9358904501071	4N	Different
95.7661599012595	4N	Different
97.0297121189693	4N	Different
100.70371610665	4N	Different
101.67964155895	4N	Different
94.8684751620126	4N	Different
94.8095225536673	4N	Different
93.1310181440498	4N	Different
96.7681769985115	4N	Different
100.112419586128	4N	Different
101.187104181078	4N	Different
92.6947289947624	4N	Different
92.4124614276314	4N	Different
90.8655409920869	4N	Different
97.1218741885182	4N	Different
99.5624851707639	4N	Different
100.656704461945	4N	Different
95.7631074343727	4N	Different
95.600520730567	4N	Different
93.8395612639273	4N	Different
97.4883982492729	4N	Different
96.8471743481292	4N	Different
97.0020188997396	4N	Different
106.220451174253	4N	Different
106.423357485721	4N	Different
103.806623684317	4N	Different
97.9642814337208	4N	Different
96.4075321630913	4N	Different
96.3359646850168	4N	Different
106.348898729778	4N	Different
106.17849750617	4N	Different
103.934707731417	4N	Different
97.7409493518563	4N	Different
95.6392118768278	4N	Different
96.1047115126703	4N	Different
108.673609522648	4N	Different
108.53272528932	4N	Different
105.734366942652	4N	Different
94.4745622154557	4N	Different
95.0800465432255	4N	Different
95.6841871761014	4N	Different
101.46244539144	4N	Different
101.438349475748	4N	Different
98.7152887924521	4N	Different
67.5974474300921	4N	Different
60.6245099615038	4N	Different
58.4052522012143	4N	Different
100.579402572482	4N	Different
100.405561955923	4N	Different
95.0032204165121	4N	Different
54.2305278788172	4N	Different
57.5749235254826	4N	Different
58.8552051212711	4N	Different
74.9243337468697	4N	Different
74.7447739224774	4N	Different
71.5976713665324	4N	Different
53.8842584970981	4N	Different
57.1349873079208	4N	Different
58.8752132025342	4N	Different
75.3015356584125	4N	Different
75.7856706043833	4N	Different
71.9348114090349	4N	Different
93.723181073601	4N	Different
94.5892283336257	4N	Different
95.60193345288	4N	Different
99.7184516695177	4N	Different
99.5924441509513	4N	Different
97.4163541223533	4N	Different
96.4986477012903	4N	Different
96.764649670415	4N	Different
97.2512818681668	4N	Different
103.013732061244	4N	Different
102.853841773637	4N	Different
100.504402611271	4N	Different
95.6905219924688	4N_C3	Different
98.332740634381	4N_C3	Different
90.2715583899318	4N_C3	Different
110.267524107534	4N_C3	Different
98.277530962696	4N_C3	Different
117.470249871676	4N_C3	Different
109.997787421234	4N_C3	Different
97.9007454523566	4N_C3	Different
117.432699065689	4N_C3	Different
58.4172249528557	4N_C3	Different
106.011992221079	4N_C3	Different
94.5857224721223	4N_C3	Different
113.47619393366	4N_C3	Different
60.9550277028095	4N_C3	Different
59.895929910513	4N_C3	Different
78.007719874074	4N_C3	Different
79.6780308335621	4N_C3	Different
76.0744916461131	4N_C3	Different
131.951440893008	4N_C3	Different
131.223849196173	4N_C3	Different
129.549916282536	4N_C3	Different
75.6749049654399	4N_C3	Different
78.5072890794746	4N_C3	Different
74.1726718632641	4N_C3	Different
133.008497000992	4N_C3	Different
132.077725223824	4N_C3	Different
130.63903605468	4N_C3	Different
78.3408293099823	4N_C3	Different
74.7507527157469	4N_C3	Different
83.3906865183653	4N_C3	Different
96.822386188372	4N_C3	Different
95.892121699104	4N_C3	Different
94.2863993014688	4N_C3	Different
77.7145284665767	4N_C3	Different
74.057518955345	4N_C3	Different
81.9005126872126	4N_C3	Different
97.2262562504722	4N_C3	Different
95.9833190207629	4N_C3	Different
94.6945295978399	4N_C3	Different
75.9988044690091	4N_C3	Different
74.5874214208359	4N_C3	Different
80.0919508021995	4N_C3	Different
100.476717513386	4N_C3	Different
99.3895086744711	4N_C3	Different
98.0119345544211	4N_C3	Different
95.7193687434582	4N_C3	Different
85.8313270537866	4N_C3	Different
102.467245482083	4N_C3	Different
69.7646319506191	4N_C3	Different
68.4032068669937	4N_C3	Different
68.7247209436243	4N_C3	Different
88.2173268567145	4N_C3	Different
82.0424573815589	4N_C3	Different
93.3716234881173	4N_C3	Different
86.2444904163433	4N_C3	Different
85.521277234178	4N_C3	Different
84.5304133859165	4N_C3	Different
90.8871711045001	4N_C3	Different
82.2825741970584	4N_C3	Different
96.6815582576601	4N_C3	Different
78.9239744018108	4N_C3	Different
77.9355441932106	4N_C3	Different
77.2234267595023	4N_C3	Different
85.8149757800377	4N_C3	Different
83.1776346536637	4N_C3	Different
90.07406153837	4N_C3	Different
101.233008055496	4N_C3	Different
99.979571070264	4N_C3	Different
98.7963696159055	4N_C3	Different
84.2419727605956	4N_C3	Different
81.5343811919291	4N_C3	Different
89.0780455340821	4N_C3	Different
98.9189624285067	4N_C3	Different
97.6793318674332	4N_C3	Different
96.1871835238011	4N_C3	Different
85.598409987017	4N_C3	Different
83.127968432635	4N_C3	Different
90.7643340080715	4N_C3	Different
99.5330904231744	4N_C3	Different
98.333709159414	4N_C3	Different
97.1300917296347	4N_C3	Different
83.6148729370039	4N_C3	Different
74.7354632441487	4N_C3	Different
90.6437299419111	4N_C3	Different
86.9583696081031	4N_C3	Different
85.4795214962365	4N_C3	Different
86.3106830511977	4N_C3	Different
84.0542538995816	4N_C3	Different
75.43674262643	4N_C3	Different
91.5791789348845	4N_C3	Different
84.6324788243105	4N_C3	Different
83.4692376085175	4N_C3	Different
84.2977886511044	4N_C3	Different
82.5052458903294	4N_C3	Different
74.7771635387944	4N_C3	Different
89.9455842966819	4N_C3	Different
88.2519360894831	4N_C3	Different
87.0781629887143	4N_C3	Different
87.7741776473534	4N_C3	Different
105.035841783302	4N_C3	Different
93.4972307113361	4N_C3	Different
113.090773702828	4N_C3	Different
70.9110584580742	4N_C3	Different
69.545939995074	4N_C3	Different
71.5254561273926	4N_C3	Different
96.30667973489	4N_C3	Different
86.7998547047824	4N_C3	Different
101.364138591929	4N_C3	Different
97.4529899234743	4N_C3	Different
96.3125737072542	4N_C3	Different
97.0337453586041	4N_C3	Different
96.2598771447362	4N_C3	Different
86.5670872817632	4N_C3	Different
100.873641679861	4N_C3	Different
98.3040014697678	4N_C3	Different
97.4144358523894	4N_C3	Different
97.946431403081	4N_C3	Different
94.6025754678911	4N_C3	Different
85.7938262286239	4N_C3	Different
99.4816864924746	4N_C3	Different
98.1673959932514	4N_C3	Different
97.1123154080724	4N_C3	Different
97.3918971720107	4N_C3	Different
106.322741039774	4N_C3	Different
94.4152563944403	4N_C3	Different
114.059510826464	4N_C3	Different
70.9917004621262	4N_C3	Different
69.9084417329879	4N_C3	Different
71.4786720467849	4N_C3	Different
105.129127204643	4N_C3	Different
93.6657968057391	4N_C3	Different
113.34743911253	4N_C3	Different
72.4283412466841	4N_C3	Different
70.9616143219372	4N_C3	Different
72.9668126755415	4N_C3	Different
67.2873758152775	4N_C3	Different
61.7160827183114	4N_C3	Different
72.912565682716	4N_C3	Different
102.816811069271	4N_C3	Different
101.582184282597	4N_C3	Different
101.536350847881	4N_C3	Different
70.8633590548298	4N_C3	Different
63.9710208736076	4N_C3	Different
76.2515460735413	4N_C3	Different
97.8251744057927	4N_C3	Different
96.5017356399536	4N_C3	Different
96.4826538729882	4N_C3	Different
69.5419055088626	4N_C3	Different
62.729733178296	4N_C3	Different
73.8052569502294	4N_C3	Different
99.9551617250354	4N_C3	Different
98.6707357214284	4N_C3	Different
98.4615161651069	4N_C3	Different
75.1406409110542	4N_C3	Different
67.1195448025247	4N_C3	Different
81.7240750986263	4N_C3	Different
91.2750440344063	4N_C3	Different
89.6107226639177	4N_C3	Different
89.876289734402	4N_C3	Different
75.1399426395365	4N_C3	Different
66.3481581003853	4N_C3	Different
82.5292147475335	4N_C3	Different
88.7277238133072	4N_C3	Different
86.9572664269637	4N_C3	Different
87.9219888598015	4N_C3	Different
76.5835294684078	4N_C3	Different
67.451837049696	4N_C3	Different
82.2958391655822	4N_C3	Different
92.8303052757121	4N_C3	Different
91.3432019679784	4N_C3	Different
91.7700061603724	4N_C3	Different
75.2281020441631	4N_C3	Different
70.2007341327823	4N_C3	Different
77.7571533137842	4N_C3	Different
109.449567156858	4N_C3	Different
108.157688011964	4N_C3	Different
107.781985896041	4N_C3	Different
75.5906098905361	4N_C3	Different
70.9063526042294	4N_C3	Different
78.3161642429389	4N_C3	Different
109.485989380303	4N_C3	Different
108.456339253328	4N_C3	Different
107.952642998527	4N_C3	Different
75.8249640317246	4N_C3	Different
71.3030585393213	4N_C3	Different
77.8263679276002	4N_C3	Different
112.434066037259	4N_C3	Different
111.247823393373	4N_C3	Different
110.67773326152	4N_C3	Different
74.3252837044803	4N_C3	Different
68.9287670652771	4N_C3	Different
79.2428373008952	4N_C3	Different
103.477905316467	4N_C3	Different
102.346905972518	4N_C3	Different
102.06648802623	4N_C3	Different
95.0884800165052	4N_C3	Different
91.6552117172166	4N_C3	Different
96.8251155730328	4N_C3	Different
127.468436570461	4N_C3	Different
126.649000293887	4N_C3	Different
125.890689609595	4N_C3	Different
94.287570919565	4N_C3	Different
85.9145059474357	4N_C3	Different
98.5858435669619	4N_C3	Different
104.177115511769	4N_C3	Different
103.181004615169	4N_C3	Different
103.447761039116	4N_C3	Different
95.6831863199765	4N_C3	Different
88.6404452891328	4N_C3	Different
100.370410099283	4N_C3	Different
104.873642532457	4N_C3	Different
103.790902288007	4N_C3	Different
103.911520928194	4N_C3	Different
74.4015272707405	4N_C3	Different
68.3397786296387	4N_C3	Different
79.6226350591783	4N_C3	Different
101.534640634235	4N_C3	Different
100.266136984284	4N_C3	Different
99.9985314996317	4N_C3	Different
75.0883054165335	4N_C3	Different
69.4951650407521	4N_C3	Different
79.3056611420034	4N_C3	Different
104.661720762125	4N_C3	Different
103.562495593493	4N_C3	Different
103.090257590353	4N_C3	Different
96.8471743481292	SB	Different
97.4883982492729	SB	Different
97.9642814337208	SB	Different
106.220451174253	SB	Different
106.348898729778	SB	Different
108.673609522648	SB	Different
106.423357485721	SB	Different
106.17849750617	SB	Different
108.53272528932	SB	Different
101.438349475748	SB	Different
103.806623684317	SB	Different
103.934707731417	SB	Different
105.734366942652	SB	Different
98.7152887924521	SB	Different
97.4163541223533	SB	Different
77.7571533137842	SB	Different
78.3161642429389	SB	Different
77.8263679276002	SB	Different
79.2428373008952	SB	Different
79.6226350591783	SB	Different
79.3056611420034	SB	Different
70.2007341327823	SB	Different
70.9063526042294	SB	Different
71.3030585393213	SB	Different
68.9287670652771	SB	Different
68.3397786296387	SB	Different
69.4951650407521	SB	Different
75.2281020441631	SB	Different
75.5906098905361	SB	Different
75.8249640317246	SB	Different
74.3252837044803	SB	Different
74.4015272707405	SB	Different
75.0883054165335	SB	Different
109.449567156858	SB	Different
109.485989380303	SB	Different
112.434066037259	SB	Different
103.477905316467	SB	Different
101.534640634235	SB	Different
104.661720762125	SB	Different
108.157688011964	SB	Different
108.456339253328	SB	Different
111.247823393373	SB	Different
102.346905972518	SB	Different
100.266136984284	SB	Different
103.562495593493	SB	Different
107.781985896041	SB	Different
107.952642998527	SB	Different
110.67773326152	SB	Different
102.06648802623	SB	Different
99.9985314996317	SB	Different
103.090257590353	SB	Different
74.2519151282422	SB	Different
74.6634117563258	SB	Different
72.2354509440169	SB	Different
75.9108950653274	SB	Different
78.268914091911	SB	Different
76.9860476556759	SB	Different
75.0085956066462	SB	Different
75.6666410221531	SB	Different
72.7369724989527	SB	Different
76.1573212631711	SB	Different
78.9795582967842	SB	Different
78.2466578320635	SB	Different
75.5567690823505	SB	Different
75.7054504070505	SB	Different
76.1314630356861	SB	Different
73.4789829121573	SB	Different
74.5494066890176	SB	Different
74.6411497931113	SB	Different
75.0366751546392	SB	Different
75.1378876009421	SB	Different
75.4783563367686	SB	Different
73.1876194926073	SB	Different
74.6427056064642	SB	Different
74.368676837952	SB	Different
76.3936540546484	SB	Different
77.0848151648745	SB	Different
76.3780469602815	SB	Different
75.4089460783156	SB	Different
76.1200486297659	SB	Different
76.4773475609035	SB	Different
88.203420365411	SB	Different
87.9062887012164	SB	Different
89.5649393268419	SB	Different
83.175129028305	SB	Different
81.4799954686015	SB	Different
83.8118493061482	SB	Different
84.5831824866484	SB	Different
85.4010539413515	SB	Different
85.5366125992459	SB	Different
80.5678572489682	SB	Different
79.7989128966048	SB	Different
81.7843889979524	SB	Different
85.6816923578997	SB	Different
85.8870384414854	SB	Different
87.1373863234586	SB	Different
81.8536361622198	SB	Different
80.2072307059344	SB	Different
82.1187126742352	SB	Different
84.2738850273569	SB	Different
84.8303624335774	SB	Different
84.7500810952457	SB	Different
81.7636756604751	SB	Different
82.8863208450157	SB	Different
82.5679265683587	SB	Different
84.3016491949663	SB	Different
85.3174751459199	SB	Different
85.1372734041907	SB	Different
81.8767255327289	SB	Different
82.7281415801109	SB	Different
82.5544052482738	SB	Different
85.1537167996811	SB	Different
85.648456268007	SB	Different
85.9666367275662	SB	Different
82.0148881558972	SB	Different
83.2462414824948	SB	Different
82.7517189810908	SB	Different
50.6199008713268	SB	Different
51.089659542507	SB	Different
53.7370180345153	SB	Different
44.8323249611437	SB	Different
42.7443408552997	SB	Different
44.6487814435865	SB	Different
54.7148878943242	SB	Different
53.8224033967197	SB	Different
57.3458600597177	SB	Different
48.04286898003	SB	Different
45.7736516586213	SB	Different
47.0951860056686	SB	Different
50.88640906825	SB	Different
51.4165427741357	SB	Different
54.2109245565485	SB	Different
45.032399420425	SB	Different
43.7536210698607	SB	Different
46.1948349263857	SB	Different
79.5120169859831	SB	Different
79.3604669694851	SB	Different
82.9826806547356	SB	Different
72.0883063765651	SB	Different
69.501130862095	SB	Different
72.486586958451	SB	Different
88.3807038734571	SB	Different
88.4117778838242	SB	Different
90.1346209501792	SB	Different
85.6938737735394	SB	Different
84.7234331715141	SB	Different
86.9691339307691	SB	Different
88.0269441932985	SB	Different
87.8517727143608	SB	Different
89.4271852310506	SB	Different
85.1535255024858	SB	Different
84.0985297464233	SB	Different
86.4174734360957	SB	Different
86.7706500613993	SB	Different
86.299182860253	SB	Different
87.7540392287469	SB	Different
84.0238328673389	SB	Different
82.7852945242388	SB	Different
84.675851678527	SB	Different
80.6032364798514	SB	Different
80.7469302610564	SB	Different
84.0943092788536	SB	Different
73.4389530705107	SB	Different
71.0124745516006	SB	Different
73.5853193401138	SB	Different
78.1627795226423	SB	Different
78.0165039566398	SB	Different
81.2968397400614	SB	Different
70.4377115560886	SB	Different
67.7926846740636	SB	Different
70.9468963692539	SB	Different
47.2399707002007	SB	Different
47.5499701368247	SB	Different
48.4784143876784	SB	Different
46.6107941135421	SB	Different
45.8097613980229	SB	Different
45.9571534277246	SB	Different
49.04998013233	SB	Different
49.9411542482559	SB	Different
51.4660068691009	SB	Different
47.9981477474263	SB	Different
46.4029794804324	SB	Different
47.3819589161085	SB	Different
49.1399710737252	SB	Different
50.1373824660976	SB	Different
51.1153903296326	SB	Different
48.0706794335496	SB	Different
46.6105195072469	SB	Different
47.4752100063735	SB	Different
53.3492301438981	SB	Different
54.3733230638512	SB	Different
57.0010868578301	SB	Different
49.9262507948987	SB	Different
46.5988714325435	SB	Different
48.708436479097	SB	Different
54.5207012281182	SB	Different
55.3692254394058	SB	Different
58.2381517184338	SB	Different
50.3456290019558	SB	Different
47.1157172084775	SB	Different
49.478808976195	SB	Different
52.3484034517706	SB	Different
52.8977746076276	SB	Different
55.1291676725245	SB	Different
48.9543761030691	SB	Different
45.959207494108	SB	Different
47.4342954934951	SB	Different
94.5216287151601	SB	Different
94.8876566126087	SB	Different
93.462480601878	SB	Different
94.4060475554306	SB	Different
95.2677631253844	SB	Different
95.328525549001	SB	Different
89.6532793710089	SB	Different
90.084806381006	SB	Different
90.5566493974407	SB	Different
87.436661113984	SB	Different
86.5317393110012	SB	Different
88.6451207180835	SB	Different
90.7418303698231	SB	Different
90.9182020848399	SB	Different
91.6960281482887	SB	Different
88.4887715592575	SB	Different
88.0359950024322	SB	Different
90.0245455798408	SB	Different
97.5341836957261	SBN	Different
93.1329944340906	SBN	Different
93.1744596496143	SBN	Different
87.9097765235153	SBN	Different
86.3968725136053	SBN	Different
89.2592881106759	SBN	Different
87.6676841695021	SBN	Different
86.3380846305812	SBN	Different
89.456783086024	SBN	Different
73.3178719844537	SBN	Different
86.9038449185647	SBN	Different
85.8651601943006	SBN	Different
88.0534112150759	SBN	Different
75.3577381436312	SBN	Different
74.8767881819793	SBN	Different
90.6437299419111	SBN	Different
91.5791789348845	SBN	Different
89.9455842966819	SBN	Different
113.090773702828	SBN	Different
114.059510826464	SBN	Different
113.34743911253	SBN	Different
74.7354632441487	SBN	Different
75.43674262643	SBN	Different
74.7771635387944	SBN	Different
93.4972307113361	SBN	Different
94.4152563944403	SBN	Different
93.6657968057391	SBN	Different
83.6148729370039	SBN	Different
84.0542538995816	SBN	Different
82.5052458903294	SBN	Different
105.035841783302	SBN	Different
106.322741039774	SBN	Different
105.129127204643	SBN	Different
86.9583696081031	SBN	Different
84.6324788243105	SBN	Different
88.2519360894831	SBN	Different
70.9110584580742	SBN	Different
70.9917004621262	SBN	Different
72.4283412466841	SBN	Different
85.4795214962365	SBN	Different
83.4692376085175	SBN	Different
87.0781629887143	SBN	Different
69.545939995074	SBN	Different
69.9084417329879	SBN	Different
70.9616143219372	SBN	Different
86.3106830511977	SBN	Different
84.2977886511044	SBN	Different
87.7741776473534	SBN	Different
71.5254561273926	SBN	Different
71.4786720467849	SBN	Different
72.9668126755415	SBN	Different
92.5814909793493	SBN	Different
94.779847207506	SBN	Different
93.1768579782203	SBN	Different
116.531357594071	SBN	Different
117.749387610053	SBN	Different
115.7608718208	SBN	Different
92.5698468118074	SBN	Different
95.0774760329307	SBN	Different
93.3270039501998	SBN	Different
117.689542484416	SBN	Different
118.776780383242	SBN	Different
116.883475066951	SBN	Different
78.6058045915382	SBN	Different
79.7806848498041	SBN	Different
78.9693636222813	SBN	Different
94.8236212981159	SBN	Different
95.9754042676651	SBN	Different
95.2925095486687	SBN	Different
78.3597550123138	SBN	Different
79.8129765078558	SBN	Different
78.6721699756484	SBN	Different
95.3049177271594	SBN	Different
96.4466887198778	SBN	Different
95.5104898620033	SBN	Different
81.5690288612863	SBN	Different
83.0311754649904	SBN	Different
81.1719729280988	SBN	Different
99.3196888405652	SBN	Different
100.514131598716	SBN	Different
99.4838286353753	SBN	Different
72.4684024783211	SBN	Different
71.2340037539949	SBN	Different
72.5451143882333	SBN	Different
69.1807398586258	SBN	Different
70.2071060517689	SBN	Different
70.7033373380095	SBN	Different
77.484635830594	SBN	Different
77.3407197510693	SBN	Different
77.7142234267046	SBN	Different
85.5076035749409	SBN	Different
86.3307471033195	SBN	Different
86.3834588757799	SBN	Different
75.4532322634653	SBN	Different
74.5164172952051	SBN	Different
75.382872760044	SBN	Different
78.6447691331567	SBN	Different
79.3511046055429	SBN	Different
79.442085943166	SBN	Different
85.9668837151961	SBN	Different
87.104973506703	SBN	Different
86.0049419667224	SBN	Different
99.4113299719302	SBN	Different
100.851701024954	SBN	Different
99.902936907833	SBN	Different
84.6577511349152	SBN	Different
85.265223381795	SBN	Different
84.4659604224992	SBN	Different
97.9880141802732	SBN	Different
99.3318082661854	SBN	Different
98.3507215841017	SBN	Different
85.6492442417348	SBN	Different
85.9388195742276	SBN	Different
85.4262339421374	SBN	Different
97.8316360227499	SBN	Different
98.8092730992487	SBN	Different
98.4424281694772	SBN	Different
82.4350534508267	SBN	Different
82.6018472489145	SBN	Different
83.5307715822952	SBN	Different
83.5592496589016	SBN	Different
83.1914883765765	SBN	Different
83.2147198905541	SBN	Different
82.8631779451625	SBN	Different
83.2426277595129	SBN	Different
83.4276791423589	SBN	Different
84.5834403840488	SBN	Different
84.4905606558659	SBN	Different
83.8571869347338	SBN	Different
81.171169185512	SBN	Different
81.5083938772303	SBN	Different
82.889975724029	SBN	Different
83.8915060388873	SBN	Different
83.4543513036653	SBN	Different
83.384128408558	SBN	Different
50.46716177556	SBN	Different
52.8857232149474	SBN	Different
51.2561074852734	SBN	Different
77.5331152766814	SBN	Different
78.8303751678468	SBN	Different
77.089275412375	SBN	Different
48.0918797709714	SBN	Different
49.5006806736144	SBN	Different
49.0735730858637	SBN	Different
70.9478074740646	SBN	Different
71.5449480205177	SBN	Different
70.6393792290528	SBN	Different
50.2886792512249	SBN	Different
52.9774995669359	SBN	Different
50.4116267709561	SBN	Different
75.4279322639897	SBN	Different
76.3478102322067	SBN	Different
75.0348069294246	SBN	Different
43.8825133187314	SBN	Different
44.3182269865418	SBN	Different
44.7433559900043	SBN	Different
64.0236526114091	SBN	Different
64.8692303564042	SBN	Different
63.8130789221221	SBN	Different
43.2772736946985	SBN	Different
44.4350770341383	SBN	Different
44.3158664881063	SBN	Different
61.9881530443999	SBN	Different
63.3759020871437	SBN	Different
61.868168838416	SBN	Different
42.9697703198585	SBN	Different
44.6453096011478	SBN	Different
44.5074422039825	SBN	Different
64.7236551012974	SBN	Different
65.559904614121	SBN	Different
63.6386668859594	SBN	Different
50.6199008713268	SBN	Different
54.7148878943242	SBN	Different
50.88640906825	SBN	Different
79.5120169859831	SBN	Different
80.6032364798514	SBN	Different
78.1627795226423	SBN	Different
51.089659542507	SBN	Different
53.8224033967197	SBN	Different
51.4165427741357	SBN	Different
79.3604669694851	SBN	Different
80.7469302610564	SBN	Different
78.0165039566398	SBN	Different
53.7370180345153	SBN	Different
57.3458600597177	SBN	Different
54.2109245565485	SBN	Different
82.9826806547356	SBN	Different
84.0943092788536	SBN	Different
81.2968397400614	SBN	Different
44.8323249611437	SBN	Different
48.04286898003	SBN	Different
45.032399420425	SBN	Different
72.0883063765651	SBN	Different
73.4389530705107	SBN	Different
70.4377115560886	SBN	Different
101.650639172037	SBN	Different
102.506103307313	SBN	Different
101.424441357314	SBN	Different
114.840714729378	SBN	Different
114.889494844884	SBN	Different
113.814357188517	SBN	Different
86.0969614953964	SBN	Different
86.6310552207261	SBN	Different
86.8865947876106	SBN	Different
91.0644486698183	SBN	Different
90.9163863180473	SBN	Different
90.664067250275	SBN	Different
87.4241205717478	SBN	Different
87.4562645677036	SBN	Different
87.5327464665537	SBN	Different
92.3625908697485	SBN	Different
91.995918397523	SBN	Different
91.3842867083874	SBN	Different
42.7443408552997	SBN	Different
45.7736516586213	SBN	Different
43.7536210698607	SBN	Different
69.501130862095	SBN	Different
71.0124745516006	SBN	Different
67.7926846740636	SBN	Different
44.6487814435865	SBN	Different
47.0951860056686	SBN	Different
46.1948349263857	SBN	Different
72.486586958451	SBN	Different
73.5853193401138	SBN	Different
70.9468963692539	SBN	Different
97.8386049166969	4N_CL	Different
106.298518976354	4N_CL	Different
105.492845003389	4N_CL	Different
128.422399713293	4N_CL	Different
127.090964242786	4N_CL	Different
101.187457747211	4N_CL	Different
128.217873939049	4N_CL	Different
126.934862668951	4N_CL	Different
100.896152477741	4N_CL	Different
102.160989595698	4N_CL	Different
123.201486211069	4N_CL	Different
122.115737244134	4N_CL	Different
97.1325786460381	4N_CL	Different
98.5877836692134	4N_CL	Different
101.435027320539	4N_CL	Different
74.1726718632641	4N_CL	Different
76.0744916461131	4N_CL	Different
83.3906865183653	4N_CL	Different
81.9005126872126	4N_CL	Different
80.0919508021995	4N_CL	Different
78.5072890794746	4N_CL	Different
79.6780308335621	4N_CL	Different
74.7507527157469	4N_CL	Different
74.057518955345	4N_CL	Different
74.5874214208359	4N_CL	Different
75.6749049654399	4N_CL	Different
78.007719874074	4N_CL	Different
78.3408293099823	4N_CL	Different
77.7145284665767	4N_CL	Different
75.9988044690091	4N_CL	Different
133.008497000992	4N_CL	Different
131.951440893008	4N_CL	Different
96.822386188372	4N_CL	Different
97.2262562504722	4N_CL	Different
100.476717513386	4N_CL	Different
132.077725223824	4N_CL	Different
131.223849196173	4N_CL	Different
95.892121699104	4N_CL	Different
95.9833190207629	4N_CL	Different
99.3895086744711	4N_CL	Different
130.63903605468	4N_CL	Different
129.549916282536	4N_CL	Different
94.2863993014688	4N_CL	Different
94.6945295978399	4N_CL	Different
98.0119345544211	4N_CL	Different
102.537838095131	4N_CL	Different
101.688202616013	4N_CL	Different
63.7632499931667	4N_CL	Different
63.775616007372	4N_CL	Different
67.9444623808012	4N_CL	Different
88.1162928358533	4N_CL	Different
87.324710713513	4N_CL	Different
56.9545262512542	4N_CL	Different
56.8261571761127	4N_CL	Different
58.5630267699884	4N_CL	Different
93.6674014222527	4N_CL	Different
92.5883088633675	4N_CL	Different
57.5274501760434	4N_CL	Different
57.0623998741997	4N_CL	Different
61.1399346830857	4N_CL	Different
77.1059380900879	4N_CL	Different
75.5756983231537	4N_CL	Different
44.7498350129893	4N_CL	Different
43.7152595167607	4N_CL	Different
43.5578296988815	4N_CL	Different
77.6637607934025	4N_CL	Different
77.3703647886808	4N_CL	Different
43.855018632489	4N_CL	Different
42.8021568418039	4N_CL	Different
42.1730478543141	4N_CL	Different
78.388363135397	4N_CL	Different
77.5645746513581	4N_CL	Different
47.0402794015319	4N_CL	Different
44.0184868592719	4N_CL	Different
45.1855525650872	4N_CL	Different
92.5698468118074	4N_CL	Different
92.5814909793493	4N_CL	Different
78.6058045915382	4N_CL	Different
78.3597550123138	4N_CL	Different
81.5690288612863	4N_CL	Different
95.0774760329307	4N_CL	Different
94.779847207506	4N_CL	Different
79.7806848498041	4N_CL	Different
79.8129765078558	4N_CL	Different
83.0311754649904	4N_CL	Different
93.3270039501998	4N_CL	Different
93.1768579782203	4N_CL	Different
78.9693636222813	4N_CL	Different
78.6721699756484	4N_CL	Different
81.1719729280988	4N_CL	Different
117.689542484416	4N_CL	Different
116.531357594071	4N_CL	Different
94.8236212981159	4N_CL	Different
95.3049177271594	4N_CL	Different
99.3196888405652	4N_CL	Different
108.544316491853	4N_CL	Different
107.809584978986	4N_CL	Different
104.598557484249	4N_CL	Different
106.037268315095	4N_CL	Different
107.402750999856	4N_CL	Different
108.063847964191	4N_CL	Different
106.969403542755	4N_CL	Different
103.145074357243	4N_CL	Different
104.598795014053	4N_CL	Different
106.068870974446	4N_CL	Different
106.217404546655	4N_CL	Different
105.654170818669	4N_CL	Different
102.730541343738	4N_CL	Different
103.858527011831	4N_CL	Different
105.188415158679	4N_CL	Different
118.776780383242	4N_CL	Different
117.749387610053	4N_CL	Different
95.9754042676651	4N_CL	Different
96.4466887198778	4N_CL	Different
100.514131598716	4N_CL	Different
116.883475066951	4N_CL	Different
115.7608718208	4N_CL	Different
95.2925095486687	4N_CL	Different
95.5104898620033	4N_CL	Different
99.4838286353753	4N_CL	Different
69.7466311364589	4N_CL	Different
70.7040633067763	4N_CL	Different
69.7769442445254	4N_CL	Different
69.2100608596723	4N_CL	Different
70.4511140568356	4N_CL	Different
75.9443085320682	4N_CL	Different
76.4823007045729	4N_CL	Different
71.3938887064723	4N_CL	Different
72.2194989942653	4N_CL	Different
73.7853924163242	4N_CL	Different
71.7395879208934	4N_CL	Different
72.18291678275	4N_CL	Different
69.1559010597481	4N_CL	Different
69.465105092353	4N_CL	Different
70.0177228389366	4N_CL	Different
86.1971558218782	4N_CL	Different
86.8737868179966	4N_CL	Different
69.1069151656985	4N_CL	Different
68.5034000406969	4N_CL	Different
70.9598857698163	4N_CL	Different
88.1390357609285	4N_CL	Different
88.3814155218241	4N_CL	Different
69.0295276429446	4N_CL	Different
69.0663632225257	4N_CL	Different
71.4494222763133	4N_CL	Different
84.462844029899	4N_CL	Different
84.6849149110002	4N_CL	Different
69.4448941216289	4N_CL	Different
69.2676751344165	4N_CL	Different
70.9488248535755	4N_CL	Different
75.0085956066462	4N_CL	Different
74.2519151282422	4N_CL	Different
75.5567690823505	4N_CL	Different
75.0366751546392	4N_CL	Different
76.3936540546484	4N_CL	Different
75.6666410221531	4N_CL	Different
74.6634117563258	4N_CL	Different
75.7054504070505	4N_CL	Different
75.1378876009421	4N_CL	Different
77.0848151648745	4N_CL	Different
72.7369724989527	4N_CL	Different
72.2354509440169	4N_CL	Different
76.1314630356861	4N_CL	Different
75.4783563367686	4N_CL	Different
76.3780469602815	4N_CL	Different
76.1573212631711	4N_CL	Different
75.9108950653274	4N_CL	Different
73.4789829121573	4N_CL	Different
73.1876194926073	4N_CL	Different
75.4089460783156	4N_CL	Different
93.6691245879326	4N_CL	Different
93.362965557497	4N_CL	Different
109.277815770757	4N_CL	Different
109.791081867627	4N_CL	Different
108.690229995879	4N_CL	Different
103.769900005855	4N_CL	Different
103.532912466668	4N_CL	Different
104.55885779181	4N_CL	Different
105.867970782908	4N_CL	Different
107.031203596927	4N_CL	Different
105.151490360438	4N_CL	Different
104.492554922918	4N_CL	Different
106.163962663497	4N_CL	Different
107.241755127571	4N_CL	Different
107.922340078235	4N_CL	Different
78.9795582967842	4N_CL	Different
78.268914091911	4N_CL	Different
74.5494066890176	4N_CL	Different
74.6427056064642	4N_CL	Different
76.1200486297659	4N_CL	Different
78.2466578320635	4N_CL	Different
76.9860476556759	4N_CL	Different
74.6411497931113	4N_CL	Different
74.368676837952	4N_CL	Different
76.4773475609035	4N_CL	Different
93.0194120928646	SBN_CL	Different
93.3313366619489	SBN_CL	Different
90.2545495358709	SBN_CL	Different
100.229989079189	SBN_CL	Different
95.2273968891723	SBN_CL	Different
98.2300344932678	SBN_CL	Different
99.9152376732574	SBN_CL	Different
95.0072809681662	SBN_CL	Different
97.9358904501071	SBN_CL	Different
94.8095225536673	SBN_CL	Different
97.4940525607641	SBN_CL	Different
92.5929456945736	SBN_CL	Different
95.7661599012595	SBN_CL	Different
93.1310181440498	SBN_CL	Different
90.8655409920869	SBN_CL	Different
72.912565682716	SBN_CL	Different
76.2515460735413	SBN_CL	Different
73.8052569502294	SBN_CL	Different
81.7240750986263	SBN_CL	Different
82.5292147475335	SBN_CL	Different
82.2958391655822	SBN_CL	Different
61.7160827183114	SBN_CL	Different
63.9710208736076	SBN_CL	Different
62.729733178296	SBN_CL	Different
67.1195448025247	SBN_CL	Different
66.3481581003853	SBN_CL	Different
67.451837049696	SBN_CL	Different
67.2873758152775	SBN_CL	Different
70.8633590548298	SBN_CL	Different
69.5419055088626	SBN_CL	Different
75.1406409110542	SBN_CL	Different
75.1399426395365	SBN_CL	Different
76.5835294684078	SBN_CL	Different
102.816811069271	SBN_CL	Different
97.8251744057927	SBN_CL	Different
99.9551617250354	SBN_CL	Different
91.2750440344063	SBN_CL	Different
88.7277238133072	SBN_CL	Different
92.8303052757121	SBN_CL	Different
101.582184282597	SBN_CL	Different
96.5017356399536	SBN_CL	Different
98.6707357214284	SBN_CL	Different
89.6107226639177	SBN_CL	Different
86.9572664269637	SBN_CL	Different
91.3432019679784	SBN_CL	Different
101.536350847881	SBN_CL	Different
96.4826538729882	SBN_CL	Different
98.4615161651069	SBN_CL	Different
89.876289734402	SBN_CL	Different
87.9219888598015	SBN_CL	Different
91.7700061603724	SBN_CL	Different
70.7040633067763	SBN_CL	Different
76.4823007045729	SBN_CL	Different
72.18291678275	SBN_CL	Different
86.8737868179966	SBN_CL	Different
88.3814155218241	SBN_CL	Different
84.6849149110002	SBN_CL	Different
69.7466311364589	SBN_CL	Different
75.9443085320682	SBN_CL	Different
71.7395879208934	SBN_CL	Different
86.1971558218782	SBN_CL	Different
88.1390357609285	SBN_CL	Different
84.462844029899	SBN_CL	Different
69.7769442445254	SBN_CL	Different
71.3938887064723	SBN_CL	Different
69.1559010597481	SBN_CL	Different
69.1069151656985	SBN_CL	Different
69.0295276429446	SBN_CL	Different
69.4448941216289	SBN_CL	Different
69.2100608596723	SBN_CL	Different
72.2194989942653	SBN_CL	Different
69.465105092353	SBN_CL	Different
68.5034000406969	SBN_CL	Different
69.0663632225257	SBN_CL	Different
69.2676751344165	SBN_CL	Different
70.4511140568356	SBN_CL	Different
73.7853924163242	SBN_CL	Different
70.0177228389366	SBN_CL	Different
70.9598857698163	SBN_CL	Different
71.4494222763133	SBN_CL	Different
70.9488248535755	SBN_CL	Different
76.934326106956	SBN_CL	Different
72.3696099132648	SBN_CL	Different
73.9384138444374	SBN_CL	Different
71.4467883562102	SBN_CL	Different
70.5410238588963	SBN_CL	Different
74.2121432861528	SBN_CL	Different
74.3854999474345	SBN_CL	Different
72.2968461842788	SBN_CL	Different
71.8158112163828	SBN_CL	Different
74.5676690510318	SBN_CL	Different
74.3392992234676	SBN_CL	Different
76.3679309224087	SBN_CL	Different
74.6258196537105	SBN_CL	Different
71.5614678530641	SBN_CL	Different
72.1552253844908	SBN_CL	Different
72.4580174527023	SBN_CL	Different
71.5550931809604	SBN_CL	Different
74.52763317838	SBN_CL	Different
79.2389400718936	SBN_CL	Different
81.5534704046298	SBN_CL	Different
78.7480064175346	SBN_CL	Different
75.4742951974966	SBN_CL	Different
75.9644688159202	SBN_CL	Different
75.758012512035	SBN_CL	Different
78.7618928028293	SBN_CL	Different
80.7328412886076	SBN_CL	Different
77.7155976519785	SBN_CL	Different
74.3339533218361	SBN_CL	Different
74.7669739818112	SBN_CL	Different
74.8393080781392	SBN_CL	Different
79.8762134703999	SBN_CL	Different
80.764669348017	SBN_CL	Different
78.8466666586426	SBN_CL	Different
75.2740612444858	SBN_CL	Different
75.7530478061748	SBN_CL	Different
75.7310931678675	SBN_CL	Different
50.46716177556	SBN_CL	Different
48.0918797709714	SBN_CL	Different
50.2886792512249	SBN_CL	Different
43.8825133187314	SBN_CL	Different
43.2772736946985	SBN_CL	Different
42.9697703198585	SBN_CL	Different
52.8857232149474	SBN_CL	Different
49.5006806736144	SBN_CL	Different
52.9774995669359	SBN_CL	Different
44.3182269865418	SBN_CL	Different
44.4350770341383	SBN_CL	Different
44.6453096011478	SBN_CL	Different
51.2561074852734	SBN_CL	Different
49.0735730858637	SBN_CL	Different
50.4116267709561	SBN_CL	Different
44.7433559900043	SBN_CL	Different
44.3158664881063	SBN_CL	Different
44.5074422039825	SBN_CL	Different
77.5331152766814	SBN_CL	Different
70.9478074740646	SBN_CL	Different
75.4279322639897	SBN_CL	Different
64.0236526114091	SBN_CL	Different
61.9881530443999	SBN_CL	Different
64.7236551012974	SBN_CL	Different
85.1215792787809	SBN_CL	Different
80.9102521852368	SBN_CL	Different
83.7459066017678	SBN_CL	Different
87.9360872092966	SBN_CL	Different
86.0533651088019	SBN_CL	Different
87.7333195027534	SBN_CL	Different
85.4157397055098	SBN_CL	Different
80.7745339018292	SBN_CL	Different
83.846227213522	SBN_CL	Different
87.5516269162966	SBN_CL	Different
85.9203997138974	SBN_CL	Different
87.182642292254	SBN_CL	Different
83.3311661734193	SBN_CL	Different
78.9617655124745	SBN_CL	Different
82.2166575679335	SBN_CL	Different
86.7627645899042	SBN_CL	Different
85.2197169551139	SBN_CL	Different
86.5212861703068	SBN_CL	Different
78.8303751678468	SBN_CL	Different
71.5449480205177	SBN_CL	Different
76.3478102322067	SBN_CL	Different
64.8692303564042	SBN_CL	Different
63.3759020871437	SBN_CL	Different
65.559904614121	SBN_CL	Different
77.089275412375	SBN_CL	Different
70.6393792290528	SBN_CL	Different
75.0348069294246	SBN_CL	Different
63.8130789221221	SBN_CL	Different
61.868168838416	SBN_CL	Different
63.6386668859594	SBN_CL	Different
47.2399707002007	SBN_CL	Different
49.04998013233	SBN_CL	Different
49.1399710737252	SBN_CL	Different
53.3492301438981	SBN_CL	Different
54.5207012281182	SBN_CL	Different
52.3484034517706	SBN_CL	Different
47.5499701368247	SBN_CL	Different
49.9411542482559	SBN_CL	Different
50.1373824660976	SBN_CL	Different
54.3733230638512	SBN_CL	Different
55.3692254394058	SBN_CL	Different
52.8977746076276	SBN_CL	Different
48.4784143876784	SBN_CL	Different
51.4660068691009	SBN_CL	Different
51.1153903296326	SBN_CL	Different
57.0010868578301	SBN_CL	Different
58.2381517184338	SBN_CL	Different
55.1291676725245	SBN_CL	Different
46.6107941135421	SBN_CL	Different
47.9981477474263	SBN_CL	Different
48.0706794335496	SBN_CL	Different
49.9262507948987	SBN_CL	Different
50.3456290019558	SBN_CL	Different
48.9543761030691	SBN_CL	Different
92.2033252009102	SBN_CL	Different
92.6662872413739	SBN_CL	Different
92.4493936900633	SBN_CL	Different
103.011271621463	SBN_CL	Different
102.537308660977	SBN_CL	Different
102.024290630063	SBN_CL	Different
86.0689354537879	SBN_CL	Different
83.0328176511531	SBN_CL	Different
84.9829822707424	SBN_CL	Different
90.8152388533064	SBN_CL	Different
89.4746525126031	SBN_CL	Different
90.9383802080828	SBN_CL	Different
87.5252682810022	SBN_CL	Different
83.953237441161	SBN_CL	Different
85.648179953085	SBN_CL	Different
91.2190631164779	SBN_CL	Different
90.7347361038907	SBN_CL	Different
91.769178195808	SBN_CL	Different
45.8097613980229	SBN_CL	Different
46.4029794804324	SBN_CL	Different
46.6105195072469	SBN_CL	Different
46.5988714325435	SBN_CL	Different
47.1157172084775	SBN_CL	Different
45.959207494108	SBN_CL	Different
45.9571534277246	SBN_CL	Different
47.3819589161085	SBN_CL	Different
47.4752100063735	SBN_CL	Different
48.708436479097	SBN_CL	Different
49.478808976195	SBN_CL	Different
47.4342954934951	SBN_CL	Different
