# Supplementary material for: Single-cell microRNA sequencing method comparison and application to cell lines and circulating lung tumor cells
Source: Nat Commun. 2021 Jul 14;12:4316. doi: 10.1038/s41467-021-24611-w (PMC8280203; doi:10.1038/s41467-021-24611-w)
Supplement: Supplementary file 13 — Source data [file 41467_2021_24611_MOESM13_ESM.zip › supp_fig7f.txt]

Sample	Gene	Count	Protocol
CL_2	38904	53777.2740153018	CL
CL_2	38838	45412.2981014452	CL
CL_2	39382	29226.4097478039	CL
CL_2	39912	17115.3301218475	CL
CL_2	40154	16956.6449419099	CL
CL_2	39895	16656.2765655993	CL
CL_2	38422	16520.2606970813	CL
CL_2	39315	15675.8288466988	CL
CL_2	38613	13199.2065741003	CL
CL_2	39143	12536.1292150751	CL
CL_2	39876	12213.0915273449	CL
CL_2	38663	12014.7350524228	CL
CL_2	39269	11465.0042504959	CL
CL_2	39894	11119.297251346	CL
CL_2	35912	10274.8654009634	CL
CL_2	38855	10161.5188438651	CL
CL_2	38949	8920.37404363843	CL
CL_2	38359	8761.68886370077	CL
CL_2	38475	8597.33635590819	CL
CL_2	39891	8415.98186455086	CL
CL_2	39166	8058.94020969113	CL
CL_2	39254	8036.27089827147	CL
CL_2	39892	8002.26693114197	CL
CL_2	39887	7815.24511192973	CL
CL_2	38693	7752.90450552564	CL
CL_2	38676	7662.22725984698	CL
CL_2	38319	7611.22130915273	CL
CL_2	38634	7435.53414565033	CL
CL_2	38445	7395.86285066591	CL
CL_2	39202	7027.48654009634	CL
CL_2	38673	6846.13204873902	CL
CL_2	39093	6619.43893454236	CL
CL_2	38671	6585.43496741287	CL
CL_2	35922	6228.39331255313	CL
CL_2	39426	5962.02890337206	CL
CL_2	39120	5950.69424766223	CL
CL_2	39875	5826.01303485407	CL
CL_2	35920	5797.67639557948	CL
CL_2	39343	5769.3397563049	CL
CL_2	39108	5531.31198639841	CL
CL_2	38437	5502.97534712383	CL
CL_2	39356	5480.30603570416	CL
CL_2	39264	5457.6367242845	CL
CL_2	38677	5128.93170869935	CL
CL_2	39346	5094.92774156985	CL
CL_2	38428	5026.91980731085	CL
CL_2	39885	4998.58316803627	CL
CL_2	38374	4896.57126664778	CL
CL_2	39228	4896.57126664778	CL
CL_2	38622	4885.23661093794	CL
CL_2	39301	4851.23264380844	CL
CL_2	39296	4732.2187588552	CL
CL_2	39410	4601.87021819212	CL
CL_2	38375	4579.20090677246	CL
CL_2	39411	4511.19297251346	CL
CL_2	38914	4335.50580901105	CL
CL_2	38618	4278.83253046189	CL
CL_2	39392	4273.16520260697	CL
CL_2	38502	4261.83054689714	CL
CL_2	38333	4142.81666194389	CL
CL_2	39220	4125.81467837914	CL
CL_2	39899	4114.48002266931	CL
CL_2	38691	4057.80674412015	CL
CL_2	39175	3995.46613771607	CL
CL_2	38531	3893.45423632757	CL
CL_2	39178	3893.45423632757	CL
CL_2	38643	3887.78690847265	CL
CL_2	38477	3757.43836780958	CL
CL_2	38886	3712.09974497025	CL
CL_2	38481	3672.42844998583	CL
CL_2	38869	3649.75913856617	CL
CL_2	38764	3621.42249929158	CL
CL_2	38633	3445.73533578918	CL
CL_2	39162	3321.05412298101	CL
CL_2	39461	3292.71748370643	CL
CL_2	38816	3287.05015585152	CL
CL_2	39002	3258.71351657693	CL
CL_2	39364	3213.3748937376	CL
CL_2	38695	3128.36497591386	CL
CL_2	39171	3117.03032020402	CL
CL_2	38408	3105.69566449419	CL
CL_2	35869	2964.01246812128	CL
CL_2	39308	2901.6718617172	CL
CL_2	39191	2890.33720600737	CL
CL_2	39425	2839.33125531312	CL
CL_2	39866	2793.99263247379	CL
CL_2	38948	2771.32332105412	CL
CL_2	39018	2748.65400963446	CL
CL_2	38648	2737.31935392462	CL
CL_2	38460	2686.31340323038	CL
CL_2	39365	2640.97478039105	CL
CL_2	38716	2623.9727968263	CL
CL_2	39417	2623.9727968263	CL
CL_2	38842	2612.63814111646	CL
CL_2	39276	2601.30348540663	CL
CL_2	39138	2595.63615755171	CL
CL_2	38957	2499.29158401814	CL
CL_2	39297	2487.9569283083	CL
CL_2	39187	2476.62227259847	CL
CL_2	38929	2431.28364975914	CL
4N_CL_5	39895	47285.0743697238	4N_CL
4N_CL_5	38838	33631.4822259232	4N_CL
4N_CL_5	38904	33297.6798943318	4N_CL
4N_CL_5	39382	30577.0114282433	4N_CL
4N_CL_5	38613	28714.1790616206	4N_CL
4N_CL_5	39269	23545.6268305289	4N_CL
4N_CL_5	38375	22967.7539769138	4N_CL
4N_CL_5	35912	22637.5409177052	4N_CL
4N_CL_5	38855	17957.129730661	4N_CL
4N_CL_5	39315	17465.3994142307	4N_CL
4N_CL_5	38693	17361.3105151324	4N_CL
4N_CL_5	38422	16916.2407396773	4N_CL
4N_CL_5	40154	16603.9740423821	4N_CL
4N_CL_5	39885	16463.9924194567	4N_CL
4N_CL_5	39175	15731.7808533854	4N_CL
4N_CL_5	39264	13922.7875725033	4N_CL
4N_CL_5	39296	13510.0212484925	4N_CL
4N_CL_5	38633	13273.1292712341	4N_CL
4N_CL_5	39202	12713.2027795325	4N_CL
4N_CL_5	38460	12386.5789927066	4N_CL
4N_CL_5	39417	11162.637110205	4N_CL
4N_CL_5	38760	10609.8891632688	4N_CL
4N_CL_5	39912	10416.0684546029	4N_CL
4N_CL_5	39106	10132.5159363694	4N_CL
4N_CL_5	38445	9938.69522770344	4N_CL
4N_CL_5	38663	9784.35651524723	4N_CL
4N_CL_5	39241	9701.80325044507	4N_CL
4N_CL_5	38949	9382.35800838454	4N_CL
4N_CL_5	38359	9231.60856831103	4N_CL
4N_CL_5	39894	9070.09131108941	4N_CL
4N_CL_5	39150	8065.09504393269	4N_CL
4N_CL_5	39887	7788.72107046459	4N_CL
4N_CL_5	39162	7655.9179923046	4N_CL
4N_CL_5	38695	7282.63366450353	4N_CL
4N_CL_5	39143	6216.61976684087	4N_CL
4N_CL_5	39346	6040.74542008844	4N_CL
4N_CL_5	39876	5843.3354390398	4N_CL
4N_CL_5	38869	5656.69327513926	4N_CL
4N_CL_5	39892	5599.26491701602	4N_CL
4N_CL_5	35922	5516.71165221386	4N_CL
4N_CL_5	39120	5484.40820076954	4N_CL
4N_CL_5	38866	5452.10474932522	4N_CL
4N_CL_5	38716	5358.78366737495	4N_CL
4N_CL_5	39301	5315.71239878252	4N_CL
4N_CL_5	39875	5200.85568253604	4N_CL
4N_CL_5	38502	5017.8027910182	4N_CL
4N_CL_5	39410	4996.26715672199	4N_CL
4N_CL_5	39171	4956.78516051226	4N_CL
4N_CL_5	38634	4619.39355653822	4N_CL
4N_CL_5	35920	4612.21501177281	4N_CL
4N_CL_5	39166	4518.89392982255	4N_CL
4N_CL_5	39220	4447.10848216849	4N_CL
4N_CL_5	39411	4389.68012404525	4N_CL
4N_CL_5	39484	4357.37667260093	4N_CL
4N_CL_5	39254	4317.8946763912	4N_CL
4N_CL_5	39308	4246.10922873715	4N_CL
4N_CL_5	38333	4131.25251249067	4N_CL
4N_CL_5	38428	3969.73525526905	4N_CL
4N_CL_5	38640	3944.61034859013	4N_CL
4N_CL_5	38998	3869.23562855338	4N_CL
4N_CL_5	38884	3865.64635617068	4N_CL
4N_CL_5	39228	3768.73600183771	4N_CL
4N_CL_5	38671	3722.07546086257	4N_CL
4N_CL_5	38319	3560.55820364096	4N_CL
4N_CL_5	38816	3556.96893125825	4N_CL
4N_CL_5	39128	3377.50531212313	4N_CL
4N_CL_5	35876	3341.6125882961	4N_CL
4N_CL_5	38548	3316.48768161718	4N_CL
4N_CL_5	39365	3291.36277493826	4N_CL
4N_CL_5	38677	3259.05932349394	4N_CL
4N_CL_5	39178	3215.98805490151	4N_CL
4N_CL_5	39276	3154.97042439557	4N_CL
4N_CL_5	39018	3137.02406248205	4N_CL
4N_CL_5	38475	3133.43479009935	4N_CL
4N_CL_5	38749	3093.95279388962	4N_CL
4N_CL_5	39093	3025.75661861827	4N_CL
4N_CL_5	39426	2903.72135760639	4N_CL
4N_CL_5	38367	2878.59645092747	4N_CL
4N_CL_5	39205	2767.32900706369	4N_CL
4N_CL_5	38996	2738.61482800207	4N_CL
4N_CL_5	38691	2666.82938034802	4N_CL
4N_CL_5	39388	2659.65083558261	4N_CL
4N_CL_5	35869	2656.06156319991	4N_CL
4N_CL_5	39306	2648.8830184345	4N_CL
4N_CL_5	38531	2612.99029460748	4N_CL
4N_CL_5	38715	2559.15120886694	4N_CL
4N_CL_5	38414	2501.7228507437	4N_CL
4N_CL_5	38673	2419.16958594154	4N_CL
4N_CL_5	38676	2419.16958594154	4N_CL
4N_CL_5	38764	2372.5090449664	4N_CL
4N_CL_5	39271	2347.38413828749	4N_CL
4N_CL_5	39017	2293.54505254695	4N_CL
4N_CL_5	35860	2286.36650778154	4N_CL
4N_CL_5	38622	2282.77723539884	4N_CL
4N_CL_5	39229	2228.9381496583	4N_CL
4N_CL_5	38914	2185.86688106587	4N_CL
4N_CL_5	38811	2167.92051915236	4N_CL
4N_CL_5	39303	2149.97415723884	4N_CL
4N_CL_5	38948	2128.43852294263	4N_CL
4N_CL_5	39234	2092.5457991156	4N_CL
CL_4	38760	44824.9057483773	CL
CL_4	38855	38582.9219946364	CL
CL_4	38445	33977.2241439621	CL
CL_4	38613	33495.2777022037	CL
CL_4	39895	29806.8327568114	CL
CL_4	38422	25811.3412880407	CL
CL_4	38904	23607.6023164523	CL
CL_4	39269	22573.7494655836	CL
CL_4	39912	22558.202806172	CL
CL_4	38502	22103.4630183839	CL
CL_4	38319	18251.7781491702	CL
CL_4	39166	17905.864977263	CL
CL_4	38375	17194.6053091842	CL
CL_4	39892	16646.5855649267	CL
CL_4	39175	16024.7191884644	CL
CL_4	39315	13988.1068055502	CL
CL_4	38838	13980.3334758444	CL
CL_4	39382	12009.7943954293	CL
CL_4	39178	11341.2880407322	CL
CL_4	38693	11014.8081930895	CL
CL_4	38428	10956.5082202962	CL
CL_4	38695	10925.414901473	CL
CL_4	38633	10291.888530452	CL
CL_4	38869	9452.36892222784	CL
CL_4	39276	8982.08247502818	CL
CL_4	39296	8698.35594076723	CL
CL_4	38833	8414.62940650628	CL
CL_4	39346	8360.21609856582	CL
CL_4	35912	7493.48983637141	CL
CL_4	39301	7427.41653387229	CL
CL_4	40154	6813.32348711571	CL
CL_4	38949	6556.80360682498	CL
CL_4	39202	6269.19040771114	CL
CL_4	39264	6172.0237863889	CL
CL_4	39171	6020.4438571262	CL
CL_4	35869	5853.31726845194	CL
CL_4	39484	5554.04407477943	CL
CL_4	39899	5437.44412919274	CL
CL_4	39887	5344.16417272339	CL
CL_4	38634	5289.75086478293	CL
CL_4	39150	5239.22422169536	CL
CL_4	38816	5219.79089743092	CL
CL_4	38663	5075.984297874	CL
CL_4	38681	4967.15768199308	CL
CL_4	38817	4897.19771464107	CL
CL_4	38866	4788.37109876015	CL
CL_4	39343	4306.42465700183	CL
CL_4	38677	4197.59804112091	CL
CL_4	38914	4073.22476582844	CL
CL_4	39241	4061.56477126977	CL
CL_4	38715	4003.26479847643	CL
CL_4	38901	3948.85149053597	CL
CL_4	39410	3878.89152318396	CL
CL_4	38414	3867.23152862529	CL
CL_4	39876	3801.15822612616	CL
CL_4	38548	3793.38489642038	CL
CL_4	39875	3579.61832951145	CL
CL_4	39426	3567.95833495278	CL
CL_4	38671	3552.41167554122	CL
CL_4	39894	3466.90504877764	CL
CL_4	39388	3408.6050759843	CL
CL_4	38531	3400.83174627852	CL
CL_4	38764	3268.68514128027	CL
CL_4	39137	3214.27183333981	CL
CL_4	38481	3187.06517936958	CL
CL_4	39229	3167.63185510513	CL
CL_4	38818	3152.08519569358	CL
CL_4	39143	3148.19853084069	CL
CL_4	39162	3148.19853084069	CL
CL_4	38475	3132.65187142913	CL
CL_4	39018	2981.07194216643	CL
CL_4	38749	2965.52528275487	CL
CL_4	38347	2938.31862878464	CL
CL_4	38545	2911.11197481441	CL
CL_4	39365	2887.79198569707	CL
CL_4	38359	2872.24532628551	CL
CL_4	39425	2829.49201290373	CL
CL_4	39254	2759.53204555171	CL
CL_4	35860	2697.34540790548	CL
CL_4	39106	2677.91208364103	CL
CL_4	35856	2674.02541878814	CL
CL_4	39128	2654.59209452369	CL
CL_4	35922	2635.15877025924	CL
CL_4	38323	2576.85879746589	CL
CL_4	38676	2549.65214349567	CL
CL_4	38820	2526.33215437833	CL
CL_4	35876	2510.78549496677	CL
CL_4	38640	2460.2588518792	CL
CL_4	38828	2444.71219246764	CL
CL_4	38948	2394.18554938008	CL
CL_4	39891	2378.63888996852	CL
CL_4	39461	2359.20556570407	CL
CL_4	39187	2347.5455711454	CL
CL_4	39308	2320.33891717517	CL
CL_4	38860	2289.24559835205	CL
CL_4	38822	2273.6989389405	CL
CL_4	38462	2269.81227408761	CL
CL_4	39017	2254.26561467605	CL
CL_4	38508	2238.71895526449	CL
CL_4	38680	2192.07897702981	CL
CL_5	38760	44617.4300082853	CL
CL_5	38855	38066.2440509451	CL
CL_5	38613	32794.4661746854	CL
CL_5	38445	32705.8324823214	CL
CL_5	39895	29707.7014971387	CL
CL_5	38422	24655.5810323898	CL
CL_5	39912	23218.1737605734	CL
CL_5	38904	22755.7371047612	CL
CL_5	39269	21796.1810439507	CL
CL_5	38502	20651.6503208154	CL
CL_5	38319	17522.4956164859	CL
CL_5	39166	17325.9600377657	CL
CL_5	39892	16589.9150272645	CL
CL_5	38375	16173.7220370335	CL
CL_5	39175	15040.7522302935	CL
CL_5	39315	14065.7816142893	CL
CL_5	38838	13996.4161159175	CL
CL_5	39382	11506.9654521282	CL
CL_5	38693	11445.3072313532	CL
CL_5	38695	11198.6743482533	CL
CL_5	39178	11013.6996859284	CL
CL_5	38428	10624.4821672865	CL
CL_5	38869	10104.2409294977	CL
CL_5	38633	10038.7290699243	CL
CL_5	39296	8855.6619588046	CL
CL_5	38833	8424.05441337983	CL
CL_5	39346	7934.64228597853	CL
CL_5	39276	7930.7886471801	CL
CL_5	39301	7067.57355633056	CL
CL_5	35912	6801.67247923852	CL
CL_5	38949	6797.81884044009	CL
CL_5	39202	6655.23420489797	CL
CL_5	40154	6582.0150677277	CL
CL_5	39264	6277.5776026513	CL
CL_5	39171	6208.21210427947	CL
CL_5	35869	6007.82288676082	CL
CL_5	39899	5587.77625773136	CL
CL_5	39887	5487.58164897204	CL
CL_5	38634	5476.02073257674	CL
CL_5	38816	5233.2414882753	CL
CL_5	38681	5156.1687123066	CL
CL_5	38663	5021.29135436136	CL
CL_5	39150	5002.02316036918	CL
CL_5	38817	4975.04768878013	CL
CL_5	39484	4682.17114009904	CL
CL_5	38677	4393.14823021638	CL
CL_5	39241	4381.58731382108	CL
CL_5	39426	4354.61184223203	CL
CL_5	38866	4235.14903948053	CL
CL_5	38901	4050.17437715563	CL
CL_5	39343	4050.17437715563	CL
CL_5	39410	3992.3697951791	CL
CL_5	38715	3811.24877165263	CL
CL_5	38914	3730.32235688549	CL
CL_5	38671	3722.61507928862	CL
CL_5	38548	3718.76144049018	CL
CL_5	39876	3695.63960769957	CL
CL_5	38531	3691.78596890113	CL
CL_5	38545	3637.83502572304	CL
CL_5	39894	3583.88408254494	CL
CL_5	39388	3479.83583498719	CL
CL_5	38481	3433.59216940596	CL
CL_5	39425	3402.76305901848	CL
CL_5	38764	3371.93394863099	CL
CL_5	38414	3368.08030983256	CL
CL_5	39875	3314.12936665446	CL
CL_5	38818	3306.42208905759	CL
CL_5	39254	3125.30106553113	CL
CL_5	39229	3071.35012235303	CL
CL_5	39162	3009.69190157806	CL
CL_5	38475	2843.98543324534	CL
CL_5	38749	2797.74176766412	CL
CL_5	38347	2774.6199348735	CL
CL_5	38359	2759.20537967976	CL
CL_5	35860	2755.35174088133	CL
CL_5	39018	2751.49810208289	CL
CL_5	39137	2751.49810208289	CL
CL_5	39891	2701.40079770323	CL
CL_5	38323	2693.69352010636	CL
CL_5	35922	2685.98624250949	CL
CL_5	38640	2678.27896491262	CL
CL_5	39461	2628.18166053296	CL
CL_5	35856	2620.47438293609	CL
CL_5	38822	2616.62074413765	CL
CL_5	39128	2589.6452725486	CL
CL_5	38676	2527.98705177364	CL
CL_5	39143	2485.59702499085	CL
CL_5	39106	2474.03610859554	CL
CL_5	38462	2443.20699820806	CL
CL_5	39187	2435.49972061119	CL
CL_5	38828	2431.64608181275	CL
CL_5	38622	2366.13422223935	CL
CL_5	38820	2319.89055665812	CL
CL_5	39308	2273.6468910769	CL
CL_5	38948	2262.08597468159	CL
CL_5	38691	2246.67141948785	CL
CL_5	35876	2242.81778068942	CL
CL_5	38367	2238.96414189098	CL
CL_5	39417	2235.11050309255	CL
CL_5	39017	2219.6959478988	CL
4N_CL_2	38422	41440.969188654	4N_CL
4N_CL_2	38904	38696.1966334673	4N_CL
4N_CL_2	39895	36395.5384704992	4N_CL
4N_CL_2	40154	34964.9076824509	4N_CL
4N_CL_2	39202	27200.1863824335	4N_CL
4N_CL_2	39276	23239.559671501	4N_CL
4N_CL_2	38833	22176.5973556992	4N_CL
4N_CL_2	39166	21743.403809191	4N_CL
4N_CL_2	39269	21554.1091502126	4N_CL
4N_CL_2	38855	21397.5770283651	4N_CL
4N_CL_2	39143	20229.0465373639	4N_CL
4N_CL_2	39178	20090.7158250335	4N_CL
4N_CL_2	38914	18954.9478711631	4N_CL
4N_CL_2	38428	16006.3195293844	4N_CL
4N_CL_2	38633	15922.5930456055	4N_CL
4N_CL_2	38319	15569.4857009727	4N_CL
4N_CL_2	39315	14859.6307298037	4N_CL
4N_CL_2	39175	13705.6613664162	4N_CL
4N_CL_2	35912	13083.1731609296	4N_CL
4N_CL_2	38445	12133.0595841342	4N_CL
4N_CL_2	39899	11954.6857708661	4N_CL
4N_CL_2	35860	11809.0744947289	4N_CL
4N_CL_2	38502	11528.7727881647	4N_CL
4N_CL_2	39301	11292.1544644417	4N_CL
4N_CL_2	38899	10480.3715999767	4N_CL
4N_CL_2	38838	10476.7313180733	4N_CL
4N_CL_2	38695	10349.3214514532	4N_CL
4N_CL_2	39876	10305.638068612	4N_CL
4N_CL_2	39296	10145.4656648611	4N_CL
4N_CL_2	38316	9646.74704409109	4N_CL
4N_CL_2	38613	9308.20082707205	4N_CL
4N_CL_2	35824	9075.22278525249	4N_CL
4N_CL_2	39382	8853.16558914322	4N_CL
4N_CL_2	39264	8398.1303512144	4N_CL
4N_CL_2	38901	8252.51907507717	4N_CL
4N_CL_2	38374	7877.57003902382	4N_CL
4N_CL_2	38680	7841.16721998952	4N_CL
4N_CL_2	38760	7801.12411905178	4N_CL
4N_CL_2	38663	7666.43368862485	4N_CL
4N_CL_2	39241	7349.72916302639	4N_CL
4N_CL_2	39346	7262.36239734405	4N_CL
4N_CL_2	38951	6224.88205486633	4N_CL
4N_CL_2	39228	6184.83895392859	4N_CL
4N_CL_2	38949	5966.42203972276	4N_CL
4N_CL_2	35922	5802.60935406838	4N_CL
4N_CL_2	39229	5678.83976935174	4N_CL
4N_CL_2	38648	5580.55215795911	4N_CL
4N_CL_2	39885	5547.78962082824	4N_CL
4N_CL_2	38693	5398.53806278758	4N_CL
4N_CL_2	39137	5347.57411613955	4N_CL
4N_CL_2	39150	4965.34451627934	4N_CL
4N_CL_2	38460	4674.12196400489	4N_CL
4N_CL_2	39417	4648.63999068088	4N_CL
4N_CL_2	39106	4583.11491641913	4N_CL
4N_CL_2	38857	4368.33828411672	4N_CL
4N_CL_2	39365	4248.20898130351	4N_CL
4N_CL_2	39364	4215.44644417264	4N_CL
4N_CL_2	38640	4175.4033432349	4N_CL
4N_CL_2	38634	4106.23798706972	4N_CL
4N_CL_2	39894	4022.51150329081	4N_CL
4N_CL_2	39171	3986.10868425651	4N_CL
4N_CL_2	38681	3967.90727473936	4N_CL
4N_CL_2	39242	3760.41120624381	4N_CL
4N_CL_2	38671	3727.64866911294	4N_CL
4N_CL_2	39266	3705.80697769235	4N_CL
4N_CL_2	38475	3592.958238686	4N_CL
4N_CL_2	39887	3571.11654726542	4N_CL
4N_CL_2	39343	3556.5554196517	4N_CL
4N_CL_2	38359	3512.87203681053	4N_CL
4N_CL_2	38542	3338.13850544586	4N_CL
4N_CL_2	38691	3294.45512260469	4N_CL
4N_CL_2	38716	3228.93004834294	4N_CL
4N_CL_2	39484	2999.59228842682	4N_CL
4N_CL_2	38890	2981.39087890966	4N_CL
4N_CL_2	39875	2977.75059700623	4N_CL
4N_CL_2	39220	2864.90185799988	4N_CL
4N_CL_2	38419	2846.70044848273	4N_CL
4N_CL_2	38902	2835.77960277244	4N_CL
4N_CL_2	38673	2803.01706564156	4N_CL
4N_CL_2	39308	2770.25452851069	4N_CL
4N_CL_2	38548	2748.4128370901	4N_CL
4N_CL_2	39146	2737.49199137981	4N_CL
4N_CL_2	35857	2679.24748092492	4N_CL
4N_CL_2	39128	2624.64325237346	4N_CL
4N_CL_2	39254	2624.64325237346	4N_CL
4N_CL_2	38345	2606.44184285631	4N_CL
4N_CL_2	38498	2551.83761430485	4N_CL
4N_CL_2	39132	2522.71535907741	4N_CL
4N_CL_2	39392	2362.54295532646	4N_CL
4N_CL_2	38477	2264.25534393383	4N_CL
4N_CL_2	38381	2209.65111538237	4N_CL
4N_CL_2	39142	2209.65111538237	4N_CL
4N_CL_2	38948	2198.73026967208	4N_CL
4N_CL_2	35920	2195.08998776865	4N_CL
4N_CL_2	38414	2125.92463160347	4N_CL
4N_CL_2	38887	2125.92463160347	4N_CL
4N_CL_2	38531	2089.52181256917	4N_CL
4N_CL_2	39306	2053.11899353486	4N_CL
4N_CL_2	39255	2045.838429728	4N_CL
4N_CL_2	38333	1954.83138214223	4N_CL
CL_6	38760	38540.6078762543	CL
CL_6	38855	33775.573370832	CL
CL_6	38445	31505.7814733013	CL
CL_6	39895	30168.3620050593	CL
CL_6	38613	29262.7379651354	CL
CL_6	39912	26003.2556611055	CL
CL_6	38422	25193.161583199	CL
CL_6	39269	21715.8709657697	CL
CL_6	38904	20970.7372620349	CL
CL_6	38502	20034.5436342655	CL
CL_6	39892	17627.1885914298	CL
CL_6	38838	15892.3644811959	CL
CL_6	39166	15835.0465039855	CL
CL_6	38319	15418.5358695901	CL
CL_6	39315	15242.7607394783	CL
CL_6	39175	14826.250105083	CL
CL_6	38375	14153.7191724813	CL
CL_6	39382	13909.162469717	CL
CL_6	38695	10443.3354477298	CL
CL_6	38428	10389.8386690001	CL
CL_6	38869	10107.069981429	CL
CL_6	38693	9958.04324068201	CL
CL_6	39178	9755.51972120536	CL
CL_6	39276	8433.38504688611	CL
CL_6	38633	8173.54355019908	CL
CL_6	39296	7860.20527478238	CL
CL_6	40154	7298.48909812073	CL
CL_6	39346	7287.02550267866	CL
CL_6	38833	7134.177563451	CL
CL_6	35912	6931.65404397435	CL
CL_6	39171	6675.63374576802	CL
CL_6	39264	6518.96460805967	CL
CL_6	39301	6389.04385971616	CL
CL_6	35869	6381.40146275478	CL
CL_6	38949	6064.24198885739	CL
CL_6	38816	5999.28161468563	CL
CL_6	38634	5831.1488815352	CL
CL_6	39202	5812.04288913175	CL
CL_6	38866	5739.44011799861	CL
CL_6	39899	5716.51292711446	CL
CL_6	39887	5464.31382738882	CL
CL_6	38663	5319.10828512255	CL
CL_6	39150	5296.1810942384	CL
CL_6	39484	4994.30641426377	CL
CL_6	38677	4906.41884920787	CL
CL_6	38817	4829.99487959404	CL
CL_6	39425	4776.49810086436	CL
CL_6	38681	4562.51098594563	CL
CL_6	39241	4317.95428318138	CL
CL_6	38531	4252.99390900962	CL
CL_6	39410	4241.53031356755	CL
CL_6	39426	4096.32477130127	CL
CL_6	39894	4084.8611758592	CL
CL_6	38764	4054.29158801366	CL
CL_6	39876	4046.64919105228	CL
CL_6	39388	4012.25840472606	CL
CL_6	39343	3985.51001536122	CL
CL_6	38545	3844.12567157563	CL
CL_6	38715	3836.48327461425	CL
CL_6	38548	3760.05930500042	CL
CL_6	38671	3760.05930500042	CL
CL_6	38414	3687.45653386728	CL
CL_6	38901	3500.2178083134	CL
CL_6	39162	3481.11181590994	CL
CL_6	39187	3473.46941894856	CL
CL_6	38749	3431.43623566095	CL
CL_6	38481	3404.68784629611	CL
CL_6	38914	3385.58185389265	CL
CL_6	39018	3293.87309035606	CL
CL_6	38818	3190.70073137739	CL
CL_6	39875	3190.70073137739	CL
CL_6	39891	3171.59473897393	CL
CL_6	38827	3160.13114353186	CL
CL_6	39254	3156.30994505117	CL
CL_6	38475	3102.81316632148	CL
CL_6	39017	3064.60118151457	CL
CL_6	38676	3060.77998303388	CL
CL_6	38323	3045.49518911111	CL
CL_6	39143	2957.60762405521	CL
CL_6	38359	2927.03803620968	CL
CL_6	38508	2892.64724988345	CL
CL_6	35922	2854.43526507654	CL
CL_6	35856	2774.19009698202	CL
CL_6	38820	2774.19009698202	CL
CL_6	39229	2739.79931065579	CL
CL_6	38822	2705.40852432957	CL
CL_6	39461	2690.1237304068	CL
CL_6	38828	2655.73294408058	CL
CL_6	38462	2640.44815015782	CL
CL_6	39128	2640.44815015782	CL
CL_6	38347	2544.91818814053	CL
CL_6	38622	2525.81219573707	CL
CL_6	39365	2521.99099725638	CL
CL_6	35876	2518.16979877569	CL
CL_6	38640	2495.24260789154	CL
CL_6	39106	2434.10343220048	CL
CL_6	39137	2361.50066106734	CL
CL_6	38948	2304.18268385697	CL
CL_6	35860	2296.54028689558	CL
CL_6	39093	2285.07669145351	CL
4N_CL_4	39895	36102.6163778457	4N_CL
4N_CL_4	38904	34920.432665081	4N_CL
4N_CL_4	38838	27345.9621701212	4N_CL
4N_CL_4	38613	26772.5676747083	4N_CL
4N_CL_4	39382	25523.1339902594	4N_CL
4N_CL_4	35912	25130.2525767358	4N_CL
4N_CL_4	39269	19891.8337297542	4N_CL
4N_CL_4	38375	19668.8469815381	4N_CL
4N_CL_4	38422	17729.2162192774	4N_CL
4N_CL_4	39315	17191.2164458036	4N_CL
4N_CL_4	38693	15970.0985389059	4N_CL
4N_CL_4	38855	15640.9276248726	4N_CL
4N_CL_4	39885	15046.2962962963	4N_CL
4N_CL_4	39296	14317.1650243516	4N_CL
4N_CL_4	40154	14012.7704156756	4N_CL
4N_CL_4	39175	13520.7837807226	4N_CL
4N_CL_4	39264	13467.691697814	4N_CL
4N_CL_4	38633	13343.8101710273	4N_CL
4N_CL_4	39417	13177.4549779137	4N_CL
4N_CL_4	39912	12628.8367878582	4N_CL
4N_CL_4	39202	12055.4422924454	4N_CL
4N_CL_4	38460	11775.8239891267	4N_CL
4N_CL_4	38949	10763.5349416695	4N_CL
4N_CL_4	38663	10597.1797485559	4N_CL
4N_CL_4	39106	9004.417261298	4N_CL
4N_CL_4	39162	8997.33831691018	4N_CL
4N_CL_4	38359	8820.36470721486	4N_CL
4N_CL_4	38445	8724.79895797938	4N_CL
4N_CL_4	38760	8682.32529165251	4N_CL
4N_CL_4	39241	8420.40434930343	4N_CL
4N_CL_4	39887	7910.7203533809	4N_CL
4N_CL_4	39894	7553.23366179635	4N_CL
4N_CL_4	39346	7489.52316230604	4N_CL
4N_CL_4	38866	6795.78661230037	4N_CL
4N_CL_4	39150	6509.08936459395	4N_CL
4N_CL_4	39120	6480.7735870427	4N_CL
4N_CL_4	38695	6381.66836561332	4N_CL
4N_CL_4	35922	6282.56314418394	4N_CL
4N_CL_4	38869	6155.14214520331	4N_CL
4N_CL_4	39301	6031.26061841658	4N_CL
4N_CL_4	39410	5995.86589647752	4N_CL
4N_CL_4	39892	5935.69486918111	4N_CL
4N_CL_4	39228	5528.65556688187	4N_CL
4N_CL_4	39876	5426.01087325858	4N_CL
4N_CL_4	39254	5252.57673575716	4N_CL
4N_CL_4	38716	5206.56359723638	4N_CL
4N_CL_4	38333	5121.61626458263	4N_CL
4N_CL_4	38502	5050.8268207045	4N_CL
4N_CL_4	39143	4806.60323932495	4N_CL
4N_CL_4	39875	4675.64276815041	4N_CL
4N_CL_4	38884	4647.32699059916	4N_CL
4N_CL_4	39171	4590.69543549666	4N_CL
4N_CL_4	39411	4583.61649110885	4N_CL
4N_CL_4	38640	4512.82704723072	4N_CL
4N_CL_4	35920	4413.72182580134	4N_CL
4N_CL_4	39484	4360.62974289274	4N_CL
4N_CL_4	38428	4335.85343753539	4N_CL
4N_CL_4	35876	4176.57718880961	4N_CL
4N_CL_4	38634	4102.24827273757	4N_CL
4N_CL_4	39220	3918.19571865443	4N_CL
4N_CL_4	39166	3911.11677426662	4N_CL
4N_CL_4	39308	3847.40627477631	4N_CL
4N_CL_4	38677	3812.01155283724	4N_CL
4N_CL_4	38548	3748.30105334693	4N_CL
4N_CL_4	38816	3730.60369237739	4N_CL
4N_CL_4	39178	3681.0510816627	4N_CL
4N_CL_4	38671	3652.73530411145	4N_CL
4N_CL_4	39018	3560.70902706988	4N_CL
4N_CL_4	38749	3550.09061048816	4N_CL
4N_CL_4	39426	3535.93272171254	4N_CL
4N_CL_4	38998	3468.68275002832	4N_CL
4N_CL_4	38319	3373.11700079284	4N_CL
4N_CL_4	38367	3263.39336278174	4N_CL
4N_CL_4	39205	3178.44603012799	4N_CL
4N_CL_4	38531	3164.28814135236	4N_CL
4N_CL_4	38715	3118.27500283158	4N_CL
4N_CL_4	38996	3086.41975308642	4N_CL
4N_CL_4	39128	3047.48555895345	4N_CL
4N_CL_4	38475	2966.0776984936	4N_CL
4N_CL_4	39276	2902.36719900328	4N_CL
4N_CL_4	39093	2884.66983803375	4N_CL
4N_CL_4	35869	2877.59089364594	4N_CL
4N_CL_4	38414	2870.51194925813	4N_CL
4N_CL_4	38691	2852.81458828859	4N_CL
4N_CL_4	35860	2718.31464492015	4N_CL
4N_CL_4	38948	2665.22256201155	4N_CL
4N_CL_4	39365	2651.06467323593	4N_CL
4N_CL_4	39303	2612.13047910296	4N_CL
4N_CL_4	39306	2612.13047910296	4N_CL
4N_CL_4	39271	2559.03839619436	4N_CL
4N_CL_4	39899	2555.49892400045	4N_CL
4N_CL_4	39388	2530.72261864311	4N_CL
4N_CL_4	38481	2523.6436742553	4N_CL
4N_CL_4	38676	2484.70948012232	4N_CL
4N_CL_4	38622	2470.5515913467	4N_CL
4N_CL_4	38828	2417.4595084381	4N_CL
4N_CL_4	38545	2353.74900894779	4N_CL
4N_CL_4	39229	2343.13059236607	4N_CL
4N_CL_4	38764	2290.03850945747	4N_CL
4N_CL_4	38811	2286.49903726356	4N_CL
4N_CL_3	38904	35272.9644449929	4N_CL
4N_CL_3	39895	35153.0962999524	4N_CL
4N_CL_3	38613	27520.3158878175	4N_CL
4N_CL_3	35912	26889.2453595163	4N_CL
4N_CL_3	38838	26152.4088208853	4N_CL
4N_CL_3	39382	22101.5706252534	4N_CL
4N_CL_3	38375	18635.9710201132	4N_CL
4N_CL_3	38422	17789.8429374747	4N_CL
4N_CL_3	39315	17038.904264133	4N_CL
4N_CL_3	39269	16947.2403885138	4N_CL
4N_CL_3	38855	16696.9274973999	4N_CL
4N_CL_3	38693	16132.8421089742	4N_CL
4N_CL_3	39885	15142.1671455517	4N_CL
4N_CL_3	39296	14824.8691145622	4N_CL
4N_CL_3	39264	13964.6388972131	4N_CL
4N_CL_3	39175	13629.7131978353	4N_CL
4N_CL_3	40154	12935.1830633362	4N_CL
4N_CL_3	38633	12889.3511255266	4N_CL
4N_CL_3	39202	12755.3808457755	4N_CL
4N_CL_3	39417	12395.7764106542	4N_CL
4N_CL_3	38949	11419.2035819422	4N_CL
4N_CL_3	38460	11123.0587530187	4N_CL
4N_CL_3	39912	10939.7310017804	4N_CL
4N_CL_3	38663	10809.286255707	4N_CL
4N_CL_3	39162	10417.9520174866	4N_CL
4N_CL_3	38445	8644.60857762344	4N_CL
4N_CL_3	38760	8380.1935517989	4N_CL
4N_CL_3	39106	8260.32540675845	4N_CL
4N_CL_3	39241	8154.55939642863	4N_CL
4N_CL_3	38866	8073.47212184244	4N_CL
4N_CL_3	38359	7928.92524105837	4N_CL
4N_CL_3	39346	7456.50372825186	4N_CL
4N_CL_3	39887	7297.85471275714	4N_CL
4N_CL_3	38695	7008.76095118899	4N_CL
4N_CL_3	39228	6836.00980098362	4N_CL
4N_CL_3	39120	6698.51398755487	4N_CL
4N_CL_3	39894	6617.42671296868	4N_CL
4N_CL_3	39301	6571.59477515909	4N_CL
4N_CL_3	39892	6539.86497206015	4N_CL
4N_CL_3	35922	6268.39887888029	4N_CL
4N_CL_3	39150	6113.27539706323	4N_CL
4N_CL_3	39410	6088.59666131961	4N_CL
4N_CL_3	38869	5880.59017433764	4N_CL
4N_CL_3	38716	5559.76660967054	4N_CL
4N_CL_3	39254	5341.18352165559	4N_CL
4N_CL_3	38333	5150.80470306193	4N_CL
4N_CL_3	38884	5055.61529376509	4N_CL
4N_CL_3	38502	4766.52153219694	4N_CL
4N_CL_3	39171	4667.80658922244	4N_CL
4N_CL_3	39876	4653.7044545118	4N_CL
4N_CL_3	38428	4558.51504521497	4N_CL
4N_CL_3	35876	4502.1065063724	4N_CL
4N_CL_3	39411	4241.21701422553	4N_CL
4N_CL_3	39875	4191.85954273828	4N_CL
4N_CL_3	39484	4149.55313860636	4N_CL
4N_CL_3	38640	4089.61906608613	4N_CL
4N_CL_3	38548	4015.58285885526	4N_CL
4N_CL_3	39308	4012.0573251776	4N_CL
4N_CL_3	39143	3997.95519046696	4N_CL
4N_CL_3	38677	3962.69985369035	4N_CL
4N_CL_3	39166	3959.17432001269	4N_CL
4N_CL_3	38816	3902.76578117012	4N_CL
4N_CL_3	35920	3722.96356360944	4N_CL
4N_CL_3	38634	3596.04435121366	4N_CL
4N_CL_3	39426	3592.518817536	4N_CL
4N_CL_3	39178	3553.73794708174	4N_CL
4N_CL_3	38367	3550.21241340408	4N_CL
4N_CL_3	39220	3525.53367766046	4N_CL
4N_CL_3	39205	3490.27834088385	4N_CL
4N_CL_3	38998	3416.24213365298	4N_CL
4N_CL_3	38671	3296.37398861253	4N_CL
4N_CL_3	38996	3261.11865183592	4N_CL
4N_CL_3	39093	3236.4399160923	4N_CL
4N_CL_3	38319	3197.65904563803	4N_CL
4N_CL_3	38715	3155.35264150611	4N_CL
4N_CL_3	38749	3151.82710782845	4N_CL
4N_CL_3	39018	3120.0973047295	4N_CL
4N_CL_3	35860	3113.04623737418	4N_CL
4N_CL_3	38531	3010.80576072203	4N_CL
4N_CL_3	39128	2922.66741878052	4N_CL
4N_CL_3	38475	2883.88654832625	4N_CL
4N_CL_3	38699	2845.10567787199	4N_CL
4N_CL_3	38948	2845.10567787199	4N_CL
4N_CL_3	35869	2806.32480741772	4N_CL
4N_CL_3	38481	2802.79927374006	4N_CL
4N_CL_3	38691	2792.22267270708	4N_CL
4N_CL_3	38414	2785.17160535176	4N_CL
4N_CL_3	39276	2760.49286960814	4N_CL
4N_CL_3	39306	2718.18646547621	4N_CL
4N_CL_3	38681	2675.88006134429	4N_CL
4N_CL_3	39899	2658.25239295598	4N_CL
4N_CL_3	39271	2640.62472456768	4N_CL
4N_CL_3	39229	2580.69065204745	4N_CL
4N_CL_3	39142	2534.85871423787	4N_CL
4N_CL_3	38545	2517.23104584957	4N_CL
4N_CL_3	38828	2453.77143965168	4N_CL
4N_CL_3	39388	2450.24590597402	4N_CL
4N_CL_3	38811	2429.09270390805	4N_CL
4N_CL_3	39303	2418.51610287507	4N_CL
4N_CL_3	38885	2376.20969874315	4N_CL
4N_CL_1	38422	35172.4009601608	4N_CL
4N_CL_1	39895	34874.6766900504	4N_CL
4N_CL_1	38904	34405.7609646266	4N_CL
4N_CL_1	40154	30085.0374946503	4N_CL
4N_CL_1	38833	27007.3128523846	4N_CL
4N_CL_1	39166	26731.9179025325	4N_CL
4N_CL_1	38855	24848.8118940846	4N_CL
4N_CL_1	39276	24212.4262667237	4N_CL
4N_CL_1	39202	23408.5707374258	4N_CL
4N_CL_1	39178	23002.9214194005	4N_CL
4N_CL_1	39269	21871.5691929812	4N_CL
4N_CL_1	38319	21130.9800710817	4N_CL
4N_CL_1	38914	20085.2235723191	4N_CL
4N_CL_1	39143	19895.4243501237	4N_CL
4N_CL_1	38633	17733.2018384474	4N_CL
4N_CL_1	38428	17349.8818406803	4N_CL
4N_CL_1	38695	14871.3272920117	4N_CL
4N_CL_1	39175	14134.4597234886	4N_CL
4N_CL_1	38502	13978.1544816807	4N_CL
4N_CL_1	38445	13974.4329283043	4N_CL
4N_CL_1	38613	13226.400699652	4N_CL
4N_CL_1	38901	12831.9160417558	4N_CL
4N_CL_1	39315	12188.0873076422	4N_CL
4N_CL_1	38316	11480.9921661301	4N_CL
4N_CL_1	39899	11417.7257587317	4N_CL
4N_CL_1	38680	11201.8756629017	4N_CL
4N_CL_1	38375	10870.6574124039	4N_CL
4N_CL_1	35860	10409.1847937329	4N_CL
4N_CL_1	38899	10383.1339200982	4N_CL
4N_CL_1	39301	10297.5381924415	4N_CL
4N_CL_1	38760	9188.51528628049	4N_CL
4N_CL_1	39346	8764.25820137325	4N_CL
4N_CL_1	35824	8634.00383319998	4N_CL
4N_CL_1	38838	8496.30635827394	4N_CL
4N_CL_1	39137	8235.79762192739	4N_CL
4N_CL_1	39876	8161.36655439981	4N_CL
4N_CL_1	38374	7856.1991775367	4N_CL
4N_CL_1	39296	7852.47762416032	4N_CL
4N_CL_1	39264	7800.37587689101	4N_CL
4N_CL_1	35912	7394.72655886567	4N_CL
4N_CL_1	39382	6903.4815131836	4N_CL
4N_CL_1	38648	6267.09588582274	4N_CL
4N_CL_1	38949	5958.20695558326	4N_CL
4N_CL_1	38693	5757.24307325878	4N_CL
4N_CL_1	39241	5664.2042388493	4N_CL
4N_CL_1	38663	5548.83608418154	4N_CL
4N_CL_1	39229	5504.17744366499	4N_CL
4N_CL_1	39343	4666.82793397964	4N_CL
4N_CL_1	38542	4648.22016709775	4N_CL
4N_CL_1	39150	4584.9537596993	4N_CL
4N_CL_1	38460	4536.57356580637	4N_CL
4N_CL_1	38681	4462.14249827878	4N_CL
4N_CL_1	38951	4443.53473139689	4N_CL
4N_CL_1	38419	4395.15453750395	4N_CL
4N_CL_1	39132	4343.05279023464	4N_CL
4N_CL_1	38890	4317.00191659999	4N_CL
4N_CL_1	35922	4279.7863828362	4N_CL
4N_CL_1	39228	4227.68463556688	4N_CL
4N_CL_1	39242	4138.36735453378	4N_CL
4N_CL_1	38857	4093.70871401723	4N_CL
4N_CL_1	39364	3862.97240468171	4N_CL
4N_CL_1	39885	3777.37667702499	4N_CL
4N_CL_1	39365	3695.50250274465	4N_CL
4N_CL_1	39417	3684.33784261551	4N_CL
4N_CL_1	38902	3606.18522171154	4N_CL
4N_CL_1	39887	3509.42483392568	4N_CL
4N_CL_1	38475	3461.04464003275	4N_CL
4N_CL_1	38671	3379.17046575241	4N_CL
4N_CL_1	39255	3364.28425224689	4N_CL
4N_CL_1	39894	3278.68852459016	4N_CL
4N_CL_1	39171	3200.5359036862	4N_CL
4N_CL_1	38640	3077.72464226568	4N_CL
4N_CL_1	38359	3040.50910850189	4N_CL
4N_CL_1	38634	2943.74872071603	4N_CL
4N_CL_1	39266	2921.41940045775	4N_CL
4N_CL_1	39146	2727.89862488603	4N_CL
4N_CL_1	38498	2683.23998436948	4N_CL
4N_CL_1	39106	2683.23998436948	4N_CL
4N_CL_1	39875	2597.64425671275	4N_CL
4N_CL_1	39484	2556.70716957258	4N_CL
4N_CL_1	38716	2489.71920879775	4N_CL
4N_CL_1	39220	2471.11144191586	4N_CL
4N_CL_1	38548	2467.38988853948	4N_CL
4N_CL_1	38414	2407.84503451741	4N_CL
4N_CL_1	39254	2363.18639400086	4N_CL
4N_CL_1	38538	2348.30018049534	4N_CL
4N_CL_1	35857	2311.08464673155	4N_CL
4N_CL_1	38347	2247.8182393331	4N_CL
4N_CL_1	39128	2247.8182393331	4N_CL
4N_CL_1	38381	2095.23455090155	4N_CL
4N_CL_1	38691	2020.80348337396	4N_CL
4N_CL_1	39142	2017.08192999758	4N_CL
4N_CL_1	38673	1991.03105636293	4N_CL
4N_CL_1	39392	1983.58794961017	4N_CL
4N_CL_1	38531	1968.70173610465	4N_CL
4N_CL_1	39308	1957.53707597551	4N_CL
4N_CL_1	38333	1942.65086247	4N_CL
4N_CL_1	39400	1875.66290169517	4N_CL
4N_CL_1	38646	1845.89047468413	4N_CL
4N_CL_1	38477	1831.00426117862	4N_CL
SB_4N_1	38901	34150.7170569863	SB_4N
SB_4N_1	39266	34048.0487620365	SB_4N
SB_4N_1	39885	24759.2698663151	SB_4N
SB_4N_1	39202	24213.5068247398	SB_4N
SB_4N_1	39400	23781.2192670564	SB_4N
SB_4N_1	38833	22630.2536447245	SB_4N
SB_4N_1	38422	22154.7373312728	SB_4N
SB_4N_1	38428	21522.5167781608	SB_4N
SB_4N_1	38381	17794.0365931418	SB_4N
SB_4N_1	39895	17188.834012385	SB_4N
SB_4N_1	35912	16637.6673763387	SB_4N
SB_4N_1	39296	14438.4044266246	SB_4N
SB_4N_1	38914	14287.1037814354	SB_4N
SB_4N_1	38660	13687.3047951497	SB_4N
SB_4N_1	40154	13557.6185278447	SB_4N
SB_4N_1	38716	13325.2639655899	SB_4N
SB_4N_1	38948	12795.7117074278	SB_4N
SB_4N_1	38316	12774.0973295436	SB_4N
SB_4N_1	39132	12363.4241497444	SB_4N
SB_4N_1	39220	12233.7378824394	SB_4N
SB_4N_1	35824	9953.42101565962	SB_4N
SB_4N_1	38868	9888.57788200711	SB_4N
SB_4N_1	38502	9748.08442576002	SB_4N
SB_4N_1	38899	9564.36221374458	SB_4N
SB_4N_1	38319	9423.86875749749	SB_4N
SB_4N_1	39175	9164.49622288746	SB_4N
SB_4N_1	39242	9126.67106159017	SB_4N
SB_4N_1	39145	9007.79198322724	SB_4N
SB_4N_1	38887	8559.29364213075	SB_4N
SB_4N_1	38735	8516.06488636241	SB_4N
SB_4N_1	39143	8472.83613059407	SB_4N
SB_4N_1	39308	8213.46359598405	SB_4N
SB_4N_1	39411	8062.16295079487	SB_4N
SB_4N_1	38538	7840.61557748214	SB_4N
SB_4N_1	39306	7230.00940225438	SB_4N
SB_4N_1	39241	6846.35419481039	SB_4N
SB_4N_1	38657	6370.83788135868	SB_4N
SB_4N_1	38419	6322.2055311193	SB_4N
SB_4N_1	38648	6284.38036982201	SB_4N
SB_4N_1	38634	6268.16958640888	SB_4N
SB_4N_1	38811	6208.73004722742	SB_4N
SB_4N_1	39876	6143.88691357491	SB_4N
SB_4N_1	39271	5927.74313473322	SB_4N
SB_4N_1	38656	5576.50949411549	SB_4N
SB_4N_1	38673	5408.99806551318	SB_4N
SB_4N_1	38542	5371.17290421588	SB_4N
SB_4N_1	38949	5225.27585349775	SB_4N
SB_4N_1	38667	5003.72848018502	SB_4N
SB_4N_1	39142	4841.62064605376	SB_4N
SB_4N_1	39382	4728.14516216187	SB_4N
SB_4N_1	38902	4711.93437874874	SB_4N
SB_4N_1	38374	4652.49483956728	SB_4N
SB_4N_1	35860	4614.66967826999	SB_4N
SB_4N_1	39387	4614.66967826999	SB_4N
SB_4N_1	39276	4549.82654461748	SB_4N
SB_4N_1	38994	4501.1941943781	SB_4N
SB_4N_1	38345	4484.98341096497	SB_4N
SB_4N_1	39104	4409.33308837038	SB_4N
SB_4N_1	39314	4360.700738131	SB_4N
SB_4N_1	38760	4236.41806529704	SB_4N
SB_4N_1	38375	4203.99649847078	SB_4N
SB_4N_1	39088	4079.71382563681	SB_4N
SB_4N_1	38956	4025.67788092639	SB_4N
SB_4N_1	38442	3971.64193621597	SB_4N
SB_4N_1	38500	3793.32331867158	SB_4N
SB_4N_1	38957	3777.11253525845	SB_4N
SB_4N_1	39866	3777.11253525845	SB_4N
SB_4N_1	38384	3728.48018501907	SB_4N
SB_4N_1	39346	3642.0226734824	SB_4N
SB_4N_1	38320	3604.19751218511	SB_4N
SB_4N_1	39340	3550.16156747468	SB_4N
SB_4N_1	38322	3523.14359511947	SB_4N
SB_4N_1	38885	3496.12562276426	SB_4N
SB_4N_1	38445	3447.49327252488	SB_4N
SB_4N_1	39128	3425.87889464071	SB_4N
SB_4N_1	39269	3398.8609222855	SB_4N
SB_4N_1	39875	3398.8609222855	SB_4N
SB_4N_1	39228	3350.22857204613	SB_4N
SB_4N_1	38918	3334.017788633	SB_4N
SB_4N_1	38462	3252.96387156737	SB_4N
SB_4N_1	38855	3182.71714344382	SB_4N
SB_4N_1	38691	3150.29557661757	SB_4N
SB_4N_1	38525	3107.06682084923	SB_4N
SB_4N_1	38926	3096.25963190714	SB_4N
SB_4N_1	38528	2961.16977013109	SB_4N
SB_4N_1	38838	2961.16977013109	SB_4N
SB_4N_1	39183	2950.36258118901	SB_4N
SB_4N_1	38964	2944.95898671796	SB_4N
SB_4N_1	38776	2890.92304200754	SB_4N
SB_4N_1	38925	2890.92304200754	SB_4N
SB_4N_1	38663	2842.29069176816	SB_4N
SB_4N_1	38680	2723.41161340524	SB_4N
SB_4N_1	38498	2718.0080189342	SB_4N
SB_4N_1	38646	2701.79723552107	SB_4N
SB_4N_1	39229	2663.97207422377	SB_4N
SB_4N_1	38633	2642.35769633961	SB_4N
SB_4N_1	38613	2550.49659033189	SB_4N
SB_4N_1	38771	2518.07502350564	SB_4N
SB_4N_1	35920	2491.05705115043	SB_4N
SB_4N_1	39343	2442.42470091105	SB_4N
CL_3	38904	32090.1547817423	CL
CL_3	38422	18389.9950181237	CL
CL_3	38838	17818.7971345622	CL
CL_3	39912	15199.0173678514	CL
CL_3	39895	13730.2228101218	CL
CL_3	39315	13369.4662520829	CL
CL_3	39382	12544.8798337084	CL
CL_3	39887	12519.1115081342	CL
CL_3	38663	12506.2273453471	CL
CL_3	38359	10646.6131830754	CL
CL_3	39269	10350.277438972	CL
CL_3	40154	9873.56341584924	CL
CL_3	38855	9710.36402054595	CL
CL_3	39876	9276.59720671351	CL
CL_3	35912	8971.67202075209	CL
CL_3	39891	8615.21018364227	CL
CL_3	39892	8202.916974455	CL
CL_3	38671	8147.08560237756	CL
CL_3	39254	8039.71757915171	CL
CL_3	38949	7751.97127690643	CL
CL_3	39202	7747.67655597739	CL
CL_3	38613	7739.08711411932	CL
CL_3	38676	7601.65604439023	CL
CL_3	38445	7386.91999793853	CL
CL_3	38634	7283.84669564172	CL
CL_3	39143	7253.78364913848	CL
CL_3	39301	7129.23674219649	CL
CL_3	39410	7129.23674219649	CL
CL_3	39885	6953.1531841061	CL
CL_3	39120	6905.91125388672	CL
CL_3	35920	6854.37460273831	CL
CL_3	38693	6742.71185858343	CL
CL_3	39166	6545.15469584786	CL
CL_3	39426	6360.4816958994	CL
CL_3	39346	6261.70311453162	CL
CL_3	39356	6235.93478895741	CL
CL_3	39296	6214.46118431224	CL
CL_3	35922	6064.14595179605	CL
CL_3	39108	6012.60930064764	CL
CL_3	38673	5982.5462541444	CL
CL_3	39894	5943.8937657831	CL
CL_3	38677	5931.009602996	CL
CL_3	38319	5802.16797512498	CL
CL_3	38333	5686.21051004106	CL
CL_3	39264	5626.08441703458	CL
CL_3	39899	5557.36888217004	CL
CL_3	39093	5407.05364965385	CL
CL_3	39220	5093.53902183436	CL
CL_3	39392	4968.99211489237	CL
CL_3	38816	4934.6343474601	CL
CL_3	38437	4883.09769631169	CL
CL_3	35869	4865.91881259556	CL
CL_3	39228	4840.15048702135	CL
CL_3	39162	4835.85576609232	CL
CL_3	38531	4780.02439401488	CL
CL_3	38475	4758.55078936971	CL
CL_3	38375	4732.7824637955	CL
CL_3	39411	4595.35139406641	CL
CL_3	38622	4487.98337084056	CL
CL_3	38374	4483.68864991153	CL
CL_3	39018	4372.02590575664	CL
CL_3	39175	4359.14174296954	CL
CL_3	38428	4191.64762673721	CL
CL_3	38948	4148.70041744687	CL
CL_3	39875	4135.81625465977	CL
CL_3	38477	4105.75320815653	CL
CL_3	38914	4084.27960351136	CL
CL_3	39002	4075.6901616533	CL
CL_3	39178	4062.80599886619	CL
CL_3	38691	4045.62711515006	CL
CL_3	38633	4041.33239422102	CL
CL_3	39308	3998.38518493068	CL
CL_3	38716	3955.43797564034	CL
CL_3	38869	3843.77523148546	CL
CL_3	39343	3822.30162684029	CL
CL_3	39417	3792.23858033705	CL
CL_3	39364	3779.35441754995	CL
CL_3	38388	3749.29137104671	CL
CL_3	39388	3719.22832454347	CL
CL_3	39145	3693.45999896927	CL
CL_3	39241	3663.39695246603	CL
CL_3	39425	3616.15502224665	CL
CL_3	38695	3590.38669667245	CL
CL_3	39128	3543.14476645308	CL
CL_3	38408	3530.26060366597	CL
CL_3	38502	3513.08171994984	CL
CL_3	39461	3504.49227809177	CL
CL_3	38323	3440.07146415626	CL
CL_3	39171	3435.77674322722	CL
CL_3	38764	3388.53481300785	CL
CL_3	38460	3384.24009207882	CL
CL_3	38886	3379.94537114978	CL
CL_3	38481	3345.58760371751	CL
CL_3	39306	3306.9351153562	CL
CL_3	35885	3229.63013863359	CL
CL_3	39106	2954.76799917541	CL
CL_3	39191	2950.47327824638	CL
CL_3	35876	2903.231348027	CL
CL_3	39866	2903.231348027	CL
CL_3	38681	2890.3471852399	CL
4N_C3_1	39895	24157.4242513155	4N_C3
4N_C3_1	38838	21810.1441621188	4N_C3
4N_C3_1	40154	18328.3453631438	4N_C3
4N_C3_1	39894	18263.1431384439	4N_C3
4N_C3_1	39202	17167.7457634855	4N_C3
4N_C3_1	38428	17043.8615365556	4N_C3
4N_C3_1	39220	15179.0779101383	4N_C3
4N_C3_1	39382	15107.3554629684	4N_C3
4N_C3_1	35912	14135.8423149398	4N_C3
4N_C3_1	39885	13751.1491892103	4N_C3
4N_C3_1	39411	13516.4211802907	4N_C3
4N_C3_1	39876	13020.8842725714	4N_C3
4N_C3_1	39269	12362.3418031023	4N_C3
4N_C3_1	39276	12127.6137941827	4N_C3
4N_C3_1	38660	11938.5273425529	4N_C3
4N_C3_1	38374	11338.6668753138	4N_C3
4N_C3_1	39296	11006.1355293443	4N_C3
4N_C3_1	38716	10627.9626260848	4N_C3
4N_C3_1	38367	10549.7199564449	4N_C3
4N_C3_1	38833	10497.558176685	4N_C3
4N_C3_1	39308	10497.558176685	4N_C3
4N_C3_1	38657	10151.9863857755	4N_C3
4N_C3_1	38502	10041.1426037856	4N_C3
4N_C3_1	38957	9910.73815438583	4N_C3
4N_C3_1	38914	9643.40903311621	4N_C3
4N_C3_1	38381	8952.2654512972	4N_C3
4N_C3_1	38855	8945.74522882721	4N_C3
4N_C3_1	39315	8750.13855472749	4N_C3
4N_C3_1	39306	8541.49143568779	4N_C3
4N_C3_1	38904	8208.96008971826	4N_C3
4N_C3_1	38633	8163.31853242833	4N_C3
4N_C3_1	39128	7869.90852127875	4N_C3
4N_C3_1	39175	7863.38829880876	4N_C3
4N_C3_1	35824	7765.5849617589	4N_C3
4N_C3_1	38676	7680.82206964902	4N_C3
4N_C3_1	38899	7648.22095729906	4N_C3
4N_C3_1	38442	7393.93228096943	4N_C3
4N_C3_1	38663	7257.00760909962	4N_C3
4N_C3_1	39143	6292.014683541	4N_C3
4N_C3_1	39242	6174.65067908117	4N_C3
4N_C3_1	38634	6148.56978920121	4N_C3
4N_C3_1	39228	6148.56978920121	4N_C3
4N_C3_1	38691	5907.32155781155	4N_C3
4N_C3_1	39254	5750.83621853178	4N_C3
4N_C3_1	39123	5705.19466124184	4N_C3
4N_C3_1	38640	5646.51265901193	4N_C3
4N_C3_1	38942	5600.87110172199	4N_C3
4N_C3_1	38667	5581.31043431202	4N_C3
4N_C3_1	38951	5522.6284320821	4N_C3
4N_C3_1	38316	5509.58798714212	4N_C3
4N_C3_1	38528	5463.94642985219	4N_C3
4N_C3_1	39088	5431.34531750223	4N_C3
4N_C3_1	38622	5418.30487256225	4N_C3
4N_C3_1	38948	5353.10264786234	4N_C3
4N_C3_1	38673	5346.58242539235	4N_C3
4N_C3_1	38680	5268.33975575247	4N_C3
4N_C3_1	38492	5242.2588658725	4N_C3
4N_C3_1	39899	5092.29374906272	4N_C3
4N_C3_1	38967	5033.6117468328	4N_C3
4N_C3_1	38460	4864.08596261305	4N_C3
4N_C3_1	39271	4811.92418285312	4N_C3
4N_C3_1	38998	4766.28262556318	4N_C3
4N_C3_1	38347	4753.2421806232	4N_C3
4N_C3_1	38319	4714.12084580326	4N_C3
4N_C3_1	39155	4590.23661887344	4N_C3
4N_C3_1	39241	4564.15572899347	4N_C3
4N_C3_1	38315	4511.99394923355	4N_C3
4N_C3_1	39106	4440.27150206365	4N_C3
4N_C3_1	38760	4277.26594031388	4N_C3
4N_C3_1	39145	4270.74571784389	4N_C3
4N_C3_1	39171	4251.18505043392	4N_C3
4N_C3_1	39321	4192.503048204	4N_C3
4N_C3_1	38345	4179.46260326402	4N_C3
4N_C3_1	38996	4172.94238079403	4N_C3
4N_C3_1	38425	4140.34126844408	4N_C3
4N_C3_1	39229	4140.34126844408	4N_C3
4N_C3_1	38695	3977.33570669431	4N_C3
4N_C3_1	39190	3977.33570669431	4N_C3
4N_C3_1	39407	3918.6537044644	4N_C3
4N_C3_1	35922	3879.53236964445	4N_C3
4N_C3_1	38949	3833.89081235452	4N_C3
4N_C3_1	39142	3781.72903259459	4N_C3
4N_C3_1	39183	3749.12792024464	4N_C3
4N_C3_1	38932	3716.52680789469	4N_C3
4N_C3_1	39365	3696.96614048471	4N_C3
4N_C3_1	35860	3638.2841382548	4N_C3
4N_C3_1	39361	3638.2841382548	4N_C3
4N_C3_1	38477	3586.12235849487	4N_C3
4N_C3_1	38868	3533.96057873495	4N_C3
4N_C3_1	38735	3514.39991132497	4N_C3
4N_C3_1	38901	3494.839243915	4N_C3
4N_C3_1	38964	3357.9145720452	4N_C3
4N_C3_1	38774	3266.63145746533	4N_C3
4N_C3_1	38422	3240.55056758537	4N_C3
4N_C3_1	39267	3207.94945523541	4N_C3
4N_C3_1	39146	3162.30789794548	4N_C3
4N_C3_1	39266	3142.74723053551	4N_C3
4N_C3_1	35857	3116.66634065554	4N_C3
4N_C3_1	38715	3110.14611818555	4N_C3
4N_C3_1	39116	3103.62589571556	4N_C3
CL_1	38904	21106.7225536031	CL
CL_1	38422	14505.0781879736	CL
CL_1	38838	12905.0459455102	CL
CL_1	39895	12598.7425439304	CL
CL_1	39912	11808.8021924875	CL
CL_1	38663	11679.8323391907	CL
CL_1	39887	11155.8923101725	CL
CL_1	38359	9979.04239883927	CL
CL_1	39315	9463.1629856521	CL
CL_1	39891	9132.67773657908	CL
CL_1	39382	8624.85893922296	CL
CL_1	39885	8379.01015637595	CL
CL_1	38671	8346.76769305175	CL
CL_1	39269	8294.37369014993	CL
CL_1	40154	8241.97968724811	CL
CL_1	39876	8056.58552313397	CL
CL_1	39892	7669.67596324359	CL
CL_1	38855	7540.7061099468	CL
CL_1	38613	7520.55457036918	CL
CL_1	38676	7476.2211832984	CL
CL_1	35912	6936.15992261809	CL
CL_1	35920	6920.03869095599	CL
CL_1	39426	6887.79622763179	CL
CL_1	39254	6803.15976140577	CL
CL_1	38634	6678.22021602451	CL
CL_1	39120	6637.91713686926	CL
CL_1	39108	6621.79590520716	CL
CL_1	38949	6456.55328067064	CL
CL_1	39301	6335.6440432049	CL
CL_1	39356	6093.82556827342	CL
CL_1	39410	6085.76495244237	CL
CL_1	39894	5997.09817830082	CL
CL_1	39899	5920.52232790585	CL
CL_1	39296	5678.70385297437	CL
CL_1	38693	5561.82492342415	CL
CL_1	38816	5549.73399967758	CL
CL_1	38677	5545.70369176205	CL
CL_1	38445	5505.4006126068	CL
CL_1	39093	5505.4006126068	CL
CL_1	39202	5420.76414638078	CL
CL_1	39346	5416.73383846526	CL
CL_1	38437	5348.21860390134	CL
CL_1	39166	5255.52152184427	CL
CL_1	39264	5235.36998226665	CL
CL_1	38622	5138.64259229405	CL
CL_1	39392	5110.43043688538	CL
CL_1	38475	5094.30920522328	CL
CL_1	38333	4973.39996775754	CL
CL_1	39143	4961.30904401096	CL
CL_1	35922	4953.24842817991	CL
CL_1	39308	4953.24842817991	CL
CL_1	35869	4933.09688860229	CL
CL_1	39411	4933.09688860229	CL
CL_1	39018	4868.61196195389	CL
CL_1	38531	4812.18765113655	CL
CL_1	39002	4679.18748992423	CL
CL_1	38673	4638.88441076898	CL
CL_1	38428	4630.82379493793	CL
CL_1	39417	4610.67225536031	CL
CL_1	39425	4554.24794454296	CL
CL_1	38319	4505.88424955667	CL
CL_1	38388	4485.73270997904	CL
CL_1	39228	4461.55086248589	CL
CL_1	39128	4445.4296308238	CL
CL_1	39220	4401.09624375302	CL
CL_1	39162	4260.03546670966	CL
CL_1	38375	4135.09592132839	CL
CL_1	39145	4098.82315008867	CL
CL_1	39461	4034.33822344027	CL
CL_1	39364	4030.30791552475	CL
CL_1	38374	3945.67144929873	CL
CL_1	35885	3925.5199097211	CL
CL_1	38477	3877.15621473481	CL
CL_1	39306	3873.12590681928	CL
CL_1	38323	3857.00467515718	CL
CL_1	38948	3840.88344349508	CL
CL_1	38633	3836.85313557956	CL
CL_1	38886	3832.82282766403	CL
CL_1	39388	3812.67128808641	CL
CL_1	38716	3768.33790101564	CL
CL_1	38408	3756.24697726906	CL
CL_1	39171	3707.88328228277	CL
CL_1	38869	3703.85297436724	CL
CL_1	38691	3611.15589231017	CL
CL_1	38695	3599.0649685636	CL
CL_1	38914	3542.64065774625	CL
CL_1	39175	3518.4588102531	CL
CL_1	38460	3494.27696275996	CL
CL_1	39875	3490.24665484443	CL
CL_1	39178	3462.03449943576	CL
CL_1	38764	3453.97388360471	CL
CL_1	39204	3208.1251007577	CL
CL_1	38502	3167.82202160245	CL
CL_1	38481	3159.7614057714	CL
CL_1	38681	3139.60986619378	CL
CL_1	38929	3115.42801870063	CL
CL_1	39191	3091.24617120748	CL
CL_1	39205	3091.24617120748	CL
CL_1	38378	3087.21586329196	CL
CL_1	38956	2982.42785748831	CL
4N_C3_3	39895	21052.2065108391	4N_C3
4N_C3_3	38838	19436.9476992657	4N_C3
4N_C3_3	40154	15910.2992939973	4N_C3
4N_C3_3	39894	15708.3919425506	4N_C3
4N_C3_3	38428	15311.3074847055	4N_C3
4N_C3_3	39202	14449.8361185331	4N_C3
4N_C3_3	39220	13850.8443092413	4N_C3
4N_C3_3	39411	13198.0105395637	4N_C3
4N_C3_3	35912	13049.9451485029	4N_C3
4N_C3_3	39382	12599.018730272	4N_C3
4N_C3_3	39885	12498.0650545486	4N_C3
4N_C3_3	39269	11771.1985893406	4N_C3
4N_C3_3	38660	11401.0351116884	4N_C3
4N_C3_3	39276	11024.141388988	4N_C3
4N_C3_3	38716	10835.6945276378	4N_C3
4N_C3_3	39876	10707.8198717215	4N_C3
4N_C3_3	38374	10364.5773742622	4N_C3
4N_C3_3	39308	10216.5119832013	4N_C3
4N_C3_3	38367	9900.19046593487	4N_C3
4N_C3_3	39296	9563.67821352376	4N_C3
4N_C3_3	38657	9530.02698828264	4N_C3
4N_C3_3	38381	9496.37576304153	4N_C3
4N_C3_3	38833	9254.08694130553	4N_C3
4N_C3_3	38914	9186.78449082331	4N_C3
4N_C3_3	38957	9132.94253043753	4N_C3
4N_C3_3	38502	8897.38395374976	4N_C3
4N_C3_3	38633	8708.93709239953	4N_C3
4N_C3_3	39315	8399.34582018131	4N_C3
4N_C3_3	39128	8143.59650834887	4N_C3
4N_C3_3	38855	8076.29405786665	4N_C3
4N_C3_3	39306	8029.18234252909	4N_C3
4N_C3_3	38904	7692.67009011798	4N_C3
4N_C3_3	38442	7497.49298371954	4N_C3
4N_C3_3	38899	7228.28318179065	4N_C3
4N_C3_3	38676	7154.2504862602	4N_C3
4N_C3_3	35824	7113.86901597087	4N_C3
4N_C3_3	39254	7026.37583034398	4N_C3
4N_C3_3	39175	6656.21235269176	4N_C3
4N_C3_3	38663	6393.7327958111	4N_C3
4N_C3_3	38667	6057.22054339999	4N_C3
4N_C3_3	39088	5882.23417214621	4N_C3
4N_C3_3	38634	5828.39221176043	4N_C3
4N_C3_3	38942	5814.93172166399	4N_C3
4N_C3_3	39228	5814.93172166399	4N_C3
4N_C3_3	38951	5794.74098651932	4N_C3
4N_C3_3	38622	5774.55025137465	4N_C3
4N_C3_3	38680	5646.67559545843	4N_C3
4N_C3_3	38347	5639.94535041021	4N_C3
4N_C3_3	38492	5478.41946925288	4N_C3
4N_C3_3	38528	5458.22873410821	4N_C3
4N_C3_3	38967	5438.03799896354	4N_C3
4N_C3_3	39123	5370.73554848132	4N_C3
4N_C3_3	38691	5357.27505838488	4N_C3
4N_C3_3	39321	5343.81456828843	4N_C3
4N_C3_3	39143	5195.74917722754	4N_C3
4N_C3_3	38673	5168.82819703465	4N_C3
4N_C3_3	38319	5081.33501140777	4N_C3
4N_C3_3	38640	5020.76280597377	4N_C3
4N_C3_3	39899	4973.65109063621	4N_C3
4N_C3_3	39271	4939.9998653951	4N_C3
4N_C3_3	35922	4845.77643471999	4N_C3
4N_C3_3	38948	4818.8554545271	4N_C3
4N_C3_3	38460	4724.63202385199	4N_C3
4N_C3_3	39171	4704.44128870732	4N_C3
4N_C3_3	38345	4690.98079861088	4N_C3
4N_C3_3	39145	4670.79006346621	4N_C3
4N_C3_3	39242	4657.32957336977	4N_C3
4N_C3_3	38316	4603.48761298399	4N_C3
4N_C3_3	38760	4596.75736793577	4N_C3
4N_C3_3	38425	4590.02712288754	4N_C3
4N_C3_3	38932	4455.4222219231	4N_C3
4N_C3_3	38996	4448.69197687488	4N_C3
4N_C3_3	39155	4435.23148677843	4N_C3
4N_C3_3	38949	4273.7056056211	4N_C3
4N_C3_3	39229	4260.24511552466	4N_C3
4N_C3_3	38998	4253.51487047643	4N_C3
4N_C3_3	39142	4233.32413533177	4N_C3
4N_C3_3	38315	4206.40315513888	4N_C3
4N_C3_3	39361	4139.10070465666	4N_C3
4N_C3_3	39241	4091.9889893191	4N_C3
4N_C3_3	39106	3991.03531359577	4N_C3
4N_C3_3	38735	3984.30506854755	4N_C3
4N_C3_3	38477	3863.16065767955	4N_C3
4N_C3_3	39407	3822.77918739021	4N_C3
4N_C3_3	39190	3816.04894234199	4N_C3
4N_C3_3	38695	3789.1279621491	4N_C3
4N_C3_3	39435	3762.20698195621	4N_C3
4N_C3_3	38422	3661.25330623288	4N_C3
4N_C3_3	39267	3634.33232603999	4N_C3
4N_C3_3	38868	3620.87183594355	4N_C3
4N_C3_3	39183	3560.29963050955	4N_C3
4N_C3_3	38811	3519.91816022021	4N_C3
4N_C3_3	39243	3506.45767012377	4N_C3
4N_C3_3	35860	3439.15521964155	4N_C3
4N_C3_3	38774	3425.6947295451	4N_C3
4N_C3_3	39375	3378.58301420755	4N_C3
4N_C3_3	38506	3371.85276915932	4N_C3
4N_C3_3	39346	3351.66203401466	4N_C3
4N_C3_3	35857	3331.47129886999	4N_C3
4N_C3_3	39365	3277.62933848421	4N_C3
4N_2	39202	19786.2706031516	4N
4N_2	39266	18822.6770512588	4N
4N_2	38316	16265.169353378	4N
4N_2	39895	16207.2088389784	4N
4N_2	38948	14714.7255931896	4N
4N_2	38381	14468.3934069915	4N
4N_2	38914	13772.8672341967	4N
4N_2	40154	13055.6058685021	4N
4N_2	35912	12186.1981525086	4N
4N_2	39885	11693.5337801123	4N
4N_2	38660	11505.1621083137	4N
4N_2	38657	11418.2213367144	4N
4N_2	35824	10918.3119000181	4N
4N_2	38502	10650.2445209201	4N
4N_2	39296	10614.0191994204	4N
4N_2	39229	10374.9320775222	4N
4N_2	38833	10360.4419489223	4N
4N_2	38374	10295.2363702228	4N
4N_2	38375	10215.5406629234	4N
4N_2	38716	9462.05397572903	4N
4N_2	38887	9309.90762543018	4N
4N_2	39220	9266.4372396305	4N
4N_2	38428	9136.02608223148	4N
4N_2	39876	9020.10505343235	4N
4N_2	38957	8831.73338163376	4N
4N_2	38663	8781.01793153414	4N
4N_2	39228	8730.30248143452	4N
4N_2	39308	8701.32222423474	4N
4N_2	39142	8621.62651693534	4N
4N_2	38445	8541.93080963594	4N
4N_2	38673	8512.95055243615	4N
4N_2	39132	8440.4999094367	4N
4N_2	38498	8288.35355913784	4N
4N_2	38855	7853.6497011411	4N
4N_2	38422	7600.072450643	4N
4N_2	38901	7571.09219344322	4N
4N_2	39175	7259.55442854555	4N
4N_2	38542	7114.65314254664	4N
4N_2	38690	7100.16301394675	4N
4N_2	39306	7092.9179496468	4N
4N_2	39254	7013.2222423474	4N
4N_2	38838	6897.30121354827	4N
4N_2	38648	6861.07589204854	4N
4N_2	38667	6788.62524904909	4N
4N_2	39146	6404.63684115197	4N
4N_2	38322	6332.18619815251	4N
4N_2	39899	6310.45100525267	4N
4N_2	38913	6266.980619453	4N
4N_2	39866	6266.980619453	4N
4N_2	39382	6180.03984785365	4N
4N_2	35857	5991.66817605506	4N
4N_2	38949	5962.68791885528	4N
4N_2	38925	5919.21753305561	4N
4N_2	39145	5904.72740445572	4N
4N_2	39340	5788.80637565658	4N
4N_2	39410	5752.58105415686	4N
4N_2	38951	5709.11066835718	4N
4N_2	38640	5614.92483245789	4N
4N_2	39271	5578.69951095816	4N
4N_2	38904	5499.00380365876	4N
4N_2	38345	5470.02354645897	4N
4N_2	38528	5462.77848215903	4N
4N_2	39411	5397.57290345952	4N
4N_2	39128	5296.14200326028	4N
4N_2	38691	5281.65187466039	4N
4N_2	38926	4912.15359536316	4N
4N_2	39143	4890.41840246332	4N
4N_2	38425	4745.51711646441	4N
4N_2	39242	4673.06647346495	4N
4N_2	38994	4520.92012316609	4N
4N_2	39178	4484.69480166636	4N
4N_2	38419	4368.77377286723	4N
4N_2	38771	4361.52870856729	4N
4N_2	39400	4289.07806556783	4N
4N_2	38538	4260.09780836805	4N
4N_2	38319	4194.89222966854	4N
4N_2	38908	4035.50081506973	4N
4N_2	39205	3970.29523637022	4N
4N_2	38840	3926.82485057055	4N
4N_2	35860	3912.33472197066	4N
4N_2	38386	3883.35446477087	4N
4N_2	39364	3861.61927187104	4N
4N_2	38661	3839.8840789712	4N
4N_2	39314	3673.24760007245	4N
4N_2	39874	3564.57163557327	4N
4N_2	38735	3441.40554247419	4N
4N_2	38882	3419.67034957435	4N
4N_2	38902	3383.44502807462	4N
4N_2	39346	3376.19996377468	4N
4N_2	38700	3325.48451367506	4N
4N_2	38899	3325.48451367506	4N
4N_2	39241	3289.25919217533	4N
4N_2	38964	3267.52399927549	4N
4N_2	38868	3260.27893497555	4N
4N_2	38442	3253.0338706756	4N
4N_2	38730	3195.07335627604	4N
4N_2	38364	3180.58322767615	4N
4N_2	38945	3151.60297047636	4N
4N_2	35856	3144.35790617642	4N
4N_2	39301	3100.88752037674	4N
4N_1	39266	19744.5141170277	4N
4N_1	39202	17898.6719265395	4N
4N_1	38316	16425.9963882799	4N
4N_1	39895	14700.1006217223	4N
4N_1	38914	14113.6958825058	4N
4N_1	38948	14060.3863607589	4N
4N_1	38381	13520.627453071	4N
4N_1	40154	13420.6720997954	4N
4N_1	39885	12414.4548768217	4N
4N_1	38660	12381.1364257298	4N
4N_1	38657	11641.4668114909	4N
4N_1	35912	11334.9370614459	4N
4N_1	38502	11095.0442135846	4N
4N_1	38375	10975.097789654	4N
4N_1	38374	10888.4698168152	4N
4N_1	35824	10775.1870831029	4N
4N_1	39296	10355.3745993456	4N
4N_1	38716	10135.4728221394	4N
4N_1	38833	10028.8537786455	4N
4N_1	39228	9888.91628405979	4N
4N_1	39876	9855.59783296794	4N
4N_1	38428	9609.04129488828	4N
4N_1	38887	9555.73177314133	4N
4N_1	39229	9389.1395176821	4N
4N_1	39220	9149.24666982081	4N
4N_1	38957	9135.91928938408	4N
4N_1	38901	9069.28238720038	4N
4N_1	39132	8949.33596326974	4N
4N_1	38663	8862.70799043094	4N
4N_1	38445	8816.06215890236	4N
4N_1	38542	8602.82407191455	4N
4N_1	38422	8362.93122405326	4N
4N_1	39308	8302.95801208793	4N
4N_1	38673	8242.98480012261	4N
4N_1	38498	7989.76457182459	4N
4N_1	39142	7956.44612073274	4N
4N_1	39175	7596.60684894081	4N
4N_1	38667	7463.33304457342	4N
4N_1	38648	7203.44912605703	4N
4N_1	38838	7183.45805540192	4N
4N_1	38855	7150.13960431007	4N
4N_1	38690	6836.94616404673	4N
4N_1	39382	6730.32712055282	4N
4N_1	39306	6690.34497924261	4N
4N_1	39899	6417.13368028947	4N
4N_1	39146	6390.47891941599	4N
4N_1	39145	6370.48784876089	4N
4N_1	38949	6143.92238133634	4N
4N_1	39410	6117.26762046286	4N
4N_1	38913	6090.61285958938	4N
4N_1	39411	6057.29440849754	4N
4N_1	39254	6030.63964762406	4N
4N_1	39271	5950.67536500363	4N
4N_1	39242	5837.39263129136	4N
4N_1	38528	5750.76465845256	4N
4N_1	38322	5730.77358779745	4N
4N_1	35857	5657.47299539539	4N
4N_1	38345	5617.49085408517	4N
4N_1	39340	5617.49085408517	4N
4N_1	38640	5530.86288124638	4N
4N_1	39866	5464.22597906269	4N
4N_1	38951	5397.58907687899	4N
4N_1	38904	5370.93431600552	4N
4N_1	38925	5350.94324535041	4N
4N_1	39400	5151.03253879934	4N
4N_1	38691	5084.39563661565	4N
4N_1	39143	5037.74980508706	4N
4N_1	39178	4924.46707137479	4N
4N_1	38908	4864.49385940946	4N
4N_1	38425	4857.83016919109	4N
4N_1	39128	4631.26470176654	4N
4N_1	38319	4617.93732132981	4N
4N_1	38538	4344.72602237667	4N
4N_1	39874	4071.51472342354	4N
4N_1	35860	4044.85996255006	4N
4N_1	38419	4024.86889189495	4N
4N_1	38386	4004.87782123985	4N
4N_1	38926	3944.90460927452	4N
4N_1	38994	3898.25877774594	4N
4N_1	39346	3884.9313973092	4N
4N_1	39364	3831.62187556225	4N
4N_1	38840	3784.97604403366	4N
4N_1	38771	3711.6754516316	4N
4N_1	39205	3638.37485922954	4N
4N_1	38442	3631.71116901118	4N
4N_1	39241	3545.08319617238	4N
4N_1	38735	3485.10998420705	4N
4N_1	38902	3485.10998420705	4N
4N_1	38661	3478.44629398868	4N
4N_1	38730	3445.12784289684	4N
4N_1	39387	3405.14570158662	4N
4N_1	38700	3398.48201136826	4N
4N_1	38868	3331.84510918456	4N
4N_1	38899	3311.85403852946	4N
4N_1	39887	3291.86296787435	4N
4N_1	38964	3238.5534461274	4N
4N_1	38890	3158.58916350697	4N
4N_1	39190	3151.9254732886	4N
4N_1	38945	3118.60702219675	4N
4N_1	38882	3105.27964176001	4N
SBN_CL_1	38904	18908.9087298037	SBN_CL
SBN_CL_1	38901	13999.1769400061	SBN_CL
SBN_CL_1	38319	13283.47259747	SBN_CL
SBN_CL_1	35922	12950.6700781907	SBN_CL
SBN_CL_1	39895	12693.0165148777	SBN_CL
SBN_CL_1	39400	11655.2452182004	SBN_CL
SBN_CL_1	39885	11612.3029576482	SBN_CL
SBN_CL_1	39417	11304.5500903577	SBN_CL
SBN_CL_1	38699	10034.1748823561	SBN_CL
SBN_CL_1	38422	9987.65410009125	SBN_CL
SBN_CL_1	35912	9644.11601567392	SBN_CL
SBN_CL_1	38855	9382.88393064825	SBN_CL
SBN_CL_1	38316	9339.94167009608	SBN_CL
SBN_CL_1	39171	9028.61028109288	SBN_CL
SBN_CL_1	39392	8473.9394156274	SBN_CL
SBN_CL_1	38951	8456.046807064	SBN_CL
SBN_CL_1	39271	8391.63341623575	SBN_CL
SBN_CL_1	38428	8359.42672082163	SBN_CL
SBN_CL_1	39242	8216.28585231441	SBN_CL
SBN_CL_1	39296	8176.92211347492	SBN_CL
SBN_CL_1	39228	8040.93828839306	SBN_CL
SBN_CL_1	39254	8040.93828839306	SBN_CL
SBN_CL_1	39315	8030.20272325502	SBN_CL
SBN_CL_1	39301	7983.68194099018	SBN_CL
SBN_CL_1	39137	7801.17733364347	SBN_CL
SBN_CL_1	38838	7768.97063822935	SBN_CL
SBN_CL_1	35857	7658.03646513625	SBN_CL
SBN_CL_1	39892	7568.57342231924	SBN_CL
SBN_CL_1	40154	7557.8378571812	SBN_CL
SBN_CL_1	39343	7067.58038254397	SBN_CL
SBN_CL_1	38613	7046.10925226789	SBN_CL
SBN_CL_1	38949	6713.3067329886	SBN_CL
SBN_CL_1	38833	6698.99264613788	SBN_CL
SBN_CL_1	38998	6659.6289072984	SBN_CL
SBN_CL_1	39178	6659.6289072984	SBN_CL
SBN_CL_1	38408	6477.12429995169	SBN_CL
SBN_CL_1	39894	6448.49612625025	SBN_CL
SBN_CL_1	39308	6362.61160514591	SBN_CL
SBN_CL_1	39346	6362.61160514591	SBN_CL
SBN_CL_1	38671	6280.30560575426	SBN_CL
SBN_CL_1	39899	6251.67743205282	SBN_CL
SBN_CL_1	38359	6183.68551951189	SBN_CL
SBN_CL_1	38677	6144.3217806724	SBN_CL
SBN_CL_1	38914	6126.429172109	SBN_CL
SBN_CL_1	38663	6076.32986813147	SBN_CL
SBN_CL_1	39166	6076.32986813147	SBN_CL
SBN_CL_1	39269	5936.76752133694	SBN_CL
SBN_CL_1	39356	5872.35413050869	SBN_CL
SBN_CL_1	39266	5807.94073968044	SBN_CL
SBN_CL_1	38680	5711.32065343806	SBN_CL
SBN_CL_1	39264	5639.75021918446	SBN_CL
SBN_CL_1	39128	5625.43613233373	SBN_CL
SBN_CL_1	39276	5589.65091520693	SBN_CL
SBN_CL_1	38857	5414.30335128558	SBN_CL
SBN_CL_1	38885	5364.20404730806	SBN_CL
SBN_CL_1	38345	5317.68326504321	SBN_CL
SBN_CL_1	38477	5289.05509134177	SBN_CL
SBN_CL_1	39145	5049.29413659217	SBN_CL
SBN_CL_1	38661	5031.40152802877	SBN_CL
SBN_CL_1	38492	4884.68213780887	SBN_CL
SBN_CL_1	38397	4881.10361609619	SBN_CL
SBN_CL_1	38384	4809.53318184258	SBN_CL
SBN_CL_1	38676	4763.01239957773	SBN_CL
SBN_CL_1	38716	4727.22718245093	SBN_CL
SBN_CL_1	39382	4698.59900874948	SBN_CL
SBN_CL_1	35920	4691.44196532412	SBN_CL
SBN_CL_1	39202	4641.3426613466	SBN_CL
SBN_CL_1	38695	4598.40040079443	SBN_CL
SBN_CL_1	38660	4548.3010968169	SBN_CL
SBN_CL_1	38640	4512.5158796901	SBN_CL
SBN_CL_1	38843	4365.7964894702	SBN_CL
SBN_CL_1	39306	4326.43275063071	SBN_CL
SBN_CL_1	39303	4279.91196836587	SBN_CL
SBN_CL_1	38368	4276.33344665319	SBN_CL
SBN_CL_1	38899	4194.02744726154	SBN_CL
SBN_CL_1	39108	4190.44892554886	SBN_CL
SBN_CL_1	38811	4168.97779527277	SBN_CL
SBN_CL_1	39020	4136.77109985865	SBN_CL
SBN_CL_1	39220	4086.67179588112	SBN_CL
SBN_CL_1	39123	4032.99397019091	SBN_CL
SBN_CL_1	38427	4022.25840505287	SBN_CL
SBN_CL_1	39093	3893.43162339637	SBN_CL
SBN_CL_1	39175	3879.11753654565	SBN_CL
SBN_CL_1	38715	3871.96049312029	SBN_CL
SBN_CL_1	39876	3864.80344969493	SBN_CL
SBN_CL_1	38634	3857.64640626957	SBN_CL
SBN_CL_1	38866	3839.75379770617	SBN_CL
SBN_CL_1	38475	3786.07597201596	SBN_CL
SBN_CL_1	38900	3696.61292919895	SBN_CL
SBN_CL_1	39426	3696.61292919895	SBN_CL
SBN_CL_1	38957	3685.87736406091	SBN_CL
SBN_CL_1	39891	3632.1995383707	SBN_CL
SBN_CL_1	38691	3610.72840809462	SBN_CL
SBN_CL_1	38531	3578.52171268049	SBN_CL
SBN_CL_1	38333	3560.62910411709	SBN_CL
SBN_CL_1	38764	3524.84388699028	SBN_CL
SBN_CL_1	38498	3417.48823560987	SBN_CL
SBN_CL_1	39411	3213.51249798708	SBN_CL
SBN_CL_1	38875	3199.19841113636	SBN_CL
SBN_CL_1	39205	3192.041367711	SBN_CL
SB_4N_2	39266	18605.3135843389	SB_4N
SB_4N_2	38422	17394.7382049821	SB_4N
SB_4N_2	39885	16494.8987518774	SB_4N
SB_4N_2	38901	16300.6887979699	SB_4N
SB_4N_2	38381	16145.3208348439	SB_4N
SB_4N_2	35912	14488.0625614998	SB_4N
SB_4N_2	38428	13808.3277228236	SB_4N
SB_4N_2	38833	12662.4889947693	SB_4N
SB_4N_2	39202	12481.2263711223	SB_4N
SB_4N_2	39895	11633.1762390595	SB_4N
SB_4N_2	38887	11549.0185923663	SB_4N
SB_4N_2	39296	11426.0189548915	SB_4N
SB_4N_2	38660	11095.8620332487	SB_4N
SB_4N_2	38948	10966.3887306437	SB_4N
SB_4N_2	39145	10823.9680977782	SB_4N
SB_4N_2	38868	10636.231809001	SB_4N
SB_4N_2	39220	10260.7592314465	SB_4N
SB_4N_2	40154	10196.022580144	SB_4N
SB_4N_2	39400	9924.12864467347	SB_4N
SB_4N_2	38914	9885.28665389197	SB_4N
SB_4N_2	38735	8713.55326531669	SB_4N
SB_4N_2	38716	8577.60629758144	SB_4N
SB_4N_2	38634	8461.08032523694	SB_4N
SB_4N_2	39308	8305.71236211093	SB_4N
SB_4N_2	39387	7975.55544046817	SB_4N
SB_4N_2	38316	7852.55580299342	SB_4N
SB_4N_2	38657	7813.71381221192	SB_4N
SB_4N_2	39132	7755.45082603967	SB_4N
SB_4N_2	39306	7438.24123465741	SB_4N
SB_4N_2	38899	7418.82023926666	SB_4N
SB_4N_2	39411	7250.50494588016	SB_4N
SB_4N_2	39271	6713.1907400694	SB_4N
SB_4N_2	38811	6667.87508415765	SB_4N
SB_4N_2	38319	6428.34947433839	SB_4N
SB_4N_2	38673	6188.82386451914	SB_4N
SB_4N_2	38345	6078.77155730488	SB_4N
SB_4N_2	38502	5709.77264488063	SB_4N
SB_4N_2	38667	5664.45698896887	SB_4N
SB_4N_2	38949	5638.56232844787	SB_4N
SB_4N_2	39088	5625.61499818737	SB_4N
SB_4N_2	38500	5554.40468175462	SB_4N
SB_4N_2	38956	5534.98368636387	SB_4N
SB_4N_2	35824	5509.08902584287	SB_4N
SB_4N_2	38885	5476.72070019162	SB_4N
SB_4N_2	38442	5457.29970480087	SB_4N
SB_4N_2	39005	5450.82603967062	SB_4N
SB_4N_2	39314	5295.45807654462	SB_4N
SB_4N_2	39346	5224.24776011186	SB_4N
SB_4N_2	39143	5140.09011341861	SB_4N
SB_4N_2	38538	5127.14278315811	SB_4N
SB_4N_2	38776	5120.66911802786	SB_4N
SB_4N_2	39242	5055.93246672536	SB_4N
SB_4N_2	39340	5049.45880159511	SB_4N
SB_4N_2	39142	4997.66948055311	SB_4N
SB_4N_2	39175	4874.66984307836	SB_4N
SB_4N_2	38957	4661.0388937801	SB_4N
SB_4N_2	39104	4563.93391682635	SB_4N
SB_4N_2	39874	4557.4602516961	SB_4N
SB_4N_2	39228	4544.5129214356	SB_4N
SB_4N_2	38320	4505.6709306541	SB_4N
SB_4N_2	38419	4492.7236003936	SB_4N
SB_4N_2	38648	4402.0922885701	SB_4N
SB_4N_2	39876	4382.67129317935	SB_4N
SB_4N_2	38462	4376.1976280491	SB_4N
SB_4N_2	39020	4317.93464187684	SB_4N
SB_4N_2	38656	4304.98731161634	SB_4N
SB_4N_2	38964	4194.93500440209	SB_4N
SB_4N_2	39866	4194.93500440209	SB_4N
SB_4N_2	38902	4175.51400901134	SB_4N
SB_4N_2	35885	4143.14568336009	SB_4N
SB_4N_2	38374	4039.56704127609	SB_4N
SB_4N_2	39303	3787.09410119633	SB_4N
SB_4N_2	38528	3774.14677093583	SB_4N
SB_4N_2	39356	3657.62079859133	SB_4N
SB_4N_2	38445	3612.30514267958	SB_4N
SB_4N_2	39402	3566.98948676783	SB_4N
SB_4N_2	35857	3554.04215650733	SB_4N
SB_4N_2	39351	3554.04215650733	SB_4N
SB_4N_2	39128	3528.14749598633	SB_4N
SB_4N_2	35920	3521.67383085608	SB_4N
SB_4N_2	39382	3495.77917033508	SB_4N
SB_4N_2	38734	3450.46351442333	SB_4N
SB_4N_2	35890	3437.51618416283	SB_4N
SB_4N_2	39016	3431.04251903258	SB_4N
SB_4N_2	38994	3405.14785851157	SB_4N
SB_4N_2	38855	3398.67419338132	SB_4N
SB_4N_2	35860	3372.77953286032	SB_4N
SB_4N_2	38359	3359.83220259982	SB_4N
SB_4N_2	39276	3340.41120720907	SB_4N
SB_4N_2	38375	3327.46387694857	SB_4N
SB_4N_2	39241	3314.51654668807	SB_4N
SB_4N_2	38920	3269.20089077632	SB_4N
SB_4N_2	39100	3230.35889999482	SB_4N
SB_4N_2	38877	3133.25392304107	SB_4N
SB_4N_2	39481	3133.25392304107	SB_4N
SB_4N_2	38889	3087.93826712932	SB_4N
SB_4N_2	38646	3081.46460199907	SB_4N
SB_4N_2	39349	3068.51727173857	SB_4N
SB_4N_2	39875	3042.62261121757	SB_4N
SB_4N_2	38691	2971.41229478482	SB_4N
SB_3	38680	17877.4110528077	SB
SB_3	38904	17197.7796407268	SB
SB_3	39137	16666.4941713844	SB
SB_3	38901	16352.5527576821	SB
SB_3	38914	15973.0631367232	SB
SB_3	39202	15969.6132310781	SB
SB_3	38359	15876.465778661	SB
SB_3	38319	15728.1198359225	SB
SB_3	39301	14920.8419149736	SB
SB_3	38316	14075.6150319289	SB
SB_3	38833	13057.8928666301	SB
SB_3	39895	13050.9930553399	SB
SB_3	39891	12864.6981505056	SB
SB_3	35920	12523.1574916426	SB
SB_3	38422	12436.9098505156	SB
SB_3	39346	12243.7151343911	SB
SB_3	38855	11505.4353263438	SB
SB_3	38613	10463.5638215295	SB
SB_3	35824	10015.076087669	SB
SB_3	38771	10008.1762763788	SB
SB_3	38994	9984.02693686328	SB
SB_3	38949	9821.88137154449	SB
SB_3	38633	9801.181937674	SB
SB_3	38492	9349.24429816845	SB
SB_3	38998	9193.99854413982	SB
SB_3	35912	9100.85109172264	SB
SB_3	38939	9045.65260140135	SB
SB_3	38542	8904.20646995305	SB
SB_3	39229	8410.86996270652	SB
SB_3	39315	8345.32175544999	SB
SB_3	39178	8293.57317077378	SB
SB_3	38472	8058.9795869083	SB
SB_3	38333	7814.03628610757	SB
SB_3	38384	7631.1912869183	SB
SB_3	38676	7582.89260788717	SB
SB_3	39885	7355.19883531185	SB
SB_3	38502	7110.25553451113	SB
SB_3	38951	6934.31034661202	SB
SB_3	39392	6851.51261113009	SB
SB_3	35857	6785.96440387355	SB
SB_3	39356	6761.81506435799	SB
SB_3	39417	6737.66572484243	SB
SB_3	39276	6716.96629097194	SB
SB_3	38640	6447.87365065565	SB
SB_3	39266	6409.92468855977	SB
SB_3	39343	6082.18365227711	SB
SB_3	39142	6026.98516195582	SB
SB_3	38419	6020.08535066566	SB
SB_3	39205	5930.38780389356	SB
SB_3	38672	5757.89252163953	SB
SB_3	35922	5688.89440873792	SB
SB_3	38838	5492.24978696833	SB
SB_3	38460	5450.85091922736	SB
SB_3	39111	5440.50120229212	SB
SB_3	39228	5274.90573132825	SB
SB_3	39308	5226.60705229712	SB
SB_3	39482	5223.15714665204	SB
SB_3	38408	5164.50875068567	SB
SB_3	38503	4985.11365714148	SB
SB_3	38693	4929.91516682019	SB
SB_3	39400	4895.41611036938	SB
SB_3	38840	4867.81686520874	SB
SB_3	39271	4854.01724262841	SB
SB_3	38677	4847.11743133825	SB
SB_3	40154	4819.51818617761	SB
SB_3	38661	4788.46903537188	SB
SB_3	39264	4757.41988456616	SB
SB_3	38477	4419.32913134826	SB
SB_3	39382	4088.13818942052	SB
SB_3	38428	4008.79035958366	SB
SB_3	39241	4005.34045393858	SB
SB_3	38716	3994.99073700334	SB
SB_3	38948	3984.6410200681	SB
SB_3	39296	3894.94347329601	SB
SB_3	38475	3860.4444168452	SB
SB_3	38695	3708.64856846165	SB
SB_3	38760	3691.39904023625	SB
SB_3	39191	3677.59941765593	SB
SB_3	38381	3567.20243701335	SB
SB_3	38877	3512.00394669206	SB
SB_3	39242	3501.65422975682	SB
SB_3	39141	3422.30639991996	SB
SB_3	39175	3349.85838137327	SB
SB_3	38356	3336.05875879295	SB
SB_3	39375	3325.7090418577	SB
SB_3	38699	3184.2629104094	SB
SB_3	39254	3170.46328782908	SB
SB_3	38437	3163.56347653892	SB
SB_3	35860	3122.16460879795	SB
SB_3	39128	3080.76574105698	SB
SB_3	38473	3063.51621283158	SB
SB_3	39166	2987.61828863981	SB
SB_3	39875	2987.61828863981	SB
SB_3	38663	2956.56913783408	SB
SB_3	38506	2953.119232189	SB
SB_3	38885	2925.51998702835	SB
SB_3	39424	2904.82055315787	SB
SB_3	38402	2887.57102493247	SB
SB_3	39146	2856.52187412674	SB
SB_3	38368	2773.72413864481	SB
SB_4N_3	39266	17611.7539191918	SB_4N
SB_4N_3	38422	17071.7576316663	SB_4N
SB_4N_3	38901	16768.0097199332	SB_4N
SB_4N_3	39885	15873.640868719	SB_4N
SB_4N_3	38381	15142.3958960282	SB_4N
SB_4N_3	35912	14039.9034756636	SB_4N
SB_4N_3	38428	13528.03199478	SB_4N
SB_4N_3	39202	13387.4079615703	SB_4N
SB_4N_3	39895	12149.9164693243	SB_4N
SB_4N_3	38833	11559.2955298432	SB_4N
SB_4N_3	38887	11418.6714966335	SB_4N
SB_4N_3	39296	11300.5473087373	SB_4N
SB_4N_3	38948	11182.423120841	SB_4N
SB_4N_3	39145	11013.6742809893	SB_4N
SB_4N_3	38914	10558.0524133897	SB_4N
SB_4N_3	38868	10518.6776840909	SB_4N
SB_4N_3	39220	10383.6786122095	SB_4N
SB_4N_3	40154	10119.3054297752	SB_4N
SB_4N_3	38660	9781.80775007172	SB_4N
SB_4N_3	39400	9483.684799667	SB_4N
SB_4N_3	38735	9078.68758402286	SB_4N
SB_4N_3	38716	8454.31687657147	SB_4N
SB_4N_3	38657	8094.31935155446	SB_4N
SB_4N_3	38316	8071.8195062409	SB_4N
SB_4N_3	39411	7886.195782404	SB_4N
SB_4N_3	39308	7874.94585974721	SB_4N
SB_4N_3	38634	7863.69593709043	SB_4N
SB_4N_3	39132	7621.82259996963	SB_4N
SB_4N_3	39387	7464.32368277468	SB_4N
SB_4N_3	38899	7374.32430152043	SB_4N
SB_4N_3	38811	7003.07685384663	SB_4N
SB_4N_3	38319	6806.20320735295	SB_4N
SB_4N_3	39306	6699.32894211352	SB_4N
SB_4N_3	39271	6648.70429015801	SB_4N
SB_4N_3	35824	6468.7055276495	SB_4N
SB_4N_3	38885	6142.45777060283	SB_4N
SB_4N_3	38673	6029.95854403501	SB_4N
SB_4N_3	39005	5692.46086433156	SB_4N
SB_4N_3	38500	5658.71109636121	SB_4N
SB_4N_3	38345	5653.08613503282	SB_4N
SB_4N_3	39314	5591.21156042052	SB_4N
SB_4N_3	38956	5585.58659909213	SB_4N
SB_4N_3	38949	5512.46210182305	SB_4N
SB_4N_3	39346	5416.83775924041	SB_4N
SB_4N_3	38667	5371.83806861328	SB_4N
SB_4N_3	38776	5371.83806861328	SB_4N
SB_4N_3	39088	5343.71326197132	SB_4N
SB_4N_3	39228	5293.08861001581	SB_4N
SB_4N_3	38442	5287.46364868742	SB_4N
SB_4N_3	38502	5135.58969282086	SB_4N
SB_4N_3	39340	5090.59000219374	SB_4N
SB_4N_3	38538	5051.215272895	SB_4N
SB_4N_3	39143	4966.84085296914	SB_4N
SB_4N_3	39242	4916.21620101362	SB_4N
SB_4N_3	38656	4781.21712913224	SB_4N
SB_4N_3	39874	4758.71728381867	SB_4N
SB_4N_3	39142	4724.96751584833	SB_4N
SB_4N_3	38648	4674.34286389281	SB_4N
SB_4N_3	38734	4646.21805725086	SB_4N
SB_4N_3	38419	4640.59309592247	SB_4N
SB_4N_3	38964	4640.59309592247	SB_4N
SB_4N_3	39175	4640.59309592247	SB_4N
SB_4N_3	38320	4623.71821193729	SB_4N
SB_4N_3	38957	4573.09355998177	SB_4N
SB_4N_3	39104	4516.84394669787	SB_4N
SB_4N_3	38374	4471.84425607074	SB_4N
SB_4N_3	38528	4269.34564824867	SB_4N
SB_4N_3	39866	4207.47107363637	SB_4N
SB_4N_3	38462	4145.59649902407	SB_4N
SB_4N_3	39020	4094.97184706855	SB_4N
SB_4N_3	35885	4066.8470404266	SB_4N
SB_4N_3	38902	3886.84827791809	SB_4N
SB_4N_3	39303	3875.59835526131	SB_4N
SB_4N_3	39382	3813.72378064901	SB_4N
SB_4N_3	39876	3808.09881932062	SB_4N
SB_4N_3	39016	3695.5995927528	SB_4N
SB_4N_3	39356	3678.72470876763	SB_4N
SB_4N_3	39276	3628.10005681211	SB_4N
SB_4N_3	39100	3611.22517282694	SB_4N
SB_4N_3	35860	3560.60052087142	SB_4N
SB_4N_3	38375	3554.97555954303	SB_4N
SB_4N_3	38445	3493.10098493073	SB_4N
SB_4N_3	38359	3436.85137164682	SB_4N
SB_4N_3	35920	3380.60175836291	SB_4N
SB_4N_3	39351	3352.47695172096	SB_4N
SB_4N_3	38771	3346.85199039257	SB_4N
SB_4N_3	39241	3329.97710640739	SB_4N
SB_4N_3	38691	3324.352145079	SB_4N
SB_4N_3	38994	3262.4775704667	SB_4N
SB_4N_3	35857	3251.22764780992	SB_4N
SB_4N_3	39402	3251.22764780992	SB_4N
SB_4N_3	38646	3234.35276382475	SB_4N
SB_4N_3	35890	3211.85291851119	SB_4N
SB_4N_3	39481	3200.6029958544	SB_4N
SB_4N_3	38855	3189.35307319762	SB_4N
SB_4N_3	38920	3099.35369194337	SB_4N
SB_4N_3	38877	3093.72873061498	SB_4N
SB_4N_3	39128	3093.72873061498	SB_4N
SB_4N_3	38904	3076.8538466298	SB_4N
[truncated: 2,701 more rows]
