# Supplementary material for: Single-cell microRNA sequencing method comparison and application to cell lines and circulating lung tumor cells
Source: Nat Commun. 2021 Jul 14;12:4316. doi: 10.1038/s41467-021-24611-w (PMC8280203; doi:10.1038/s41467-021-24611-w)
Supplement: Supplementary file 13 — Source data [file 41467_2021_24611_MOESM13_ESM.zip › supp_fig7g.txt]

Sample	Protocol	cv
CL_2	CL	3.1001058755218
4N_CL_5	4N_CL	3.45242760865689
CL_4	CL	3.54271052141288
CL_5	CL	3.47417888007104
4N_CL_2	4N_CL	3.65889955339509
CL_6	CL	3.31719348476003
4N_CL_4	4N_CL	3.16610584447372
4N_CL_3	4N_CL	3.12349874878843
4N_CL_1	4N_CL	3.64221927112604
SB_4N_1	SB_4N	3.09268590448763
CL_3	CL	2.25426105726391
4N_C3_1	4N_C3	2.56660715882007
CL_1	CL	1.91057928501125
4N_C3_3	4N_C3	2.37710562435492
4N_2	4N	2.37830109010646
4N_1	4N	2.38598594732437
SBN_CL_1	SBN_CL	2.07745030622691
SB_4N_2	SB_4N	2.23641970540231
SB_3	SB	2.44332258035264
SB_4N_3	SB_4N	2.21798592310581
SBN_CL_3	SBN_CL	2.00593401039806
SB_4	SB	2.26783432323604
SB_6	SB	2.18132976379227
4N_6	4N	2.09118548876078
SB_1	SB	2.32622082626009
SBN_CL_6	SBN_CL	1.86404208679883
SB_2	SB	2.28988599136419
SB_5	SB	2.1317393523293
SBN_CL_2	SBN_CL	1.90974883860608
SBN_CL_4	SBN_CL	1.80662120651586
4N_C3_2	4N_C3	2.11463894284973
SBN_4N_6	SB_4N	2.0534648872766
SBN_4N_4	SB_4N	2.00030153306258
SBN_CL_5	SBN_CL	1.7811818481127
4N_3	4N	2.00039747034335
SBN_4N_5	SB_4N	2.01719351656685
4N_5	4N	1.87350557042691
4N_4	4N	1.86652189387344
4N_C3_6	4N_C3	1.58429059926839
4N_C3_5	4N_C3	1.51944493661705
SBN_3	SBN	1.72409389567483
4N_C3_4	4N_C3	1.48394106041043
SBN_1	SBN	1.72728857341647
SBN_2	SBN	1.67286751232599
SBN_4	SBN	1.30346954879932
SBN_6	SBN	1.32802913130554
SBN_5	SBN	1.27946045957687
