# Supplementary material for: Single-cell microRNA sequencing method comparison and application to cell lines and circulating lung tumor cells
Source: Nat Commun. 2021 Jul 14;12:4316. doi: 10.1038/s41467-021-24611-w (PMC8280203; doi:10.1038/s41467-021-24611-w)
Supplement: Supplementary file 13 — Source data [file 41467_2021_24611_MOESM13_ESM.zip › supp_fig7h.txt]

Sample	Gene	Count	Protocol
CL_2	38904	28314.1870463035	CL
CL_2	38838	22737.6841215026	CL
CL_2	39382	20068.3628162661	CL
CL_2	39895	17645.7114666291	CL
CL_2	39912	15601.8746916626	CL
CL_2	38422	13778.2789484812	CL
CL_2	40154	13769.4693072098	CL
CL_2	38663	11452.5336528297	CL
CL_2	39894	11232.2926210445	CL
CL_2	35912	11012.0515892593	CL
CL_2	38949	10219.1838748326	CL
CL_2	38613	9990.13320177603	CL
CL_2	38855	9857.98858270491	CL
CL_2	38475	9637.74755091973	CL
CL_2	39876	9611.31862710551	CL
CL_2	38693	9558.46077947706	CL
CL_2	39892	9382.26795404891	CL
CL_2	38359	9223.69441116358	CL
CL_2	39891	9082.74015082106	CL
CL_2	39887	8827.26055395025	CL
CL_2	39254	8747.97378250758	CL
CL_2	39269	8659.8773697935	CL
CL_2	39315	8580.59059835084	CL
CL_2	38634	8492.49418563676	CL
CL_2	38319	8307.49171893721	CL
CL_2	39143	8201.77602368032	CL
CL_2	38673	8069.6314046092	CL
CL_2	39202	8025.58319825217	CL
CL_2	38676	7911.05786172387	CL
CL_2	38445	7831.77109028121	CL
CL_2	39093	7100.57086475439	CL
CL_2	39166	7074.14194094017	CL
CL_2	35920	7021.28409331172	CL
CL_2	35922	6748.18521389809	CL
CL_2	39875	6624.85023609839	CL
CL_2	39426	6457.46705194165	CL
CL_2	39356	6342.94171541335	CL
CL_2	39343	6272.46458524209	CL
CL_2	39108	5981.74642328564	CL
CL_2	38671	5902.45965184298	CL
CL_2	39885	5902.45965184298	CL
CL_2	39301	5629.36077242935	CL
CL_2	39296	5611.74148988653	CL
CL_2	39346	5470.78722954401	CL
CL_2	39228	5417.92938191557	CL
CL_2	39411	5373.88117555853	CL
CL_2	38677	5329.83296920149	CL
CL_2	38622	5294.59440411586	CL
CL_2	39410	5197.68835013038	CL
CL_2	39264	5171.25942631616	CL
CL_2	38618	5109.59193741631	CL
CL_2	39220	5109.59193741631	CL
CL_2	38375	4933.39911198816	CL
CL_2	38374	4924.58947071675	CL
CL_2	39120	4906.97018817394	CL
CL_2	38914	4845.30269927409	CL
CL_2	39178	4792.44485164564	CL
CL_2	39899	4766.01592783142	CL
CL_2	38477	4686.72915638875	CL
CL_2	38502	4651.49059130312	CL
CL_2	38764	4642.68095003172	CL
CL_2	39175	4598.63274367468	CL
CL_2	38691	4519.34597223201	CL
CL_2	38869	4237.43745154697	CL
CL_2	38886	4228.62781027557	CL
CL_2	38531	4202.19888646134	CL
CL_2	38643	4193.38924518994	CL
CL_2	38437	4096.48319120445	CL
CL_2	38428	4043.62534357601	CL
CL_2	39162	3920.29036577631	CL
CL_2	39392	3920.29036577631	CL
CL_2	38333	3911.4807245049	CL
CL_2	39461	3673.6204101769	CL
CL_2	35869	3532.66614983438	CL
CL_2	38816	3444.56973712031	CL
CL_2	39364	3435.7600958489	CL
CL_2	39866	3418.14081330608	CL
CL_2	39308	3391.71188949186	CL
CL_2	38408	3338.85404186342	CL
CL_2	38695	3312.42511804919	CL
CL_2	38648	3294.80583550638	CL
CL_2	38948	3171.47085770667	CL
CL_2	39018	3030.51659736416	CL
CL_2	39191	3021.70695609275	CL
CL_2	39417	2986.46839100712	CL
CL_2	38716	2951.22982592149	CL
CL_2	38957	2942.42018465008	CL
CL_2	38481	2933.61054337867	CL
CL_2	39425	2915.99126083586	CL
CL_2	38842	2845.5141306646	CL
CL_2	39297	2819.08520685038	CL
CL_2	39138	2792.65628303616	CL
CL_2	38998	2766.22735922193	CL
CL_2	39171	2748.60807667912	CL
CL_2	39002	2739.79843540771	CL
CL_2	39187	2730.9887941363	CL
CL_2	39241	2669.32130523645	CL
CL_2	39306	2651.70202269364	CL
CL_2	39388	2625.27309887941	CL
CL_2	38414	2572.41525125097	CL
4N_CL_5	39895	26117.7919494914	4N_CL
4N_CL_5	38904	19620.1949279107	4N_CL
4N_CL_5	39382	18317.8443266352	4N_CL
4N_CL_5	35912	18077.1925850952	4N_CL
4N_CL_5	39885	16123.666683182	4N_CL
4N_CL_5	38838	15996.2628200137	4N_CL
4N_CL_5	38422	15925.4828960314	4N_CL
4N_CL_5	38693	15684.8311544913	4N_CL
4N_CL_5	38855	14616.0543023577	4N_CL
4N_CL_5	39296	14219.6867280565	4N_CL
4N_CL_5	38375	13674.6813133923	4N_CL
4N_CL_5	39241	12237.8488565503	4N_CL
4N_CL_5	38949	12096.2890085856	4N_CL
4N_CL_5	39202	11664.5314722932	4N_CL
4N_CL_5	39175	11579.5955635144	4N_CL
4N_CL_5	38613	11289.3978751867	4N_CL
4N_CL_5	40154	10963.8102248678	4N_CL
4N_CL_5	39269	10333.8689014248	4N_CL
4N_CL_5	39912	9951.65731192005	4N_CL
4N_CL_5	39894	9831.33144115003	4N_CL
4N_CL_5	39887	9640.22564639766	4N_CL
4N_CL_5	38663	9611.91367680471	4N_CL
4N_CL_5	38445	8967.81636856522	4N_CL
4N_CL_5	39264	8868.72447498991	4N_CL
4N_CL_5	39150	8507.74686267987	4N_CL
4N_CL_5	39417	8507.74686267987	4N_CL
4N_CL_5	39315	8175.08121996277	4N_CL
4N_CL_5	39162	8160.9252351663	4N_CL
4N_CL_5	38359	8061.83334159099	4N_CL
4N_CL_5	38460	8026.44337959981	4N_CL
4N_CL_5	39875	7807.02561525449	4N_CL
4N_CL_5	38866	7615.91982050211	4N_CL
4N_CL_5	35922	7502.67194213033	4N_CL
4N_CL_5	39892	7417.7360333515	4N_CL
4N_CL_5	38716	7354.03410176737	4N_CL
4N_CL_5	39106	7233.70823099736	4N_CL
4N_CL_5	39301	6964.74451986439	4N_CL
4N_CL_5	39346	6809.02868710319	4N_CL
4N_CL_5	39410	6745.32675551907	4N_CL
4N_CL_5	38869	6639.15686954552	4N_CL
4N_CL_5	38634	6632.07887714729	4N_CL
4N_CL_5	38695	6610.84489995258	4N_CL
4N_CL_5	38760	6575.4549379614	4N_CL
4N_CL_5	39220	6504.67501397904	4N_CL
4N_CL_5	39308	6469.28505198785	4N_CL
4N_CL_5	39411	6433.89508999667	4N_CL
4N_CL_5	35920	6242.7892952443	4N_CL
4N_CL_5	39120	6129.54141687252	4N_CL
4N_CL_5	39143	5888.88967533249	4N_CL
4N_CL_5	39254	5803.95376655365	4N_CL
4N_CL_5	38502	5754.407819766	4N_CL
4N_CL_5	39876	5393.43020745596	4N_CL
4N_CL_5	38319	5301.41630627889	4N_CL
4N_CL_5	39228	5273.10433668594	4N_CL
4N_CL_5	38640	5188.16842790711	4N_CL
4N_CL_5	38333	5159.85645831416	4N_CL
4N_CL_5	38428	4869.65876998648	4N_CL
4N_CL_5	38633	4869.65876998648	4N_CL
4N_CL_5	39166	4862.58077758825	4N_CL
4N_CL_5	35876	4657.3189980394	4N_CL
4N_CL_5	39484	4607.77305125174	4N_CL
4N_CL_5	38677	4586.53907405703	4N_CL
4N_CL_5	38671	4529.91513487115	4N_CL
4N_CL_5	38998	4508.68115767644	4N_CL
4N_CL_5	39178	4452.05721849055	4N_CL
4N_CL_5	39128	4416.66725649937	4N_CL
4N_CL_5	39171	4402.51127170289	4N_CL
4N_CL_5	38367	4260.95142373817	4N_CL
4N_CL_5	38475	4253.87343133994	4N_CL
4N_CL_5	38691	4197.24949215405	4N_CL
4N_CL_5	38816	4197.24949215405	4N_CL
4N_CL_5	35869	4133.54756056992	4N_CL
4N_CL_5	39093	4112.31358337521	4N_CL
4N_CL_5	39306	4062.76763658756	4N_CL
4N_CL_5	39426	3991.9877126052	4N_CL
4N_CL_5	39205	3843.34987224224	4N_CL
4N_CL_5	39365	3836.271879844	4N_CL
4N_CL_5	39018	3779.64794065811	4N_CL
4N_CL_5	38749	3687.63403948104	4N_CL
4N_CL_5	39388	3687.63403948104	4N_CL
4N_CL_5	38676	3588.54214590574	4N_CL
4N_CL_5	38673	3390.35835875512	4N_CL
4N_CL_5	38764	3383.28036635689	4N_CL
4N_CL_5	39017	3319.57843477276	4N_CL
4N_CL_5	38531	3284.18847278158	4N_CL
4N_CL_5	38548	3270.03248798511	4N_CL
4N_CL_5	39276	3248.7985107904	4N_CL
4N_CL_5	38622	3234.64252599393	4N_CL
4N_CL_5	39356	3213.40854879922	4N_CL
4N_CL_5	38996	3206.33055640098	4N_CL
4N_CL_5	38962	3199.25256400275	4N_CL
4N_CL_5	35860	3185.09657920627	4N_CL
4N_CL_5	38811	3185.09657920627	4N_CL
4N_CL_5	38414	3121.39464762215	4N_CL
4N_CL_5	39271	3100.16067042744	4N_CL
4N_CL_5	38885	3093.0826780292	4N_CL
4N_CL_5	38948	3093.0826780292	4N_CL
4N_CL_5	38914	3022.30275404684	4N_CL
4N_CL_5	39234	2880.74290608212	4N_CL
4N_CL_5	39229	2873.66491368388	4N_CL
4N_CL_2	38422	26066.1706287522	4N_CL
4N_CL_2	39895	25375.3100236965	4N_CL
4N_CL_2	38904	22238.8028767436	4N_CL
4N_CL_2	40154	20615.2804548626	4N_CL
4N_CL_2	39202	20580.7374246098	4N_CL
4N_CL_2	38833	19585.8981533296	4N_CL
4N_CL_2	39276	18487.429791291	4N_CL
4N_CL_2	38914	16981.3536722695	4N_CL
4N_CL_2	38428	16822.4557331067	4N_CL
4N_CL_2	39178	16725.7352483989	4N_CL
4N_CL_2	38319	15337.1054322369	4N_CL
4N_CL_2	39143	15198.9333112258	4N_CL
4N_CL_2	38855	14293.9059186028	4N_CL
4N_CL_2	39175	14224.8198580972	4N_CL
4N_CL_2	35912	14190.2768278444	4N_CL
4N_CL_2	39166	13603.0453135471	4N_CL
4N_CL_2	39269	13554.6850711932	4N_CL
4N_CL_2	38445	12504.5769515085	4N_CL
4N_CL_2	35860	12400.9478607501	4N_CL
4N_CL_2	39899	11965.705679565	4N_CL
4N_CL_2	39315	11924.2540432617	4N_CL
4N_CL_2	38502	11682.4528314922	4N_CL
4N_CL_2	38633	11530.4634983799	4N_CL
4N_CL_2	39301	11212.6676200543	4N_CL
4N_CL_2	39296	11143.5815595487	4N_CL
4N_CL_2	39876	10563.2586513019	4N_CL
4N_CL_2	39241	9837.85501599342	4N_CL
4N_CL_2	38374	9720.40871313395	4N_CL
4N_CL_2	38901	9589.14519817336	4N_CL
4N_CL_2	38663	9554.60216792058	4N_CL
4N_CL_2	35824	9471.69889531389	4N_CL
4N_CL_2	38613	9091.72556253325	4N_CL
4N_CL_2	39382	9070.99974438158	4N_CL
4N_CL_2	38838	8718.66083580316	4N_CL
4N_CL_2	38760	8642.66616924703	4N_CL
4N_CL_2	38949	8566.6715026909	4N_CL
4N_CL_2	38951	8062.34326100023	4N_CL
4N_CL_2	38316	8055.43465494967	4N_CL
4N_CL_2	39264	7896.53671578686	4N_CL
4N_CL_2	38693	7882.71950368574	4N_CL
4N_CL_2	39228	7868.90229158463	4N_CL
4N_CL_2	38899	7792.9076250285	4N_CL
4N_CL_2	39885	7019.14374736609	4N_CL
4N_CL_2	39346	6984.60071711331	4N_CL
4N_CL_2	38695	6874.06302030439	4N_CL
4N_CL_2	38648	6487.18108147319	4N_CL
4N_CL_2	38680	6273.01429390592	4N_CL
4N_CL_2	35922	6134.84217289477	4N_CL
4N_CL_2	39150	6051.93890028809	4N_CL
4N_CL_2	38640	5906.85817322639	4N_CL
4N_CL_2	39365	5851.58932482193	4N_CL
4N_CL_2	39364	5789.41187036692	4N_CL
4N_CL_2	38634	5402.52993153571	4N_CL
4N_CL_2	39343	5381.80411338404	4N_CL
4N_CL_2	39266	5285.08362867624	4N_CL
4N_CL_2	38475	5091.64265926064	4N_CL
4N_CL_2	38857	5043.28241690674	4N_CL
4N_CL_2	39887	4967.28775035061	4N_CL
4N_CL_2	39417	4960.37914430006	4N_CL
4N_CL_2	39106	4870.56726564281	4N_CL
4N_CL_2	39242	4870.56726564281	4N_CL
4N_CL_2	38542	4808.3898111878	4N_CL
4N_CL_2	38691	4808.3898111878	4N_CL
4N_CL_2	38716	4732.39514463167	4N_CL
4N_CL_2	38359	4690.94350832832	4N_CL
4N_CL_2	39229	4483.68532681161	4N_CL
4N_CL_2	39894	4386.96484210381	4N_CL
4N_CL_2	39875	4345.51320580047	4N_CL
4N_CL_2	38671	4317.87878159824	4N_CL
4N_CL_2	38902	4248.79272109267	4N_CL
4N_CL_2	39220	4172.79805453654	4N_CL
4N_CL_2	39146	4027.71732747484	4N_CL
4N_CL_2	39308	4020.80872142428	4N_CL
4N_CL_2	38673	3875.72799436258	4N_CL
4N_CL_2	35857	3848.09357016035	4N_CL
4N_CL_2	38345	3765.19029755366	4N_CL
4N_CL_2	39484	3703.01284309865	4N_CL
4N_CL_2	39171	3633.92678259308	4N_CL
4N_CL_2	39128	3544.11490393583	4N_CL
4N_CL_2	39254	3530.29769183472	4N_CL
4N_CL_2	38460	3475.02884343026	4N_CL
4N_CL_2	39132	3447.39441922803	4N_CL
4N_CL_2	38548	3433.57720712692	4N_CL
4N_CL_2	38890	3399.03417687413	4N_CL
4N_CL_2	38419	3357.58254057079	4N_CL
4N_CL_2	39137	3288.49648006522	4N_CL
4N_CL_2	38477	3247.04484376187	4N_CL
4N_CL_2	35920	3164.14157115519	4N_CL
4N_CL_2	38887	3164.14157115519	4N_CL
4N_CL_2	38948	3129.5985409024	4N_CL
4N_CL_2	38381	3019.06084409349	4N_CL
4N_CL_2	38531	2943.06617753736	4N_CL
4N_CL_2	38681	2901.61454123402	4N_CL
4N_CL_2	39306	2867.07151098123	4N_CL
4N_CL_2	39255	2846.34569282956	4N_CL
4N_CL_2	39392	2825.61987467789	4N_CL
4N_CL_2	38498	2784.16823837454	4N_CL
4N_CL_2	38667	2480.18957215003	4N_CL
4N_CL_2	38333	2459.46375399836	4N_CL
4N_CL_2	38646	2383.46908744223	4N_CL
4N_CL_1	39895	25329.9736858637	4N_CL
4N_CL_1	38422	23403.5276298432	4N_CL
4N_CL_1	38904	20136.9451870258	4N_CL
4N_CL_1	39202	19836.8104753994	4N_CL
4N_CL_1	40154	19222.5812981175	4N_CL
4N_CL_1	38319	19027.1447417097	4N_CL
4N_CL_1	38833	18929.4264635057	4N_CL
4N_CL_1	39178	18824.7283082872	4N_CL
4N_CL_1	39276	18768.8892921707	4N_CL
4N_CL_1	38914	17875.4650343061	4N_CL
4N_CL_1	39175	16584.1877866112	4N_CL
4N_CL_1	38855	16109.5561496206	4N_CL
4N_CL_1	38428	15237.0715227998	4N_CL
4N_CL_1	38445	14692.6411156635	4N_CL
4N_CL_1	39166	14420.4259120954	4N_CL
4N_CL_1	39143	14392.5064040372	4N_CL
4N_CL_1	39269	14218.009478673	4N_CL
4N_CL_1	38502	13959.754029134	4N_CL
4N_CL_1	38901	13771.2973497407	4N_CL
4N_CL_1	38633	12542.8389951769	4N_CL
4N_CL_1	35860	11614.5153522395	4N_CL
4N_CL_1	39899	11523.7769510501	4N_CL
4N_CL_1	39301	11139.8837152489	4N_CL
4N_CL_1	38613	10860.6886346663	4N_CL
4N_CL_1	35824	10776.9301104915	4N_CL
4N_CL_1	39315	10588.4734310981	4N_CL
4N_CL_1	35912	10281.3588424572	4N_CL
4N_CL_1	38375	10267.3990884281	4N_CL
4N_CL_1	38760	9869.54609859774	4N_CL
4N_CL_1	38316	9799.74732845207	4N_CL
4N_CL_1	39296	9597.33089502963	4N_CL
4N_CL_1	39876	9492.63273981112	4N_CL
4N_CL_1	38374	9311.15593743238	4N_CL
4N_CL_1	38838	8857.46393148553	4N_CL
4N_CL_1	38695	8850.48405447096	4N_CL
4N_CL_1	39346	8641.08774403395	4N_CL
4N_CL_1	38680	8306.05364733473	4N_CL
4N_CL_1	39382	8236.25487718907	4N_CL
4N_CL_1	38949	8033.83844376662	4N_CL
4N_CL_1	39241	8033.83844376662	4N_CL
4N_CL_1	38693	7859.34151840245	4N_CL
4N_CL_1	38899	7705.78422408197	4N_CL
4N_CL_1	38648	7510.3476676741	4N_CL
4N_CL_1	39264	7419.60926648472	4N_CL
4N_CL_1	38663	7405.64951245559	4N_CL
4N_CL_1	39343	6323.76857519771	4N_CL
4N_CL_1	38542	6246.98992803747	4N_CL
4N_CL_1	38951	6177.1911578918	4N_CL
4N_CL_1	39228	5988.73447849849	4N_CL
4N_CL_1	39150	5960.81497044022	4N_CL
4N_CL_1	39242	5953.83509342566	4N_CL
4N_CL_1	35922	5479.2034564351	4N_CL
4N_CL_1	39132	5451.28394837683	4N_CL
4N_CL_1	39885	5374.50530121659	4N_CL
4N_CL_1	39137	5248.86751495439	4N_CL
4N_CL_1	39365	5220.94800689612	4N_CL
4N_CL_1	38902	5206.98825286698	4N_CL
4N_CL_1	38475	5039.47120451738	4N_CL
4N_CL_1	38890	4934.77304929887	4N_CL
4N_CL_1	39887	4878.93403318234	4N_CL
4N_CL_1	38419	4676.51759975989	4N_CL
4N_CL_1	38857	4655.57796871619	4N_CL
4N_CL_1	38640	4641.61821468706	4N_CL
4N_CL_1	39364	4467.12128932288	4N_CL
4N_CL_1	39229	4271.68473291501	4N_CL
4N_CL_1	38359	4215.84571679847	4N_CL
4N_CL_1	39146	4160.00670068194	4N_CL
4N_CL_1	39266	4139.06706963823	4N_CL
4N_CL_1	38634	4104.1676845654	4N_CL
4N_CL_1	39894	4062.288422478	4N_CL
4N_CL_1	39417	3957.59026725949	4N_CL
4N_CL_1	39255	3859.87198905555	4N_CL
4N_CL_1	39875	3838.93235801185	4N_CL
4N_CL_1	38671	3769.13358786618	4N_CL
4N_CL_1	39484	3650.47567861854	4N_CL
4N_CL_1	38716	3580.67690847287	4N_CL
4N_CL_1	39220	3566.71715444374	4N_CL
4N_CL_1	35857	3552.75740041461	4N_CL
4N_CL_1	38460	3524.83789235634	4N_CL
4N_CL_1	39106	3392.22022907956	4N_CL
4N_CL_1	39254	3385.240352065	4N_CL
4N_CL_1	38538	3182.82391864255	4N_CL
4N_CL_1	39128	3175.84404162799	4N_CL
4N_CL_1	38548	3147.92453356972	4N_CL
4N_CL_1	39171	3113.02514849688	4N_CL
4N_CL_1	38498	3022.28674730751	4N_CL
4N_CL_1	38681	3001.34711626381	4N_CL
4N_CL_1	38381	2931.54834611814	4N_CL
4N_CL_1	38531	2917.58859208901	4N_CL
4N_CL_1	38691	2903.62883805987	4N_CL
4N_CL_1	38673	2868.72945298704	4N_CL
4N_CL_1	39400	2694.23252762286	4N_CL
4N_CL_1	38414	2687.2526506083	4N_CL
4N_CL_1	39308	2687.2526506083	4N_CL
4N_CL_1	38477	2631.41363449176	4N_CL
4N_CL_1	38646	2568.59474136066	4N_CL
4N_CL_1	39392	2568.59474136066	4N_CL
4N_CL_1	38887	2554.63498733152	4N_CL
4N_CL_1	35920	2547.65511031696	4N_CL
4N_CL_1	38948	2463.89658614215	4N_CL
CL_4	39895	23256.6518347715	CL
CL_4	38422	22626.1461692277	CL
CL_4	38855	22220.821098521	CL
CL_4	38445	19878.9429122156	CL
CL_4	38502	18293.6715245627	CL
CL_4	38319	18068.4909297256	CL
CL_4	39892	17221.8118931383	CL
CL_4	39912	17086.7035362361	CL
CL_4	38904	16978.6168507143	CL
CL_4	38375	14852.9120354524	CL
CL_4	38693	14492.6230837131	CL
CL_4	38760	14285.456936463	CL
CL_4	39178	13681.9729422997	CL
CL_4	38613	13159.5539622777	CL
CL_4	39175	13051.467276756	CL
CL_4	38838	12465.9977301796	CL
CL_4	39382	12429.9688350057	CL
CL_4	39269	12393.9399398317	CL
CL_4	39166	11313.0730846139	CL
CL_4	38869	10511.4301669939	CL
CL_4	39296	10232.206229396	CL
CL_4	35912	10070.0762011133	CL
CL_4	38949	9980.00396317847	CL
CL_4	38833	9826.88115868927	CL
CL_4	39346	9025.23824106934	CL
CL_4	38428	9016.23101727585	CL
CL_4	39301	8700.97818450397	CL
CL_4	38695	8538.84815622129	CL
CL_4	35869	8070.47251896021	CL
CL_4	39202	7980.40028102538	CL
CL_4	39315	7620.11132928609	CL
CL_4	39887	7530.03909135126	CL
CL_4	38634	7097.69234926411	CL
CL_4	38866	6773.43229269874	CL
CL_4	39276	6449.17223613338	CL
CL_4	39150	6440.1650123399	CL
CL_4	39264	6440.1650123399	CL
CL_4	40154	6404.13611716597	CL
CL_4	38663	6242.00608888328	CL
CL_4	39241	5908.73880852444	CL
CL_4	39484	5881.71713714399	CL
CL_4	39899	5863.70268955703	CL
CL_4	39171	5827.6737943831	CL
CL_4	39410	5467.3848426438	CL
CL_4	38914	5296.24759056764	CL
CL_4	38677	5170.14645745888	CL
CL_4	38633	5026.03087676316	CL
CL_4	38475	4881.91529606745	CL
CL_4	38816	4872.90807227396	CL
CL_4	39343	4845.88640089352	CL
CL_4	39875	4827.87195330655	CL
CL_4	39388	4674.74914881735	CL
CL_4	39894	4557.65523950208	CL
CL_4	38414	4548.6480157086	CL
CL_4	38764	4467.58300156726	CL
CL_4	39876	4332.47464466502	CL
CL_4	39426	4152.33016879537	CL
CL_4	38531	4080.27237844752	CL
CL_4	38548	4053.25070706707	CL
CL_4	38671	4035.2362594801	CL
CL_4	39143	4035.2362594801	CL
CL_4	39162	4017.22181189314	CL
CL_4	39229	4017.22181189314	CL
CL_4	39254	3936.1567977518	CL
CL_4	35922	3846.08455981697	CL
CL_4	35860	3819.06288843653	CL
CL_4	38359	3774.02676946911	CL
CL_4	38323	3728.9906505017	CL
CL_4	38715	3710.97620291474	CL
CL_4	38749	3710.97620291474	CL
CL_4	38676	3701.96897912126	CL
CL_4	39018	3701.96897912126	CL
CL_4	35876	3620.90396497991	CL
CL_4	39425	3548.84617463206	CL
CL_4	38818	3512.81727945813	CL
CL_4	39128	3512.81727945813	CL
CL_4	39187	3485.79560807768	CL
CL_4	38545	3476.7883842842	CL
CL_4	39365	3404.73059393634	CL
CL_4	39891	3287.63668462107	CL
CL_4	39017	3242.60056565365	CL
CL_4	39308	3242.60056565365	CL
CL_4	38462	3215.57889427321	CL
CL_4	38640	3215.57889427321	CL
CL_4	38948	3206.57167047972	CL
CL_4	39461	3179.54999909928	CL
CL_4	38691	3089.47776116445	CL
CL_4	39106	3089.47776116445	CL
CL_4	38681	2954.36940426222	CL
CL_4	38481	2792.23937597954	CL
CL_4	39255	2774.22492839257	CL
CL_4	38477	2747.20325701212	CL
CL_4	38820	2729.18880942516	CL
CL_4	39120	2702.16713804471	CL
CL_4	39220	2702.16713804471	CL
CL_4	38508	2693.15991425123	CL
CL_4	35856	2675.14546666427	CL
CL_4	38817	2657.1310190773	CL
CL_4	38925	2657.1310190773	CL
CL_4	39417	2612.09490010989	CL
4N_CL_4	39895	22402.0244397829	4N_CL
4N_CL_4	35912	20843.738554257	4N_CL
4N_CL_4	38904	20584.0242400027	4N_CL
4N_CL_4	39382	16228.8149701995	4N_CL
4N_CL_4	38838	15875.8698764692	4N_CL
4N_CL_4	38422	15196.6170545733	4N_CL
4N_CL_4	39885	14563.9796224153	4N_CL
4N_CL_4	39296	14211.0345286851	4N_CL
4N_CL_4	38693	14131.1224319915	4N_CL
4N_CL_4	38855	13012.3530782806	4N_CL
4N_CL_4	38375	12892.4849332401	4N_CL
4N_CL_4	39912	11494.0232411015	4N_CL
4N_CL_4	38949	11447.4078513635	4N_CL
4N_CL_4	38613	10688.2429327739	4N_CL
4N_CL_4	38663	10654.9462258183	4N_CL
4N_CL_4	39202	10162.1549628742	4N_CL
4N_CL_4	39241	10115.5395731362	4N_CL
4N_CL_4	39175	10035.6274764426	4N_CL
4N_CL_4	39269	9822.52855192622	4N_CL
4N_CL_4	39887	9309.75926480871	4N_CL
4N_CL_4	38866	9189.89111976826	4N_CL
4N_CL_4	39162	9096.66034029235	4N_CL
4N_CL_4	40154	8956.81417107848	4N_CL
4N_CL_4	39417	8757.03392934439	4N_CL
4N_CL_4	39315	8370.79212865848	4N_CL
4N_CL_4	39264	8330.83608031166	4N_CL
4N_CL_4	39894	8277.56134918257	4N_CL
4N_CL_4	38445	8011.18769353711	4N_CL
4N_CL_4	38359	7844.7041587587	4N_CL
4N_CL_4	39346	7731.49535510938	4N_CL
4N_CL_4	39892	7691.53930676256	4N_CL
4N_CL_4	39410	7551.6931375487	4N_CL
4N_CL_4	35922	7265.34145772983	4N_CL
4N_CL_4	39301	7225.38540938301	4N_CL
4N_CL_4	38716	7185.42936103619	4N_CL
4N_CL_4	38460	7145.47331268938	4N_CL
4N_CL_4	39228	6992.30846069324	4N_CL
4N_CL_4	38869	6985.6491193021	4N_CL
4N_CL_4	39150	6932.37438817301	4N_CL
4N_CL_4	39254	6359.67102853528	4N_CL
4N_CL_4	39106	6353.01168714414	4N_CL
4N_CL_4	39875	6326.3743215796	4N_CL
4N_CL_4	39411	6246.46222488596	4N_CL
4N_CL_4	38333	6186.52815236573	4N_CL
4N_CL_4	39120	5873.53910698232	4N_CL
4N_CL_4	35920	5780.30832750641	4N_CL
4N_CL_4	38695	5700.39623081277	4N_CL
4N_CL_4	38640	5587.18742716345	4N_CL
4N_CL_4	38634	5553.89072020777	4N_CL
4N_CL_4	39308	5473.97862351413	4N_CL
4N_CL_4	38760	5427.36323377618	4N_CL
4N_CL_4	39178	5374.08850264709	4N_CL
4N_CL_4	38502	5367.42916125595	4N_CL
4N_CL_4	39220	5314.15443012686	4N_CL
4N_CL_4	35876	5260.87969899777	4N_CL
4N_CL_4	39876	5067.75879865481	4N_CL
4N_CL_4	38428	4901.2752638764	4N_CL
4N_CL_4	38677	4841.34119135618	4N_CL
4N_CL_4	39143	4788.06646022708	4N_CL
4N_CL_4	38633	4721.47304631572	4N_CL
4N_CL_4	39205	4601.60490127526	4N_CL
4N_CL_4	38319	4568.30819431958	4N_CL
4N_CL_4	39018	4554.98951153731	4N_CL
4N_CL_4	38749	4528.35214597276	4N_CL
4N_CL_4	38367	4501.71478040822	4N_CL
4N_CL_4	38691	4488.39609762595	4N_CL
4N_CL_4	39484	4448.44004927913	4N_CL
4N_CL_4	38998	4295.27519728299	4N_CL
4N_CL_4	39093	4281.95651450072	4N_CL
4N_CL_4	38475	4222.02244198049	4N_CL
4N_CL_4	39166	4208.70375919822	4N_CL
4N_CL_4	39171	4202.04441780708	4N_CL
4N_CL_4	39426	4182.06639363367	4N_CL
4N_CL_4	38816	4142.11034528685	4N_CL
4N_CL_4	35869	4068.85758998435	4N_CL
4N_CL_4	38671	3862.41800685912	4N_CL
4N_CL_4	39271	3742.54986181867	4N_CL
4N_CL_4	35860	3709.25315486298	4N_CL
4N_CL_4	39128	3609.36303399594	4N_CL
4N_CL_4	38948	3602.7036926048	4N_CL
4N_CL_4	38676	3596.04435121367	4N_CL
4N_CL_4	38531	3589.38500982253	4N_CL
4N_CL_4	38548	3469.51686478207	4N_CL
4N_CL_4	39356	3449.53884060866	4N_CL
4N_CL_4	39306	3442.87949921753	4N_CL
4N_CL_4	38414	3429.56081643526	4N_CL
4N_CL_4	38996	3416.24213365298	4N_CL
4N_CL_4	38764	3376.28608530616	4N_CL
4N_CL_4	39899	3309.6926713948	4N_CL
4N_CL_4	38811	3289.71464722139	4N_CL
4N_CL_4	39365	3263.07728165684	4N_CL
4N_CL_4	38914	3163.1871607898	4N_CL
4N_CL_4	39017	3083.27506409616	4N_CL
4N_CL_4	38622	3063.29703992275	4N_CL
4N_CL_4	39388	3030.00033296707	4N_CL
4N_CL_4	39123	3016.6816501848	4N_CL
4N_CL_4	38885	3003.36296740252	4N_CL
4N_CL_4	39276	2990.04428462025	4N_CL
4N_CL_4	39145	2983.38494322912	4N_CL
4N_CL_4	38673	2976.72560183798	4N_CL
CL_5	39895	21627.8051352632	CL
CL_5	38422	21154.1383285818	CL
CL_5	38855	20644.7230836603	CL
CL_5	38904	19125.4144584558	CL
CL_5	38319	18660.6847613345	CL
CL_5	39892	17945.7159965324	CL
CL_5	39912	17659.7284906116	CL
CL_5	38445	16774.954644169	CL
CL_5	38502	16059.9858793669	CL
CL_5	38375	15175.2120329243	CL
CL_5	38760	13146.4881627984	CL
CL_5	38613	12851.5635473175	CL
CL_5	38693	12833.6893281975	CL
CL_5	39178	12797.9408899574	CL
CL_5	39175	12476.2049457964	CL
CL_5	38838	12360.0225215161	CL
CL_5	39269	11779.1104001144	CL
CL_5	39382	11716.5506331942	CL
CL_5	39166	11564.6197706738	CL
CL_5	38869	11421.6260177134	CL
CL_5	38833	10286.61310359	CL
CL_5	38949	10197.2420079898	CL
CL_5	35912	9643.14121526816	CL
CL_5	39296	9643.14121526816	CL
CL_5	39346	9232.03417550696	CL
CL_5	38428	8615.37361586516	CL
CL_5	35869	8570.68806806503	CL
CL_5	39301	8543.87673938495	CL
CL_5	39202	8311.51189082427	CL
CL_5	38695	8275.76345258416	CL
CL_5	39315	7936.15328930317	CL
CL_5	39887	7596.54312602218	CL
CL_5	38634	7024.56811418051	CL
CL_5	40154	6738.58060825968	CL
CL_5	39276	6497.27865013897	CL
CL_5	38663	6148.73137729795	CL
CL_5	39241	6095.1087199378	CL
CL_5	39264	6095.1087199378	CL
CL_5	39150	5943.17785741735	CL
CL_5	39899	5871.68098093715	CL
CL_5	38866	5791.24699489691	CL
CL_5	39410	5666.12746105655	CL
CL_5	39484	5541.00792721618	CL
CL_5	39171	5505.25948897608	CL
CL_5	39426	5424.82550293584	CL
CL_5	38677	5326.51729777555	CL
CL_5	38914	5192.46065437516	CL
CL_5	38816	5112.02666833493	CL
CL_5	38633	4915.41025801435	CL
CL_5	39388	4870.72471021422	CL
CL_5	39894	4790.29072417399	CL
CL_5	39875	4665.17119033362	CL
CL_5	38764	4638.35986165354	CL
CL_5	38475	4405.99501309287	CL
CL_5	39876	4388.12079397281	CL
CL_5	38531	4245.1270410124	CL
CL_5	39425	4146.81883585211	CL
CL_5	38671	4111.07039761201	CL
CL_5	39162	3994.88797333167	CL
CL_5	38818	3950.20242553153	CL
CL_5	39254	3950.20242553153	CL
CL_5	38676	3869.7684394913	CL
CL_5	39343	3869.7684394913	CL
CL_5	35860	3860.83132993127	CL
CL_5	38414	3851.89422037125	CL
CL_5	39229	3842.95711081122	CL
CL_5	38545	3726.77468653088	CL
CL_5	35922	3717.83757697086	CL
CL_5	38323	3619.52937181057	CL
CL_5	38359	3592.71804313049	CL
CL_5	39128	3574.84382401044	CL
CL_5	39891	3574.84382401044	CL
CL_5	38548	3548.03249533036	CL
CL_5	38681	3521.22116665028	CL
CL_5	38749	3494.4098379702	CL
CL_5	39018	3458.6613997301	CL
CL_5	39461	3413.97585192997	CL
CL_5	39187	3405.03874236994	CL
CL_5	38715	3351.41608500979	CL
CL_5	38640	3208.42233204937	CL
CL_5	38691	3208.42233204937	CL
CL_5	38462	3190.54811292932	CL
CL_5	39017	3154.79967468921	CL
CL_5	38948	3145.86256512919	CL
CL_5	39220	3145.86256512919	CL
CL_5	39308	3119.05123644911	CL
CL_5	35876	3101.17701732906	CL
CL_5	39143	3083.302798209	CL
CL_5	38367	3056.49146952893	CL
CL_5	38622	3011.80592172879	CL
CL_5	39106	3002.86881216877	CL
CL_5	38817	2976.05748348869	CL
CL_5	39417	2922.43482612853	CL
CL_5	39885	2877.7492783284	CL
CL_5	38481	2824.12662096825	CL
CL_5	38508	2806.25240184819	CL
CL_5	39228	2725.81841580796	CL
CL_5	38374	2690.06997756786	CL
CL_5	38827	2690.06997756786	CL
CL_5	39365	2681.13286800783	CL
4N_CL_3	39895	20978.6928866816	4N_CL
4N_CL_3	35912	20630.1650815354	4N_CL
4N_CL_3	38904	19738.7381952962	4N_CL
4N_CL_3	38693	15274.901306309	4N_CL
4N_CL_3	39382	15006.8029946581	4N_CL
4N_CL_3	38838	14544.3334070604	4N_CL
4N_CL_3	38422	14383.4744200698	4N_CL
4N_CL_3	39885	14068.4589038801	4N_CL
4N_CL_3	38855	13411.6180403354	4N_CL
4N_CL_3	39296	12868.7189592424	4N_CL
4N_CL_3	38949	12714.5624300431	4N_CL
4N_CL_3	38375	11829.8380015952	4N_CL
4N_CL_3	39202	10569.775936836	4N_CL
4N_CL_3	39162	10509.4538167146	4N_CL
4N_CL_3	39175	10489.3464433408	4N_CL
4N_CL_3	39241	10422.3218654281	4N_CL
4N_CL_3	38663	10248.057962855	4N_CL
4N_CL_3	38866	10040.2817713255	4N_CL
4N_CL_3	39912	10006.7694823692	4N_CL
4N_CL_3	38613	9718.56379734449	4N_CL
4N_CL_3	39269	9370.03599219834	4N_CL
4N_CL_3	40154	9215.87946299908	4N_CL
4N_CL_3	39887	8874.05411564421	4N_CL
4N_CL_3	39892	8451.79927479407	4N_CL
4N_CL_3	39264	8284.23783001227	4N_CL
4N_CL_3	39315	8270.83291442972	4N_CL
4N_CL_3	38445	8176.99850535191	4N_CL
4N_CL_3	39410	7841.87561578831	4N_CL
4N_CL_3	39346	7801.66086904068	4N_CL
4N_CL_3	39417	7788.25595345813	4N_CL
4N_CL_3	39301	7634.09942425888	4N_CL
4N_CL_3	39228	7613.99205088506	4N_CL
4N_CL_3	39894	7473.24043726835	4N_CL
4N_CL_3	38716	7392.81094377308	4N_CL
4N_CL_3	38359	7211.84458340874	4N_CL
4N_CL_3	35922	7030.87822304439	4N_CL
4N_CL_3	39150	6957.1511873404	4N_CL
4N_CL_3	38460	6816.39957372369	4N_CL
4N_CL_3	39120	6407.54964845609	4N_CL
4N_CL_3	38869	6333.8226127521	4N_CL
4N_CL_3	38333	6320.41769716955	4N_CL
4N_CL_3	39254	6193.07099913538	4N_CL
4N_CL_3	39106	5991.99726539722	4N_CL
4N_CL_3	39411	5951.78251864959	4N_CL
4N_CL_3	39308	5945.08006085832	4N_CL
4N_CL_3	39875	5918.27022969323	4N_CL
4N_CL_3	35876	5790.92353165906	4N_CL
4N_CL_3	38695	5750.70878491143	4N_CL
4N_CL_3	38760	5650.17191804235	4N_CL
4N_CL_3	38502	5589.8497979209	4N_CL
4N_CL_3	38367	5294.94165510493	4N_CL
4N_CL_3	38633	5033.54580124532	4N_CL
4N_CL_3	39178	5013.4384278715	4N_CL
4N_CL_3	39220	4926.30647658496	4N_CL
4N_CL_3	39205	4912.90156100242	4N_CL
4N_CL_3	38640	4899.49664541988	4N_CL
4N_CL_3	38677	4872.68681425479	4N_CL
4N_CL_3	35920	4845.8769830897	4N_CL
4N_CL_3	38634	4738.63765842935	4N_CL
4N_CL_3	38428	4638.10079156027	4N_CL
4N_CL_3	39093	4584.48112923009	4N_CL
4N_CL_3	39876	4571.07621364754	4N_CL
4N_CL_3	39484	4517.45655131737	4N_CL
4N_CL_3	39166	4396.81231107447	4N_CL
4N_CL_3	38998	4349.89510653557	4N_CL
4N_CL_3	38548	4329.78773316175	4N_CL
4N_CL_3	38319	4323.08527537048	4N_CL
4N_CL_3	39426	4202.44103512758	4N_CL
4N_CL_3	38749	4115.30908384104	4N_CL
4N_CL_3	39018	4095.20171046723	4N_CL
4N_CL_3	35860	4048.28450592833	4N_CL
4N_CL_3	39171	4034.87959034578	4N_CL
4N_CL_3	39143	4028.17713255451	4N_CL
4N_CL_3	38816	4021.47467476324	4N_CL
4N_CL_3	38475	3961.15255464179	4N_CL
4N_CL_3	39306	3927.64026568543	4N_CL
4N_CL_3	35869	3867.31814556398	4N_CL
4N_CL_3	38691	3820.40094102507	4N_CL
4N_CL_3	38948	3773.48373648617	4N_CL
4N_CL_3	39128	3719.86407415599	4N_CL
4N_CL_3	38671	3713.16161636472	4N_CL
4N_CL_3	38531	3538.89771379165	4N_CL
4N_CL_3	39271	3505.38542483529	4N_CL
4N_CL_3	38414	3458.46822029638	4N_CL
4N_CL_3	39388	3391.44364238366	4N_CL
4N_CL_3	38811	3371.33626900985	4N_CL
4N_CL_3	38884	3351.22889563603	4N_CL
4N_CL_3	38996	3324.41906447094	4N_CL
4N_CL_3	38660	3304.31169109713	4N_CL
4N_CL_3	38885	3250.69202876695	4N_CL
4N_CL_3	38962	3203.77482422804	4N_CL
4N_CL_3	39123	3136.75024631532	4N_CL
4N_CL_3	39145	3123.34533073278	4N_CL
4N_CL_3	38673	3076.42812619388	4N_CL
4N_CL_3	39356	3056.32075282006	4N_CL
4N_CL_3	39229	3036.21337944624	4N_CL
4N_CL_3	38676	2975.8912593248	4N_CL
4N_CL_3	38545	2928.97405478589	4N_CL
4N_CL_3	38764	2928.97405478589	4N_CL
4N_CL_3	39899	2928.97405478589	4N_CL
CL_6	39895	20939.2503231366	CL
CL_6	38422	20577.3373545885	CL
CL_6	38855	19620.8530805687	CL
CL_6	39912	19534.6833261525	CL
CL_6	38445	18552.3481258078	CL
CL_6	39892	18311.0728134425	CL
CL_6	38904	16484.274019819	CL
CL_6	38502	16320.5514864283	CL
CL_6	38319	14872.8996122361	CL
CL_6	38375	12951.3140887548	CL
CL_6	38838	12908.2292115467	CL
CL_6	38613	12236.1051271004	CL
CL_6	39382	12184.4032744507	CL
CL_6	38693	12080.9995691512	CL
CL_6	39175	11977.5958638518	CL
CL_6	39178	11788.0224041361	CL
CL_6	38760	11607.0659198621	CL
CL_6	38869	11314.088754847	CL
CL_6	39269	11279.6208530806	CL
CL_6	39166	10486.8591124515	CL
CL_6	39296	9814.73502800517	CL
CL_6	38695	9306.33347694959	CL
CL_6	38949	9125.37699267557	CL
CL_6	38833	9116.76001723395	CL
CL_6	35912	8849.63377854373	CL
CL_6	38428	8668.67729426971	CL
CL_6	39315	8375.70012925463	CL
CL_6	39346	8306.76432572167	CL
CL_6	35869	8099.95691512279	CL
CL_6	38634	7694.95906936665	CL
CL_6	39301	7539.85351141749	CL
CL_6	38866	7281.34424816889	CL
CL_6	39202	7005.60103403705	CL
CL_6	40154	6996.98405859543	CL
CL_6	39150	6910.81430417923	CL
CL_6	39887	6841.87850064627	CL
CL_6	38663	6617.83713916415	CL
CL_6	39276	6178.37139164153	CL
CL_6	39171	6083.58466178371	CL
CL_6	39899	5988.79793192589	CL
CL_6	39241	5937.09607927617	CL
CL_6	38764	5911.24515295131	CL
CL_6	39264	5842.30934941835	CL
CL_6	39410	5773.37354588539	CL
CL_6	39484	5644.11891426109	CL
CL_6	38816	5463.16242998708	CL
CL_6	38677	5376.99267557087	CL
CL_6	39425	5144.33433864713	CL
CL_6	39388	4980.61180525636	CL
CL_6	39894	4859.97414907368	CL
CL_6	38914	4704.86859112452	CL
CL_6	38633	4661.78371391642	CL
CL_6	39876	4601.46488582508	CL
CL_6	38475	4575.61395950022	CL
CL_6	39875	4498.06118052564	CL
CL_6	38531	4463.59327875916	CL
CL_6	39426	4411.89142610944	CL
CL_6	39162	4386.04049978458	CL
CL_6	39187	4317.10469625162	CL
CL_6	39891	4299.87074536838	CL
CL_6	38323	4291.25376992676	CL
CL_6	38671	4213.70099095218	CL
CL_6	39343	4153.38216286084	CL
CL_6	38749	4093.0633347695	CL
CL_6	39254	4075.82938388626	CL
CL_6	38414	4024.12753123654	CL
CL_6	39017	4024.12753123654	CL
CL_6	35922	3998.27660491168	CL
CL_6	38545	3981.04265402844	CL
CL_6	39143	3972.42567858682	CL
CL_6	39018	3920.7238259371	CL
CL_6	38548	3886.25592417062	CL
CL_6	38676	3817.32012063766	CL
CL_6	38508	3670.83153813012	CL
CL_6	39461	3550.19388194744	CL
CL_6	38827	3507.10900473934	CL
CL_6	38462	3403.7052994399	CL
CL_6	35876	3360.6204222318	CL
CL_6	38622	3317.5355450237	CL
CL_6	38715	3300.30159414046	CL
CL_6	38359	3291.68461869884	CL
CL_6	38818	3257.21671693236	CL
CL_6	39229	3222.74881516588	CL
CL_6	38948	3179.66393795778	CL
CL_6	39093	3067.64325721672	CL
CL_6	35860	3015.941404567	CL
CL_6	35885	3007.32442912538	CL
CL_6	38820	3007.32442912538	CL
CL_6	39120	2998.70745368376	CL
CL_6	39365	2998.70745368376	CL
CL_6	38640	2981.47350280052	CL
CL_6	38691	2981.47350280052	CL
CL_6	39106	2972.8565273589	CL
CL_6	39128	2972.8565273589	CL
CL_6	39308	2972.8565273589	CL
CL_6	38374	2955.62257647566	CL
CL_6	38681	2947.00560103404	CL
CL_6	38481	2878.06979750108	CL
CL_6	39220	2852.21887117622	CL
CL_6	38367	2843.6018957346	CL
CL_3	38904	17714.3146873534	CL
CL_3	38422	14634.1154250802	CL
CL_3	38838	12675.7171286966	CL
CL_3	39895	12637.6899773105	CL
CL_3	39912	12593.32496736	CL
CL_3	39887	11572.9297385	CL
CL_3	39382	11414.4832743912	CL
CL_3	38663	11015.1981848373	CL
CL_3	38359	9437.07140231459	CL
CL_3	39891	8999.75916137455	CL
CL_3	35912	8790.60982875106	CL
CL_3	39892	8492.73047622669	CL
CL_3	38949	8473.71690053365	CL
CL_3	38855	8378.64902206843	CL
CL_3	38693	8074.43181097971	CL
CL_3	39254	8049.08037672231	CL
CL_3	39876	7858.94461979187	CL
CL_3	35920	7732.1874485049	CL
CL_3	39202	7732.1874485049	CL
CL_3	40154	7624.44385291098	CL
CL_3	38634	7402.61880315879	CL
CL_3	39885	7358.25379320835	CL
CL_3	38676	7288.53734900052	CL
CL_3	39301	7117.41516776312	CL
CL_3	39410	7085.72587494138	CL
CL_3	39269	6996.9958550405	CL
CL_3	39315	6946.29298652571	CL
CL_3	38673	6775.17080528831	CL
CL_3	38319	6699.11650251613	CL
CL_3	39894	6699.11650251613	CL
CL_3	39296	6604.04862405091	CL
CL_3	39108	6553.34575553612	CL
CL_3	38445	6489.96716989264	CL
CL_3	38671	6477.29145276394	CL
CL_3	39356	6477.29145276394	CL
CL_3	38613	6268.14212014045	CL
CL_3	35922	6242.79068588305	CL
CL_3	39346	6204.76353449696	CL
CL_3	39120	5951.24919192303	CL
CL_3	39220	5938.57347479434	CL
CL_3	35869	5837.16773776476	CL
CL_3	39166	5786.46486924998	CL
CL_3	39143	5621.68054657692	CL
CL_3	39093	5583.65339519083	CL
CL_3	38677	5558.30196093344	CL
CL_3	39426	5399.85549682473	CL
CL_3	39264	5304.78761835951	CL
CL_3	39411	5241.40903271603	CL
CL_3	39228	5203.38188132994	CL
CL_3	38333	5101.97614430036	CL
CL_3	39162	5089.30042717167	CL
CL_3	38375	5082.96256860732	CL
CL_3	38475	5076.62471004297	CL
CL_3	39899	5070.28685147862	CL
CL_3	39875	4918.17824593426	CL
CL_3	38948	4880.15109454817	CL
CL_3	39308	4835.78608459774	CL
CL_3	38477	4816.77250890469	CL
CL_3	39175	4721.70463043947	CL
CL_3	38622	4677.33962048903	CL
CL_3	38531	4620.2988934099	CL
CL_3	39178	4613.96103484555	CL
CL_3	38716	4531.56887350902	CL
CL_3	39388	4461.85242930119	CL
CL_3	38869	4430.16313647945	CL
CL_3	38914	4398.4738436577	CL
CL_3	38691	4385.79812652901	CL
CL_3	39392	4373.12240940031	CL
CL_3	39018	4354.10883370727	CL
CL_3	38374	4322.41954088553	CL
CL_3	39145	4290.73024806378	CL
CL_3	38502	4157.63521821247	CL
CL_3	38323	4049.89162261855	CL
CL_3	39241	4024.54018836116	CL
CL_3	38764	4018.20232979681	CL
CL_3	39343	3967.49946128202	CL
CL_3	38437	3872.4315828168	CL
CL_3	39306	3859.7558656881	CL
CL_3	39364	3834.40443143071	CL
CL_3	38408	3758.35012865853	CL
CL_3	38695	3713.98511870809	CL
CL_3	38428	3707.64726014374	CL
CL_3	38388	3669.62010875765	CL
CL_3	39417	3618.91724024287	CL
CL_3	35885	3599.90366454982	CL
CL_3	39128	3599.90366454982	CL
CL_3	38816	3523.84936177764	CL
CL_3	38886	3479.4843518272	CL
CL_3	39461	3454.13291756981	CL
CL_3	38648	3308.3621705898	CL
CL_3	39425	3295.6864534611	CL
CL_3	35876	3213.29429212458	CL
CL_3	39002	3206.95643356023	CL
CL_3	38640	3200.61857499588	CL
CL_3	39191	3194.28071643153	CL
CL_3	38646	3042.17211088717	CL
CL_3	38956	3029.49639375848	CL
CL_3	39866	3023.15853519413	CL
CL_3	39106	2978.79352524369	CL
CL_3	38957	2959.77994955065	CL
SB_3	38914	16337.3406055573	SB
SB_3	39202	16110.8699618145	SB
SB_3	38319	15003.6801479608	SB
SB_3	39301	14116.6701266348	SB
SB_3	39891	13890.199482892	SB
SB_3	35920	13726.6373513	SB
SB_3	38833	13141.5881882978	SB
SB_3	38422	12707.5194544574	SB
SB_3	39895	12160.2153987456	SB
SB_3	38680	11795.3460282711	SB
SB_3	38949	11789.055177056	SB
SB_3	35912	11550.002830883	SB
SB_3	38359	11524.8394260227	SB
SB_3	38904	11103.3523946125	SB
SB_3	35824	11084.4798409673	SB
SB_3	38542	10518.3032316103	SB
SB_3	39178	10109.3979026302	SB
SB_3	38472	10084.2344977699	SB
SB_3	39885	9335.62320317562	SB
SB_3	38333	9203.51532765899	SB
SB_3	38994	9033.66234485188	SB
SB_3	39266	9002.20808877649	SB
SB_3	38951	8656.21127194721	SB
SB_3	35857	8498.93999157026	SB
SB_3	38316	7901.30912613786	SB
SB_3	39276	7863.56401884739	SB
SB_3	38640	7850.98231641724	SB
SB_3	39205	7819.52806034185	SB
SB_3	39356	7341.42336799592	SB
SB_3	38502	7316.25996313561	SB
SB_3	39308	7102.37102182296	SB
SB_3	38693	7083.49846817773	SB
SB_3	38855	6838.15527078969	SB
SB_3	39271	6800.41016349922	SB
SB_3	39228	6794.11931228415	SB
SB_3	39400	6737.50165134844	SB
SB_3	38503	6586.52122218657	SB
SB_3	38901	6322.3054711533	SB
SB_3	38661	6309.72376872315	SB
SB_3	38771	6297.14206629299	SB
SB_3	38998	6190.19759563667	SB
SB_3	38477	6058.08972012003	SB
SB_3	38384	5957.43610067878	SB
SB_3	39241	5925.98184460339	SB
SB_3	38716	5894.527588528	SB
SB_3	38428	5856.78248123754	SB
SB_3	39296	5793.87396908676	SB
SB_3	38948	5787.58311787168	SB
SB_3	39346	5668.0569447852	SB
SB_3	40154	5630.31183749473	SB
SB_3	38633	5586.27587898919	SB
SB_3	38840	5573.69417655903	SB
SB_3	39343	5429.00459861224	SB
SB_3	38475	5347.22353281623	SB
SB_3	39482	5328.35097917099	SB
SB_3	35922	5215.11565729959	SB
SB_3	38492	5215.11565729959	SB
SB_3	39315	5133.33459150358	SB
SB_3	39242	5032.68097206233	SB
SB_3	38676	4957.1907574814	SB
SB_3	38381	4950.89990626632	SB
SB_3	38419	4932.02735262108	SB
SB_3	39392	4743.30181616875	SB
SB_3	38939	4548.28542850133	SB
SB_3	38473	4491.66776756563	SB
SB_3	35860	4466.50436270532	SB
SB_3	39175	4346.97818961884	SB
SB_3	39306	4340.68733840376	SB
SB_3	38677	4321.81478475853	SB
SB_3	38877	4246.32457017759	SB
SB_3	38760	4221.16116531728	SB
SB_3	39382	4145.67095073634	SB
SB_3	38838	4051.30818251018	SB
SB_3	39417	4038.72648008002	SB
SB_3	38663	4019.85392643479	SB
SB_3	39875	3975.81796792924	SB
SB_3	38885	3963.23626549908	SB
SB_3	38402	3894.03690213323	SB
SB_3	39229	3881.45519970307	SB
SB_3	38660	3755.63817540151	SB
SB_3	39123	3724.18391932612	SB
SB_3	39142	3724.18391932612	SB
SB_3	38957	3598.36689502457	SB
SB_3	39254	3585.78519259441	SB
SB_3	39166	3516.58582922855	SB
SB_3	38613	3497.71327558332	SB
SB_3	39220	3466.25901950793	SB
SB_3	38445	3422.22306100238	SB
SB_3	39264	3365.60540006668	SB
SB_3	38378	3195.75241725958	SB
SB_3	39108	3076.2262441731	SB
SB_3	39137	3063.64454174294	SB
SB_3	38408	3057.35369052787	SB
SB_3	39128	3051.06283931279	SB
SB_3	39191	3044.77198809771	SB
SB_3	39145	3032.19028566755	SB
SB_3	38374	3007.02688080724	SB
SB_3	39111	2981.86347594693	SB
SB_3	39375	2937.82751744139	SB
SB_3	38444	2893.79155893584	SB
SB_2	38914	15786.1044990398	SB
SB_2	39202	14549.319146556	SB
SB_2	39891	12958.2786931094	SB
SB_2	38833	12889.9136736254	SB
SB_2	38319	12883.6986718541	SB
SB_2	35920	12753.1836346573	SB
SB_2	39301	12200.0484770138	SB
SB_2	38422	12156.5434646149	SB
SB_2	38949	11684.2033299979	SB
SB_2	39895	11497.7532768597	SB
SB_2	35912	11286.4432166363	SB
SB_2	38680	11180.7881865246	SB
SB_2	35824	10173.957899578	SB
SB_2	38904	10086.9478747801	SB
SB_2	38542	9676.75775787596	SB
SB_2	38359	9645.68274901958	SB
SB_2	35857	9397.08267816856	SB
SB_2	39178	9210.6326250303	SB
SB_2	38472	8607.77745321658	SB
SB_2	39885	8589.13244790275	SB
SB_2	39266	8384.03738945066	SB
SB_2	39205	8216.23234162622	SB
SB_2	38640	8129.22231682836	SB
SB_2	38951	8129.22231682836	SB
SB_2	38333	8085.71730442943	SB
SB_2	39308	8067.07229911561	SB
SB_2	39228	7868.19224243479	SB
SB_2	39271	7619.59217158377	SB
SB_2	38994	7470.43212907316	SB
SB_2	38502	7364.77709896147	SB
SB_2	38316	7290.19707770617	SB
SB_2	39276	7153.46703873811	SB
SB_2	39356	7097.53202279663	SB
SB_2	38693	6817.85694308923	SB
SB_2	38998	6817.85694308923	SB
SB_2	38661	6681.12690412117	SB
SB_2	38855	6444.9568368127	SB
SB_2	38771	6432.52683327015	SB
SB_2	38840	6420.0968297276	SB
SB_2	38477	6165.2817571053	SB
SB_2	38503	6165.2817571053	SB
SB_2	38633	6127.99174647765	SB
SB_2	38428	6059.62672699362	SB
SB_2	39400	5953.97169688193	SB
SB_2	38716	5873.17667385535	SB
SB_2	39296	5817.24165791387	SB
SB_2	38384	5804.81165437132	SB
SB_2	39482	5711.58662780219	SB
SB_2	38948	5699.15662425964	SB
SB_2	38381	5624.57660300433	SB
SB_2	38475	5612.14659946178	SB
SB_2	39346	5500.27656757882	SB
SB_2	40154	5245.46149495653	SB
SB_2	38419	5102.51645421719	SB
SB_2	38901	5071.44144536081	SB
SB_2	38885	4965.78641524913	SB
SB_2	39241	4860.13138513745	SB
SB_2	38492	4841.48637982362	SB
SB_2	38939	4835.27137805234	SB
SB_2	39315	4785.55136388214	SB
SB_2	38663	4766.90635856831	SB
SB_2	39875	4679.89633377046	SB
SB_2	39242	4667.4663302279	SB
SB_2	38473	4642.6063231428	SB
SB_2	39343	4605.31631251515	SB
SB_2	35922	4561.81130011622	SB
SB_2	39392	4412.65125760561	SB
SB_2	38676	4313.2112292652	SB
SB_2	38877	4251.06121155245	SB
SB_2	39417	4244.84620978117	SB
SB_2	38402	4182.69619206841	SB
SB_2	38760	4157.83618498331	SB
SB_2	38660	4114.33117258438	SB
SB_2	39175	4064.61115841418	SB
SB_2	39123	4058.39615664291	SB
SB_2	39306	4027.32114778653	SB
SB_2	38677	3921.66611767484	SB
SB_2	35860	3896.80611058974	SB
SB_2	39382	3822.22608933444	SB
SB_2	38838	3747.64606807913	SB
SB_2	38957	3747.64606807913	SB
SB_2	39229	3716.57105922275	SB
SB_2	39220	3710.35605745148	SB
SB_2	38444	3641.99103796745	SB
SB_2	38378	3610.91602911107	SB
SB_2	39254	3579.84102025469	SB
SB_2	38408	3536.33600785576	SB
SB_2	39108	3523.90600431321	SB
SB_2	39111	3436.89597951535	SB
SB_2	39264	3368.53096003132	SB
SB_2	38634	3293.95093877602	SB
SB_2	39145	3275.30593346219	SB
SB_2	38613	3219.37091752071	SB
SB_2	35885	3138.57589449413	SB
SB_2	38445	3126.14589095158	SB
SB_2	39146	3119.9308891803	SB
SB_2	39142	3113.71588740903	SB
SB_2	39128	3095.0708820952	SB
SB_2	39166	3045.350867925	SB
SB_2	39375	3039.13586615372	SB
SB_1	38914	14615.303665278	SB
SB_1	38833	14460.5461084665	SB
SB_1	39202	14460.5461084665	SB
SB_1	38319	14324.3594584724	SB
SB_1	39891	13748.6613471336	SB
SB_1	39301	13649.6165107742	SB
SB_1	38422	13228.6759562469	SB
SB_1	35920	12102.0409426592	SB
SB_1	39895	11235.3986245148	SB
SB_1	35912	11154.9246949729	SB
SB_1	38949	10993.9768358889	SB
SB_1	38680	10628.7490018138	SB
SB_1	35824	10573.0362813616	SB
SB_1	38904	10331.6144927357	SB
SB_1	38359	10319.2338881908	SB
SB_1	39178	10195.4278427416	SB
SB_1	38542	10015.9090768402	SB
SB_1	38472	9446.4012677739	SB
SB_1	38951	9130.69585187845	SB
SB_1	35857	9093.55403824369	SB
SB_1	39885	8344.52746327603	SB
SB_1	39266	8276.43413827897	SB
SB_1	38640	8096.91537237763	SB
SB_1	38994	7923.58690874875	SB
SB_1	38333	7880.25479284153	SB
SB_1	39276	7818.35177011694	SB
SB_1	39308	7781.20995648218	SB
SB_1	39205	7657.40391103298	SB
SB_1	38502	7545.9784701287	SB
SB_1	39356	7459.31423831426	SB
SB_1	38316	7403.60151786212	SB
SB_1	39271	7347.88879740998	SB
SB_1	39228	7279.79547241292	SB
SB_1	38998	6926.9482428827	SB
SB_1	38428	6735.04887243644	SB
SB_1	38771	6518.38829290034	SB
SB_1	38840	6512.19799062788	SB
SB_1	39296	6400.7725497236	SB
SB_1	38477	6332.67922472654	SB
SB_1	38855	6146.97015655275	SB
SB_1	38693	6134.58955200782	SB
SB_1	39400	6085.06713382815	SB
SB_1	38716	5986.02229746879	SB
SB_1	39346	5924.11927474419	SB
SB_1	38633	5917.92897247173	SB
SB_1	38503	5886.97746110943	SB
SB_1	38661	5886.97746110943	SB
SB_1	38948	5886.97746110943	SB
SB_1	38475	5688.88778839071	SB
SB_1	38384	5626.98476566611	SB
SB_1	38901	5589.84295203135	SB
SB_1	39241	5521.74962703429	SB
SB_1	39482	5521.74962703429	SB
SB_1	39242	5453.65630203723	SB
SB_1	35922	5360.80176795033	SB
SB_1	40154	5305.08904749819	SB
SB_1	39343	5199.85390886637	SB
SB_1	39315	5082.23816568963	SB
SB_1	38381	5038.90604978241	SB
SB_1	39392	4834.62607479123	SB
SB_1	38885	4648.91700661743	SB
SB_1	38663	4593.20428616529	SB
SB_1	39875	4481.77884526101	SB
SB_1	39417	4457.01763617117	SB
SB_1	38939	4444.63703162625	SB
SB_1	38419	4438.44672935379	SB
SB_1	38492	4370.35340435673	SB
SB_1	38677	4345.59219526689	SB
SB_1	38660	4302.26007935968	SB
SB_1	39175	4265.11826572492	SB
SB_1	38402	4234.16675436262	SB
SB_1	38877	4234.16675436262	SB
SB_1	38473	4209.40554527278	SB
SB_1	38760	4153.69282482064	SB
SB_1	39123	4128.9316157308	SB
SB_1	39306	4036.0770816439	SB
SB_1	38957	4029.88677937144	SB
SB_1	35860	4005.1255702816	SB
SB_1	39382	3856.55831574256	SB
SB_1	39108	3807.03589756288	SB
SB_1	39220	3800.84559529042	SB
SB_1	38676	3788.4649907455	SB
SB_1	38838	3782.27468847304	SB
SB_1	39145	3633.707433934	SB
SB_1	39229	3608.94622484416	SB
SB_1	38444	3485.14017939496	SB
SB_1	39254	3485.14017939496	SB
SB_1	38408	3472.75957485004	SB
SB_1	39142	3460.37897030512	SB
SB_1	39264	3355.1438316733	SB
SB_1	38378	3262.2892975864	SB
SB_1	39365	3256.09899531394	SB
SB_1	39191	3045.6287180503	SB
SB_1	39128	3020.86750896046	SB
SB_1	39111	3014.677206688	SB
SB_1	38445	3002.29660214308	SB
SB_1	38634	2965.15478850832	SB
SB_1	39411	2958.96448623586	SB
SB_1	38695	2897.06146351126	SB
SB_1	39137	2897.06146351126	SB
CL_1	38904	14595.5515573009	CL
CL_1	38422	12012.0639643848	CL
CL_1	39895	11118.2233909428	CL
CL_1	38838	10247.449671009	CL
CL_1	39912	9670.7783333045	CL
CL_1	39887	9624.64462628814	CL
CL_1	38663	9232.50811664908	CL
CL_1	39885	8823.07146687888	CL
CL_1	39891	8459.76852412505	CL
CL_1	38359	8113.76572150235	CL
CL_1	39382	7813.896625896	CL
CL_1	39892	7439.06025638808	CL
CL_1	40154	7260.29214169968	CL
CL_1	35920	7185.3248677981	CL
CL_1	38676	7087.29074038833	CL
CL_1	39108	7058.45717350311	CL
CL_1	38949	7035.39031999493	CL
CL_1	38634	6810.48849829017	CL
CL_1	39876	6550.98639632314	CL
CL_1	38855	6533.68625619201	CL
CL_1	38693	6452.95226891338	CL
CL_1	39410	6354.91814150361	CL
CL_1	39894	6331.85128799543	CL
CL_1	39301	6204.98359370044	CL
CL_1	39356	6135.7830331759	CL
CL_1	38671	6112.71617966772	CL
CL_1	35912	6089.64932615954	CL
CL_1	39296	6078.11589940545	CL
CL_1	39899	6020.448765635	CL
CL_1	39426	5916.64792484819	CL
CL_1	39315	5905.1144980941	CL
CL_1	38613	5841.68065094661	CL
CL_1	39254	5830.14722419252	CL
CL_1	35869	5737.8798101598	CL
CL_1	39308	5709.04624327457	CL
CL_1	39093	5691.74610314344	CL
CL_1	39269	5639.84568275003	CL
CL_1	38475	5628.31225599594	CL
CL_1	38677	5541.81155534027	CL
CL_1	39346	5507.211275078	CL
CL_1	38319	5339.97658714369	CL
CL_1	39411	5316.90973363551	CL
CL_1	39120	5282.30945337324	CL
CL_1	39220	5103.54133868484	CL
CL_1	39202	5097.7746253078	CL
CL_1	35922	5092.00791193075	CL
CL_1	38622	4999.74049789803	CL
CL_1	38673	4988.20707114394	CL
CL_1	38445	4936.30665075054	CL
CL_1	39228	4849.80595009486	CL
CL_1	35885	4688.3379755376	CL
CL_1	39018	4642.20426852124	CL
CL_1	39392	4642.20426852124	CL
CL_1	39264	4601.83727488193	CL
CL_1	39128	4567.23699461966	CL
CL_1	39145	4555.70356786557	CL
CL_1	39306	4549.93685448852	CL
CL_1	39166	4492.26972071807	CL
CL_1	38323	4480.73629396398	CL
CL_1	39417	4480.73629396398	CL
CL_1	38948	4388.46887993126	CL
CL_1	38531	4325.03503278377	CL
CL_1	38333	4307.73489265263	CL
CL_1	39162	4307.73489265263	CL
CL_1	38375	4301.96817927559	CL
CL_1	39425	4301.96817927559	CL
CL_1	38477	4278.90132576741	CL
CL_1	39364	4250.06775888218	CL
CL_1	38691	4221.23419199696	CL
CL_1	39875	4215.46747861991	CL
CL_1	38816	4186.63391173468	CL
CL_1	38869	4175.1004849806	CL
CL_1	38388	4152.03363147241	CL
CL_1	39143	4100.13321107901	CL
CL_1	38408	4082.83307094788	CL
CL_1	38716	4042.46607730856	CL
CL_1	39178	4025.16593717742	CL
CL_1	38374	4013.63251042333	CL
CL_1	39388	3996.3323702922	CL
CL_1	38437	3967.49880340697	CL
CL_1	38886	3967.49880340697	CL
CL_1	38502	3771.43054858744	CL
CL_1	39175	3765.6638352104	CL
CL_1	38695	3742.59698170222	CL
CL_1	38914	3736.83026832517	CL
CL_1	38764	3621.49600078427	CL
CL_1	39002	3581.12900714496	CL
CL_1	38428	3488.86159311224	CL
CL_1	39461	3471.5614529811	CL
CL_1	38998	3356.2271854402	CL
CL_1	38962	3327.39361855498	CL
CL_1	39205	3304.3267650468	CL
CL_1	39191	3223.59277776817	CL
CL_1	38956	3217.82606439112	CL
CL_1	39262	3188.9924975059	CL
CL_1	39482	3148.62550386658	CL
CL_1	39866	3148.62550386658	CL
CL_1	39343	3125.5586503584	CL
CL_1	38378	3102.49179685022	CL
CL_1	38951	3073.658229965	CL
SB_4	38914	14400.1772329506	SB
SB_4	39202	13735.5536683528	SB
SB_4	38319	13027.8526504942	SB
SB_4	38422	12923.235978289	SB
SB_4	38833	12381.6908515797	SB
SB_4	39891	12270.9202574801	SB
SB_4	39301	12233.9967261136	SB
SB_4	38680	12055.5329911753	SB
SB_4	35920	12037.071225492	SB
SB_4	39895	11938.6084751812	SB
SB_4	38359	10984.7505815456	SB
SB_4	38949	10640.1309554579	SB
SB_4	38472	10541.6682051471	SB
SB_4	39178	10461.6672205196	SB
SB_4	38904	10332.4348607367	SB
SB_4	35912	10092.4319068542	SB
SB_4	35824	9501.6554049896	SB
SB_4	38542	9101.65048185209	SB
SB_4	38994	8597.02888650937	SB
SB_4	38333	8498.5661361986	SB
SB_4	38316	8215.48572905513	SB
SB_4	39205	8024.714150328	SB
SB_4	38951	7975.48277517262	SB
SB_4	39885	7772.40335265665	SB
SB_4	35857	7741.63374318453	SB
SB_4	38502	7704.71021181799	SB
SB_4	39308	7477.01510172433	SB
SB_4	39296	7163.16508510874	SB
SB_4	39271	7157.01116321432	SB
SB_4	38640	7144.70331942547	SB
SB_4	38998	7033.93272532585	SB
SB_4	38855	7015.47095964258	SB
SB_4	39276	7015.47095964258	SB
SB_4	38503	6966.23958448719	SB
SB_4	39356	6941.6238969095	SB
SB_4	39266	6584.69642703295	SB
SB_4	38633	6437.00230156679	SB
SB_4	38693	6430.84837967237	SB
SB_4	38840	6233.92287905082	SB
SB_4	39346	6221.61503526197	SB
SB_4	38771	6209.30719147313	SB
SB_4	39228	6178.53758200101	SB
SB_4	39343	6178.53758200101	SB
SB_4	38477	5944.68855001292	SB
SB_4	38901	5790.84050265234	SB
SB_4	40154	5643.14637718618	SB
SB_4	38948	5569.2993144531	SB
SB_4	39482	5544.68362687541	SB
SB_4	38676	5538.52970498098	SB
SB_4	39315	5421.60518898694	SB
SB_4	38661	5353.91204814829	SB
SB_4	38475	5310.83459488732	SB
SB_4	38428	5163.14046942116	SB
SB_4	38939	5156.98654752674	SB
SB_4	35922	5138.52478184347	SB
SB_4	38716	5107.75517237135	SB
SB_4	38492	5089.29340668808	SB
SB_4	38419	5064.67771911039	SB
SB_4	39392	5058.52379721597	SB
SB_4	38384	5021.60026584943	SB
SB_4	39241	4880.06006227769	SB
SB_4	38877	4381.5923888294	SB
SB_4	38677	4264.66787283536	SB
SB_4	38381	4166.20512252459	SB
SB_4	39145	4160.05120063016	SB
SB_4	39382	4086.20413789708	SB
SB_4	38663	4073.89629410824	SB
SB_4	39417	4073.89629410824	SB
SB_4	39137	4000.04923137516	SB
SB_4	38838	3993.89530948073	SB
SB_4	39142	3901.58648106438	SB
SB_4	38885	3876.97079348669	SB
SB_4	38460	3864.66294969784	SB
SB_4	38473	3846.20118401457	SB
SB_4	39306	3815.43157454246	SB
SB_4	38957	3772.35412128149	SB
SB_4	39220	3716.96882423168	SB
SB_4	39229	3710.81490233726	SB
SB_4	35885	3673.89137097072	SB
SB_4	39875	3636.96783960418	SB
SB_4	35860	3606.19823013206	SB
SB_4	38660	3600.04430823764	SB
SB_4	38402	3593.89038634322	SB
SB_4	39175	3593.89038634322	SB
SB_4	38408	3550.81293308225	SB
SB_4	38613	3544.65901118783	SB
SB_4	38634	3483.1197922436	SB
SB_4	39254	3464.65802656033	SB
SB_4	39899	3458.5041046659	SB
SB_4	39128	3440.04233898263	SB
SB_4	39132	3316.96390109417	SB
SB_4	39242	3298.5021354109	SB
SB_4	39400	3243.11683836109	SB
SB_4	38760	3218.50115078339	SB
SB_4	39146	3200.03938510012	SB
SB_4	38445	3181.57761941685	SB
SB_4	38843	3169.26977562801	SB
SB_4	39191	3150.80800994474	SB
SB_4	39264	3113.8844785782	SB
SB_4	39108	3107.73055668377	SB
SB_6	38914	13800.090188593	SB
SB_6	39891	12737.5944354874	SB
SB_6	38833	12404.0201874193	SB
SB_6	39202	12373.1336829686	SB
SB_6	38319	12342.2471785178	SB
SB_6	38422	12280.4741696163	SB
SB_6	38680	11891.3042135369	SB
SB_6	38949	11656.5667797113	SB
SB_6	39301	11495.9569565674	SB
SB_6	35920	10414.9293007913	SB
SB_6	38904	10260.4967785376	SB
SB_6	38359	10062.8231500528	SB
SB_6	39178	9636.58938863253	SB
SB_6	35912	9568.63907884089	SB
SB_6	39895	9488.33416726895	SB
SB_6	35824	9296.83783967433	SB
SB_6	38472	9191.8237245418	SB
SB_6	38542	8944.73168893584	SB
SB_6	38333	8907.66788359494	SB
SB_6	35857	8469.07952039436	SB
SB_6	38994	8209.6328830081	SB
SB_6	38503	7888.41323672035	SB
SB_6	38951	7838.99482959916	SB
SB_6	38840	7622.78929844394	SB
SB_6	39228	7548.66168776215	SB
SB_6	39885	7530.1297850917	SB
SB_6	39296	7505.42058153111	SB
SB_6	39271	7338.63345749708	SB
SB_6	38316	7320.10155482664	SB
SB_6	39356	7320.10155482664	SB
SB_6	39205	7196.55553702365	SB
SB_6	39276	7091.54142189112	SB
SB_6	39266	6998.88190853888	SB
SB_6	38855	6974.17270497829	SB
SB_6	38640	6850.62668717531	SB
SB_6	38502	6751.78987293292	SB
SB_6	38633	6597.35735067919	SB
SB_6	38998	6535.5843417777	SB
SB_6	38771	6436.74752753532	SB
SB_6	39308	6387.32912041413	SB
SB_6	38477	6337.91071329293	SB
SB_6	38693	6282.31500528159	SB
SB_6	39343	6152.59168658846	SB
SB_6	38661	6109.35058035742	SB
SB_6	38716	5608.98920825535	SB
SB_6	39482	5608.98920825535	SB
SB_6	39346	5571.92540291445	SB
SB_6	38475	5398.96097799028	SB
SB_6	40154	5349.54257086909	SB
SB_6	35922	5269.23765929715	SB
SB_6	38939	5207.46465039566	SB
SB_6	39241	5151.86894238431	SB
SB_6	39392	5102.45053526312	SB
SB_6	38901	5059.20942903208	SB
SB_6	38948	4948.0180130094	SB
SB_6	38419	4904.77690677835	SB
SB_6	38384	4805.94009253597	SB
SB_6	39315	4750.34438452463	SB
SB_6	38676	4700.92597740343	SB
SB_6	39417	4595.9118622709	SB
SB_6	38877	4466.18854357777	SB
SB_6	38381	4385.88363200583	SB
SB_6	38428	4354.99712755509	SB
SB_6	38838	4348.81982666494	SB
SB_6	38663	4256.1603133127	SB
SB_6	38492	4219.09650797181	SB
SB_6	39145	4182.03270263091	SB
SB_6	38473	4175.85540174076	SB
SB_6	38660	4052.30938393778	SB
SB_6	39142	4052.30938393778	SB
SB_6	39242	4039.95478215748	SB
SB_6	38885	4021.42287948704	SB
SB_6	38677	4002.89097681659	SB
SB_6	39229	3910.23146346435	SB
SB_6	39382	3891.69956079391	SB
SB_6	38402	3694.02593230914	SB
SB_6	39137	3687.84863141899	SB
SB_6	39220	3663.13942785839	SB
SB_6	39306	3650.78482607809	SB
SB_6	35885	3564.30261361601	SB
SB_6	38957	3551.94801183571	SB
SB_6	39175	3539.59341005541	SB
SB_6	39132	3521.06150738496	SB
SB_6	38613	3502.52960471452	SB
SB_6	38843	3453.11119759332	SB
SB_6	39254	3434.57929492288	SB
SB_6	38408	3409.87009136228	SB
SB_6	38634	3397.51548958198	SB
SB_6	39146	3391.33818869183	SB
SB_6	39899	3366.62898513124	SB
SB_6	38460	3335.74248068049	SB
SB_6	35860	3329.56517979034	SB
SB_6	39128	3329.56517979034	SB
SB_6	39400	3329.56517979034	SB
SB_6	38672	3292.50137444945	SB
SB_6	39875	3218.37376376766	SB
SB_6	39191	3181.30995842677	SB
SB_6	39108	3138.06885219572	SB
SB_6	39375	3138.06885219572	SB
SB_6	39264	2983.636329942	SB
SB_5	39891	13043.2930206514	SB
SB_5	38319	12702.4510191785	SB
SB_5	38914	12611.1540544982	SB
SB_5	38422	12428.5601251377	SB
SB_5	39202	11844.2595511841	SB
SB_5	35920	11673.8385504477	SB
SB_5	38833	11399.9476564069	SB
SB_5	39301	10827.8200110774	SB
SB_5	38680	10785.2147608932	SB
SB_5	38949	10626.9666887808	SB
SB_5	39895	10578.2749742847	SB
SB_5	39178	10207.0006512517	SB
SB_5	35912	10146.1360081315	SB
SB_5	38904	10042.6661148272	SB
SB_5	38472	9732.25643491439	SB
SB_5	38359	9026.22657472048	SB
SB_5	38994	8971.44839591233	SB
SB_5	35824	8746.24921636772	SB
SB_5	38542	8630.60639443941	SB
SB_5	39885	8344.54257177463	SB
SB_5	38333	7888.05774837339	SB
SB_5	39271	7528.95635396442	SB
SB_5	39228	7516.78342534039	SB
SB_5	38951	7468.09171084425	SB
SB_5	38502	7419.39999634812	SB
SB_5	39205	7346.36242460392	SB
SB_5	39266	7334.18949597989	SB
SB_5	35857	7230.71960267561	SB
SB_5	38840	7145.50910230738	SB
SB_5	38503	7139.42263799536	SB
SB_5	38316	7127.24970937133	SB
SB_5	39276	6944.65578001083	SB
SB_5	38640	6895.9640655147	SB
SB_5	39356	6847.27235101857	SB
SB_5	39296	6786.4077078984	SB
SB_5	39308	6762.06185065034	SB
SB_5	38771	6743.80245771429	SB
SB_5	38855	6482.08449229758	SB
SB_5	38633	6372.52813468128	SB
SB_5	38661	6092.55077632852	SB
SB_5	38693	6037.77259752038	SB
SB_5	38477	5982.99441871223	SB
SB_5	39343	5946.47563284013	SB
SB_5	39482	5648.23888155132	SB
SB_5	39346	5642.1524172393	SB
SB_5	38998	5611.72009567922	SB
SB_5	38948	5477.81788081486	SB
SB_5	38901	5447.38555925477	SB
SB_5	38716	5295.22395145436	SB
SB_5	39392	5270.87809420629	SB
SB_5	38419	5216.09991539815	SB
SB_5	40154	5143.06234365395	SB
SB_5	38475	5082.19770053378	SB
SB_5	35922	5039.59245034967	SB
SB_5	38877	4996.98720016555	SB
SB_5	39315	4863.08498530119	SB
SB_5	38676	4771.78802062094	SB
SB_5	38939	4771.78802062094	SB
SB_5	38677	4650.05873438061	SB
SB_5	39241	4540.50237676431	SB
SB_5	38384	4455.29187639608	SB
SB_5	39145	4424.859554836	SB
SB_5	39417	4370.08137602785	SB
SB_5	39382	4345.73551877979	SB
SB_5	38663	4248.35208978752	SB
SB_5	38381	4230.09269685147	SB
SB_5	38473	4217.91976822744	SB
SB_5	38492	4205.74683960341	SB
SB_5	38428	4132.70926785921	SB
SB_5	35885	4065.75816042703	SB
SB_5	38885	4041.41230317896	SB
SB_5	38838	4029.23937455493	SB
SB_5	39146	3980.5476600588	SB
SB_5	39306	3877.07776675451	SB
SB_5	39229	3852.73190950645	SB
SB_5	39175	3846.64544519443	SB
SB_5	35860	3810.12665932233	SB
SB_5	39142	3810.12665932233	SB
SB_5	39128	3724.9161589541	SB
SB_5	38408	3688.397373082	SB
SB_5	38957	3542.32222959361	SB
SB_5	39899	3530.14930096957	SB
SB_5	39254	3524.06283665756	SB
SB_5	39132	3481.45758647344	SB
SB_5	38843	3469.28465784941	SB
SB_5	38613	3451.02526491336	SB
SB_5	38460	3402.33355041723	SB
SB_5	39242	3396.24708610521	SB
SB_5	38634	3377.98769316916	SB
SB_5	38760	3365.81476454513	SB
SB_5	38402	3335.38244298505	SB
SB_5	39220	3329.29597867303	SB
SB_5	39375	3286.69072848891	SB
SB_5	38444	3256.25840692883	SB
SB_5	39191	3171.0479065606	SB
SB_5	39137	3158.87497793657	SB
SB_5	38660	3140.61558500052	SB
SB_5	39303	3091.92387050439	SB
SB_5	39875	3049.31862032027	SB
SB_5	38902	3037.14569169624	SB
SBN_CL_5	39271	12850.3433594772	SBN_CL
SBN_CL_5	38904	9971.92302524099	SBN_CL
SBN_CL_5	38949	9950.70616774048	SBN_CL
SBN_CL_5	39400	9823.4050227374	SBN_CL
SBN_CL_5	35912	9109.10415355347	SBN_CL
SBN_CL_5	39242	8988.8752943839	SBN_CL
SBN_CL_5	39296	8769.63443354527	SBN_CL
SBN_CL_5	38319	8274.57442519997	SBN_CL
SBN_CL_5	39891	7970.46613435929	SBN_CL
SBN_CL_5	35857	7800.73127435519	SBN_CL
SBN_CL_5	39202	7786.58670268818	SBN_CL
SBN_CL_5	38764	7581.49041351655	SBN_CL
SBN_CL_5	39308	7496.6229835145	SBN_CL
SBN_CL_5	39895	7369.32183851143	SBN_CL
SBN_CL_5	39301	7312.74355184339	SBN_CL
SBN_CL_5	39306	7298.59898017638	SBN_CL
SBN_CL_5	39892	7150.08097767279	SBN_CL
SBN_CL_5	38477	6923.76783100066	SBN_CL
SBN_CL_5	39885	6881.33411599963	SBN_CL
SBN_CL_5	38951	6612.58725432647	SBN_CL
SBN_CL_5	38634	6435.78010848887	SBN_CL
SBN_CL_5	35885	6414.56325098835	SBN_CL
SBN_CL_5	38716	6386.27410765434	SBN_CL
SBN_CL_5	35922	6372.12953598733	SBN_CL
SBN_CL_5	38833	6357.98496432032	SBN_CL
SBN_CL_5	39178	6159.9609609822	SBN_CL
SBN_CL_5	38693	6103.38267431417	SBN_CL
SBN_CL_5	39899	5877.06952764203	SBN_CL
SBN_CL_5	39228	5855.85267014152	SBN_CL
SBN_CL_5	38885	5693.19009597092	SBN_CL
SBN_CL_5	38914	5601.25038013536	SBN_CL
SBN_CL_5	38998	5572.96123680135	SBN_CL
SBN_CL_5	38877	5565.88895096784	SBN_CL
SBN_CL_5	39123	5523.45523596682	SBN_CL
SBN_CL_5	39220	5495.1660926328	SBN_CL
SBN_CL_5	38475	5219.34694512614	SBN_CL
SBN_CL_5	39145	5205.20237345913	SBN_CL
SBN_CL_5	38660	5191.05780179212	SBN_CL
SBN_CL_5	38840	5191.05780179212	SBN_CL
SBN_CL_5	38663	5183.98551595861	SBN_CL
SBN_CL_5	39276	5120.33494345708	SBN_CL
SBN_CL_5	38661	5077.90122845605	SBN_CL
SBN_CL_5	39315	5007.17837012101	SBN_CL
SBN_CL_5	38691	5000.1060842875	SBN_CL
SBN_CL_5	38333	4936.45551178596	SBN_CL
SBN_CL_5	39343	4908.16636845195	SBN_CL
SBN_CL_5	39382	4865.73265345092	SBN_CL
SBN_CL_5	38428	4766.72065178186	SBN_CL
SBN_CL_5	39417	4731.35922261434	SBN_CL
SBN_CL_5	38838	4710.14236511383	SBN_CL
SBN_CL_5	38531	4596.98579177776	SBN_CL
SBN_CL_5	39108	4589.91350594426	SBN_CL
SBN_CL_5	38677	4582.84122011075	SBN_CL
SBN_CL_5	38855	4561.62436261024	SBN_CL
SBN_CL_5	38680	4526.26293344272	SBN_CL
SBN_CL_5	38957	4448.46778927417	SBN_CL
SBN_CL_5	38345	4420.17864594015	SBN_CL
SBN_CL_5	38640	4398.96178843964	SBN_CL
SBN_CL_5	39912	4328.2389301046	SBN_CL
SBN_CL_5	38422	4321.1666442711	SBN_CL
SBN_CL_5	38359	4264.58835760306	SBN_CL
SBN_CL_5	40154	4200.93778510152	SBN_CL
SBN_CL_5	39241	4186.79321343452	SBN_CL
SBN_CL_5	39346	4165.576355934	SBN_CL
SBN_CL_5	38857	4158.5040701005	SBN_CL
SBN_CL_5	38316	4137.28721259998	SBN_CL
SBN_CL_5	35920	4123.14264093298	SBN_CL
SBN_CL_5	38869	4073.63664009845	SBN_CL
SBN_CL_5	38408	3967.55235259588	SBN_CL
SBN_CL_5	39171	3925.11863759486	SBN_CL
SBN_CL_5	38676	3896.82949426084	SBN_CL
SBN_CL_5	39356	3854.39577925982	SBN_CL
SBN_CL_5	38875	3826.1066359258	SBN_CL
SBN_CL_5	39254	3826.1066359258	SBN_CL
SBN_CL_5	39484	3797.81749259178	SBN_CL
SBN_CL_5	35824	3790.74520675828	SBN_CL
SBN_CL_5	38381	3776.60063509127	SBN_CL
SBN_CL_5	38735	3698.80549092272	SBN_CL
SBN_CL_5	38901	3663.4440617552	SBN_CL
SBN_CL_5	39146	3649.29949008819	SBN_CL
SBN_CL_5	39175	3613.93806092067	SBN_CL
SBN_CL_5	39266	3599.79348925366	SBN_CL
SBN_CL_5	39411	3571.50434591964	SBN_CL
SBN_CL_5	38866	3529.07063091862	SBN_CL
SBN_CL_5	39340	3514.92605925161	SBN_CL
SBN_CL_5	38542	3437.13091508306	SBN_CL
SBN_CL_5	38627	3352.26348508101	SBN_CL
SBN_CL_5	38503	3338.11891341401	SBN_CL
SBN_CL_5	39128	3274.46834091247	SBN_CL
SBN_CL_5	39482	3267.39605507896	SBN_CL
SBN_CL_5	39894	3246.17919757845	SBN_CL
SBN_CL_5	39205	3239.10691174495	SBN_CL
SBN_CL_5	38774	3189.60091091042	SBN_CL
SBN_CL_5	38738	3175.45633924341	SBN_CL
SBN_CL_5	39392	3133.02262424238	SBN_CL
SBN_CL_5	38492	3125.95033840888	SBN_CL
SBN_CL_5	38384	3118.87805257537	SBN_CL
SBN_CL_5	39138	3076.44433757435	SBN_CL
SBN_CL_5	38667	3055.22748007384	SBN_CL
SBN_CL_5	35860	3026.93833673982	SBN_CL
SBN_CL_4	39271	12567.8481658227	SBN_CL
SBN_CL_4	38904	10644.4209682707	SBN_CL
SBN_CL_4	39242	10382.1354413318	SBN_CL
SBN_CL_4	35912	10229.1355506175	SBN_CL
SBN_CL_4	38949	9405.85042439255	SBN_CL
SBN_CL_4	39400	9150.85060653528	SBN_CL
SBN_CL_4	39296	8560.70817092274	SBN_CL
SBN_CL_4	38319	8261.99409857564	SBN_CL
SBN_CL_4	39308	8130.85133510619	SBN_CL
SBN_CL_4	39895	7955.99431714692	SBN_CL
SBN_CL_4	38764	7751.9944628611	SBN_CL
SBN_CL_4	39202	7664.56595388146	SBN_CL
SBN_CL_4	35857	7416.85184510583	SBN_CL
SBN_CL_4	35885	7183.70915449346	SBN_CL
SBN_CL_4	39891	7132.70919092201	SBN_CL
SBN_CL_4	38951	7118.13777275873	SBN_CL
SBN_CL_4	39892	7088.99493643219	SBN_CL
SBN_CL_4	39301	6972.42359112601	SBN_CL
SBN_CL_4	39306	6863.13795490146	SBN_CL
SBN_CL_4	35922	6615.42384612582	SBN_CL
SBN_CL_4	38477	6608.13813704419	SBN_CL
SBN_CL_4	39178	6440.56682816655	SBN_CL
SBN_CL_4	38634	6404.13828275837	SBN_CL
SBN_CL_4	38833	6353.13831918692	SBN_CL
SBN_CL_4	39885	6265.70981020728	SBN_CL
SBN_CL_4	38716	6098.13850132964	SBN_CL
SBN_CL_4	39228	6054.42424683982	SBN_CL
SBN_CL_4	38885	6032.56711959492	SBN_CL
SBN_CL_4	38877	5697.42450183964	SBN_CL
SBN_CL_4	39899	5682.85308367637	SBN_CL
SBN_CL_4	38914	5624.56741102328	SBN_CL
SBN_CL_4	38663	5507.9960657171	SBN_CL
SBN_CL_4	38840	5486.13893847219	SBN_CL
SBN_CL_4	38693	5303.99621143128	SBN_CL
SBN_CL_4	38428	5150.99632071691	SBN_CL
SBN_CL_4	39343	5143.71061163528	SBN_CL
SBN_CL_4	38691	5136.42490255364	SBN_CL
SBN_CL_4	39220	5136.42490255364	SBN_CL
SBN_CL_4	39145	5092.71064806382	SBN_CL
SBN_CL_4	38680	4983.42501183928	SBN_CL
SBN_CL_4	39417	4903.28221194128	SBN_CL
SBN_CL_4	39315	4895.99650285964	SBN_CL
SBN_CL_4	38661	4844.99653928819	SBN_CL
SBN_CL_4	38998	4808.56799388001	SBN_CL
SBN_CL_4	39276	4793.99657571673	SBN_CL
SBN_CL_4	38957	4706.5680667371	SBN_CL
SBN_CL_4	39108	4670.13952132891	SBN_CL
SBN_CL_4	39346	4626.4252668391	SBN_CL
SBN_CL_4	38855	4619.13955775746	SBN_CL
SBN_CL_4	38333	4597.28243051255	SBN_CL
SBN_CL_4	38869	4517.13963061455	SBN_CL
SBN_CL_4	38359	4502.56821245128	SBN_CL
SBN_CL_4	38838	4502.56821245128	SBN_CL
SBN_CL_4	38345	4495.28250336964	SBN_CL
SBN_CL_4	38475	4495.28250336964	SBN_CL
SBN_CL_4	40154	4451.56824887982	SBN_CL
SBN_CL_4	39123	4400.56828530837	SBN_CL
SBN_CL_4	38901	4364.13973990019	SBN_CL
SBN_CL_4	39241	4334.99690357364	SBN_CL
SBN_CL_4	38660	4320.42548541037	SBN_CL
SBN_CL_4	38640	4305.85406724709	SBN_CL
SBN_CL_4	35824	4298.56835816546	SBN_CL
SBN_CL_4	38422	4283.99694000219	SBN_CL
SBN_CL_4	38531	4276.71123092055	SBN_CL
SBN_CL_4	38316	4262.13981275728	SBN_CL
SBN_CL_4	39254	4232.99697643073	SBN_CL
SBN_CL_4	39484	4232.99697643073	SBN_CL
SBN_CL_4	38875	4225.7112673491	SBN_CL
SBN_CL_4	39382	4145.56846745109	SBN_CL
SBN_CL_4	38677	4123.71134020619	SBN_CL
SBN_CL_4	38857	3970.71144949182	SBN_CL
SBN_CL_4	39912	3890.56864959382	SBN_CL
SBN_CL_4	38408	3832.28297694073	SBN_CL
SBN_CL_4	35920	3781.28301336928	SBN_CL
SBN_CL_4	38542	3781.28301336928	SBN_CL
SBN_CL_4	38676	3773.99730428764	SBN_CL
SBN_CL_4	39171	3744.85446796109	SBN_CL
SBN_CL_4	39356	3744.85446796109	SBN_CL
SBN_CL_4	39175	3708.42592255291	SBN_CL
SBN_CL_4	39266	3679.28308622637	SBN_CL
SBN_CL_4	39392	3606.42599541	SBN_CL
SBN_CL_4	39411	3540.85461367528	SBN_CL
SBN_CL_4	38381	3533.56890459364	SBN_CL
SBN_CL_4	38667	3504.42606826709	SBN_CL
SBN_CL_4	38424	3446.140395614	SBN_CL
SBN_CL_4	39894	3446.140395614	SBN_CL
SBN_CL_4	38866	3424.28326836909	SBN_CL
SBN_CL_4	39146	3424.28326836909	SBN_CL
SBN_CL_4	38384	3416.99755928746	SBN_CL
SBN_CL_4	39340	3387.85472296091	SBN_CL
SBN_CL_4	38735	3380.56901387928	SBN_CL
SBN_CL_4	39128	3358.71188663437	SBN_CL
SBN_CL_4	38627	3234.85483224655	SBN_CL
SBN_CL_4	38503	3198.42628683837	SBN_CL
SBN_CL_4	38760	3198.42628683837	SBN_CL
SBN_CL_4	38492	3096.42635969546	SBN_CL
SBN_CL_4	39138	3030.85497796073	SBN_CL
SBN_CL_4	39264	3008.99785071582	SBN_CL
SBN_CL_4	39482	2957.99788714437	SBN_CL
SBN_CL_4	39303	2950.71217806273	SBN_CL
SBN_1	39271	12345.2143475479	SBN
SBN_1	38949	11637.6227934811	SBN
SBN_1	39178	10260.0775339682	SBN
SBN_1	39400	10214.9121156235	SBN
SBN_1	38914	9605.17896797019	SBN
SBN_1	39301	9582.59625879785	SBN
SBN_1	39308	9469.68271293613	SBN
SBN_1	39891	9206.21777259212	SBN
SBN_1	38319	8972.86311114457	SBN
SBN_1	35912	8807.25657721405	SBN
SBN_1	38904	8468.51593962889	SBN
SBN_1	38833	8355.60239376717	SBN
SBN_1	38660	8325.49211487071	SBN
SBN_1	39306	8280.32669652603	SBN
SBN_1	38661	8205.05099928488	SBN
SBN_1	39242	7956.6411983891	SBN
SBN_1	39205	7700.70382776921	SBN
SBN_1	38503	7670.59354887275	SBN
SBN_1	38477	7512.51458466634	SBN
SBN_1	35857	7377.01832963228	SBN
SBN_1	35885	7218.93936542587	SBN
SBN_1	38693	7181.3015168053	SBN
SBN_1	38663	7053.33283149535	SBN
SBN_1	39895	7038.27769204712	SBN
SBN_1	35920	7015.69498287478	SBN
SBN_1	38422	6910.30900673718	SBN
SBN_1	39228	6676.95434528962	SBN
SBN_1	39899	6368.32398660093	SBN
SBN_1	39202	6195.18988294629	SBN
SBN_1	38951	5931.72494260228	SBN
SBN_1	39885	5841.39410591291	SBN
SBN_1	38472	5781.17354811999	SBN
SBN_1	38542	5668.26000225827	SBN
SBN_1	38902	5419.85020136249	SBN
SBN_1	38359	5382.21235274192	SBN
SBN_1	38428	5382.21235274192	SBN
SBN_1	38998	5352.10207384546	SBN
SBN_1	39132	5337.04693439723	SBN
SBN_1	39296	5246.71609770785	SBN
SBN_1	38333	5111.21984267379	SBN
SBN_1	35922	5088.63713350145	SBN
SBN_1	39254	5050.99928488088	SBN
SBN_1	38840	4983.25115736385	SBN
SBN_1	38877	4930.55816929504	SBN
SBN_1	39912	4930.55816929504	SBN
SBN_1	38640	4689.67593812338	SBN
SBN_1	39482	4659.56565922692	SBN
SBN_1	39145	4636.98295005458	SBN
SBN_1	39392	4629.45538033046	SBN
SBN_1	38857	4621.92781060635	SBN
SBN_1	38890	4621.92781060635	SBN
SBN_1	38475	4614.40024088223	SBN
SBN_1	38716	4614.40024088223	SBN
SBN_1	39266	4591.81753170989	SBN
SBN_1	38957	4493.9591252964	SBN
SBN_1	39343	4433.73856750348	SBN
SBN_1	39315	4403.62828860702	SBN
SBN_1	38887	4335.88016108999	SBN
SBN_1	39020	4335.88016108999	SBN
SBN_1	38956	4313.29745191765	SBN
SBN_1	38994	4313.29745191765	SBN
SBN_1	38680	4290.7147427453	SBN
SBN_1	40154	4260.60446384885	SBN
SBN_1	38855	4170.27362715947	SBN
SBN_1	39892	4155.21848771124	SBN
SBN_1	38384	4132.6357785389	SBN
SBN_1	39276	4034.77737212541	SBN
SBN_1	38843	3959.50167488426	SBN
SBN_1	38872	3921.86382626369	SBN
SBN_1	39356	3884.22597764312	SBN
SBN_1	38885	3876.698407919	SBN
SBN_1	38345	3869.17083819489	SBN
SBN_1	38771	3763.78486205728	SBN
SBN_1	38922	3726.14701343671	SBN
SBN_1	39438	3726.14701343671	SBN
SBN_1	39444	3726.14701343671	SBN
SBN_1	38676	3635.81617674734	SBN
SBN_1	38316	3560.54047950619	SBN
SBN_1	35824	3553.01290978208	SBN
SBN_1	38764	3553.01290978208	SBN
SBN_1	39484	3507.84749143739	SBN
SBN_1	39138	3462.6820730927	SBN
SBN_1	39123	3372.35123640333	SBN
SBN_1	39108	3357.2960969551	SBN
SBN_1	38402	3327.18581805864	SBN
SBN_1	39131	3297.07553916218	SBN
SBN_1	38677	3282.02039971395	SBN
SBN_1	39175	3206.74470247281	SBN
SBN_1	38492	3161.57928412812	SBN
SBN_1	39346	3146.52414467989	SBN
SBN_1	39411	3138.99657495578	SBN
SBN_1	38473	3131.46900523166	SBN
SBN_1	39375	3131.46900523166	SBN
SBN_1	39128	3093.83115661109	SBN
SBN_1	39191	3071.24844743874	SBN
SBN_1	39146	3056.19330799052	SBN
SBN_1	38498	3011.02788964583	SBN
SBN_1	38919	3011.02788964583	SBN
SBN_1	38432	3003.50031992171	SBN
[truncated: 1,501 more rows]
