# Supplementary material for: Single-cell microRNA sequencing method comparison and application to cell lines and circulating lung tumor cells
Source: Nat Commun. 2021 Jul 14;12:4316. doi: 10.1038/s41467-021-24611-w (PMC8280203; doi:10.1038/s41467-021-24611-w)
Supplement: Supplementary file 13 — Source data [file 41467_2021_24611_MOESM13_ESM.zip › supp_fig7i.txt]

Sample	Protocol	cv
CL_2	CL	2.35058719149289
4N_CL_5	4N_CL	2.5200565391172
4N_CL_2	4N_CL	2.92753570360936
4N_CL_1	4N_CL	2.94267676612424
CL_4	CL	2.63416455987602
4N_CL_4	4N_CL	2.42405738460444
CL_5	CL	2.56331024655977
4N_CL_3	4N_CL	2.3740770016432
CL_6	CL	2.50062980040645
CL_3	CL	1.95539747697703
SB_3	SB	2.21619717005262
SB_2	SB	2.11682057194763
SB_1	SB	2.14845650049688
CL_1	CL	1.73719169004108
SB_4	SB	2.08379507680027
SB_6	SB	2.02750244082168
SB_5	SB	2.00043364799685
SBN_CL_5	SBN_CL	1.67837735462239
SBN_CL_4	SBN_CL	1.68354055217127
SBN_1	SBN	1.74026562137741
SBN_CL_6	SBN_CL	1.7402032944687
SBN_2	SBN	1.68600221484733
SBN_3	SBN	1.73023171063251
SBN_CL_1	SBN_CL	1.93914780616237
SBN_CL_3	SBN_CL	1.89731225454289
SBN_CL_2	SBN_CL	1.82875076445807
4N_C3_3	4N_C3	1.79630782113232
4N_C3_1	4N_C3	1.82137713815839
SBN_6	SBN	1.3306491497581
SBN_4	SBN	1.31094207513757
4N_C3_2	4N_C3	1.62290291547292
SBN_5	SBN	1.27457777691895
4N_C3_6	4N_C3	1.11742637503614
4N_C3_4	4N_C3	1.10733650518846
4N_C3_5	4N_C3	1.07996587504672
