# Supplementary material for: Single-cell microRNA sequencing method comparison and application to cell lines and circulating lung tumor cells
Source: Nat Commun. 2021 Jul 14;12:4316. doi: 10.1038/s41467-021-24611-w (PMC8280203; doi:10.1038/s41467-021-24611-w)
Supplement: Supplementary file 13 — Source data [file 41467_2021_24611_MOESM13_ESM.zip › supp_fig9.txt]

Sample	Protocol	Sequenced reads
4N_1	4N	266601
4N_2	4N	592362
4N_3	4N	377319
4N_4	4N	1387558
4N_5	4N	1247527
4N_6	4N	1222309
4N_C3_1	4N_C3	409281
4N_C3_2	4N_C3	403891
4N_C3_3	4N_C3	578376
4N_C3_4	4N_C3	1042227
4N_C3_5	4N_C3	1147962
4N_C3_6	4N_C3	1065899
4N_CL_1	4N_CL	333283
4N_CL_2	4N_CL	298987
4N_CL_3	4N_CL	270753
4N_CL_4	4N_CL	931056
4N_CL_5	4N_CL	1105128
4N_CL_6	4N_CL	921563
CL_1	CL	431151
CL_2	CL	294118
CL_3	CL	351659
CL_4	CL	889146
CL_5	CL	925708
CL_6	CL	1003112
SBN_1	SBN	1070544
SBN_2	SBN	1266655
SBN_3	SBN	1184960
SBN_4	SBN	873329
SBN_5	SBN	966957
SBN_6	SBN	873050
SBN_CL_1	SBN_CL	623516
SBN_CL_2	SBN_CL	562214
SBN_CL_3	SBN_CL	697097
SBN_CL_4	SBN_CL	763617
SBN_CL_5	SBN_CL	841182
SBN_CL_6	SBN_CL	948614
SB_1	SB	758727
SB_2	SB	896899
SB_3	SB	563997
SB_4	SB	834880
SB_4N_1	SB_4N	231975
SB_4N_2	SB_4N	211019
SB_4N_3	SB_4N	194789
SB_4N_4	SB_4N	719137
SB_4N_5	SB_4N	891787
SB_4N_6	SB_4N	675815
SB_5	SB	723704
SB_6	SB	873887
